# Supplementary material for: Paternal Circadian Disruption Impairs Offspring Cognition via Sperm microRNAs
Source: Adv Sci (Weinh). 2026 Apr 28:e14510. Online ahead of print. doi: 10.1002/advs.202514510 (PMC13334623; doi:10.1002/advs.202514510)
Supplement: Supplementary file 2 — Supporting File 2: advs75462‐sup‐0002‐data.zip. [file ADVS-9999-e14510-s001.zip]

Archive with 12 entries (11 files):
- advs75462-sup-0002-data/
- advs75462-sup-0002-data/Data S1 F0 circadian disruption.pdf
- advs75462-sup-0002-data/Data S10 WB source data.pdf
- advs75462-sup-0002-data/Data S11 Primers for real-time qPCR.xlsx
- advs75462-sup-0002-data/Data S2 behavior test_raw data .xlsx
- advs75462-sup-0002-data/Data S3 DESeq2_results_LL-F1_vs_NC-F1.xlsx
- advs75462-sup-0002-data/Data S4 microinjection_OFT_EPM.pdf
- advs75462-sup-0002-data/Data S5 QC_smallRNA_length_distribution.pdf
- advs75462-sup-0002-data/Data S6 smallRNAseq_DESeq2_results_sperm.xlsx
- advs75462-sup-0002-data/Data S7 upregulated sperm miR_multiMiR_enrichment results.xlsx
- advs75462-sup-0002-data/Data S8 miRNA prediction pairs.xlsx
- advs75462-sup-0002-data/Data S9 miRNA RPM expression for mouse SSCs.xlsx
