# Supplementary material for: Paternal Circadian Disruption Impairs Offspring Cognition via Sperm microRNAs
Source: Adv Sci (Weinh). 2026 Apr 28:e14510. Online ahead of print. doi: 10.1002/advs.202514510 (PMC13334623; doi:10.1002/advs.202514510)
Supplement: Supplementary file 2 — Supporting File 2: advs75462‐sup‐0002‐data.zip. [file ADVS-9999-e14510-s001.zip › advs75462-sup-0002-data/Data S11 Primers for real-time qPCR.xlsx]

## Sheet: Sheet1
Data S10. Primers for real-time qPCR
GAPDH	FORWARD	CATGGCCTTCCGTGTTCCTA
	REVERSE	GCGGCACGTCAGATCCA
Rplp0	FORWARD	CACTGGTCTAGGACCCGAGAAG
	REVERSE	GGTGCCTCTGGAGATTTTCG
18S	FORWARD	CGCCGCTAGAGGTGAAATTC
	REVERSE	CGAACCTCCGACTTTCGTTCT
Bmal1	FORWARD	TGACCCTCATGGAAGGTTAGAA
	REVERSE	GGACATTGCATTGCATGTTGG
Cry1	FORWARD	CACTGGTTCCGAAAGGGACTC
	REVERSE	CTGAAGCAAAAATCGCCACCT
Per1	FORWARD	CTTTGCTTTAGATCGGCAGTG
	REVERSE	CTTCCTCAACCGCTTCAGA
mmu-U6	FORWARD	GCCCCTGCGCAAGGATGAC
	REVERSE	GTGCAGGGTCCGAGGT
	RT Primer	GTCGTATCCAGTGCAGGGTCCGAGGTATTCGCACTGGATACGACAAAATATGGAAC
mmu-miR-25-3p	FORWARD	ACATTGGCCATTGCACTTGTCTC
	REVERSE	ATCCAGTGCAGGGTCCGAGG
	RT Primer	GTCGTATCCAGTGCAGGGTCCGAGGTATTCGCACTGGATACGACTCAGAC
mmu-miR-92a-3p	FORWARD	GCGCTCACTATTGCACTTGTCC
	REVERSE	ATCCAGTGCAGGGTCCGAGG
	RT Primer	GTCGTATCCAGTGCAGGGTCCGAGGTATTCGCACTGGATACGACCAGGCC
has-U6	FORWARD	AGAGAAGATTAGCATGGCCCCTG
	REVERSE	AGTGCAGGGTCCGAGGTATT
	RT Primer	GTCGTATCCAGTGCAGGGTCCGAGGTATTCGCACTGGATACGACAAAATA
hsa-miR-92a-3p	FORWARD	CCACCATGTATTGCACTTGTCCC
	REVERSE	ATCCAGTGCAGGGTCCGAGG
	RT Primer	GTCGTATCCAGTGCAGGGTCCGAGGTATTCGCACTGGATACGACACAGGC
