# Supplementary material for: Paternal Circadian Disruption Impairs Offspring Cognition via Sperm microRNAs
Source: Adv Sci (Weinh). 2026 Apr 28:e14510. Online ahead of print. doi: 10.1002/advs.202514510 (PMC13334623; doi:10.1002/advs.202514510)
Supplement: Supplementary file 2 — Supporting File 2: advs75462‐sup‐0002‐data.zip. [file ADVS-9999-e14510-s001.zip › advs75462-sup-0002-data/Data S2 behavior test_raw data .xlsx]

## Sheet: F1 OF
Open-field test
group	NO.	Basic Movements	Fine Movements(KSE)	Rearing	Periphery<Distance(in)>	Periphery<TotTime(sec)>	Periphery<RestTime(sec)>	Periphery<Entries>	Periphery<PokesInto>	Center<Distance(in)>	Center<TotTime(sec)>	Center<RestTime(sec)>	Center<Entries>	Center<PokesInto>	total distance
NC-F1 male	1	2176	675	92	1795	814.8	167.2	40	7	330	85.2	13.1	40	17	2125
NC-F1 male	2	2440	626	150	2077	832.7	122.5	40	2	303	67.3	2.6	40	2	2380
NC-F1 male	3	2640	781	106	2329	855.1	120.1	40	2	290	44.9	2.2	40	9	2619
NC-F1 male	4	3214	674	178	2926	825.2	77.6	76	5	499	74.8	7.3	76	7	3425
NC-F1 male	5	2208	672	83	1952	862	244.8	22	6	161	38	2.4	22	4	2113
NC-F1 male	6	2709	792	175	2390	836.6	87.3	53	5	331	63.4	9.3	53	9	2721
NC-F1 male	7	2263	709	100	2041	878.7	141	22	4	98	21.3	5.9	22	8	2139
NC-F1 male	8	2755	691	157	2293	776.6	117.9	51	8	404	123.4	15.8	52	11	2697
NC-F1 male	9	3015	571	109	2676	801.5	79.9	53	1	469	98.5	11.1	53	1	3145
NC-F1 male	10	2609	690	112	2419	826.2	120.6	35	3	276	73.8	4.1	35	8	2695
NC-F1 male	11	2485	676	138	2210	817.9	143.7	26	2	201	82.1	3.8	26	5	2411
LL-F1 male	1	1819	662	77	1674	877	217.7	16	4	97	23	0	16	13	1771
LL-F1 male	2	1818	650	69	1527	861.1	257.6	22	6	178	38.9	2.3	22	20	1705
LL-F1 male	3	2244	669	124	1991	848.8	179.7	29	1	221	51.2	11.6	29	14	2212
LL-F1 male	4	2806	649	187	2653	852.3	132.3	36	1	294	47.7	3.8	36	3	2947
LL-F1 male	5	2608	710	99	2239	819.2	130.7	41	6	315	80.8	8.3	42	11	2554
LL-F1 male	6	2069	770	86	1903	879.8	169	18	2	108	20.2	0	18	5	2011
LL-F1 male	7	2083	629	114	1849	859.3	194	15	0	153	40.7	6.4	15	7	2002
LL-F1 male	8	3183	712	199	2958	819.1	67.2	44	3	334	80.9	14.1	44	14	3292
LL-F1 male	9	2210	681	81	1955	843.9	199.6	20	4	205	56.1	10.3	20	10	2160
LL-F1 male	10	2276	740	111	2072	874.1	170.3	26	3	178	25.9	0	26	3	2250
LL-F1 male	11	2337	703	74	2177	843.8	151.7	29	3	217	56.2	5	29	7	2394
LL-F1 male	12	2177	678	121	1849	850.7	175.4	27	4	168	49.3	6	27	14	2017
LL-F1 male	13	2706	640	237	2432	804.6	146.9	39	7	375	95.4	7	39	7	2807
LL-F1 male	14	2377	688	141	2138	855.8	123.4	30	4	155	44.2	3.1	30	5	2293

## Sheet: F1 MWM
Morris water maze test
			Day1					Day2					Day3					Day4					Day5
group	NO.	I	II	III	IV	Escape latency	II	III	IV	I	Escape latency	III	IV	I	II	Escape latency	IV	I	II	III	Escape latency	I	II	III	IV	Escape latency
LL-F1 male	1	60	60	60	60	60	60	60	60	60	60	32.91	60	60	40.64	48.3875	60	37.91	43.59	43.71	46.3025	60	60	60	60	60
LL-F1 male	2	60	60	60	60	60	60	15.27	8	5.55	22.205	60	60	4.92	60	46.23	56.61	60	60	52.59	57.3	15.85	60	58.16	60	48.5025
LL-F1 male	3	60	60	60	60	60	20.29	60	24.51	18.56	30.84	9.83	14.95	12.73	50.15	21.915	15.55	7.51	47.15	8.28	19.6225	10.71	17.09	20.06	26.49	18.5875
LL-F1 male	4	60	60	60	30	52.5	17.39	16.5	60	23.71	29.4	8.2	43.21	4.42	6.3	15.5325	51.28	35.97	25.12	6.74	29.7775	9.89	11.98	8.14	60	22.5025
LL-F1 male	5	60	60	60	60	60	14.19	49.58	60	6.12	32.4725	15.6	10.14	10.17	60	23.9775	21.02	8.91	44.5	60	33.6075	60	10.3	60	4.81	33.7775
LL-F1 male	6	60	60	60	60	60	8.85	5.78	60	60	33.6575	11.7	7.24	60	9.54	22.12	14.19	41.59	32.16	27.56	28.875	26.77	20.73	6.45	6.34	15.0725
LL-F1 male	7	60	60	60	60	60	13	60	60	29.24	40.56	60	4.38	60	16.16	35.135	60	10.64	60	15.23	36.4675	10.39	60	60	19.82	37.5525
LL-F1 male	8	60	60	60	60	60	60	60	60	58	59.5	60	60	33.35	60	53.3375	60	60	46.42	18.21	46.1575	41.96	60	31.16	20.9	38.505
LL-F1 male	9	60	60	60	60	60	60	60	7.47	48.74	44.0525	60	60	52.42	60	58.105	60	44.48	60	60	56.12	39.21	58.15	60	60	54.34
LL-F1 male	10	60	60	60	57	59.25	60	60	60	60	60	60	29.58	17.82	5.9	28.325	45.25	14.98	15.03	60	33.815	3.16	42.18	34.25	60	34.8975
LL-F1 male	11	10	60	60	60	47.5	60	11.36	12.82	7.11	22.8225	16.26	60	13.26	8.53	24.5125	47.15	19.63	6.48	35.87	27.2825	19.29	20.41	49.05	35.11	30.965
NC-F1 male	1	60	50	83	11	51	60	60	9.7	20.09	37.4475	17.14	15.89	5	60	24.5075	3.8	1.84	20.74	26.89	13.3175	12.57	2.64	15.26	34.59	16.265
NC-F1 male	2	12	60	60	60	48	60	33	51.38	20.59	41.2425	4.9	28.63	59.8	60	38.3325	25.15	21.23	60	16.57	30.7375	33.43	12.52	2.82	5.82	13.6475
NC-F1 male	3	60	60	60	60	60	60	60	60	60	60	10.7	26.89	58.12	60	38.9275	60	33.95	5.91	11.37	27.8075	6.28	19.91	17.23	20.7	16.03
NC-F1 male	4	60	60	60	60	60	60	60	60	18.69	49.6725	60	13.14	60	60	48.285	14.38	29.06	31.25	38.68	28.3425	60	23.85	2.27	22.47	27.1475
NC-F1 male	5	60	60	49	60	57.25	60	21.15	8.79	34.39	31.0825	59.91	60	60	47.08	56.7475	60	50.04	56.08	56.6	55.68	22.16	31.45	40.35	29.6	30.89
NC-F1 male	6	80	60	60	60	65	60	34.19	24.06	30.06	37.0775	21.8	39.78	40.58	60	40.54	55.9	12.98	15.49	16.34	25.1775	32.14	24.7	39.43	32.3	32.1425
NC-F1 male	7	60	60	60	60	60	55.06	58.49	6.2	23.32	35.7675	60	20.63	60	15.57	39.05	36.84	10.71	8.98	27.59	21.03	11.27	6.84	2.11	19.39	9.9025
NC-F1 male	8	60	60	60	60	60	60	60	55.9	2.99	44.7225	12.66	3.51	2.22	12.03	7.605	10.53	3.23	11.73	19.5	11.2475	7.65	20.9	36.93	13.2	19.67
NC-F1 male	9	60	60	60	13	48.25	60	60	60	60	60	60	10.47	2.3	23.86	24.1575	3.98	8.81	21.61	8.27	10.6675	3.15	16.29	33.17	6.71	14.83
						60 >60s
Day 6 no platform
group	NO.	total distance (cm)	total time (s)	average speed(cm/s)	Platform crossing times	Distance in target quadrant (cm)	Time in target quadrant (s)	Time in target quadrant (%)
LL-F1 male	1	1259.49	60.04	20.98	2	300.17	14.04	23.3844
LL-F1 male	2	1212.01	60.04	20.19	1	202.14	9.16	15.2565
LL-F1 male	3	1436.41	60.04	23.92	3	302.82	10.04	16.7222
LL-F1 male	4	1534.93	60.04	25.57	3	437.18	18.32	30.513
LL-F1 male	5	1531.62	60.04	25.51	0	339.97	13.16	21.9187
LL-F1 male	6	1568.07	60.04	26.12	2	327.15	12.6	20.986
LL-F1 male	7	1214.31	60.04	20.22	0	29.34	1.08	1.7988
LL-F1 male	8	1295.16	60.04	21.57	2	358.47	16.16	26.9154
LL-F1 male	9	1481.3	60.04	24.67	3	307.37	12.44	20.7195
LL-F1 male	10	1283.91	60.04	21.38	2	396.64	20.48	34.1106
LL-F1 male	11	1555.66	60.04	25.91	1	315.44	11.76	19.5869
NC-F1 male	1	1507.97	60.04	25.12	1	360.46	15.52	25.8494
NC-F1 male	2	1494.68	60.04	24.89	1	357.95	15.08	25.1166
NC-F1 male	3	1580.43	60.04	26.32	3	420.23	16.44	27.3818
NC-F1 male	4	1609.55	60.04	26.81	2	443.21	16.96	28.2478
NC-F1 male	5	1265.28	60.04	21.07	0	690.65	21.44	35.7095
NC-F1 male	6	1460.58	60.04	24.33	2	333.98	14.88	24.7835
NC-F1 male	7	1661.63	60.04	27.68	1	461.99	17.16	28.581
NC-F1 male	8	1541.35	60.04	25.67	4	319.76	12.2	20.3198
NC-F1 male	9	1377.54	60.04	22.94	1	457.66	25.28	42.1053

## Sheet: F 1Y-maze
Y-maze
group	NO.	Spontaneous alternation (100%)
LL-F1 male	1	57.1429
LL-F1 male	2	65.2174
LL-F1 male	3	50
LL-F1 male	4	48.1481
LL-F1 male	5	58.9744
LL-F1 male	6	42.1053
LL-F1 male	7	48.3871
LL-F1 male	8	67.3913
LL-F1 male	9	70.5882
LL-F1 male	10	44.7368
LL-F1 male	11	59.2593
LL-F1 male	12	59.5238
LL-F1 male	13	47.5
LL-F1 male	14	57.6923
NC-F1 male	1	60
NC-F1 male	2	67.6471
NC-F1 male	3	75
NC-F1 male	4	63.6364
NC-F1 male	5	58.6207
NC-F1 male	6	68.9655
NC-F1 male	7	68.9655

## Sheet: F1 step-down
Step-down
Group	No.	Total time (s)	Step-down latency (s)
LL-F1 male	1	300	295.8
LL-F1 male	2	300	256
LL-F1 male	3	300	33.8
LL-F1 male	4	300	0
LL-F1 male	5	300	20
LL-F1 male	6	300	0.2
LL-F1 male	7	300	48.6
LL-F1 male	8	300	0
LL-F1 male	9	300	61.8
LL-F1 male	10	300	52.2
LL-F1 male	11	300	68.6
LL-F1 male	12	300	288
NC-F1 male	1	300	298
NC-F1 male	2	300	115.6
NC-F1 male	3	300	296.8
NC-F1 male	4	300	278
NC-F1 male	5	300	294.8
NC-F1 male	6	300	293.2

## Sheet: microinjection Ymaze
Y-maze
group	NO.	Spontaneous alternation (100%)			group	NO.	Spontaneous alternation (100%)			group	NO.	Spontaneous alternation (100%)			group	NO.	Spontaneous alternation (100%)
mock Ctrl	1	69.4			mock Ctrl	1	61.1			mock Ctrl	1	65.5			scrRNA-Ctrl	1	72.52
mock Ctrl	2	80.3			mock Ctrl	2	71.4			mock Ctrl	2	71.4			scrRNA-Ctrl	2	67.62
mock Ctrl	3	76.4			mock Ctrl	3	76.5			mock Ctrl	3	75			scrRNA-Ctrl	3	78.4
mock Ctrl	4	58			mock Ctrl	4	62.5			mock Ctrl	4	60			scrRNA-Ctrl	4	62.72
mock Ctrl	5	67.3			mock Ctrl	5	76.2			mock Ctrl	5	79.2			scrRNA-Ctrl	5	67.62
mock Ctrl	6	66.9			mock Ctrl	6	66.7			mock Ctrl	6	76.5			scrRNA-Ctrl	6	90.16
mock Ctrl	7	75.4			mock Ctrl	7	78.3			mock Ctrl	7	75			scrRNA-Ctrl	7	61.74
mock Ctrl	8	67.6			mock Ctrl	8	82.3			mock Ctrl	8	69.2			scrRNA-Ctrl	8	90.16
mock Ctrl	9	71.2			mock Ctrl	9	69.4			mock Ctrl	9	50			scrRNA-Ctrl	9	91.14
mock Ctrl	10	81.3			mock Ctrl	10	73.5			mock Ctrl	10	73.7			scrRNA-Ctrl	10	72.52
RNA-Ctrl	1	70.3			sRNA-Ctrl	1	67.7			scrRNA-Ctrl	1	56.7			scrRNA-Ctrl	11	61.74
RNA-Ctrl	2	60			sRNA-Ctrl	2	76.9			scrRNA-Ctrl	2	69.6			Anti-Ctrl	1	58.8
RNA-Ctrl	3	65.6			sRNA-Ctrl	3	65.2			scrRNA-Ctrl	3	72.5			Anti-Ctrl	2	70.56
RNA-Ctrl	4	78.1			sRNA-Ctrl	4	67.9			scrRNA-Ctrl	4	79.6			Anti-Ctrl	3	88.2
RNA-Ctrl	5	55.6			sRNA-Ctrl	5	69			scrRNA-Ctrl	5	65.4			Anti-Ctrl	4	69.58
RNA-Ctrl	6	79.3			sRNA-Ctrl	6	64.1			scrRNA-Ctrl	6	58			Anti-Ctrl	5	78.4
RNA-Ctrl	7	68.4			sRNA-Ctrl	7	80.8			scrRNA-Ctrl	7	65.8			Anti-Ctrl	6	75.46
RNA-Ctrl	8	61.5			sRNA-Ctrl	8	62.9			scrRNA-Ctrl	8	70.5			Anti-Ctrl	7	69.58
RNA-Ctrl	9	60.2			sRNA-Ctrl	9	72			scrRNA-Ctrl	9	76.2			Anti-Ctrl	8	79.38
RNA-Ctrl	10	72.3			sRNA-Ctrl	10	78.3			scrRNA-Ctrl	10	64.6			Anti-Ctrl	9	87.22
RNA-LL	1	46.8			sRNA-LL	1	56.7			miR-Ctrl	1	45.2			Anti-Ctrl	10	75.46
RNA-LL	2	59.6			sRNA-LL	2	68.8			miR-Ctrl	2	50			scrRNA-LL	1	66.64
RNA-LL	3	57.1			sRNA-LL	3	63.4			miR-Ctrl	3	59.5			scrRNA-LL	2	65.66
RNA-LL	4	67.6			sRNA-LL	4	59.5			miR-Ctrl	4	55.3			scrRNA-LL	3	43.12
RNA-LL	5	64.1			sRNA-LL	5	67.7			miR-Ctrl	5	69.2			scrRNA-LL	4	62.72
RNA-LL	6	64.3			sRNA-LL	6	63.9			miR-Ctrl	6	57.9			scrRNA-LL	5	62.72
RNA-LL	7	43.6			sRNA-LL	7	64.2			miR-Ctrl	7	50			scrRNA-LL	6	77.42
RNA-LL	8	64.5			sRNA-LL	8	43.6			miR-Ctrl	8	59.1			scrRNA-LL	7	55.86
RNA-LL	9	55.9			sRNA-LL	9	57.6			miR-Ctrl	9	54.5			scrRNA-LL	8	46.06
					sRNA-LL	10	70.1			miR-Ctrl	10	64.7			scrRNA-LL	9	66.64
					sRNA-LL	11	65.4			miR-Ctrl	11	51.7			scrRNA-LL	10	41.16
					sRNA-LL	12	63.2								Anti-LL	1	77.42
															Anti-LL	2	86.24
															Anti-LL	3	50.96
															Anti-LL	4	57.82
															Anti-LL	5	56.84
															Anti-LL	6	62.72
															Anti-LL	7	60.76
															Anti-LL	8	82.32
															Anti-LL	9	60.76
															Anti-LL	10	61.74
															Anti-LL	11	78.4
															Anti-LL	12	75.46
															Anti-LL	13	53.9
															Anti-LL	14	63.7

## Sheet: microinjection step-down
Step-down
group	NO.	Step-down latency (s)			group	NO.	Step-down latency (s)			group	NO.	Step-down latency (s)			group	NO.	Step-down latency (s)
mock Ctrl	1	300			mock Ctrl	300				mock Ctrl	1	300			scrRNA-Ctrl	1	300
mock Ctrl	2	283			mock Ctrl	208				mock Ctrl	2	248			scrRNA-Ctrl	2	300
mock Ctrl	3	300			mock Ctrl	275				mock Ctrl	3	300			scrRNA-Ctrl	3	219
mock Ctrl	4	220			mock Ctrl	300				mock Ctrl	4	300			scrRNA-Ctrl	4	300
mock Ctrl	5	176			mock Ctrl	300				mock Ctrl	5	300			scrRNA-Ctrl	5	204
mock Ctrl	6	203			mock Ctrl	184				mock Ctrl	6	292			scrRNA-Ctrl	6	179
mock Ctrl	7	300			mock Ctrl	292				mock Ctrl	7	300			scrRNA-Ctrl	7	300
mock Ctrl	8	264			mock Ctrl	300				mock Ctrl	8	154			scrRNA-Ctrl	8	297
mock Ctrl	9	300			mock Ctrl	286				mock Ctrl	9	202			scrRNA-Ctrl	9	280
mock Ctrl	10	247			mock Ctrl	92				scrRNA-Ctrl	1	300			scrRNA-Ctrl	10	300
RNA-Ctrl	1	176			sRNA-Ctrl	89				scrRNA-Ctrl	2	300			scrRNA-Ctrl	11	84
RNA-Ctrl	2	209			sRNA-Ctrl	230				scrRNA-Ctrl	3	300			Anti-Ctrl	1	300
RNA-Ctrl	3	300			sRNA-Ctrl	300				scrRNA-Ctrl	4	193			Anti-Ctrl	2	300
RNA-Ctrl	4	212			sRNA-Ctrl	300				scrRNA-Ctrl	5	263			Anti-Ctrl	3	129
RNA-Ctrl	5	128			sRNA-Ctrl	300				scrRNA-Ctrl	6	300			Anti-Ctrl	4	300
RNA-Ctrl	6	283			sRNA-Ctrl	197				scrRNA-Ctrl	7	300			Anti-Ctrl	5	185
RNA-Ctrl	7	288			sRNA-Ctrl	286				scrRNA-Ctrl	8	279			Anti-Ctrl	6	216
RNA-Ctrl	8	214			sRNA-Ctrl	207				scrRNA-Ctrl	9	132			Anti-Ctrl	7	219
RNA-Ctrl	9	300			sRNA-Ctrl	102				miR-Ctrl	1	25			Anti-Ctrl	8	300
RNA-Ctrl	10	96			sRNA-Ctrl	116				miR-Ctrl	2	65			Anti-Ctrl	9	47
RNA-LL	1	29			sRNA-LL	24				miR-Ctrl	3	2			Anti-Ctrl	10	105
RNA-LL	2	67			sRNA-LL	17				miR-Ctrl	4	102			scrRNA-LL	1	300
RNA-LL	3	103			sRNA-LL	171				miR-Ctrl	5	19			scrRNA-LL	2	3
RNA-LL	4	2			sRNA-LL	46				miR-Ctrl	6	24			scrRNA-LL	3	24
RNA-LL	5	300			sRNA-LL	53				miR-Ctrl	7	221			scrRNA-LL	4	16
RNA-LL	6	21			sRNA-LL	2				miR-Ctrl	8	16			scrRNA-LL	5	91
RNA-LL	7	45			sRNA-LL	153				miR-Ctrl	9	148			scrRNA-LL	6	102
RNA-LL	8	109			sRNA-LL	204									scrRNA-LL	7	5
RNA-LL	9	238			sRNA-LL	12									scrRNA-LL	8	18
					sRNA-LL	5									scrRNA-LL	9	12
					sRNA-LL	61									scrRNA-LL	10	59
					sRNA-LL	32									Anti-LL	1	300
															Anti-LL	2	300
															Anti-LL	3	216
															Anti-LL	4	67
															Anti-LL	5	19
															Anti-LL	6	96
															Anti-LL	7	209
															Anti-LL	8	300
															Anti-LL	9	279
															Anti-LL	10	137
															Anti-LL	11	300
															Anti-LL	12	121
															Anti-LL	13	205
															Anti-LL	14

## Sheet: microinjection NOR
Novel
				Object old	Object old	Object novel	Object novel
		Distance moved	Speed	Frequency	Cumulative Duration	Frequency	Cumulative Duration
group	NO.	cm	cm/s	Frequency	s	Frequency	s		Discrimination Index (100%)
miR-Ctrl	1	1910.39	5.30663	11	9.6	11	11.28		8.04598
miR-Ctrl	2	1583.94	4.39982	9	12.96	5	6.28		-34.7193
miR-Ctrl	3	1366.75	3.79651	11	5.36	8	8.76		24.0793
miR-Ctrl	4	1661.29	4.6147	12	10.16	10	12.12		8.79713
miR-Ctrl	5	1669.76	4.63823	17	16.12	15	12.44		-12.8852
miR-Ctrl	6	1973.71	5.48252	1	0.72	9	6.72		80.6452
miR-Ctrl	7	1970.62	5.47394	21	13.04	23	22.36		26.3277
miR-Ctrl	8	1016.59	2.82385	4	0.96	6	4.2		62.7907
miR-Ctrl	9	2257.92	6.27201	24	18.96	16	15.48		-10.1045
miR-Ctrl	10	1522.7	4.22972	15	17.84	20	34.6		31.9603
miR-Ctrl	11	1325.09	3.68081	7	8.48	15	17.44		34.5679
miR-Ctrl	12	1600.58	4.44607	6	11.68	15	15.24		13.2244
miR-Ctrl	13	1253.64	3.48233	7	4.68	6	6.76		18.1818
miR-Ctrl	14	2139.67	5.94353	17	19.6	21	17.6		-5.37634
mock Ctrl	1	1771.12	4.91977	22	11.88	31	47.56		60.0269
mock Ctrl	2	633.037	1.75844	2	0.28	18	4.16		87.3874
mock Ctrl	3	1193.54	3.31538	24	18.08	16	26.64		19.1413
mock Ctrl	4	1566.42	4.35116	10	6.88	29	42.4		72.0779
mock Ctrl	5	1761.05	4.8918	13	6.76	23	43.52		73.1106
mock Ctrl	6	760.722	2.11312	5	6.78	27	26.32		59.0332
mock Ctrl	7	1512.41	4.20114	3	1.12	17	23.52		90.9091
mock Ctrl	8	1935.21	5.37558	13	10.84	29	37.04		54.7201
mock Ctrl	9	1742.8	4.84112	19	17.88	20	20.88		7.73994
mock Ctrl	10	1713.12	4.75867	12	6.84	21	25.44		57.6208
scrRNA-Ctrl	1	1454.08	4.0391	14	11.28	15	24.64		37.1938
scrRNA-Ctrl	2	1920.39	5.33443	9	10.4	14	15.68		20.2454
scrRNA-Ctrl	3	1622.29	4.50636	18	16.2	28	27.48		25.8242
scrRNA-Ctrl	4	2026.65	6.46292	11	8.64	26	23.92		46.9287
scrRNA-Ctrl	5	1632.48	4.53467	9	8.12	19	31.03		58.5185
scrRNA-Ctrl	6	1430.87	3.97464	16	15.66	21	34.26		37.2596
scrRNA-Ctrl	7	1402.45	3.89569	23	7.53	30	23.15		50.9126
scrRNA-Ctrl	8	1512.05	4.20014	21	3.89	14	19.57		66.8372
scrRNA-Ctrl	9	1432.32	3.97867	6	14.74	27	27.44		30.1091
scrRNA-Ctrl	10	1394.23	3.87286	15	27.49	19	40.22		18.8008
