# Supplementary material for: Paternal Circadian Disruption Impairs Offspring Cognition via Sperm microRNAs
Source: Adv Sci (Weinh). 2026 Apr 28:e14510. Online ahead of print. doi: 10.1002/advs.202514510 (PMC13334623; doi:10.1002/advs.202514510)
Supplement: Supplementary file 2 — Supporting File 2: advs75462‐sup‐0002‐data.zip. [file ADVS-9999-e14510-s001.zip › advs75462-sup-0002-data/Data S3 DESeq2_results_LL-F1_vs_NC-F1.xlsx]

## Sheet: --Data S3 DESeq2_results_LL-F1_
baseMean	log2FoldChange	lfcSE	stat	pvalue	padj	gene
318979	0.111297	0.0797702	1.39523	0.162948	0.774623	mt-Co1
120578	0.181411	0.103037	1.76065	0.0782981	0.650256	mt-Cytb
94104.7	0.231449	0.100825	2.29555	0.0217014	0.422142	mt-Nd1
74550.4	0.233421	0.139571	1.67242	0.0944417	0.690862	mt-Rnr2
76140.5	0.11331	0.0634872	1.78476	0.0742997	0.639036	mt-Nd5
67167.5	-0.151487	0.071324	-2.12393	0.0336763	0.49226	Camk2a
64663.1	0.243008	0.0939569	2.58638	0.00969906	0.308354	mt-Nd2
57895.3	-0.0396563	0.0823089	-0.481798	0.629949	0.957496	Ncdn
58564.2	0.205417	0.106852	1.92245	0.0545486	0.587405	mt-Nd4
51233.8	-0.0569841	0.0661162	-0.861878	0.388755	0.899594	Calm1
50417.7	0.204245	0.139538	1.46372	0.143269	0.751419	mt-Rnr1
51726.6	0.0965765	0.0833986	1.15801	0.24686	0.83374	Kif5a
54179.3	0.549049	0.379518	1.4467	0.14798	0.760347	Mbp
48729.1	-0.0635038	0.0619988	-1.02427	0.305706	0.870618	Cpe
45633.2	0.138376	0.07892	1.75337	0.0795377	0.653044	Eef1a1
44446.7	-0.109342	0.0902827	-1.21111	0.225853	0.820093	Ddn
57922	1.64258	1.67235	0.982197	0.326003	0.879044	Ttr
42301.4	-0.129002	0.0791387	-1.63008	0.103084	0.706248	Slc1a2
38847.7	-0.105922	0.0774376	-1.36783	0.171365	0.779842	Atp1a3
37607.3	-0.0128218	0.0840234	-0.152598	0.878716	0.989085	Calm3
36115.1	-0.00303951	0.103403	-0.0293948	0.97655	0.996918	Ppp3ca
34736.2	-0.0297971	0.0644454	-0.462362	0.643822	0.960636	Snap25
36342.5	0.318008	0.268706	1.18348	0.236619	0.828651	Fth1
32752.2	-0.0768198	0.0660316	-1.16338	0.244676	0.833138	Atp1b1
31936.6	-0.0123213	0.0631399	-0.195142	0.845282	0.986125	App
30920.5	-0.00453536	0.132071	-0.0343403	0.972606	0.996918	Hpca
29799.6	-0.126463	0.0719454	-1.75776	0.0787879	0.652247	Cplx2
31245.6	0.544886	0.286956	1.89885	0.0575838	0.594636	Plp1
28216.5	0.00327843	0.0691115	0.0474368	0.962165	0.995699	Hsp90ab1
28473.9	-0.0687373	0.0686224	-1.00167	0.316501	0.875574	Ndrg4
28433	0.0476944	0.0958286	0.497705	0.618692	0.954825	Calm2
27059.8	0.0327582	0.0727457	0.450311	0.652486	0.960792	Hspa8
26896.2	-0.122024	0.0843361	-1.44687	0.147933	0.760347	Syt1
27972.3	0.0384084	0.0854778	0.449337	0.653188	0.960792	Glul
27880.2	0.110427	0.0713336	1.54804	0.121613	0.727511	Psap
27796.9	-0.0209056	0.0642649	-0.325303	0.744952	0.976749	Sparcl1
26907.3	-0.0316648	0.0605569	-0.522894	0.601048	0.952211	Aldoa
28689.5	0.193421	0.0951617	2.03255	0.0420983	0.535422	Apoe
28393.5	-0.0666702	0.0722805	-0.922381	0.35633	0.892808	Adcy1
26544.1	-0.0624795	0.0635595	-0.983008	0.325604	0.879044	Gpm6a
26607.6	-0.107134	0.0678574	-1.57882	0.114378	0.72126	Ppp1r9b
26631.5	0.119066	0.0674891	1.76422	0.0776942	0.647851	Scd2
24426.2	-0.125	0.0779103	-1.60441	0.108625	0.715348	2900097C17Rik
24706.4	-0.0937977	0.0666118	-1.40812	0.159095	0.773398	Arf3
25071.5	-0.0323801	0.104342	-0.310327	0.756312	0.977806	Camk2b
24067.7	-0.175238	0.0910855	-1.92388	0.0543693	0.586839	Map1a
23500.1	0.0366715	0.0677149	0.541557	0.588123	0.951818	Aplp1
23039.6	-0.0434846	0.0720795	-0.603287	0.546318	0.943502	Rtn3
21837.9	0.0428867	0.0861761	0.497663	0.618722	0.954825	Hsp90aa1
22041	-0.11227	0.0755913	-1.48522	0.137486	0.745293	Ywhag
21939.6	-0.184137	0.0851225	-2.1632	0.0305259	0.481889	Dnm1
21928.7	-0.0118748	0.0647296	-0.183453	0.854443	0.98811	Pkm
21516.1	-0.133006	0.0763188	-1.74277	0.0813746	0.656754	Nsf
22313.5	-0.158972	0.0715903	-2.22058	0.0263793	0.452775	Agap2
21907.1	0.0471045	0.0660783	0.712858	0.475934	0.922539	Atp5b
21381.2	-0.117175	0.0683886	-1.71338	0.0866432	0.66995	Sptbn2
20959.7	-0.0878838	0.0872154	-1.00766	0.313616	0.874844	Kif1a
20831	-0.185223	0.0777601	-2.38198	0.0172198	0.391133	Slc17a7
21697.4	0.227679	0.124497	1.82879	0.0674303	0.625819	Cst3
20252.6	-0.0125131	0.064154	-0.195049	0.845355	0.986125	Serinc1
20079.1	-0.0973079	0.0741843	-1.3117	0.18962	0.794561	Ywhah
19939.4	-0.105257	0.0653748	-1.61005	0.107386	0.713256	Rtn1
20035.6	-0.0165663	0.0885497	-0.187084	0.851595	0.987444	Olfm1
20109.3	-0.0281317	0.083927	-0.335192	0.73748	0.976749	Nrgn
19756.3	-0.0506545	0.0879661	-0.575841	0.564723	0.947163	Enc1
20060.7	-0.0770606	0.0912709	-0.844306	0.398498	0.90161	Atp2b1
20270.6	0.0238222	0.0619789	0.38436	0.700712	0.970902	Eef2
19924.3	-0.0987799	0.0776266	-1.2725	0.203195	0.80509	Sptan1
19566.3	-0.232861	0.114679	-2.03055	0.0423005	0.536048	Map2
19063	-0.095412	0.0740181	-1.28904	0.197386	0.800472	Gria1
18885	-0.0461601	0.0795465	-0.580291	0.561719	0.946231	Ppp3r1
18342.3	-0.196831	0.110317	-1.78423	0.0743867	0.639036	Hpcal4
18739.8	-0.101472	0.0696004	-1.45792	0.144861	0.753064	Cyfip2
18195.5	-0.180328	0.111984	-1.6103	0.107331	0.713256	Map1b
17925.2	-0.0124826	0.0617674	-0.20209	0.839846	0.98546	Itm2c
17771.4	-0.123957	0.109342	-1.13366	0.256938	0.841105	Ttc3
17606.8	-0.088972	0.0822326	-1.08196	0.279272	0.857595	Clstn1
17887.3	-0.0576084	0.0687193	-0.838315	0.401854	0.902326	Kif5c
17867.8	-0.00533847	0.0806728	-0.0661743	0.947239	0.994921	Gpm6b
17750.5	0.0458558	0.0692263	0.662405	0.507712	0.931739	Camk2n1
17404.7	-0.1368	0.0754239	-1.81375	0.0697158	0.630919	Rab6b
17116.1	-0.116816	0.0658765	-1.77326	0.0761857	0.642918	Thra
16764.7	-0.0629522	0.0665357	-0.946141	0.344076	0.887319	Prnp
17198.9	-0.0557949	0.0740122	-0.753861	0.450933	0.916343	Kif1b
20681.1	1.13723	0.910398	1.24916	0.211608	0.810823	Enpp2
16704	-0.0706761	0.0785051	-0.900274	0.367975	0.897128	Atp2a2
17266.6	-0.159403	0.0812781	-1.9612	0.0498553	0.56962	Fbxl16
16766.6	-0.0857658	0.0880189	-0.974402	0.329857	0.879781	Ptk2b
16242.1	-0.217132	0.100402	-2.16262	0.0305707	0.481889	Nptxr
16371.9	-0.0669519	0.0679785	-0.984898	0.324674	0.878992	Ywhaz
16574.6	-0.0843488	0.0887087	-0.950851	0.34168	0.884996	Sptbn1
16562.2	-0.0779877	0.0697952	-1.11738	0.263832	0.846327	Vamp2
16564.1	-0.143749	0.0824077	-1.74436	0.0810956	0.65511	Chd3
17293.6	0.0925528	0.0798036	1.15976	0.246148	0.83374	Ckb
17620.4	0.0874653	0.0689143	1.26919	0.204373	0.807331	Atp1a2
16618.3	0.0304626	0.061739	0.49341	0.621723	0.955185	Atp5a1
16844.8	0.146429	0.0814131	1.79859	0.0720841	0.637048	mt-Nd6
16254.4	0.170836	0.136743	1.24932	0.211548	0.810823	Tmsb4x
17916.8	0.683328	0.378533	1.8052	0.0710432	0.635499	Mobp
15954.5	-0.107458	0.0705648	-1.52283	0.1278	0.733146	Nell2
15851.6	0.0395027	0.0723011	0.546364	0.584816	0.951368	Syt11
15701.2	-0.0811386	0.065629	-1.23632	0.216339	0.812286	Eef1a2
15263.2	-0.148582	0.113219	-1.31234	0.189404	0.794179	Spock2
15368.8	0.1424	0.0775923	1.83524	0.0664704	0.623445	Ubb
15281.2	-0.0414272	0.0685818	-0.604056	0.545807	0.943502	Eno2
15111.2	-0.0992712	0.0626698	-1.58404	0.113185	0.719364	Syp
15443.8	-0.0276113	0.0675393	-0.408819	0.682673	0.967581	Tspan7
15342.7	-0.0204793	0.090588	-0.226071	0.821147	0.981894	Chn1
15188.3	-0.0905161	0.0689184	-1.31338	0.189055	0.793508	Slc24a2
15245.4	-0.0454699	0.0736798	-0.617128	0.537151	0.942133	Nckap1
15252.8	-0.093541	0.0770359	-1.21425	0.224652	0.819449	Nsmf
15210	-0.00930039	0.067522	-0.137739	0.890447	0.989951	Ddx5
15150.5	-0.182766	0.0786633	-2.3234	0.0201578	0.417923	Gria2
14570.7	-0.0579791	0.068019	-0.852395	0.393995	0.901441	Prkar1a
14766.8	-0.0696206	0.0803539	-0.866424	0.386257	0.899065	Kcnab2
14744.1	-0.114975	0.0704145	-1.63283	0.102505	0.704534	Prkce
15571.3	0.22492	0.080679	2.78784	0.00530603	0.237562	Clu
14528	-0.110851	0.0753496	-1.47116	0.141249	0.746532	Mapk1
14477.5	-0.0814374	0.0766811	-1.06203	0.288223	0.860128	Pja2
14220.1	-0.0562557	0.0621125	-0.905707	0.365091	0.895597	Nsg2
14320.7	-0.0488441	0.072968	-0.669391	0.503246	0.931493	Sort1
18946	0.560017	0.139678	4.00933	6.08908e-05	0.0212314	Ptgds
14358.7	0.0155903	0.0852469	0.182884	0.854889	0.98811	Dynll2
14201.3	0.0384707	0.0857065	0.448866	0.653529	0.960792	Actb
13786.9	-0.177507	0.0976935	-1.81697	0.069221	0.630815	Syn2
14433.1	0.110627	0.0822382	1.34521	0.178559	0.784849	Itm2b
13770.7	-0.105364	0.0714619	-1.47441	0.140372	0.746532	Camkv
14410	-0.0983935	0.0706637	-1.39242	0.163796	0.775194	Kalrn
13530.1	-0.162847	0.0997423	-1.63268	0.102537	0.704534	Grin2b
13925.3	-0.0889243	0.0678525	-1.31055	0.190009	0.794996	Dlg4
13340	-0.224126	0.0841627	-2.66301	0.00774445	0.277087	Stum
13469.6	-0.0567939	0.0791399	-0.71764	0.47298	0.920587	Atp6v1a
13729.8	0.028867	0.0896718	0.321919	0.747514	0.976749	Cfl1
13845.1	0.0120417	0.0630648	0.190942	0.848571	0.986415	Aldoc
13168.4	-0.0822746	0.0868645	-0.947161	0.343557	0.887132	Cds2
12997.6	-0.167495	0.126462	-1.32447	0.185346	0.790414	Psd3
13461.1	0.00136746	0.0690084	0.0198158	0.98419	0.997479	Atp1a1
12719.8	-0.114802	0.081946	-1.40094	0.161231	0.773987	Nptx1
13176.1	-0.06936	0.0701433	-0.988832	0.322745	0.878657	Abr
12819.9	-0.061034	0.0676101	-0.902734	0.366667	0.896391	Gabbr1
13477.4	-0.0315896	0.113781	-0.277635	0.781293	0.980997	Psd
12765.5	-0.0659142	0.0910255	-0.724129	0.468986	0.918896	Zwint
12949.5	-0.0862434	0.0783017	-1.10142	0.270712	0.852094	Dclk1
13042.4	-0.14373	0.0698424	-2.05792	0.0395977	0.523863	Dlgap1
12753.5	0.0489939	0.0744543	0.65804	0.510513	0.932627	Eif4a2
12701.8	-0.172725	0.0964231	-1.79132	0.0732415	0.637048	Ank2
12397.1	-0.0280045	0.0790953	-0.354061	0.723293	0.974335	Fkbp1a
12600.1	-0.0219919	0.0648923	-0.338899	0.734686	0.97625	Actg1
12407.2	-0.0567477	0.0707356	-0.802251	0.422408	0.909538	Atp6v1b2
12204.8	-0.0596218	0.066143	-0.901407	0.367372	0.896451	Ywhab
12105.9	-0.187915	0.104672	-1.79528	0.0726083	0.637048	Prrc2b
12482.4	0.0314658	0.0832794	0.377834	0.705554	0.971261	Map4
12214.4	0.0352208	0.077	0.457413	0.647374	0.960792	Ywhae
11907.4	-0.198591	0.099213	-2.00166	0.0453215	0.549251	Kcnq2
12041.9	-0.0520323	0.0661003	-0.787172	0.431181	0.910481	Ppp2r2c
11895.9	-0.0736443	0.0949487	-0.775622	0.437972	0.910852	Ntrk2
11889.7	-0.105158	0.0809732	-1.29867	0.194056	0.799703	Stxbp1
11776	-0.0594775	0.0758931	-0.7837	0.433216	0.910481	Pafah1b1
11761.1	-0.0615821	0.0700859	-0.878665	0.379583	0.899029	Eno1
11950.8	0.0544528	0.063349	0.859568	0.390027	0.899983	Eif4g2
11597.3	-0.0437106	0.0605761	-0.721582	0.470552	0.919714	Klc1
11799.7	0.0420475	0.0710559	0.591753	0.554016	0.944876	Ndrg2
11681.1	0.0775329	0.0634776	1.22142	0.221927	0.818018	Mdh1
11832	0.0360417	0.0932198	0.386631	0.699029	0.970902	Slc22a17
11347.9	-0.0957989	0.0839906	-1.14059	0.25404	0.837652	Tmod2
11479.4	0.0770595	0.0808526	0.953086	0.340546	0.884058	Rtn4
11392	0.0272497	0.0682484	0.399272	0.689693	0.968537	Tppp
11535.6	0.0943092	0.0839143	1.12388	0.261066	0.843696	Slc25a4
10785.9	-0.23149	0.146745	-1.5775	0.11468	0.722006	Rab3c
11147.2	-0.07831	0.0900043	-0.870069	0.384263	0.899029	Cltc
11121.7	-0.11501	0.0847772	-1.35662	0.174904	0.783829	Napb
11314	-0.0550789	0.0701161	-0.785538	0.432138	0.910481	2025-09-03
11154.9	0.00484163	0.0763722	0.0633952	0.949452	0.994921	Pfn2
11207.5	-0.0653391	0.0682124	-0.957878	0.338124	0.883508	Gnao1
10976.2	-0.0741631	0.0748604	-0.990685	0.321839	0.878108	Syne1
10687.9	0.00452565	0.0667601	0.0677898	0.945953	0.994921	Pea15a
10706.8	-0.128189	0.102129	-1.25517	0.209418	0.810348	Dync1h1
11017.8	0.0235018	0.0872368	0.269402	0.78762	0.981106	Rasgrp1
10933.5	-0.0116428	0.0903103	-0.12892	0.897421	0.990152	Zbtb18
10657.2	-0.0431663	0.0770693	-0.560098	0.575413	0.950625	Maged1
10605.5	-0.0493799	0.0661735	-0.746218	0.455536	0.917346	Thy1
10575.4	0.00311631	0.0768123	0.0405705	0.967638	0.996537	Nedd4
10414.8	-0.326815	0.140672	-2.32325	0.0201659	0.417923	Bsn
10799.9	-0.143503	0.0774241	-1.85346	0.0638158	0.612833	Trim2
10487	0.0181886	0.067109	0.271031	0.786367	0.981106	Tpi1
10723.2	-0.0853666	0.065918	-1.29504	0.195306	0.799703	Epb41l1
10522.2	-0.0491782	0.06436	-0.764111	0.444801	0.914013	Gdi1
10457.9	-0.207086	0.104685	-1.97819	0.0479077	0.559702	Slc6a17
10641.4	-0.114283	0.0717108	-1.59366	0.111011	0.716462	Slc12a5
10078.9	-0.173703	0.127744	-1.35977	0.173902	0.781693	Sv2b
10487.5	-0.190509	0.084078	-2.26586	0.0234597	0.43431	Adgrb2
10401	0.0497308	0.0759208	0.655036	0.512445	0.932964	Ncald
10167.3	-0.0465171	0.0633067	-0.73479	0.462467	0.91839	Ppp2r1a
10042	-0.0926626	0.0712303	-1.30089	0.193297	0.799642	Phyhip
10191.2	-0.0819626	0.0645968	-1.26883	0.2045	0.807573	Slc1a3
9957.9	-0.142075	0.0703532	-2.01945	0.0434402	0.540704	Ppm1e
9918.22	-0.030247	0.0764834	-0.395472	0.692495	0.969039	Rab6a
9711.8	-0.0787679	0.0837338	-0.940693	0.346862	0.888263	Prkar1b
9923.62	-0.0886746	0.0927385	-0.95618	0.338981	0.884058	1700020I14Rik
10153.1	0.128545	0.0947669	1.35644	0.17496	0.783829	Tubb4a
10192.4	0.115216	0.249763	0.461299	0.644584	0.960728	Selenow
9798.74	0.0349839	0.111293	0.314341	0.753262	0.977221	Chgb
9660.65	-0.103191	0.0720419	-1.43237	0.152038	0.763877	Rasgrf1
9903.59	-0.0610174	0.0807329	-0.755793	0.449773	0.915627	Pcsk1n
9512.5	-0.172893	0.108183	-1.59816	0.110007	0.716462	Synj1
9837.19	-0.0616615	0.0921595	-0.669074	0.503449	0.931493	Fam131a
9385.37	-0.0280751	0.0640159	-0.438565	0.660977	0.962291	Cx3cl1
9403.82	-0.021377	0.0665292	-0.321317	0.74797	0.976749	Gabarapl1
9586.03	-0.0977017	0.0760363	-1.28493	0.198815	0.80193	Purb
9430.51	-0.0836382	0.0736746	-1.13524	0.256275	0.840204	Mapk8ip3
11404.2	-0.912361	0.357588	-2.55143	0.0107281	0.323366	Meg3
9243.78	-0.0960802	0.0935424	-1.02713	0.304359	0.869912	Syngr1
9428.19	-0.152782	0.081207	-1.88139	0.0599191	0.606082	Aak1
9435.46	0.0427596	0.0653591	0.654226	0.512966	0.933257	Aplp2
9194.84	-0.129578	0.115636	-1.12057	0.262472	0.844115	Lrp1
9311.93	-0.122353	0.0966239	-1.26628	0.205413	0.808997	Nisch
9032.8	-0.171909	0.102462	-1.67778	0.0933901	0.690006	Pgm2l1
9473.29	-0.423906	0.142146	-2.98219	0.00286191	0.175096	Ppia
9508.7	0.0895361	0.111458	0.80332	0.42179	0.909538	Rapgef4
9547.06	-0.0194043	0.117119	-0.165679	0.868409	0.988578	Wipf3
9210.36	-0.151334	0.0714286	-2.11867	0.0341181	0.493886	Prkcg
9287.16	0.1261	0.0951562	1.32519	0.18511	0.790414	Rpl4
9052.81	0.00258675	0.0761883	0.0339521	0.972915	0.996918	Vsnl1
9121.05	-0.0729947	0.0741918	-0.983864	0.325183	0.879044	Cplx1
9136.08	0.100523	0.0707324	1.42118	0.155265	0.768865	Ctsb
9132.25	-0.020102	0.0698021	-0.287986	0.773357	0.980238	Ndrg3
9135.23	-0.0817766	0.0681797	-1.19943	0.230362	0.823878	Tcf25
9104.15	0.000725175	0.0781512	0.00927913	0.992596	0.998565	Arf1
8778.86	-0.180507	0.0965623	-1.86933	0.0615763	0.609457	Celf4
8995.76	-0.0888602	0.112164	-0.792234	0.428224	0.910217	Itpr1
9211.1	-0.0591779	0.102371	-0.578073	0.563215	0.946394	Cnih2
9129.91	-0.0218668	0.0917829	-0.238245	0.811691	0.981106	Scn1b
8985.79	-0.0101363	0.0655161	-0.154714	0.877046	0.988578	Gnb1
8913.83	-0.123878	0.106609	-1.16199	0.24524	0.833648	Ids
8852.5	-0.101628	0.118609	-0.856833	0.391537	0.899983	Myo5a
8793.21	-0.0658388	0.0741335	-0.888111	0.374481	0.899029	Frrs1l
8918.81	-0.0988921	0.0691954	-1.42917	0.152955	0.764494	Tcf4
8890.43	-0.0848398	0.0694067	-1.22236	0.221572	0.817615	Rab3a
8686.61	-0.0682193	0.109317	-0.624049	0.532596	0.940906	Gprasp1
8796.5	-0.0267569	0.0843259	-0.317303	0.751014	0.976749	Actr2
8836.97	0.0515173	0.0733204	0.702632	0.482285	0.924687	Ghitm
8912.82	-0.130289	0.0720707	-1.8078	0.0706378	0.634087	Jph4
8882.29	-0.0648406	0.0665838	-0.97382	0.330146	0.879781	Stx1b
8701.05	-0.145313	0.0656515	-2.2134	0.0268698	0.457571	Basp1
8671.49	-0.0442134	0.0669044	-0.660845	0.508712	0.931739	Vdac1
8699.29	-0.0588708	0.0631417	-0.932361	0.35115	0.890225	Nptn
8614.48	-0.155334	0.0848503	-1.83069	0.0671471	0.625045	Syn1
8625.76	-0.149608	0.0813601	-1.83883	0.0659399	0.620988	Ptprn
8714.72	-0.0320499	0.0700725	-0.457382	0.647397	0.960792	Ctnnb1
9007.18	0.293527	0.0945842	3.10334	0.00191351	0.145898	Bsg
8940.49	-0.144484	0.0630491	-2.29161	0.0219283	0.422142	Kifc2
9081.78	-0.0667272	0.0998934	-0.667984	0.504144	0.931493	Dgkz
8693.1	-0.114097	0.0888073	-1.28477	0.198871	0.80193	Prrc2a
8562.04	-0.0124793	0.0669169	-0.18649	0.852061	0.987674	Tmem30a
8094.39	0.0505689	0.0870772	0.580736	0.561418	0.946174	Uchl1
8726.39	-0.0324832	0.105996	-0.306456	0.759258	0.978313	2010300C02Rik
8428.05	-0.0261706	0.0839195	-0.311854	0.755152	0.977221	Dkk3
8519.06	-0.0519591	0.0878314	-0.591578	0.554133	0.944876	Cntn1
8462.12	-0.0160817	0.0659724	-0.243765	0.807413	0.981106	Mapt
8385.86	-0.17665	0.0925138	-1.90945	0.0562046	0.593041	Srgap3
8342.6	-0.145553	0.0755246	-1.92723	0.0539511	0.58597	Cbx6
8414.97	0.153264	0.0891183	1.71978	0.0854717	0.667453	Rpl3
8227.45	-0.192514	0.088049	-2.18644	0.0287831	0.46936	Cpne6
8371.19	-0.0138717	0.0652847	-0.21248	0.831732	0.982349	Tubb2a
8253.75	0.223239	0.109533	2.0381	0.0415399	0.531755	Gfap
8119.88	-0.0486897	0.0824988	-0.590186	0.555066	0.944876	Faim2
8266.95	0.00316212	0.0952649	0.0331929	0.973521	0.996918	Rhob
8456.18	-0.000539624	0.0812833	-0.00663881	0.994703	0.999208	Git1
8335.38	-0.0503956	0.0683161	-0.737682	0.460708	0.917346	Pld3
8111.91	-0.152094	0.0905296	-1.68005	0.0929478	0.688622	Atp6v0a1
7918.41	-0.142281	0.0740449	-1.92155	0.054662	0.587563	Cadm3
8264.75	-0.108477	0.0788234	-1.3762	0.16876	0.779481	Add2
7732.96	-0.0721185	0.0823227	-0.876046	0.381005	0.899029	Pnmal2
7836.57	-0.138785	0.117692	-1.17923	0.238308	0.829893	Disp2
8032	-0.0223014	0.0697381	-0.319788	0.749129	0.976749	Sv2a
8281.22	0.0198972	0.0838447	0.23731	0.812416	0.981106	Hnrnpa2b1
8045.01	-0.0987942	0.0741927	-1.33159	0.182995	0.789353	Dnajc5
8127.79	-0.185844	0.0840283	-2.21169	0.0269881	0.458806	Celf2
8548.13	0.283279	0.252317	1.12271	0.261561	0.844115	Rplp1
8196.45	-0.113098	0.0834689	-1.35497	0.175426	0.783829	Camta2
7949.88	0.052003	0.0677371	0.767719	0.442654	0.912863	Mtch1
7773.22	-0.109984	0.0851371	-1.29184	0.196413	0.799703	Ap2b1
8027.64	-0.0859441	0.0689593	-1.2463	0.212654	0.811042	Scamp5
7988.28	-0.0220938	0.0645013	-0.342533	0.73195	0.976084	Stmn3
7927.98	-0.181985	0.0986857	-1.84409	0.0651699	0.616473	Prkcb
7846.44	-0.0832499	0.0813667	-1.02314	0.30624	0.870745	Fam171b
8070.21	-0.137984	0.0981698	-1.40557	0.159852	0.773987	Macf1
7791.23	-0.241676	0.0931103	-2.59559	0.00944293	0.307364	Snph
7883.79	-0.0800321	0.0623944	-1.28268	0.199604	0.802463	Sult4a1
7872.75	-0.113474	0.0725722	-1.5636	0.117911	0.727003	Arhgef9
7975.95	-0.0782121	0.0728358	-1.07381	0.282906	0.860128	Lynx1
7859.62	-0.0794607	0.0753598	-1.05442	0.291691	0.862147	Gabrb3
7894.3	0.0418201	0.0661719	0.631991	0.527393	0.939147	Pgk1
8013.14	0.033516	0.0890447	0.376395	0.706623	0.971951	Ptms
8006.02	-0.00223208	0.0626122	-0.0356493	0.971562	0.996918	Sdha
8042.76	0.0165449	0.115058	0.143796	0.885661	0.989951	Slc8a2
7980.99	-0.0161881	0.0636059	-0.254507	0.799104	0.981106	Aco2
7754.69	0.023371	0.0701328	0.333239	0.738954	0.976749	Reep5
7875	0.0406464	0.0661503	0.614456	0.538914	0.942139	Sqstm1
7670.32	-0.124371	0.0762578	-1.63093	0.102906	0.705871	Gas7
7803.42	-0.146534	0.103469	-1.41621	0.156714	0.770847	Slc6a1
7677.59	-0.145231	0.0756745	-1.91916	0.0549647	0.588553	Plppr4
7893.58	-0.126159	0.0660641	-1.90964	0.0561791	0.593041	Epn1
7954.61	0.0728312	0.0834405	0.872852	0.382744	0.899029	Aes
7831.81	0.027046	0.0772332	0.350186	0.726199	0.9751	Mlf2
7653.46	-0.0936589	0.0881785	-1.06215	0.288167	0.860128	Sorl1
7706.02	-0.148506	0.0804908	-1.845	0.0650373	0.615987	Sipa1l1
7619.54	-0.00648266	0.0757286	-0.0856039	0.931781	0.993845	Fam107a
7675.96	-0.256538	0.116079	-2.21002	0.0271035	0.458976	Mycbp2
7791.12	-0.0686782	0.0737147	-0.931676	0.351504	0.890685	Grina
7742.9	-0.028526	0.0648145	-0.440117	0.659852	0.961956	Ahcyl1
7740.61	0.0483439	0.0641472	0.753641	0.451065	0.916343	Tsc22d1
7534.52	-0.188631	0.0865407	-2.17967	0.0292816	0.471645	Scn8a
7857.27	0.167666	0.134491	1.24667	0.212518	0.811042	Cox4i1
7467.75	-0.0487373	0.0685009	-0.711484	0.476785	0.922788	Ppp3cb
7866.06	-0.0931723	0.0627925	-1.48381	0.137859	0.745304	Hnrnpu
7478.09	-0.00558781	0.0680031	-0.08217	0.934512	0.994298	Ndfip1
7327.91	-0.169654	0.0968613	-1.75151	0.0798576	0.653197	Lsamp
7439.2	-0.0884674	0.101865	-0.868475	0.385134	0.899029	Dst
7460.34	-0.0856044	0.0634573	-1.34901	0.177335	0.784232	Atp6v1g2
7415.38	-0.119608	0.0696823	-1.71647	0.0860763	0.668969	Adgrl1
7287.07	-0.0939994	0.0824449	-1.14015	0.254224	0.837825	Nrxn1
7468.47	-0.064552	0.0656852	-0.982749	0.325731	0.879044	Apbb1
7373.83	-0.0237376	0.0952659	-0.249172	0.803227	0.981106	Pebp1
7237.44	-0.109746	0.0763918	-1.43663	0.150824	0.763032	Pcdh1
7276.48	0.0289403	0.0726224	0.398504	0.690259	0.968679	Matr3
7437.71	-0.0743395	0.0627149	-1.18536	0.235877	0.828097	Gpi1
7588.51	0.36418	0.13141	2.77132	0.00558295	0.241878	Tpt1
7440.7	-0.164165	0.0834685	-1.96679	0.049207	0.567645	Nbea
7388.18	-0.15931	0.0620177	-2.56879	0.0102055	0.313458	Pip5k1c
7324.89	-0.0326894	0.0721618	-0.453002	0.650547	0.960792	Atp2b2
7143.34	-0.20277	0.112435	-1.80344	0.0713198	0.63558	Ptprs
7407.88	0.0119465	0.0716791	0.166666	0.867633	0.988578	Tuba1a
7420.54	-0.128992	0.0828798	-1.55637	0.11962	0.727511	Dctn1
7311.37	-0.116594	0.0919763	-1.26766	0.204921	0.808181	Etnk1
7254.65	-0.0727572	0.0653154	-1.11394	0.265307	0.847436	Add1
7214.96	-0.0722925	0.0737562	-0.980154	0.32701	0.87929	Kidins220
7248.6	-0.0520369	0.0701674	-0.741611	0.458323	0.917346	Clip3
7390.03	-0.124356	0.0804194	-1.54634	0.122023	0.727511	Zfp365
7131.98	-0.249531	0.110594	-2.25628	0.0240533	0.437855	Cacna1e
7220.73	-0.116968	0.064535	-1.81247	0.069914	0.631431	Ncs1
7211.74	-0.0503702	0.0678842	-0.742002	0.458086	0.917346	Tomm20
6838.66	-0.155049	0.362222	-0.42805	0.668615	0.964068	Timp2
7064.53	-0.0593167	0.0717304	-0.826939	0.408271	0.905677	Mtpn
7147.68	-0.0865879	0.0685371	-1.26337	0.206455	0.810076	Rnf187
7105.99	-0.0764552	0.0701509	-1.08987	0.275771	0.857083	Mapk10
7166.84	-0.0844195	0.0678745	-1.24376	0.213589	0.811878	Mapk8ip2
7130.2	-0.095322	0.0767098	-1.24263	0.214004	0.812175	Pacsin1
7116	-0.127131	0.0703245	-1.80778	0.0706409	0.634087	Anks1b
7215.54	-0.248008	0.0949986	-2.61065	0.00903716	0.304209	Gls
7034.7	-0.152018	0.0795301	-1.91145	0.0559465	0.593041	Mical2
6939.01	-0.0489808	0.0782765	-0.625741	0.531485	0.939982	Tspyl4
7198.61	-0.294016	0.113517	-2.59005	0.00959625	0.307364	Shank1
7075.47	-0.183011	0.100074	-1.82875	0.0674365	0.625819	Nrcam
7059.18	-0.0114919	0.0642456	-0.178874	0.858037	0.988264	Eif4h
7214.4	-0.137885	0.093195	-1.47954	0.138997	0.745892	Rian
6882.28	-0.124396	0.0796496	-1.56179	0.118338	0.727003	Camta1
7197.45	-0.081897	0.0651077	-1.25787	0.208439	0.810348	Tef
7126.19	-0.160247	0.084728	-1.89132	0.0585822	0.598968	Ank3
7350.48	0.0965338	0.0871376	1.10783	0.267934	0.849784	Pink1
6955.25	-0.0332401	0.074382	-0.446883	0.65496	0.960792	Ap2m1
7013.94	-0.0582192	0.0732197	-0.79513	0.426538	0.91004	Rgs7bp
7004.38	0.0137903	0.079508	0.173446	0.862301	0.988486	Ppp2ca
7081.57	0.177673	0.07735	2.297	0.021619	0.422142	Arl6ip1
6791.73	-0.179905	0.0972733	-1.84948	0.0643879	0.613843	Dlg2
6976.83	0.0677365	0.0778777	0.86978	0.384421	0.899029	Hnrnpk
6875.46	-0.0715581	0.069054	-1.03626	0.30008	0.865976	Map2k1
6930.25	-0.0709474	0.0705588	-1.00551	0.314652	0.875574	Csnk1a1
6859.84	-0.12026	0.107335	-1.12041	0.262538	0.844137	Prepl
6924.99	-0.123965	0.117175	-1.05795	0.290079	0.860988	Huwe1
6748.71	-0.0393767	0.0841084	-0.468166	0.639666	0.959481	Epha4
6852.24	-0.0726136	0.0756646	-0.959677	0.337218	0.883508	Mprip
6752.84	-0.145686	0.0779085	-1.86996	0.0614897	0.609312	Unc13a
6859.63	-0.14753	0.0674435	-2.18746	0.0287089	0.46936	Mink1
6782.43	-0.0484034	0.0750608	-0.644857	0.51902	0.935152	Trim37
6626.05	-0.134281	0.0981334	-1.36835	0.171201	0.779842	Uhmk1
6839.63	-0.0142254	0.0654056	-0.217495	0.827823	0.982349	Slc25a3
6448.27	-0.0561223	0.111276	-0.504352	0.614014	0.953914	Gaa
6611.15	-0.165667	0.0903816	-1.83298	0.0668061	0.624552	Akap11
6722.6	-0.213716	0.115934	-1.84342	0.0652676	0.616773	Unc80
6586.74	-0.129573	0.0924184	-1.40202	0.160909	0.773987	Snap91
6733.07	-0.117675	0.0854669	-1.37685	0.168559	0.779269	Mast3
6599.44	-0.0526415	0.0700208	-0.751798	0.452173	0.916836	Snrpn
6566.66	-0.124475	0.0829889	-1.49989	0.133642	0.743037	Prkca
6536.82	-0.0803571	0.0751462	-1.06934	0.284915	0.860128	Dpp6
6581.99	-0.0401113	0.0783949	-0.511657	0.608891	0.953328	Spag9
6797.48	0.212828	0.113674	1.87227	0.0611688	0.608415	Rpsa
6453.3	-0.0501225	0.0677118	-0.740233	0.459159	0.917346	Atp6v0e2
6532.43	-0.0516123	0.0886347	-0.582304	0.560362	0.945864	Klhl2
6521.44	-0.0831565	0.0736263	-1.12944	0.258713	0.842548	Atp9a
6462.59	-0.0514984	0.0901649	-0.571158	0.567893	0.9483	Rnf14
6346.15	-0.0995274	0.0865407	-1.15006	0.250118	0.835442	Sh3gl2
6543.26	-0.0817723	0.0750483	-1.0896	0.275891	0.857159	Trim44
6390.64	-0.17082	0.082843	-2.06197	0.0392103	0.522727	Gabbr2
6888.14	0.190505	0.129701	1.4688	0.141887	0.747828	Cox8a
6475.26	-0.0457358	0.066752	-0.68516	0.493243	0.928684	Fam168b
6462.87	-0.0175509	0.0662441	-0.264943	0.791054	0.981106	Tubb5
6378.42	-0.0309765	0.0988582	-0.313343	0.75402	0.977221	Prkacb
6332.25	-0.014939	0.0729967	-0.204654	0.837843	0.984738	Gad1
6340.63	0.0811476	0.0701277	1.15714	0.247215	0.83374	Skp1a
6449.35	-0.0459456	0.078496	-0.585324	0.55833	0.945324	Uba1
6366.14	-0.0990966	0.102369	-0.96803	0.333029	0.882272	Dnajc6
5834	-0.0518708	0.0938461	-0.552722	0.580454	0.950899	Hsph1
6284.73	-0.147552	0.12326	-1.19708	0.231276	0.823878	Scn2a
6402	0.0429801	0.0750437	0.572734	0.566825	0.947676	Nfe2l1
6383.05	0.056796	0.0899876	0.631153	0.52794	0.939147	Mrfap1
6288.34	-0.116839	0.0918856	-1.27157	0.203526	0.80509	Rbfox1
6472.03	-0.00269398	0.0656023	-0.0410653	0.967244	0.996471	Nat8l
6264.59	0.0453095	0.0820598	0.552152	0.580844	0.950971	Ppp1cb
6517.59	0.0392821	0.0713233	0.550761	0.581798	0.950992	Atp1b2
6317.27	-0.192155	0.103588	-1.85499	0.0635973	0.61259	Herc2
6423.71	-0.0703803	0.0730694	-0.963198	0.335448	0.883425	Arhgef17
6321.29	-0.0713321	0.0727411	-0.98063	0.326775	0.87929	Hk1
6252.42	-0.0812483	0.0748482	-1.08551	0.277697	0.85731	Pls3
6130.14	-0.112944	0.0707511	-1.59635	0.11041	0.716462	Sez6l
6213.47	0.0250287	0.066711	0.375182	0.707525	0.972088	Sez6l2
6223.08	-0.0586109	0.0697067	-0.840822	0.400448	0.901884	Got1
6345.5	-0.098575	0.0692333	-1.42381	0.154502	0.767605	Slc25a23
6191.06	0.0207249	0.0834599	0.248322	0.803885	0.981106	Gabra1
6436.09	-0.0378606	0.0653991	-0.578916	0.562646	0.946394	Ttyh1
6289.98	-0.121127	0.081058	-1.49433	0.13509	0.743373	Pitpna
6206.91	-0.17497	0.0886514	-1.97368	0.048418	0.563303	Adgrb1
6121.42	-0.00633683	0.0722553	-0.0877006	0.930115	0.993845	Ensa
6231.83	-0.160416	0.0771133	-2.08026	0.0375016	0.511701	Cnksr2
6270.66	0.0252931	0.0774902	0.326404	0.744118	0.976749	Hnrnpul2
6324.99	-0.1298	0.0783499	-1.65668	0.0975851	0.696772	Prickle2
6172.04	-0.0397786	0.0722877	-0.550283	0.582126	0.950992	Ctxn1
6704.92	0.513211	0.340441	1.50749	0.131685	0.739132	Plekhb1
6134.88	-0.0644452	0.0762186	-0.845532	0.397814	0.90161	Diras2
6196.66	-0.0565266	0.0746529	-0.757192	0.448935	0.915281	Pgam1
6281.69	-0.0621218	0.0736755	-0.843181	0.399127	0.90161	Cck
6062.41	-0.0831973	0.0774273	-1.07452	0.282589	0.860128	Sirpa
6126.03	-0.0286247	0.0634726	-0.450978	0.652006	0.960792	Tuba4a
6219.57	-0.238642	0.0834117	-2.86101	0.00422297	0.207985	Shank3
6170.04	0.0187165	0.0763533	0.24513	0.806356	0.981106	Eps15
6520.77	-0.172733	0.0662195	-2.60849	0.00909417	0.304612	Ddx17
6300.64	-0.0973404	0.0871126	-1.11741	0.26382	0.846327	Syt7
5972.36	-0.106985	0.082981	-1.28927	0.197303	0.800472	Clstn3
6079.75	-0.171338	0.0833091	-2.05665	0.0397194	0.523863	Nrxn2
6047.99	-0.192812	0.119421	-1.61456	0.106406	0.711545	Celsr2
6047.39	-0.0652203	0.0889936	-0.732865	0.463641	0.918795	2025-03-06
6085.55	-0.103054	0.0665887	-1.54762	0.121714	0.727511	Pfkm
6160.23	-0.0276431	0.0777412	-0.355579	0.722156	0.973989	Eif4g1
6051.26	-0.0699551	0.0714214	-0.97947	0.327348	0.87929	Fam168a
6167.71	-0.0784654	0.090623	-0.865844	0.386576	0.899065	Sphkap
6135.12	-0.121262	0.0851478	-1.42413	0.154408	0.767605	Jph3
6073.32	-0.0406456	0.143334	-0.283573	0.776738	0.980763	Slc4a10
5985.66	-0.0871664	0.115054	-0.757616	0.448681	0.915281	Nnat
6067.8	0.0760655	0.0784341	0.969801	0.332146	0.881519	Rab2a
5952.38	-0.11767	0.0880835	-1.3359	0.181583	0.789353	Tcaf1
5980.75	0.114253	0.0746789	1.52993	0.126035	0.733146	Ywhaq
5872.56	0.0225201	0.0754873	0.29833	0.765451	0.979774	Dnaja1
5924.34	-0.0913979	0.0842579	-1.08474	0.278037	0.85731	Wasf1
5849.34	-0.045931	0.0763703	-0.601426	0.547557	0.943563	Zfr
5999.93	0.00950875	0.0770869	0.123351	0.901829	0.991509	Mapk8ip1
5988.85	-0.112459	0.0729618	-1.54134	0.123234	0.729261	Sptb
6022	-0.0806159	0.0738366	-1.09182	0.274914	0.856072	Phactr1
5862.52	-0.141829	0.0829359	-1.7101	0.0872474	0.672324	Snca
5873.06	-0.0641502	0.0706389	-0.908143	0.363803	0.894986	Nefl
6030.72	0.0800057	0.0710614	1.12587	0.260222	0.842635	Tmbim6
5790.5	-0.247956	0.14667	-1.69056	0.0909201	0.682936	Caln1
6037.66	-0.2003	0.0781031	-2.56456	0.0103308	0.314758	Dlgap3
5888.23	-0.0155898	0.0643961	-0.242093	0.808708	0.981106	Wbp2
5904.04	-0.100062	0.0647512	-1.54534	0.122265	0.727786	Cdk5r1
5965.76	-0.0467304	0.0718835	-0.650085	0.515637	0.933401	Snap47
6180.4	0.278291	0.130513	2.13228	0.0329839	0.489665	Rps3a1
6023.65	0.103173	0.067961	1.51812	0.128985	0.734465	Tspan3
6054.04	0.183212	0.113894	1.60863	0.107697	0.713578	Rpl13
5957.94	-0.198834	0.0969397	-2.05111	0.0402565	0.527016	Apc
5687.88	-0.143471	0.107488	-1.33477	0.181952	0.789353	Hspa12a
6194.99	0.101875	0.145559	0.699888	0.483997	0.925028	Cox6a1
5777.42	0.0104465	0.0791712	0.131949	0.895025	0.99008	Pak1
5892.72	0.0654012	0.0727895	0.898497	0.36892	0.897344	2025-09-07
6089.61	0.220969	0.083449	2.64795	0.00809818	0.281821	Ldhb
5940.57	-0.0936475	0.0909262	-1.02993	0.303043	0.868777	2610507B11Rik
5845.72	-0.0525813	0.0869064	-0.605034	0.545157	0.943502	Capza2
5828.75	-0.139127	0.0835163	-1.66586	0.0957404	0.694199	Rnf157
5738.49	-0.164083	0.109159	-1.50316	0.132799	0.74094	Grm5
5843.65	-0.181323	0.0976234	-1.85738	0.0632577	0.612309	Dmxl2
5508.58	-0.0620118	0.0787941	-0.787011	0.431276	0.910481	Scn2b
5785.33	-0.115979	0.0756051	-1.53402	0.125026	0.732558	Agap3
5754.72	-0.128789	0.0780229	-1.65065	0.0988099	0.697322	Cadps
5607.51	-0.107744	0.105203	-1.02415	0.305764	0.870618	Reps2
5756.05	-0.0756248	0.0808115	-0.935818	0.349367	0.889186	Chst1
5747	0.0618018	0.0934195	0.661551	0.508259	0.931739	Pkp4
5772.57	-0.100792	0.071647	-1.40678	0.159491	0.773398	Cdc42bpa
5678.62	-0.0827648	0.0708685	-1.16787	0.242861	0.832865	Rasgef1a
5642.32	-0.0873758	0.0787439	-1.10962	0.267163	0.848479	Rab11fip4
5617.01	0.00305015	0.0969933	0.0314471	0.974913	0.996918	Nap1l5
5695.47	-0.00710732	0.0700304	-0.101489	0.919162	0.993424	Aatk
5898.63	-0.178687	0.0872456	-2.04809	0.0405511	0.527233	Dock9
5712.47	-0.0439846	0.0758281	-0.580057	0.561876	0.946231	Btbd3
5670.2	0.0134432	0.0681272	0.197325	0.843574	0.985945	Atp6v1e1
5829.06	0.0666527	0.0726751	0.917132	0.359074	0.893642	Kif5b
5564.84	-0.0814427	0.0877666	-0.927947	0.353435	0.891717	Aff4
5631.38	0.0785994	0.0657851	1.19479	0.232169	0.824323	Atp6ap1
5631.57	-0.0945065	0.10667	-0.885969	0.375634	0.899029	Ptprn2
5835.83	0.0309714	0.105729	0.292933	0.769573	0.979839	Rph3a
5582.19	-0.0488806	0.0680591	-0.718208	0.472629	0.920383	2025-09-08
6628.88	-0.801922	0.327602	-2.44786	0.0143709	0.360414	Snhg11
5634.52	0.0204917	0.0685001	0.299149	0.764827	0.979774	Rac1
5569.8	-0.0217434	0.0879131	-0.247328	0.804654	0.981106	Peg13
5543.55	-0.103663	0.0848409	-1.22186	0.221762	0.817691	Cdk14
5414.38	-0.20696	0.0811368	-2.55075	0.0107491	0.323366	Ryr2
5528.35	-0.0681715	0.0722733	-0.943245	0.345555	0.887491	Gnaq
5611.06	-0.0710734	0.0853468	-0.83276	0.40498	0.903947	Fasn
5589.3	-0.0842328	0.0680968	-1.23696	0.216103	0.812286	Actr1b
5404.04	-0.0253202	0.0765083	-0.330948	0.740684	0.976749	Hspa4
5650.19	0.0630321	0.0831397	0.758146	0.448364	0.915279	Dennd5a
5467.69	-0.120779	0.0879899	-1.37265	0.169862	0.779495	Slc25a22
5471.93	-0.145806	0.088625	-1.6452	0.0999293	0.698722	Lingo1
5435.16	-0.0888543	0.0749193	-1.186	0.235622	0.828097	Mmp17
5574.97	0.00283076	0.0940894	0.0300859	0.975999	0.996918	Actr3
5516.92	0.0852171	0.0764196	1.11512	0.264799	0.846798	Rab7
5594.37	-0.162068	0.088491	-1.83146	0.0670316	0.624944	Srcin1
5466.55	-0.00420436	0.0648925	-0.0647897	0.948341	0.994921	D17Wsu92e
5519.54	-0.0470461	0.0675735	-0.696222	0.48629	0.926363	Rap1gds1
5859.1	0.534634	0.323011	1.65515	0.0978932	0.696772	Cnp
5459.64	-0.0855168	0.078226	-1.0932	0.274305	0.856072	Zcchc18
5500.5	-0.0150293	0.0876632	-0.171444	0.863875	0.988578	Rrp1
5396.62	-0.0526573	0.0715317	-0.736139	0.461646	0.917427	Stmn2
5469.01	-0.0659754	0.0799134	-0.825587	0.409039	0.906168	Myh10
5556.29	0.0286095	0.0690113	0.414562	0.678462	0.967229	Oxct1
5669.42	-0.13246	0.0921621	-1.43725	0.150646	0.763032	Son
5498.96	-0.138738	0.0736142	-1.88466	0.0594753	0.603221	Grin1
5513.32	-0.102912	0.109988	-0.935666	0.349445	0.889186	Arnt2
5332.98	-0.107994	0.0777242	-1.38946	0.164694	0.776691	Kifap3
5268.16	0.0559344	0.0812647	0.688298	0.491265	0.928684	Canx
5591.67	-0.125056	0.0785112	-1.59285	0.111194	0.716462	Pitpnm2
5491.88	-0.0718341	0.0663326	-1.08294	0.278835	0.857429	Agpat3
5437.26	-0.0284683	0.0681571	-0.417686	0.676177	0.966706	Abhd12
5441.47	0.00201311	0.0686127	0.0293401	0.976593	0.996918	Fkbp8
5355.02	-0.214673	0.093087	-2.30615	0.0211023	0.420742	Ak5
5355.69	-0.035334	0.101613	-0.34773	0.728043	0.975726	Oxr1
5400.34	0.00782881	0.0662246	0.118216	0.905897	0.992108	Ociad1
5517.79	-0.0470725	0.0974281	-0.483151	0.628988	0.95686	Cabp7
5444.66	-0.0239976	0.0697188	-0.344206	0.730691	0.976084	Tuba1b
5351.52	0.0209268	0.0691808	0.302494	0.762275	0.979774	Ddx3x
5379.64	-0.0784104	0.068147	-1.15061	0.249894	0.83498	Rundc3a
5334.11	-0.00801721	0.0922512	-0.0869063	0.930746	0.993845	Eif5a
5246.22	-0.051833	0.0876902	-0.591093	0.554458	0.944876	Ppp1r9a
5447.46	-0.0163925	0.076294	-0.21486	0.829877	0.982349	Sec14l1
5269.35	-0.0121978	0.0759308	-0.160644	0.872374	0.988578	Pgrmc1
5294.21	0.0771077	0.0773071	0.997421	0.31856	0.876749	Sdcbp
5224.88	-0.181783	0.0829514	-2.19144	0.0284199	0.468204	Rnf112
5183.35	-0.0720182	0.0672466	-1.07096	0.284189	0.860128	Ankrd46
5214.43	-0.0495089	0.0921113	-0.53749	0.590929	0.951818	Zeb2
5422.68	0.301773	0.136628	2.20872	0.0271942	0.458976	Rps3
5279.12	-0.092326	0.0797974	-1.157	0.247271	0.833741	Ncor1
5296.59	-0.216	0.101682	-2.12428	0.033647	0.49226	Cbarp
5340.78	-0.0916948	0.108258	-0.846999	0.396996	0.90161	Scn3b
5208.38	-0.0975862	0.0930184	-1.04911	0.294129	0.862388	Zyg11b
5356.3	-0.215945	0.0934356	-2.31116	0.0208239	0.419573	Hivep2
5246.12	-0.068179	0.0671681	-1.01505	0.310082	0.873506	Nfix
5141.06	-0.231185	0.134491	-1.71896	0.0856214	0.667642	Hectd4
5195.86	-0.227629	0.119508	-1.90472	0.0568171	0.594636	Pclo
5357.72	-0.0335113	0.0737208	-0.454571	0.649418	0.960792	Sbf1
5082.62	-0.0689421	0.0747943	-0.921756	0.356656	0.892846	Mmd
5169.71	-0.120171	0.0680711	-1.76537	0.0775017	0.647851	Syngap1
5255.91	-0.0546862	0.100971	-0.541601	0.588093	0.951818	Itpka
5156.4	-0.179905	0.0908624	-1.97997	0.0477071	0.558533	Dock4
5101.06	-0.159115	0.0845006	-1.88301	0.0596994	0.604685	Grin2a
5176.15	-0.0725503	0.0802641	-0.903894	0.366052	0.896391	Tom1l2
5242.04	0.0142012	0.0708738	0.200374	0.841188	0.98584	Pygb
5104.1	-0.0229268	0.0854067	-0.268442	0.788359	0.981106	Abat
5207.79	0.0946986	0.0774755	1.2223	0.221593	0.817615	Ncl
5282.53	-0.0931529	0.0669602	-1.39117	0.164174	0.775776	Rasl10b
5119.07	0.0559645	0.104688	0.534584	0.592937	0.951818	Dynll1
5178.21	-0.111225	0.0755941	-1.47134	0.141198	0.746532	Rapgef5
5002.02	-0.0879529	0.0845478	-1.04027	0.298213	0.86476	Mapre2
5165.15	0.119268	0.081625	1.46118	0.143967	0.75179	Cnbp
5341.36	0.178916	0.0776383	2.30448	0.0211958	0.421242	Lamp1
5278.1	0.104527	0.0699541	1.49422	0.135118	0.743373	Serinc3
4968.61	-0.128676	0.0839261	-1.5332	0.125226	0.732763	Galnt16
5058.49	0.0153855	0.0705103	0.218202	0.827272	0.982349	Sdf4
5054.13	0.0227612	0.086379	0.263504	0.792162	0.981106	Cap1
5077.07	-0.0593869	0.0805906	-0.736896	0.461186	0.917346	Glg1
4975.55	-0.205095	0.0982988	-2.08644	0.0369384	0.508769	Rbfox2
5137.78	-0.176837	0.0783607	-2.25671	0.0240265	0.437855	Tub
5348.02	0.0592757	0.0826083	0.717551	0.473034	0.920587	Ahcyl2
4908.16	-0.0619066	0.0647645	-0.955872	0.339137	0.884058	Nsg1
5101.15	-0.0393185	0.0652928	-0.602187	0.54705	0.943502	Hp1bp3
5053.61	-0.0527281	0.072609	-0.726193	0.467721	0.918896	Tmem59l
5029.89	-0.0535456	0.0913507	-0.586155	0.557772	0.945324	Arhgef25
5094.64	-0.084584	0.0912423	-0.927026	0.353913	0.891717	Dcaf7
4994.47	0.0184933	0.0747796	0.247304	0.804673	0.981106	Ube2d3
5365.25	-0.210578	0.0917248	-2.29576	0.0216898	0.422142	Srrm2
5067.98	-0.193883	0.12838	-1.51023	0.130984	0.738106	Chd5
5124.36	0.129215	0.0735716	1.75632	0.0790336	0.652631	Akr1a1
5070.57	-0.117574	0.0692859	-1.69694	0.0897074	0.679619	Camk1d
5208.36	0.105083	0.0762566	1.37801	0.1682	0.778676	Abca2
4833.79	-0.11961	0.1005	-1.19014	0.23399	0.826284	Tmx4
5064.12	-0.0939242	0.0762064	-1.2325	0.217763	0.814023	Rbfox3
4974.77	-0.0102274	0.0679023	-0.150619	0.880276	0.989343	Dmtn
4854.8	-0.0918158	0.0707407	-1.29792	0.194314	0.799703	Tspan13
4942.09	-0.138768	0.109656	-1.26548	0.205698	0.80957	Peg3
5000.26	-0.0795924	0.0708411	-1.12353	0.261211	0.843986	Fam49a
5012.82	-0.0313608	0.0682677	-0.459379	0.645962	0.960792	Pcsk2
4926.39	-0.112982	0.075881	-1.48894	0.136504	0.744432	Rock2
5167.54	-0.200868	0.0944327	-2.12711	0.0334112	0.491229	Zbtb20
5023.9	-0.0354509	0.0649538	-0.545786	0.585213	0.951576	Nfasc
5018.54	-0.0738455	0.0681344	-1.08382	0.278444	0.85731	Adora1
4898.42	-0.00586234	0.0702647	-0.0834322	0.933508	0.994182	Ldha
4959.8	-0.0416031	0.0661498	-0.628922	0.5294	0.939484	Smarcc2
5052.93	0.147545	0.140663	1.04892	0.294213	0.862388	Rps2
4598.97	0.0377472	0.0797548	0.47329	0.636006	0.958248	Calr
5014.32	-0.0273297	0.0868132	-0.31481	0.752906	0.977221	Nmt1
4894.52	-0.133983	0.0721304	-1.85751	0.0632385	0.612309	Myt1l
4893.49	-0.133727	0.107605	-1.24276	0.213956	0.812175	Herc1
4819.06	-0.147528	0.0823426	-1.79164	0.0731911	0.637048	Nlgn2
4904.65	0.0247529	0.0709573	0.348842	0.727208	0.975331	Saraf
4806.76	0.00194568	0.0721631	0.0269623	0.97849	0.997261	Nrsn1
4725.87	-0.183672	0.126285	-1.45443	0.145828	0.754748	Gda
4849.88	-0.0970064	0.0755577	-1.28387	0.199187	0.80193	Amph
4878.86	-0.0847865	0.0703132	-1.20584	0.227879	0.822535	Tmcc2
4991.29	0.277993	0.1173	2.36993	0.0177912	0.398739	Rps6
4996.64	0.180433	0.119859	1.50538	0.132226	0.739229	Rpl8
4806.78	-0.077987	0.086344	-0.903212	0.366413	0.896391	Nt5dc3
4659.62	-0.0174096	0.0852452	-0.20423	0.838174	0.984738	Ndn
4860.41	-0.103523	0.0780396	-1.32655	0.184657	0.790414	Atrn
4896.83	-0.0626902	0.0976434	-0.642032	0.520853	0.935808	Arrb1
4908.49	0.136075	0.0976049	1.39414	0.163274	0.774623	Ptn
4867.78	-0.159994	0.0736694	-2.17178	0.0298721	0.477607	Crtc1
4951.8	0.00285198	0.0655411	0.0435144	0.965291	0.995945	Glud1
4748.31	-0.120246	0.0739307	-1.62647	0.10385	0.707999	Lrp11
4648.93	-0.198746	0.134277	-1.48012	0.138842	0.745892	Chl1
4717.8	-0.0714382	0.0762996	-0.936285	0.349126	0.889186	Syt13
4730.27	-0.0228332	0.0755403	-0.302265	0.76245	0.979774	Rab14
4863.86	0.297186	0.261885	1.13479	0.256461	0.840274	Mt3
4753.84	-0.20278	0.109573	-1.85065	0.0642202	0.613843	Wdfy3
4820.57	-0.00869754	0.0712104	-0.122139	0.902789	0.991563	Serbp1
4789.23	-0.0577539	0.0713424	-0.80953	0.41821	0.908968	Dlg3
4691.01	-0.149759	0.106778	-1.40253	0.160757	0.773987	Ly6h
4789.7	0.179154	0.0916843	1.95403	0.0506977	0.571889	Chchd2
4738.84	-0.0407333	0.0705668	-0.577231	0.563783	0.946922	Morf4l2
4737.55	-0.0759357	0.0975903	-0.778107	0.436506	0.910852	Arhgef12
4635.98	-0.126435	0.0919361	-1.37525	0.169055	0.779495	Vxn
4697.59	-0.0693026	0.074951	-0.924639	0.355154	0.892669	Gng2
4741.08	0.0118262	0.0841577	0.140525	0.888245	0.989951	Enpp5
4673.48	-0.153042	0.0988001	-1.54901	0.12138	0.727511	Tnr
4693.51	-0.0500507	0.075369	-0.664075	0.506642	0.931739	Caprin1
4912.31	-0.0829488	0.0836291	-0.991866	0.321263	0.878108	Pi4ka
5235.24	0.518032	0.388291	1.33414	0.182159	0.789353	Rpl41
4931.1	0.108475	0.096638	1.12249	0.261655	0.844115	Qk
4789.5	-0.0300619	0.0653099	-0.460297	0.645303	0.960728	Scamp1
4838.57	-0.0763948	0.0955827	-0.799254	0.424143	0.909538	Cap2
4799.06	-0.0552499	0.0665592	-0.830087	0.406489	0.90488	Rnf10
4591.03	-0.132999	0.114582	-1.16074	0.245749	0.83374	Astn1
4727.37	0.0986144	0.0772402	1.27672	0.2017	0.803255	Cdc42
4875.79	0.131913	0.0810372	1.62781	0.103565	0.70751	Ptpn11
4683.31	-0.0839256	0.0803193	-1.0449	0.29607	0.863415	Copg1
4724.24	-0.0311257	0.0736236	-0.422769	0.672464	0.964448	Ppm1a
4644.94	-0.00388431	0.0844148	-0.0460146	0.963299	0.995875	Plekhb2
4666.59	-0.00404732	0.0783098	-0.0516835	0.958781	0.995699	Ttll7
4677.19	-0.0396861	0.0770648	-0.514971	0.606573	0.952281	Pfkl
4740.37	-0.122836	0.0754143	-1.62882	0.103351	0.70691	Kcnq3
4775.9	-0.164179	0.0884806	-1.85554	0.063519	0.612309	Trim9
4625.37	-0.142923	0.0804412	-1.77674	0.0756108	0.640857	Erc2
4852.29	0.214865	0.0731603	2.9369	0.00331509	0.188389	Cd81
4905.75	0.400438	0.133158	3.00723	0.00263642	0.170223	Csrp1
4651.23	-0.100208	0.0776032	-1.29129	0.196603	0.799703	Crmp1
4641.64	-0.156889	0.0874237	-1.79458	0.0727209	0.637048	Plppr2
4721.37	0.0563396	0.0684733	0.822797	0.410623	0.90617	Gtf2i
4779.14	0.0582913	0.0664977	0.87659	0.380709	0.899029	Sparc
4658.95	0.0227178	0.0822368	0.276249	0.782357	0.981061	Dync1li2
4883.03	0.28168	0.155245	1.81442	0.0696131	0.630919	Rps15
4803.54	0.0542088	0.0948778	0.571354	0.56776	0.9483	Oaz1
4641.28	-0.0685422	0.0712379	-0.962159	0.33597	0.883425	Cend1
4747.1	-0.164015	0.0801804	-2.04558	0.0407979	0.527279	Ankrd11
4610.2	-0.0266155	0.0764959	-0.347934	0.72789	0.975643	Tmem106b
4653.8	-0.110789	0.0767158	-1.44415	0.148698	0.760965	Slc7a14
4788.49	0.237665	0.0988299	2.40479	0.0161818	0.377154	Laptm4a
4649.92	0.0122321	0.0691646	0.176855	0.859622	0.988264	Atxn10
4625.94	-0.0902536	0.0750514	-1.20256	0.229147	0.823071	Baiap2
4611.32	-0.123902	0.0896283	-1.3824	0.166848	0.778676	Dlgap4
4634.64	-0.0597987	0.0699071	-0.855402	0.392328	0.900711	Cdip1
4569.97	-0.121738	0.0697731	-1.74477	0.0810253	0.65511	Mef2d
4700.35	-0.104117	0.0841185	-1.23774	0.215814	0.812286	Ubr3
4660.09	-0.154465	0.0686998	-2.2484	0.0245504	0.439176	Iqsec2
4730.39	0.0317991	0.0927533	0.342835	0.731722	0.976084	Bin1
4509.48	0.0242202	0.0701753	0.345139	0.72999	0.976084	Eif5
4496.73	-0.0247431	0.0685053	-0.361185	0.717961	0.97373	Acot7
4525.38	-0.0952046	0.0807802	-1.17856	0.238572	0.830242	Atp8a1
4555.28	-0.209839	0.0888995	-2.3604	0.0182552	0.403856	Slit1
4479.73	-0.0976264	0.0786051	-1.24199	0.214242	0.812286	Ubqln2
4581.53	0.101096	0.0752427	1.3436	0.179076	0.785202	Hspa9
4566.47	-0.0266002	0.0699014	-0.380539	0.703545	0.970902	Atp6v1c1
4507.93	0.0425952	0.0680779	0.625683	0.531523	0.939982	Selenot
4531	-0.192702	0.102158	-1.88631	0.0592527	0.602718	Ntrk3
4383.05	-0.0177227	0.0719569	-0.246297	0.805452	0.981106	Scg2
4462.9	-0.134198	0.0882074	-1.52139	0.128162	0.733335	Ap2a2
4459.46	-0.0552593	0.109125	-0.506385	0.612586	0.953914	Lpgat1
4703.58	0.191428	0.0938153	2.04048	0.0413029	0.530194	Rpl6
4502.01	-0.120658	0.0761879	-1.58369	0.113263	0.719364	Elmod1
4504.17	-0.122044	0.0711129	-1.71619	0.0861264	0.668969	Arl8b
4537.33	-0.00996127	0.0725592	-0.137285	0.890806	0.989951	Rnf11
4587.22	0.00524799	0.0816956	0.0642384	0.94878	0.994921	Sst
4690.35	0.3119	0.253284	1.23143	0.218163	0.815036	Rps14
4499.42	-0.104269	0.102102	-1.02123	0.307145	0.872162	Arhgap35
4333.02	-0.210645	0.150697	-1.3978	0.162173	0.774623	Pde1a
4565.09	-0.0503976	0.10739	-0.469292	0.638861	0.959481	Camkk1
4547.97	-0.199071	0.0776229	-2.56459	0.0103299	0.314758	Ogt
4550.95	-0.0398816	0.0794162	-0.502185	0.615537	0.953914	Abhd8
4413.13	-0.0437309	0.0740419	-0.590623	0.554773	0.944876	Snn
4594.62	-0.0289426	0.0699619	-0.41369	0.679101	0.967229	Zfp106
4461.71	-0.212717	0.0889206	-2.39221	0.0167471	0.385005	Agtpbp1
4497.37	-0.130274	0.102028	-1.27684	0.201659	0.803255	6430548M08Rik
4352.34	-0.178198	0.0789791	-2.25626	0.0240541	0.437855	Rab15
4428.89	-0.0792689	0.0775854	-1.0217	0.306924	0.871826	Usp22
4695.21	0.353279	0.154483	2.28685	0.0222045	0.424319	Rps24
4520.72	-0.0903958	0.0842405	-1.07307	0.283241	0.860128	Clasp2
4574.69	-0.127426	0.0814781	-1.56393	0.117835	0.727003	Arhgef4
4558.25	-0.11573	0.0894267	-1.29413	0.195619	0.799703	Eif4g3
4445.05	-0.0512685	0.0649264	-0.78964	0.429738	0.910252	Ip6k1
4456.41	-0.191403	0.0991014	-1.93138	0.0534357	0.583715	Trio
4730.64	0.311044	0.147265	2.11213	0.0346754	0.498228	Mt1
4523.6	-0.0220039	0.0701863	-0.313508	0.753895	0.977221	Got2
4418.19	-0.0760934	0.0851699	-0.893431	0.371626	0.898344	Sncb
4422.46	-0.21234	0.128601	-1.65115	0.0987081	0.697322	Kcnma1
4678.26	0.0265187	0.0977785	0.271212	0.786228	0.981106	Cadm2
4466.22	-0.177053	0.0791623	-2.23659	0.0253133	0.44617	Elfn2
4565.82	0.288947	0.108493	2.66328	0.00773838	0.277087	Rpl7
4648.08	-0.109385	0.0807262	-1.35501	0.175415	0.783829	Sf3b1
4602.36	-0.0361349	0.0683408	-0.528746	0.596982	0.951818	Mbnl2
4442.78	-0.0661556	0.0688711	-0.960571	0.336768	0.883425	Pja1
4439.54	-0.0755691	0.0662235	-1.14112	0.253819	0.837652	Elavl3
4521.73	0.0145538	0.0783861	0.185668	0.852705	0.987866	Mdh2
4450.78	-0.0189478	0.0796759	-0.237811	0.812028	0.981106	Npdc1
4450.55	-0.0418316	0.0764982	-0.546831	0.584495	0.951351	Mfn2
4331.32	-0.132465	0.0791846	-1.67287	0.0943534	0.690862	Nrip3
4355.92	0.0523626	0.0672453	0.77868	0.436168	0.910852	Eif4b
4449.89	-0.0338261	0.0687205	-0.492227	0.622559	0.955432	Cs
4452.97	0.0356082	0.0705034	0.505056	0.61352	0.953914	Ddb1
4320.1	-0.0287137	0.0757189	-0.379214	0.704529	0.970902	Gmfb
4724.96	0.579865	0.260453	2.22637	0.0259892	0.448107	Mal
4402.88	-0.0985485	0.0725171	-1.35897	0.174156	0.781693	Cdc42se2
4614.44	0.282251	0.13788	2.04708	0.0406502	0.527279	Rpl27a
4422.87	-0.0281303	0.077918	-0.361024	0.718081	0.97373	Tomm70a
4382.94	-0.0508215	0.0826657	-0.614784	0.538697	0.942139	Kif21a
4348.76	-0.0894726	0.122689	-0.729266	0.465839	0.918795	Kcna2
4517.67	0.00151264	0.0999364	0.0151361	0.987924	0.99768	Pgbd5
4391.62	-0.0990019	0.0811812	-1.21952	0.222648	0.819097	Chrm1
4433.8	-0.0645653	0.0703948	-0.91719	0.359043	0.893642	Supt6
4355.12	0.0416051	0.0772202	0.538785	0.590035	0.951818	Atp6ap2
4323.32	-0.0565498	0.0720486	-0.784883	0.432522	0.910481	Fam234b
4309.44	-0.0996246	0.0778428	-1.27982	0.20061	0.80325	Map2k4
4501.09	0.011468	0.103232	0.11109	0.911545	0.993141	Arpc2
4364.04	-0.102942	0.0790529	-1.30219	0.19285	0.799615	Plcb1
4160.74	-0.314889	0.156655	-2.01008	0.0444227	0.545583	Cadm1
4308.92	-0.0956729	0.0807132	-1.18534	0.235882	0.828097	Lrrn2
4523.03	-0.17883	0.072778	-2.4572	0.0140023	0.355874	Arhgap21
4394.45	0.0393566	0.0671679	0.585944	0.557913	0.945324	Arhgdia
4414.75	0.070188	0.111643	0.628683	0.529556	0.939509	Eif4a1
4202.71	-0.278205	0.138039	-2.01542	0.0438611	0.543237	Crym
5656.68	-0.390416	0.138124	-2.82656	0.00470516	0.222403	Malat1
4324.7	-0.0524241	0.0662132	-0.791747	0.428508	0.910217	Emc10
4308.72	-0.0695081	0.0751989	-0.924323	0.355318	0.892669	Mturn
4289.15	-0.0907834	0.104267	-0.870682	0.383928	0.899029	Gnl3l
4448.06	0.0838484	0.0908287	0.923148	0.35593	0.892808	Eif1
4433.04	-0.0545177	0.0918397	-0.593618	0.552768	0.944429	Kbtbd11
4213.82	-0.120072	0.116946	-1.02673	0.304547	0.869912	Akap6
4416.08	-0.116778	0.0973505	-1.19957	0.230307	0.823878	Cntnap1
4372.15	-0.0212124	0.0708168	-0.299539	0.764529	0.979774	Map7d1
4258.19	-0.0838993	0.0702918	-1.19359	0.23264	0.824859	Mllt11
4344.88	-0.101244	0.0772578	-1.31047	0.190038	0.794996	Rapgefl1
4476.93	0.309759	0.259362	1.19431	0.232356	0.824496	Ptma
4372.27	-0.11002	0.0721615	-1.52464	0.12735	0.733146	Strn4
4268.59	-0.0533341	0.0833343	-0.640001	0.522172	0.936736	Gnai1
4318.37	-0.159987	0.108562	-1.47369	0.140565	0.746532	Mpped1
4351.11	-0.238642	0.103441	-2.30704	0.0210525	0.420302	Iqsec3
4329.45	0.113516	0.0850642	1.33447	0.182049	0.789353	Eef1g
4286.97	-0.00316771	0.0860284	-0.0368217	0.970627	0.996918	Serpini1
4296.2	-0.0552922	0.0741446	-0.745735	0.455828	0.917346	Itfg1
4086.91	-0.206973	0.108687	-1.9043	0.0568714	0.594636	Dgkb
4319.56	-0.0486507	0.0871997	-0.557923	0.576897	0.950625	Vcp
4456.31	0.254102	0.253476	1.00247	0.316117	0.875574	Rpl9
4284.61	-0.235695	0.0865145	-2.72434	0.00644292	0.258842	Icam5
4255.79	-0.135277	0.0784106	-1.72523	0.0844852	0.667453	Akt3
4165.24	0.0120297	0.0716239	0.167957	0.866617	0.988578	Ddx6
4206.72	-0.105216	0.0873288	-1.20483	0.22827	0.822535	Sprn
4342.33	-0.0605955	0.0721168	-0.840241	0.400773	0.902081	Wdr13
4224.51	-0.124106	0.0835119	-1.48609	0.137255	0.744828	Apba2
4294.24	0.015631	0.0735504	0.212521	0.831701	0.982349	Zfp706
4320.63	-0.108122	0.0712758	-1.51696	0.129277	0.734465	Atxn7l3
4380.45	-0.050467	0.0822788	-0.613366	0.539634	0.94276	Plpp3
4190.11	-0.136551	0.0743979	-1.83541	0.0664445	0.623445	Slc24a3
4183.37	-0.167342	0.0975153	-1.71606	0.0861508	0.668969	Wdr7
4417.9	0.0355161	0.085624	0.414792	0.678295	0.967229	Trak2
4139.93	-0.0256725	0.0800464	-0.32072	0.748423	0.976749	Spin1
4284.16	-0.0967293	0.0727733	-1.32919	0.183787	0.789947	Cdk5r2
4314.09	-0.0802581	0.0678296	-1.18323	0.236718	0.828731	Dbn1
4264.61	-0.0787331	0.064898	-1.21318	0.225061	0.820093	Klc2
4296.77	0.0391158	0.0903355	0.433006	0.665011	0.963394	Capzb
4321.64	0.0200692	0.0970664	0.206758	0.836199	0.984225	Napa
4408.17	0.271297	0.127306	2.13106	0.0330842	0.489743	Rpl19
4237.85	-0.00550057	0.0866151	-0.0635059	0.949364	0.994921	Tubb3
4171.11	-0.14902	0.0937402	-1.58971	0.111899	0.716799	Coro2b
4232.31	-0.0182945	0.0883293	-0.207117	0.835919	0.984175	Prpf8
4262.44	0.0151176	0.079632	0.189843	0.849432	0.986529	Atp6v1d
4112.98	-0.199011	0.125141	-1.59029	0.111769	0.716462	Gabrb1
4246.23	0.0576939	0.0664527	0.868194	0.385288	0.899029	Pex5l
4268.22	-0.169719	0.0784074	-2.16458	0.0304196	0.481889	B3gat1
4320.94	0.0938691	0.0798741	1.17521	0.239909	0.832414	Atp5f1
4243.95	0.0249998	0.076232	0.327943	0.742955	0.976749	Idh3b
4211.78	0.0308113	0.0678961	0.453801	0.649972	0.960792	Cab39
4355.06	0.0639902	0.0701956	0.911599	0.36198	0.894986	Wnk1
4177.9	-0.208474	0.0802844	-2.59669	0.0094126	0.307364	Plxna4
4198.61	-0.133078	0.0750912	-1.77221	0.076359	0.64295	Dnm1l
4228.55	-0.0470634	0.0727037	-0.647331	0.517418	0.934172	Mgat3
4299.91	0.0268493	0.0682327	0.393495	0.693954	0.97009	Uqcrc1
4337.19	0.131418	0.0776638	1.69214	0.0906185	0.682812	Tubb4b
4176.82	-0.11364	0.0678155	-1.67572	0.0937936	0.690731	Celf1
4157.46	-0.0842861	0.0965545	-0.872938	0.382697	0.899029	Phf24
4195.17	-0.0873231	0.0803535	-1.08674	0.277153	0.85731	Smarca2
4238.61	0.216982	0.115492	1.87876	0.0602767	0.606082	Rplp0
4211.17	-0.139311	0.0894656	-1.55714	0.119436	0.727511	Cacna2d1
4138.9	-0.0736351	0.0851781	-0.864484	0.387322	0.899065	Brinp1
4138.78	-0.216533	0.0832984	-2.59949	0.00933618	0.307364	Vgf
4228.76	-0.149928	0.0803572	-1.86577	0.0620732	0.610966	Fgf13
4160.82	0.0089913	0.0749411	0.119978	0.9045	0.992108	Ptpra
4265.15	0.24235	0.127771	1.89675	0.0578616	0.595316	Rpl10
4093.18	-0.0193878	0.0705815	-0.274686	0.783557	0.981106	Pafah1b2
4114	-0.191416	0.0890789	-2.14884	0.0316472	0.487506	Neurl1a
4065.07	-0.151912	0.08763	-1.73356	0.0829963	0.661346	St6galnac5
4226.21	-0.0813976	0.0807459	-1.00807	0.31342	0.874844	Iqsec1
4159.72	-0.112301	0.0681848	-1.647	0.0995572	0.698424	Pde4dip
4148.91	0.026674	0.0687365	0.388061	0.697971	0.970902	Tspyl1
4159.75	-0.0715661	0.0721693	-0.991643	0.321372	0.878108	Wsb2
4211.21	-0.0183002	0.0782236	-0.233947	0.815026	0.981106	Klf13
4339.64	0.0400508	0.135477	0.295628	0.767514	0.979774	Orai2
4010.62	-0.0737376	0.0902174	-0.817332	0.413739	0.906901	Cbx5
4126.66	0.0445184	0.08925	0.498805	0.617917	0.954825	Hspa5
3905.37	-0.136482	0.0985116	-1.38544	0.165919	0.778203	Opcml
4033.58	-0.0455051	0.0730553	-0.622885	0.53336	0.941331	Cdk17
4082.16	-0.0846132	0.0837596	-1.01019	0.312404	0.874558	Megf9
4086.61	-0.163857	0.0897372	-1.82597	0.0678551	0.627457	D430019H16Rik
4201.24	-0.133686	0.0919056	-1.4546	0.145779	0.754748	Atrx
4144.19	-0.10626	0.107808	-0.985641	0.324309	0.878992	Pcnx
4111.6	-0.0688448	0.0788403	-0.873218	0.382544	0.899029	Setd7
3988.22	-0.241418	0.0922298	-2.61756	0.00885596	0.299936	Adam11
4093.91	-0.112694	0.0930818	-1.21069	0.226013	0.820093	Gramd1b
4154.85	-0.0521784	0.0746971	-0.698533	0.484844	0.925234	Ank
4139.11	-0.0552322	0.0731247	-0.755315	0.45006	0.915752	Srebf2
4115.14	-0.122878	0.0793475	-1.5486	0.121477	0.727511	Adarb1
4078.08	-0.138745	0.0695018	-1.99627	0.0459043	0.55126	Insyn1
4171.27	-0.178478	0.0872174	-2.04635	0.0407216	0.527279	Ttyh3
4109.04	-0.066729	0.0672004	-0.992985	0.320717	0.878108	Ap2a1
4092.67	0.124357	0.0930968	1.33578	0.181621	0.789353	Fez1
3994.12	-0.149514	0.113616	-1.31595	0.188189	0.792747	Ubr4
4193.38	-0.0369556	0.0714839	-0.516977	0.605172	0.952281	Tbc1d9b
4117.08	-0.142307	0.0665642	-2.1379	0.0325252	0.489589	Brsk1
4035.44	-0.00343246	0.136538	-0.0251392	0.979944	0.997344	Atp2b3
4147.38	-0.106394	0.0744606	-1.42887	0.153043	0.764494	Tnk2
4093.38	-0.068931	0.0753067	-0.915337	0.360015	0.894193	B4galt6
4139.04	-0.177581	0.0786079	-2.25907	0.0238791	0.437286	Sipa1l3
3833.33	-0.113895	0.117262	-0.971287	0.331406	0.880881	Cnr1
4077.82	0.0268627	0.0889323	0.302058	0.762608	0.979774	Ogdh
4003.64	-0.0489811	0.0717788	-0.68239	0.494992	0.929505	Rufy3
3983.97	-0.0232159	0.0703981	-0.32978	0.741566	0.976749	Tmem151a
4057.07	-0.0628003	0.0721614	-0.870276	0.38415	0.899029	Dpp8
4102.42	-0.0106777	0.0677869	-0.157518	0.874836	0.988578	Cspg5
3967.48	-0.0706562	0.135472	-0.521557	0.601979	0.952211	Dzank1
4112.71	0.0169917	0.0721994	0.235345	0.813941	0.981106	Ctbp1
4056.14	-0.0694687	0.0888745	-0.781649	0.434421	0.910852	Gabra5
4118.17	-0.0657775	0.0735905	-0.893831	0.371412	0.898221	Brd2
4044.04	0.0278887	0.0688595	0.405009	0.685471	0.968155	Prkaca
4037.37	1.03581	0.451828	2.29248	0.0218778	0.422142	Gm10123
3968.17	-0.0988361	0.0862852	-1.14546	0.252019	0.83638	Jak1
3999.1	-0.0739861	0.0804373	-0.919799	0.357678	0.89334	Madd
3945.49	-0.0830285	0.0706631	-1.17499	0.239998	0.832525	Lzts3
3906.77	-0.115724	0.0818314	-1.41417	0.157312	0.770847	Svop
4055.86	0.0555524	0.0726687	0.764461	0.444592	0.914013	Spop
4055.7	-0.130462	0.0718091	-1.81678	0.0692501	0.630815	Gria3
3970.96	0.00521337	0.0696948	0.074803	0.940371	0.994553	Trim35
3911.89	-0.0965296	0.100743	-0.958174	0.337975	0.883508	Bmpr2
3991.71	0.0728363	0.0667714	1.09083	0.275347	0.856391	Gdi2
4058.82	-0.0825028	0.0937353	-0.880168	0.378768	0.899029	Man2a2
3858.4	-0.0622176	0.0833212	-0.746719	0.455233	0.917346	Smim13
3949.04	0.0223095	0.0701487	0.318032	0.750461	0.976749	Sf3b2
3852.59	-0.0418267	0.0701761	-0.596024	0.551159	0.943815	Ap1s1
3925.11	0.0162462	0.0697091	0.233057	0.815717	0.981106	Gnb2
4030.22	-0.0494322	0.0697951	-0.708248	0.478792	0.923645	Prkcz
4020.44	-0.0295996	0.0675099	-0.438448	0.661062	0.962322	Scg3
3708.75	0.0631295	0.0914932	0.689991	0.4902	0.928159	Hsp90b1
4042.32	-0.0637094	0.0731331	-0.871143	0.383676	0.899029	Ncor2
3894.63	-0.0399617	0.0737552	-0.541815	0.587946	0.951818	Pkia
3897.14	-0.0635713	0.101605	-0.62567	0.531532	0.939982	Sdc3
3871.83	-0.118276	0.0956363	-1.23672	0.216189	0.812286	Cdkl5
3859.83	-0.0129094	0.0705402	-0.183008	0.854792	0.98811	Ubqln1
3996.1	-0.0689308	0.0854268	-0.806899	0.419725	0.909173	Copa
3913.55	-0.171976	0.106453	-1.6155	0.106201	0.711545	Apba1
3929.98	-0.0815007	0.0722435	-1.12814	0.259261	0.842635	Pum2
3745.1	-0.0858577	0.0791905	-1.08419	0.27828	0.85731	Pnmal1
3864.01	-0.00962998	0.0951658	-0.101192	0.919398	0.993424	Impact
3946.91	0.103823	0.0670619	1.54817	0.121583	0.727511	Amfr
3973.68	-0.0891593	0.0855319	-1.04241	0.297222	0.86377	Elmo2
4140.82	0.413098	0.139185	2.96797	0.0029977	0.180492	Car2
3845.34	-0.0482372	0.117444	-0.410723	0.681275	0.967581	Usp9x
3978.19	0.000412377	0.124802	0.00330425	0.997364	0.999893	Neurod2
4084.72	0.232076	0.119702	1.93878	0.0525276	0.578195	Myl6
3834.18	-0.123738	0.117174	-1.05602	0.290961	0.862147	Sez6
3888.92	0.00240389	0.0721319	0.0333263	0.973414	0.996918	Tm9sf3
3957.17	0.0312714	0.101268	0.308798	0.757475	0.97782	Nudt3
3904.22	-0.00755066	0.0656944	-0.114936	0.908496	0.992236	BC005537
3809.09	-0.0993476	0.0836137	-1.18817	0.234765	0.826649	Kcnc1
3878.45	-0.0740607	0.0859096	-0.862078	0.388645	0.899594	Pfkp
3648.59	0.0491251	0.0890335	0.551759	0.581113	0.950992	Hnrnpc
3880.16	0.0327583	0.0719438	0.455332	0.648871	0.960792	Acox1
3882.52	-0.108634	0.0884496	-1.2282	0.219373	0.815972	Plk2
3821.18	-0.172763	0.0966208	-1.78805	0.0737679	0.637767	Rapgef2
3870.1	0.00925919	0.0802146	0.11543	0.908104	0.992236	Chd4
3919	-0.117432	0.073839	-1.59038	0.111748	0.716462	Cdk16
3770.19	-0.0751598	0.0705275	-1.06568	0.286568	0.860128	Stk25
4007.81	0.276687	0.124125	2.22911	0.0258066	0.447744	Rpl5
3959.48	0.169542	0.0849071	1.99679	0.0458475	0.551224	Slc25a5
4110.7	-0.442207	0.121119	-3.65102	0.000261198	0.0535561	Trank1
3884.62	0.195067	0.105026	1.85731	0.0632668	0.612309	Rps4x
3758.27	-0.0932763	0.0827133	-1.12771	0.259444	0.842635	Flywch1
3836.13	-0.165019	0.123152	-1.33996	0.180259	0.788705	Cep170b
3720.41	-0.0199306	0.113364	-0.17581	0.860443	0.988264	Hspa4l
3774.79	-0.0878566	0.0809747	-1.08499	0.277927	0.85731	Clcn3
3799.09	0.0200411	0.072547	0.27625	0.782356	0.981061	Tecr
3792.04	-0.0795554	0.075554	-1.05296	0.292359	0.862147	Mef2a
3854.89	0.0184304	0.0654417	0.28163	0.778227	0.980763	Idh3a
3831.21	0.0407605	0.0789772	0.516104	0.605781	0.952281	Morf4l1
3915.21	-0.108417	0.073439	-1.47629	0.139866	0.745892	Zmiz2
3832.74	-0.0412188	0.100461	-0.410296	0.681589	0.967581	Nr3c2
3881.24	-0.0773431	0.0728657	-1.06145	0.288486	0.860128	Herc3
3824.76	-0.0157357	0.0927515	-0.169654	0.865282	0.988578	Hsbp1
3766.08	-0.0386012	0.0745486	-0.517799	0.604598	0.952211	Necap1
3949.13	0.106202	0.103383	1.02727	0.304294	0.869912	Atp5g3
3790.92	-0.191052	0.0970031	-1.96955	0.0488899	0.565401	Htt
3795.17	-0.0749404	0.0808291	-0.927146	0.353851	0.891717	Napg
3828.92	-0.0192994	0.0706534	-0.273156	0.784733	0.981106	Fbxw11
3690.62	-0.115146	0.0942081	-1.22226	0.221611	0.817615	Gsk3b
3745.62	-0.0984285	0.0933529	-1.05437	0.291714	0.862147	Camsap2
3908.89	0.0838164	0.0719159	1.16548	0.243826	0.832865	Fads1
3785.81	-0.0929739	0.0779007	-1.19349	0.232676	0.824859	Mgrn1
3876.6	0.205204	0.113828	1.80275	0.0714273	0.63558	Gprc5b
3824.86	-0.0590079	0.0715827	-0.824332	0.409751	0.90617	Grk2
3767.85	-0.0177494	0.0759637	-0.233657	0.815252	0.981106	Cyb5b
3756.48	-0.00341481	0.0735164	-0.0464497	0.962952	0.995875	Kpnb1
3816.1	-0.142568	0.0790837	-1.80275	0.0714274	0.63558	Mkl2
3616.37	-0.0192591	0.0826079	-0.233139	0.815653	0.981106	Gad2
3766.9	0.00964994	0.0706826	0.136525	0.891406	0.989951	Dnaja2
3826.6	0.184508	0.102006	1.80879	0.0704829	0.634087	Stmn1
3847.84	-0.0290877	0.0805095	-0.361296	0.717878	0.97373	Mapk9
3801.95	-0.104652	0.0725053	-1.44337	0.148915	0.760965	Mras
3862.3	-0.0815674	0.0774882	-1.05264	0.292505	0.862147	Trak1
3985.69	-0.00197162	0.101004	-0.0195203	0.984426	0.997479	Fus
3817.8	0.0110182	0.0933744	0.118	0.906067	0.992108	Hdlbp
3804.19	-0.0913867	0.0771553	-1.18445	0.236234	0.828358	Zmynd11
3771.17	-0.10178	0.0785332	-1.29601	0.19497	0.799703	Chst2
3661.58	-0.0994451	0.0760658	-1.30736	0.191092	0.796591	Ahi1
3760.67	-0.161494	0.107862	-1.49723	0.134333	0.743373	Megf8
3811.63	-0.0994282	0.0776023	-1.28125	0.200105	0.803224	Ptprz1
3709.88	-0.0921452	0.0835706	-1.1026	0.2702	0.85198	Ogfrl1
3636.08	-0.09292	0.109728	-0.846821	0.397095	0.90161	Lonrf2
3880.16	0.0743103	0.0730992	1.01657	0.309359	0.873285	Ccni
3689.49	0.0568665	0.075153	0.756676	0.449244	0.915442	Rab1a
3807.23	0.039579	0.0749649	0.527967	0.597522	0.951818	Psmd2
3805.19	-0.19905	0.123688	-1.60929	0.107552	0.713256	Efr3b
3768.15	-0.162478	0.120744	-1.34564	0.17842	0.784849	Rap1gap2
3652.38	-0.116785	0.0797712	-1.464	0.143194	0.751419	Ube2ql1
3799.55	-0.0257922	0.074558	-0.345935	0.729391	0.976084	Scrn1
3775.22	-0.147498	0.0737482	-2.00002	0.0454982	0.549637	Lmtk3
3696.97	-0.127813	0.0955827	-1.3372	0.181159	0.789353	Epm2aip1
3605.75	0.0368267	0.0836932	0.440021	0.659922	0.961956	6330403K07Rik
3901.61	0.233856	0.11111	2.10474	0.0353141	0.499368	Gpx4
3481.67	-0.213511	0.118414	-1.80309	0.0713738	0.63558	Dgkg
3836.94	-9.18224e-05	0.0747985	-0.0012276	0.999021	0.999955	Klf9
3720.69	-0.0305173	0.0687346	-0.443988	0.657051	0.960985	Rad23b
3735.2	-0.117608	0.0864402	-1.36057	0.173649	0.781693	Ash1l
3743.42	0.0297863	0.0686229	0.434057	0.664247	0.963394	Dctn2
3696.51	-0.0315949	0.0678566	-0.465613	0.641492	0.95991	Habp4
3705.49	-0.035249	0.0702012	-0.502114	0.615587	0.953914	Glyr1
3756.15	-0.164714	0.0813411	-2.02498	0.0428694	0.538701	Grik5
3741.32	-0.0775213	0.100038	-0.774922	0.438386	0.910852	Trip12
3735.52	0.00816788	0.0737759	0.110712	0.911845	0.993141	Tnks2
3656.15	-0.145405	0.118294	-1.22918	0.219004	0.815893	Tro
3739.69	0.0354229	0.0711626	0.497775	0.618643	0.954825	Ran
3659.26	-0.130111	0.0830971	-1.56578	0.117401	0.72575	Kif3c
3601.46	-0.0155247	0.0714704	-0.217219	0.828037	0.982349	Ube2n
3671.93	-0.0363721	0.0703498	-0.517017	0.605144	0.952281	Trim32
3584.05	0.00371768	0.0820102	0.0453319	0.963843	0.995875	Sel1l
3664.83	0.00383774	0.0693609	0.0553299	0.955876	0.995699	Clcn4
3739.87	0.0171768	0.0713688	0.240677	0.809805	0.981106	Bzw1
3625.81	-0.0036649	0.0804672	-0.0455453	0.963673	0.995875	Creg2
3709.4	-0.127322	0.10533	-1.20879	0.226744	0.820543	Kcnb1
3635.56	-0.091768	0.0786752	-1.16641	0.243447	0.832865	Mgea5
3652.67	-0.042886	0.0831328	-0.515873	0.605943	0.952281	Mtss1l
3625.52	0.10794	0.114889	0.939519	0.347464	0.888263	Anp32a
3711.12	-0.0369767	0.0735004	-0.503082	0.614907	0.953914	Atcay
3543.66	-0.0480457	0.0817272	-0.587879	0.556613	0.945324	Ina
3677.35	-0.110694	0.0844925	-1.3101	0.190161	0.795066	Zer1
3558.4	-0.097003	0.0822344	-1.17959	0.238163	0.829782	Mal2
3768.25	0.24405	0.140476	1.73731	0.0823324	0.659519	Rps7
3678.92	-0.035169	0.0726774	-0.483905	0.628453	0.956743	Zc3h7b
3683.15	-0.0710419	0.0670219	-1.05998	0.289153	0.860128	Ehmt2
3651.53	-0.212336	0.075991	-2.79423	0.00520237	0.235629	Sptbn4
3682.66	0.0455867	0.0872735	0.522343	0.601432	0.952211	Cadm4
3594.38	0.0445996	0.0743144	0.600147	0.548408	0.943762	Nars
3516.15	-0.216462	0.111404	-1.94304	0.0520117	0.57478	Spock1
3644.36	0.0117115	0.0917737	0.127613	0.898456	0.99024	Hnrnpa0
3547.92	-0.0190888	0.0750486	-0.254353	0.799223	0.981106	Nefm
3741.58	-0.0686527	0.0831189	-0.825958	0.408828	0.905834	Hnrnph1
3571.03	-0.017168	0.0756877	-0.226827	0.820559	0.981733	Glrb
3659.95	0.0394655	0.0877751	0.449621	0.652984	0.960792	Bex2
3710.61	0.208448	0.0998077	2.0885	0.036753	0.508769	Cenpb
3587.07	-0.052644	0.0705944	-0.745724	0.455834	0.917346	Pnkd
3574.61	0.00530346	0.0750026	0.0707104	0.943628	0.994921	Vps35
3627.81	-0.019711	0.070676	-0.278892	0.780328	0.980997	Eif3a
3656.78	-0.0552676	0.075555	-0.731488	0.464481	0.918795	Gng7
3554.5	0.0156894	0.070059	0.223946	0.8228	0.982349	Actr1a
3668.94	-0.0294669	0.106545	-0.276569	0.782111	0.981061	Neurod6
3632.13	-0.225856	0.105221	-2.14649	0.031834	0.487506	Fry
3591.6	0.00736512	0.0719962	0.102299	0.91852	0.993424	Atp6v0d1
3601.66	0.209273	0.0839901	2.49164	0.0127154	0.343763	Selenop
3548.51	0.0579691	0.0704217	0.823171	0.410411	0.90617	Map1lc3b
3620.51	-0.0550419	0.069398	-0.793135	0.427699	0.910217	Ski
3544.89	-0.0156545	0.0715999	-0.218638	0.826932	0.982349	Eif1ax
3613.85	-0.0961322	0.0893254	-1.0762	0.281837	0.860128	Adcyap1r1
3493.87	-0.107236	0.084156	-1.27425	0.202575	0.80509	Lrrc4b
3582.7	0.0325394	0.0813889	0.399801	0.689303	0.96835	Clta
3449.47	-0.104555	0.0749084	-1.39577	0.162783	0.774623	Galnt17
3493.09	-0.132055	0.089209	-1.48029	0.138796	0.745892	Large1
3581.35	-0.14217	0.0825607	-1.72201	0.0850683	0.667453	Ehd3
3571.38	-0.0172342	0.0847267	-0.203409	0.838815	0.985141	Pam
3636.51	0.139386	0.103016	1.35305	0.17604	0.784232	H3f3b
3615.39	-0.112553	0.0868032	-1.29665	0.194751	0.799703	Dgkh
3542.13	-0.0304676	0.109589	-0.278016	0.781	0.980997	Arpc5
3708.26	-0.0566727	0.0718309	-0.788974	0.430127	0.910252	Rbm39
3459.53	-0.112595	0.0881375	-1.27749	0.201428	0.803255	Adam22
3632.73	0.0848339	0.0766142	1.10729	0.26817	0.84989	Ndufs2
3590.08	-0.0937991	0.0794729	-1.18026	0.237895	0.829782	Lztr1
3553.62	-0.108221	0.0698184	-1.55004	0.121131	0.727511	Cacnb3
4061.99	-0.268811	0.0920669	-2.91973	0.00350331	0.195102	Rsrp1
3507.9	0.101708	0.080722	1.25998	0.207676	0.810076	Tgoln1
3540.28	-0.04158	0.089408	-0.46506	0.641889	0.959931	Slc25a12
3501.99	-0.0643065	0.078772	-0.816363	0.414293	0.907173	Igsf8
3393.93	0.118457	0.076917	1.54006	0.123545	0.730042	Pdia3
3504.6	0.00305539	0.0854397	0.0357607	0.971473	0.996918	Rangap1
3698.02	0.323976	0.0951207	3.40595	0.000659351	0.0855072	Ctsd
3449.49	-0.127908	0.104891	-1.21944	0.222677	0.819097	Plxna1
3648.36	-0.219135	0.0932915	-2.34893	0.0188276	0.409859	Tnik
3561.39	-0.0737466	0.0688858	-1.07056	0.284366	0.860128	Acsl6
3611.86	-0.0210623	0.0750933	-0.280482	0.779108	0.980997	Camk2g
3469.94	-0.0924077	0.0742415	-1.24469	0.213245	0.811787	Tmem132b
3535.62	0.0698894	0.0741842	0.942106	0.346139	0.887662	Oaz2
3550.46	0.179323	0.113311	1.58258	0.113517	0.719423	Prdx5
3583.88	0.0968133	0.077183	1.25434	0.20972	0.810348	Hnrnpa1
3488.22	-0.0262039	0.074633	-0.351103	0.725511	0.9751	Ppp2r5c
3627.84	0.226506	0.141104	1.60524	0.108441	0.714895	Rps9
3465.75	-0.0328152	0.0731175	-0.448801	0.653575	0.960792	Rab10
3391.79	0.0553325	0.0724648	0.763577	0.445119	0.914013	Csde1
3505.89	0.131176	0.102517	1.27955	0.200702	0.80325	Rpl15
3431.76	-0.0191991	0.0699088	-0.274631	0.7836	0.981106	Retreg2
3494.94	-0.0809151	0.079557	-1.01707	0.30912	0.873078	Paqr8
3657.56	0.0951336	0.1532	0.620978	0.534614	0.941579	Epha7
3352.45	-0.0327822	0.0798966	-0.410308	0.68158	0.967581	Atxn7l3b
3481.34	-0.0229028	0.0739878	-0.309548	0.756904	0.97782	Pdha1
3483.74	0.120281	0.0793688	1.51547	0.129654	0.734465	Asrgl1
3442.1	-0.157615	0.0869051	-1.81364	0.0697327	0.630919	Sowaha
3637.44	0.22656	0.0954838	2.37276	0.0176558	0.397413	Trp53inp2
3491.17	-0.215421	0.0864058	-2.49313	0.0126622	0.343763	Rims1
3478.96	-0.149809	0.0750053	-1.99732	0.0457905	0.550975	Palm
3403.4	0.0747773	0.0683716	1.09369	0.274091	0.856072	Cct7
3452.44	0.00710394	0.0771673	0.092059	0.926651	0.993617	Lmbrd1
3468.23	-0.116811	0.0747924	-1.56181	0.118334	0.727003	Ppfia2
3378.83	-0.181291	0.146286	-1.23929	0.215238	0.812286	Gpr26
3442.11	-0.0900526	0.102655	-0.877237	0.380358	0.899029	Efr3a
3417.76	0.0451538	0.0806097	0.560153	0.575375	0.950625	Polr2m
3541.16	0.257853	0.123141	2.09396	0.0362635	0.506654	Ndufa4
3386.06	0.0167504	0.0741982	0.225752	0.821394	0.982085	Ubl3
3463.5	-0.0408571	0.0827314	-0.493853	0.62141	0.955185	Atp6v0c
3350.45	-0.0595649	0.0759996	-0.783753	0.433185	0.910481	Fem1b
3380.11	-0.0771333	0.0880799	-0.87572	0.381182	0.899029	Opa1
3343.8	-0.184599	0.0909214	-2.03032	0.0423242	0.536048	Shisa6
3385.08	-0.135938	0.0852063	-1.5954	0.110622	0.716462	Ralgapa1
3409.35	0.0298142	0.0860378	0.346524	0.728949	0.976026	Chmp4b
3532.73	0.0715233	0.0904546	0.790709	0.429114	0.910252	Mgll
3395.04	-0.0401962	0.0721986	-0.556745	0.577702	0.950738	Mib1
3415.26	-0.041791	0.067741	-0.616923	0.537285	0.942133	Bag6
3340.89	-0.115679	0.0805554	-1.43601	0.150999	0.763032	Srpk2
3361.79	-0.00924231	0.0670277	-0.137888	0.890329	0.989951	Psip1
3418.35	-0.00540948	0.0780199	-0.0693345	0.944723	0.994921	Eif3c
3396.58	-0.007286	0.0741549	-0.0982538	0.921731	0.993424	Sub1
3260.55	-0.0605787	0.0873916	-0.693186	0.488193	0.927381	Kcnip2
3638.49	0.459325	0.290347	1.58198	0.113653	0.719423	Rps23
3349.21	0.0773364	0.0734755	1.05255	0.292549	0.862147	Sec62
3324.12	0.0423088	0.0800017	0.528848	0.596911	0.951818	Hspd1
3371.47	-0.0568923	0.080967	-0.70266	0.482268	0.924687	Pip4k2b
3431.21	0.0961854	0.101151	0.950911	0.34165	0.884996	Atp5c1
3358.74	-0.0207715	0.0742699	-0.279676	0.779726	0.980997	Pcmt1
3336.59	0.0914218	0.0827563	1.10471	0.269285	0.851398	Slc38a1
3435.84	0.33549	0.138643	2.41982	0.0155281	0.371037	Rpl26
3500.25	0.247595	0.130116	1.90288	0.0570563	0.594636	Rps8
3189.03	-0.236917	0.119103	-1.98917	0.0466819	0.554229	Fibcd1
3456.4	-0.105702	0.0784131	-1.34802	0.177652	0.784467	Slc4a4
3295.05	-0.161087	0.0755348	-2.13261	0.0329564	0.489665	Abi2
3441.47	-0.130828	0.070386	-1.85872	0.0630665	0.612309	Map3k10
3370.13	-0.108951	0.0737597	-1.47711	0.139647	0.745892	Ncoa1
3384.16	-0.00498095	0.0784066	-0.0635271	0.949347	0.994921	Prpf19
3383.41	0.0450601	0.0757363	0.59496	0.55187	0.943815	Tpm1
3316.77	-0.0633937	0.0769815	-0.823493	0.410228	0.90617	Usp5
3532.99	0.0910406	0.153692	0.592357	0.553612	0.944876	Fam163b
3239.78	-0.158568	0.115908	-1.36805	0.171297	0.779842	Cmip
3243.63	-0.125612	0.0766236	-1.63934	0.101142	0.702571	Gpr162
3362.87	0.188313	0.0968555	1.94427	0.0518626	0.573969	Tusc3
3381.64	0.137318	0.076401	1.79734	0.0722818	0.637048	Prdx2
3389.01	-0.0904174	0.076345	-1.18433	0.236284	0.828358	Lancl1
3421.54	-0.079769	0.113861	-0.700584	0.483562	0.924766	Dagla
3399.31	0.00213404	0.0787433	0.0271012	0.978379	0.997261	Csnk1g2
3351.46	-0.0342305	0.081651	-0.41923	0.675048	0.965727	Mmd2
3451.06	0.271018	0.150595	1.79965	0.0719159	0.637048	Rpl11
3250.87	-0.133343	0.0693713	-1.92216	0.0545853	0.587405	Gprin1
3168.16	-0.578368	0.41315	-1.3999	0.161544	0.773987	Cpne7
3384.52	-0.0112656	0.0679932	-0.165687	0.868404	0.988578	Atp2c1
3228.55	-0.244519	0.0890105	-2.74708	0.00601286	0.248853	Celf5
3357.41	0.0624289	0.0688968	0.906122	0.364871	0.895535	Uqcrc2
3247.05	-0.315159	0.146277	-2.15454	0.0311975	0.487506	D430041D05Rik
3327.07	-0.101103	0.0683946	-1.47822	0.139348	0.745892	Ppfia3
3316.7	-0.0865721	0.0850833	-1.0175	0.308917	0.873078	Gpd2
3369.44	-0.166047	0.114866	-1.44557	0.148296	0.760965	Prrc2c
3213.53	0.0159166	0.0845806	0.188183	0.850733	0.987047	2900011O08Rik
3367.22	0.0666304	0.0743727	0.895899	0.370307	0.898221	Gde1
3325.54	-0.144674	0.0729186	-1.98405	0.0472505	0.556382	Brsk2
3259.59	-0.19406	0.0987151	-1.96586	0.0493147	0.567645	Unc5a
3275.05	-0.108738	0.0691286	-1.57299	0.115721	0.72298	Synpo
3241.1	0.0348384	0.0712878	0.488701	0.625053	0.956659	Cct8
3252.64	0.00389408	0.0692309	0.0562477	0.955144	0.995699	Ckap5
3312.14	-0.0213717	0.0719117	-0.297194	0.766319	0.979774	Vapb
3460.45	-0.00985564	0.100421	-0.0981434	0.921818	0.993424	Hnrnpdl
3274.82	0.0111114	0.0854172	0.130084	0.8965	0.99008	Kif1bp
3336.81	-0.106152	0.0807754	-1.31416	0.188793	0.792848	Ubr5
3286.57	-0.00380717	0.0772254	-0.0492994	0.960681	0.995699	Rnf220
3331.69	-0.0570224	0.0943116	-0.604618	0.545433	0.943502	R3hdm4
3246.89	-0.108283	0.0740095	-1.46309	0.143443	0.751419	Nrxn3
3298.93	-0.0632657	0.0814522	-0.776722	0.437323	0.910852	Enah
3254.04	0.00104321	0.0781593	0.0133473	0.989351	0.998278	Crk
3293.12	-0.0960462	0.0829543	-1.15782	0.246937	0.83374	Zfand5
3334.23	0.0581751	0.0793233	0.733392	0.463319	0.918795	Arpc1a
3190.55	-0.176835	0.101357	-1.74468	0.0810407	0.65511	Arfgef3
3242.53	-0.0110329	0.0748006	-0.147497	0.88274	0.989676	Ddx24
3288.06	0.00418301	0.0870922	0.0480297	0.961693	0.995699	Efhd2
3279.11	-0.0853926	0.127278	-0.670912	0.502277	0.931493	Adcy5
3254.23	-0.00905809	0.110236	-0.0821699	0.934512	0.994298	Bcl11b
3228.23	-0.14815	0.107689	-1.37572	0.168907	0.779495	Ctnnd2
3276.16	-0.215416	0.100446	-2.14459	0.0319852	0.487506	Shank2
3223.2	-0.103376	0.0725075	-1.42573	0.153947	0.766601	Mpp2
3399.76	0.105153	0.0731762	1.43698	0.150723	0.763032	Atp5d
3184.33	-0.0521131	0.0909063	-0.573261	0.566468	0.947676	Lmo3
3239.06	-0.0798982	0.0752459	-1.06183	0.288314	0.860128	Myo18a
3280.44	0.0205987	0.0792155	0.260033	0.794838	0.981106	Acsl3
3213.88	-0.0287758	0.0797655	-0.360755	0.718282	0.97373	Tsnax
3221.16	-0.221167	0.120802	-1.83082	0.0671278	0.625045	Kmt2a
3235.14	-0.0633056	0.10474	-0.604409	0.545572	0.943502	Mecp2
3221.7	-0.0965115	0.0716399	-1.34718	0.177923	0.784501	Fbxo21
3265.42	-0.05045	0.0795979	-0.63381	0.526205	0.938975	Epn2
3226.24	-0.0149513	0.0759706	-0.196803	0.843981	0.986027	Grb2
3323.43	0.124923	0.092749	1.34689	0.178016	0.784501	Mlc1
3241.2	-0.152634	0.0789131	-1.9342	0.0530881	0.580754	Gfod1
3202.91	-0.12777	0.0902803	-1.41526	0.156994	0.770847	Itsn1
3295.09	0.0415987	0.0729357	0.570347	0.568442	0.9483	Akt1
3437.53	0.400603	0.288254	1.38976	0.164602	0.776691	Cox6c
3153	-0.098004	0.0735538	-1.33241	0.182724	0.789353	C2cd2l
3269.29	0.000172694	0.0959923	0.00179904	0.998565	0.999955	Abi1
3195.7	-0.0425384	0.0689684	-0.61678	0.53738	0.942133	Mapre3
3265.16	-0.0748608	0.0679609	-1.10153	0.270667	0.852094	Spire1
3175.37	-0.155871	0.0884011	-1.76322	0.0778634	0.648324	Trrap
3187.93	-0.0757643	0.0738009	-1.0266	0.304607	0.869912	Rabgap1l
3179.5	0.0354334	0.0726576	0.487676	0.625779	0.956659	Zfp91
3207.52	0.0362407	0.0698489	0.518844	0.603869	0.952211	Lrpap1
3057.05	-0.202337	0.147434	-1.37239	0.169941	0.779495	Cmtm4
3138.2	-0.0986017	0.125853	-0.783468	0.433352	0.910481	Arhgap32
3132	-0.0710377	0.0802499	-0.885206	0.376046	0.899029	Ap3d1
3177.62	-0.119046	0.262331	-0.453801	0.649972	0.960792	Wdr6
3130.45	-0.0544643	0.0762274	-0.714498	0.47492	0.921949	Alg2
3268.46	-0.0180698	0.0804438	-0.224626	0.82227	0.982349	Eml2
3098.88	-0.125064	0.0879328	-1.42227	0.154949	0.768509	Crim1
3155.95	-0.0321349	0.0770325	-0.417161	0.676561	0.966706	Pdpk1
3219.33	0.0320874	0.0777068	0.412929	0.679658	0.967254	Vdac2
3177.59	-0.026679	0.0821043	-0.32494	0.745227	0.976749	Scg5
3050.27	-0.167746	0.112882	-1.48603	0.137271	0.744828	Negr1
3246.25	-0.211734	0.103449	-2.04675	0.0406829	0.527279	Caskin1
3200.51	-0.0494022	0.0753441	-0.655687	0.512025	0.932786	Mff
3285.24	0.0508908	0.0868394	0.586034	0.557853	0.945324	Ppp1r16b
3163.22	0.0179758	0.0699974	0.256807	0.797328	0.981106	Ptpa
3101.81	0.0101934	0.0742793	0.13723	0.890849	0.989951	Wdr1
3240.2	0.134849	0.101829	1.32427	0.185412	0.790414	Prdx6
3091.7	-0.0877321	0.079106	-1.10904	0.267411	0.848479	Snx27
3198.13	0.0333407	0.0758867	0.439349	0.660409	0.962291	Dhx9
3229.01	0.0957474	0.120529	0.794394	0.426966	0.910137	Sema7a
3205.58	-0.111302	0.0772814	-1.44022	0.149805	0.762491	Dapk1
2973.26	0.0628124	0.0806283	0.779037	0.435958	0.910852	Stip1
3147.67	-0.00652073	0.0903942	-0.0721365	0.942493	0.994676	Ipo7
3174.26	-0.0631043	0.0713343	-0.884628	0.376358	0.899029	Csnk1d
3139.48	0.0231293	0.0772895	0.299256	0.764745	0.979774	Tagln3
3152.14	-0.110603	0.102987	-1.07395	0.282844	0.860128	Apc2
3137.27	0.0187971	0.0821189	0.228901	0.818946	0.981317	Set
3165.66	-0.0132527	0.0796784	-0.166328	0.867899	0.988578	Wasl
3222.73	-0.178945	0.0871442	-2.05343	0.0400307	0.524513	Ksr1
3120.97	-0.0148538	0.0832063	-0.178518	0.858316	0.988264	Acly
3100.52	-0.187327	0.0872865	-2.14612	0.0318635	0.487506	Ttbk1
3121.51	0.0473928	0.078236	0.605767	0.544669	0.943502	Tprgl
3208.13	0.128739	0.0836082	1.53979	0.123612	0.730077	Gnai2
2955.68	-0.246204	0.264914	-0.929372	0.352696	0.891454	Hap1
3126.78	0.0103692	0.0712804	0.14547	0.884339	0.989951	Nbr1
3273.28	0.271929	0.151509	1.7948	0.0726851	0.637048	Rpl14
3315.9	-0.0883029	0.0762035	-1.15878	0.246547	0.83374	Bcan
3130.64	-0.0300318	0.0702147	-0.427714	0.66886	0.964077	Slc30a9
3202.95	-0.10723	0.0779024	-1.37646	0.168678	0.779341	Rere
3039.53	-0.0960117	0.0931625	-1.03058	0.302736	0.868722	Sgip1
3139.35	-0.275048	0.105364	-2.61045	0.00904225	0.304209	Smg1
3107.95	0.0964728	0.0918395	1.05045	0.293511	0.862388	Efnb3
3097.75	-0.077551	0.0954965	-0.812083	0.416744	0.907732	Htra1
3204.18	0.165361	0.0919888	1.79762	0.0722366	0.637048	Gstm1
3081.94	-0.0875509	0.0870452	-1.00581	0.314507	0.875574	Fbxw7
3161.94	-0.171068	0.084741	-2.01872	0.0435164	0.540766	Scaf1
3081.4	-0.0135154	0.0741603	-0.182246	0.85539	0.98811	Hacd3
3053.38	-0.0756586	0.0950344	-0.796118	0.425963	0.909549	Magee1
3065.33	-0.0251503	0.07343	-0.342507	0.731969	0.976084	Tollip
3098.03	0.00692814	0.0714808	0.0969231	0.922787	0.993424	Trpc4ap
2947.22	0.0305571	0.102098	0.299293	0.764716	0.979774	Nap1l1
3158.34	-0.101504	0.0934789	-1.08585	0.277546	0.85731	Clmn
3227.22	0.11355	0.101331	1.12059	0.262463	0.844115	Slc23a2
2985.75	-0.0661848	0.0904277	-0.731909	0.464224	0.918795	Ncam1
3120.79	0.0866316	0.081468	1.06338	0.287609	0.860128	Gpr37l1
3130.21	-0.0948076	0.086852	-1.0916	0.275009	0.856072	Nedd4l
3114.18	0.0454867	0.0701305	0.648601	0.516596	0.934022	Rmnd5a
3055.26	0.0352322	0.0763353	0.461545	0.644408	0.960728	Araf
3094.79	-0.0246504	0.0754161	-0.326858	0.743775	0.976749	Wasf3
3010.68	-0.103672	0.0811085	-1.27819	0.201182	0.803255	Kpna1
3142.94	-0.0764561	0.0891625	-0.857492	0.391173	0.899983	Dock3
3082.03	0.0722722	0.0803524	0.899441	0.368418	0.897128	Pcbp1
3029.17	0.120386	0.0825859	1.4577	0.144922	0.753064	Eid1
3106.9	-0.0930409	0.089377	-1.04099	0.297879	0.86452	Cic
3032.34	-0.00758815	0.0733415	-0.103463	0.917595	0.993424	B230219D22Rik
2996.19	-0.0201506	0.0848444	-0.237501	0.812268	0.981106	Npepps
3064.41	-0.128942	0.102133	-1.2625	0.20677	0.810076	Ildr2
3039.23	-0.0827076	0.0860968	-0.960635	0.336736	0.883425	Hectd1
2974.29	-0.0134388	0.0833948	-0.161147	0.871978	0.988578	Sod2
3066.34	-0.0170849	0.0732061	-0.233381	0.815465	0.981106	Cttn
3072.84	-0.121793	0.0814827	-1.49471	0.134991	0.743373	Ap1b1
3082.73	0.0125902	0.0825894	0.152444	0.878837	0.989085	Vps41
3049.98	-0.0361542	0.0866199	-0.417389	0.676394	0.966706	Otub1
3079.99	0.157156	0.0736668	2.13334	0.032897	0.489665	Dstn
3016.8	0.064805	0.0787284	0.823146	0.410425	0.90617	Gja1
3042.97	0.0433567	0.100682	0.430629	0.666738	0.963675	Tspan5
3026.74	0.077732	0.0766983	1.01348	0.310833	0.873694	Secisbp2l
2954.41	-0.106764	0.07408	-1.44119	0.14953	0.761604	Taok1
3034.66	0.0610407	0.0683407	0.893182	0.37176	0.898488	Sucla2
2997.66	0.0340291	0.0836928	0.406596	0.684305	0.967885	Arhgap5
2961.69	-0.0903662	0.0727829	-1.24159	0.21439	0.812286	Smap2
3042.67	0.060666	0.081542	0.743985	0.456886	0.917346	Cct5
2972.1	-0.0111347	0.0789548	-0.141026	0.887849	0.989951	Epdr1
3027.99	-0.0638339	0.0852137	-0.749104	0.453795	0.917346	Trnp1
3061.43	0.00139048	0.0700347	0.0198542	0.98416	0.997479	Arl8a
3109.65	-0.0517195	0.077628	-0.666248	0.505253	0.931493	Hnrnpl
2971.05	-0.0481489	0.0912983	-0.52738	0.59793	0.951886	Cand1
2999.19	-0.0395765	0.0753579	-0.52518	0.599458	0.952211	Pip4k2c
2920.15	-0.155274	0.0876033	-1.77247	0.0763168	0.64295	Clstn2
2958.8	-0.0685934	0.0881935	-0.77776	0.436711	0.910852	Syngr3
2981.97	-0.0214954	0.0837616	-0.256626	0.797467	0.981106	Mlec
3077.74	0.202049	0.0951694	2.12305	0.0337498	0.49226	Igfbp5
3064.07	0.0752747	0.0910576	0.826671	0.408424	0.905677	Ppp1ca
3099.57	-0.0533446	0.0696817	-0.765546	0.443947	0.913837	Hdac5
3022.6	-0.100707	0.0878209	-1.14673	0.251492	0.836268	Tanc1
3019.13	-0.0617725	0.0798885	-0.773234	0.439384	0.91101	Gna11
2855.22	-0.0238235	0.0788123	-0.302282	0.762437	0.979774	Khdrbs3
2919.48	-0.0258379	0.0796805	-0.32427	0.745734	0.976749	Caly
2920.57	-0.0829717	0.109806	-0.755618	0.449878	0.915627	Slc39a10
3006.99	-0.0874278	0.0753133	-1.16086	0.245701	0.83374	Msl1
2960.01	-0.0575515	0.0788727	-0.729676	0.465588	0.918795	G3bp2
3178.09	0.214151	0.100901	2.12238	0.0338057	0.49226	Kif1c
3013.52	-0.160595	0.0837156	-1.91834	0.0550673	0.588885	Fbxo31
2972.47	0.061508	0.101791	0.604255	0.545674	0.943502	Zmat2
2950.71	-0.0777971	0.0759913	-1.02376	0.305947	0.870618	Zbtb4
3135.95	0.308683	0.1421	2.1723	0.0298329	0.477484	Rpl18a
2949.81	-0.0371599	0.0706295	-0.526125	0.598802	0.95211	Ppme1
3021.38	0.0235264	0.0726065	0.324026	0.745918	0.976749	Gabrg2
2937.96	-0.0730747	0.0842657	-0.867194	0.385836	0.899029	Usp32
3089.45	0.228871	0.156583	1.46166	0.143836	0.751665	Fau
2931.04	-0.170926	0.0940224	-1.81793	0.0690746	0.630607	Shisa7
2965.86	-0.133538	0.0936264	-1.42628	0.153787	0.766308	Lnpep
3062.22	-0.00607348	0.109832	-0.055298	0.955901	0.995699	Hlf
3133.34	0.265931	0.157235	1.6913	0.0907802	0.682854	Rps25
3062.57	0.186056	0.0764374	2.4341	0.0149288	0.367719	Tmem59
2971.7	-0.0575859	0.0890124	-0.646942	0.51767	0.934404	Lgi1
3087.51	-0.0264022	0.0730982	-0.361189	0.717959	0.97373	Fam120a
2916.71	-0.0239967	0.0721436	-0.332624	0.739418	0.976749	Ly6e
2967.34	-0.00844692	0.0702454	-0.120249	0.904286	0.992108	Gucy1b1
3182.49	-0.278993	0.090032	-3.09882	0.00194295	0.146668	Tspoap1
2926.99	-0.105121	0.0953313	-1.1027	0.270159	0.85198	Ranbp2
2922.75	-0.07978	0.0878385	-0.908258	0.363742	0.894986	Tnpo2
3031.52	0.21248	0.119219	1.78226	0.0747062	0.639036	Selenof
3052.31	-0.158799	0.100144	-1.5857	0.112806	0.717932	Srsf5
2960.27	-0.0527201	0.0818007	-0.644494	0.519255	0.935152	Ipo5
3035.91	-0.194576	0.0836287	-2.32666	0.0199834	0.417923	Cttnbp2
2977.6	0.0589626	0.0827392	0.712633	0.476073	0.922539	Atp6v0b
2939.93	0.0116629	0.0748335	0.155851	0.876151	0.988578	Hnrnph2
2973.63	-0.0443689	0.0682156	-0.650422	0.51542	0.933401	Dcaf8
2771.19	-0.116929	0.083815	-1.39508	0.162991	0.774623	Prrt1
2913.83	-0.00820336	0.0753601	-0.108855	0.913317	0.993297	Ckmt1
3044.55	-0.0724507	0.0772344	-0.938064	0.348212	0.888263	Ewsr1
2985.21	-0.245388	0.107619	-2.28016	0.0225983	0.427228	Plec
2973.63	-0.0268492	0.075232	-0.356885	0.721178	0.973989	Fto
2864.22	-0.0417783	0.0696073	-0.6002	0.548373	0.943762	Vstm2a
2951.52	-0.0180182	0.0939697	-0.191745	0.847942	0.986385	Spred1
2932.56	-0.0970561	0.103212	-0.940357	0.347034	0.888263	Bcr
2991.85	-0.0231319	0.076873	-0.300911	0.763482	0.979774	Adap1
2897.51	-0.0531781	0.0850407	-0.625325	0.531758	0.940081	Clip2
2920.83	0.0643614	0.0714529	0.900753	0.36772	0.896723	Rab5b
2869.82	-0.0758778	0.081363	-0.932584	0.351035	0.890191	Map7d2
2895.68	0.0422891	0.072081	0.586689	0.557413	0.945324	Tmx2
2926.24	-0.0548047	0.0810239	-0.676402	0.498786	0.930612	Lmo4
2982.75	-0.119931	0.100745	-1.19043	0.233876	0.826284	Dnajb5
2944.9	0.0252211	0.0798447	0.315877	0.752096	0.977221	Setd3
2898.91	-0.164937	0.116645	-1.414	0.157361	0.770847	Tanc2
2927.62	-0.0145441	0.0740413	-0.196432	0.844272	0.986125	Nudcd3
3019.32	0.198774	0.0995814	1.9961	0.0459232	0.55126	Rack1
2950.88	0.0439331	0.0875503	0.501804	0.615805	0.953914	Kcnab1
2900.35	-0.0432138	0.0713755	-0.605443	0.544885	0.943502	Sik3
3000.05	-0.0156167	0.0716622	-0.217921	0.827491	0.982349	Maz
2907.33	-0.0626763	0.0863435	-0.725895	0.467903	0.918896	Ankrd17
2897.4	-0.0318716	0.0680776	-0.468165	0.639666	0.959481	Isca1
3050.1	0.217642	0.0996096	2.18495	0.0288922	0.469432	Scd1
2900.15	0.0689721	0.0709129	0.972631	0.330737	0.879781	Chtop
2896.41	-0.0606376	0.0735294	-0.824671	0.409559	0.90617	Wdr26
2829.35	-0.11176	0.0991642	-1.12702	0.259736	0.842635	Ogfod1
2918.09	-0.0244282	0.0776161	-0.314732	0.752965	0.977221	Gpd1l
3291.94	0.590372	0.255572	2.31	0.020888	0.419573	Apod
2873.76	-0.0479291	0.0790864	-0.606034	0.544492	0.943502	Wdr47
2835.38	-0.0343479	0.0719545	-0.477355	0.633109	0.958087	Nceh1
2830.88	-0.113113	0.0760376	-1.4876	0.136857	0.744432	Kcnc3
2901.25	-0.00765065	0.0784057	-0.0975777	0.922268	0.993424	Atp6v1h
2896.44	-0.121977	0.069917	-1.74459	0.0810561	0.65511	Bap1
2866.35	-0.0282211	0.0691068	-0.408369	0.683003	0.967581	Vps26b
2940.46	-0.0666644	0.0904812	-0.736776	0.461259	0.917346	Cdc42bpb
2918.06	-0.194464	0.0773	-2.5157	0.0118795	0.339037	Fbxo41
2949.77	-0.00623906	0.0833739	-0.0748323	0.940348	0.994553	Epha5
2908.3	-0.0674102	0.0844416	-0.798305	0.424693	0.909538	Extl3
2892.42	0.0442525	0.0793189	0.557906	0.576908	0.950625	Clptm1
2848.91	-0.162335	0.0806233	-2.01349	0.0440627	0.543989	Pcdh20
2915.16	0.031467	0.0741699	0.424256	0.671379	0.964175	Mapk3
2873.97	0.120689	0.0841005	1.43505	0.151273	0.763032	Scarb2
2784.04	-0.0809958	0.0995081	-0.813961	0.415667	0.907732	Pbx1
2888.27	-0.00252002	0.0731225	-0.034463	0.972508	0.996918	Serpine2
2884.48	-0.063051	0.0725279	-0.869335	0.384664	0.899029	Socs7
2771.34	-0.127805	0.0789798	-1.6182	0.105619	0.711545	Gm2115
2893.32	-0.191279	0.0791734	-2.41595	0.015694	0.372654	Cacna1a
2809.07	0.0314047	0.0720625	0.435798	0.662983	0.962911	Spryd3
2869.47	-0.072779	0.0844257	-0.862048	0.388661	0.899594	Ano3
2873.3	0.0365062	0.0849	0.429991	0.667202	0.963985	Ypel3
2830.99	-0.0541479	0.0742065	-0.729692	0.465579	0.918795	Lhfpl4
2959.82	0.0281058	0.0693168	0.405468	0.685133	0.968155	Add3
2860.51	-0.0648192	0.0944833	-0.686039	0.492689	0.928684	Castor2
2870.4	-0.0593983	0.0898765	-0.660888	0.508684	0.931739	C1qtnf4
2862.48	0.151204	0.0902456	1.67547	0.0938426	0.690731	Ptp4a2
2768	-0.0398799	0.0908732	-0.438852	0.660768	0.962291	Dnajb14
2866.87	-0.165337	0.0776488	-2.12929	0.0332302	0.490468	Cpeb4
2866.12	0.106508	0.0751373	1.41752	0.156332	0.770847	Tax1bp1
2834.82	-0.0334365	0.0769023	-0.434793	0.663713	0.963129	Ppm1l
2812.65	-0.0748187	0.0794269	-0.941982	0.346202	0.887662	Fscn1
2878.6	-0.108754	0.0693115	-1.56906	0.116635	0.724328	Usp7
2850.22	-0.0711333	0.0846942	-0.839884	0.400974	0.902086	Btbd9
2986.07	0.0300554	0.0869946	0.345486	0.729729	0.976084	5031439G07Rik
2821.82	-0.195745	0.111756	-1.75154	0.0798527	0.653197	Plxna2
2885.92	-0.160129	0.106361	-1.50552	0.13219	0.739229	Usp34
2859.21	-0.123452	0.0820825	-1.504	0.132582	0.74067	Cacng8
2882.66	0.0671749	0.0735551	0.913259	0.361106	0.894687	Cyhr1
2901.47	0.0666475	0.0794557	0.8388	0.401581	0.902295	Epas1
2835.39	-0.0478046	0.0734368	-0.650963	0.51507	0.933302	Rnf44
2857.09	0.0139784	0.072728	0.192201	0.847585	0.986385	Epb41l3
2831.87	-0.0786102	0.0724324	-1.08529	0.277793	0.85731	Slc9a6
2875.94	0.0895361	0.0956527	0.936054	0.349246	0.889186	Ubtf
2975.23	0.369653	0.309162	1.19566	0.23183	0.824053	Rpl31
2874.22	-0.000596654	0.0697456	-0.00855472	0.993174	0.998565	Gnl1
2931.05	0.286634	0.126254	2.2703	0.0231895	0.43431	Rps5
2800.63	-0.0161475	0.0724311	-0.222936	0.823585	0.982349	Ppp1r2
2814.22	0.0236938	0.0713136	0.332248	0.739702	0.976749	Aars
2835.61	-0.111271	0.0844561	-1.3175	0.18767	0.792536	Stox2
2818.18	-0.087601	0.0915588	-0.956773	0.338682	0.884023	Synpr
2777.84	-0.142186	0.130195	-1.0921	0.274788	0.856072	Tmem178b
2855.9	0.019753	0.0782925	0.252298	0.800811	0.981106	Sars
2878.46	-0.0382255	0.0770313	-0.496233	0.61973	0.954825	Pik3r2
2813.58	-0.0852845	0.0860821	-0.990735	0.321815	0.878108	Stxbp5
2884.16	-0.159025	0.0984543	-1.61522	0.106263	0.711545	Pitpnm1
2793.38	-0.125697	0.0738919	-1.70109	0.0889257	0.677004	Arel1
2744.42	0.0781048	0.0730579	1.06908	0.285033	0.860128	St13
2994.59	0.0215273	0.0998353	0.215628	0.829277	0.982349	Slc38a2
2768.84	0.00930712	0.0709682	0.131145	0.895661	0.99008	Cul3
2793.68	-0.0326192	0.087322	-0.373551	0.708738	0.972126	Dnajb6
2829.77	-0.0647016	0.0690568	-0.936933	0.348793	0.888854	Acvr1b
2690.53	-0.288412	0.271375	-1.06278	0.287881	0.860128	Tenm2
2805.1	-0.00211468	0.0687931	-0.0307398	0.975477	0.996918	Wdr82
2812.01	-0.0741143	0.0727722	-1.01844	0.308468	0.872717	Tardbp
2823.32	-0.0605864	0.0822144	-0.736932	0.461164	0.917346	Clip1
2824.22	0.0340483	0.0789363	0.431339	0.666222	0.963457	Fam19a5
2923.79	-0.0497657	0.0746903	-0.666295	0.505223	0.931493	Ptprd
2868.43	-0.113379	0.0974849	-1.16304	0.244814	0.833421	Tubb2b
2758.62	0.0208264	0.0883576	0.235706	0.813661	0.981106	Xpr1
2808.5	-0.0577597	0.0705645	-0.818537	0.413051	0.906901	Klhdc2
2780.55	-0.123218	0.090567	-1.36052	0.173665	0.781693	Ralgapb
2803.69	0.00517816	0.0799649	0.0647555	0.948369	0.994921	Tulp4
2729.24	-0.0848367	0.092523	-0.916925	0.359182	0.893642	Ap3m2
2777.04	-0.105781	0.0840228	-1.25895	0.208047	0.810076	Pds5b
2777.49	-0.116452	0.0856505	-1.35961	0.173952	0.781693	Braf
2868.56	0.198062	0.129878	1.52498	0.127263	0.733146	Atp5h
2735.89	-0.0622079	0.0826498	-0.752668	0.451649	0.91665	Ncan
2752.18	-0.0696069	0.0790472	-0.880575	0.378548	0.899029	Luzp2
2772.83	-0.0104382	0.0688377	-0.151636	0.879474	0.989254	Pabpc1
2778.67	0.0497829	0.0936481	0.531596	0.595006	0.951818	Hmgcs1
3004.57	0.46387	0.362364	1.28012	0.200502	0.80325	Usmg5
2834.44	0.140271	0.0942885	1.48768	0.136836	0.744432	Ybx1
2702.31	-0.178648	0.0873898	-2.04426	0.0409276	0.52845	Calb1
2804.89	0.0575112	0.0722714	0.795766	0.426168	0.909549	Picalm
2781.07	-0.100748	0.0763074	-1.3203	0.186736	0.790996	Dusp8
2835.83	0.150547	0.0942184	1.59786	0.110075	0.716462	Rabac1
2815.65	-0.0756274	0.0841451	-0.898774	0.368773	0.897344	Dact3
2898.92	-0.0636093	0.0785289	-0.81001	0.417934	0.908758	Mat2a
2797.97	-0.0318962	0.0895521	-0.356174	0.72171	0.973989	R3hdm2
2758.67	-0.150247	0.0967272	-1.5533	0.120351	0.727511	Dnajc27
2899.13	-0.118184	0.0907461	-1.30236	0.192792	0.799615	Arhgap39
2929.81	-0.781874	0.125125	-6.24877	4.13707e-10	3.13859e-06	Arc
2757.68	0.01007	0.0821891	0.122522	0.902485	0.991563	Chp1
2704.67	-0.107655	0.106598	-1.00992	0.312534	0.874599	Adar
2893.05	0.249846	0.137845	1.81251	0.0699069	0.631431	Rps26
2663.13	0.0411854	0.0856701	0.480745	0.630698	0.957532	Cyld
2771.57	-0.13985	0.0867503	-1.6121	0.106941	0.713239	Dnal1
2798.06	-0.189145	0.0821568	-2.30224	0.0213215	0.421413	Agrn
2717.83	-0.171401	0.118696	-1.44403	0.14873	0.760965	Vps13d
2691.51	-0.0725458	0.0855508	-0.847984	0.396447	0.90161	Nmnat2
2833.43	0.197018	0.119586	1.6475	0.0994549	0.698424	Rps15a
2789.1	-0.115375	0.0790191	-1.46009	0.144265	0.752728	Ipo9
2750.19	0.0662839	0.103439	0.640803	0.52165	0.936318	AI593442
2766.26	-0.0757826	0.0752014	-1.00773	0.313585	0.874844	Camkk2
2728.57	0.0375924	0.115776	0.324699	0.745409	0.976749	Sema5a
2723.73	-0.0846253	0.108791	-0.777869	0.436646	0.910852	Larp1
2674.91	-0.0488224	0.0817816	-0.596986	0.550517	0.943815	Phyhipl
2653.02	-0.229519	0.268944	-0.85341	0.393432	0.9012	Nov
2746.42	-0.0104283	0.0741798	-0.140582	0.888201	0.989951	Mtmr6
2744.47	-0.110433	0.0748388	-1.47561	0.140048	0.745892	St3gal2
2756.75	-0.160291	0.102909	-1.55759	0.11933	0.727511	Ppp1r12b
2766.38	0.0679455	0.0944328	0.719512	0.471825	0.920383	Rab5c
2762.93	-0.0215909	0.0996549	-0.216657	0.828476	0.982349	Osbpl1a
2798.82	-0.189855	0.106504	-1.78261	0.0746501	0.639036	Atp13a2
2801.9	-0.0712403	0.105788	-0.673424	0.500677	0.931493	Sh3bp5
2653.24	-0.162206	0.114584	-1.4156	0.156893	0.770847	Slc2a3
2687.24	-0.044455	0.0732332	-0.607033	0.543829	0.943502	Rabl6
2737.44	0.0517022	0.0826103	0.625856	0.531409	0.939982	Rbbp7
2569.41	0.0414886	0.0809451	0.512552	0.608265	0.953098	Nucks1
2651.27	-0.0351483	0.0803084	-0.437667	0.661628	0.962569	Smarca4
2645.97	-0.00235449	0.0708408	-0.0332364	0.973486	0.996918	Ube2b
2707.45	-0.0455863	0.0782178	-0.582812	0.56002	0.945864	Rabep1
2785.69	0.0141114	0.0773173	0.182513	0.85518	0.98811	Cyc1
2762.73	-0.0321221	0.0827758	-0.388061	0.697971	0.970902	Azin1
2681.16	-0.180226	0.105445	-1.70919	0.0874151	0.67245	Gpr158
2866.78	-0.033068	0.0857541	-0.385614	0.699783	0.970902	Cdc37l1
2706.3	0.0423018	0.069311	0.610318	0.541651	0.943134	Sar1a
2880.56	0.377394	0.158651	2.37877	0.0173704	0.393374	Rps18
2705.85	-0.03501	0.0859773	-0.407201	0.683861	0.96766	B3gat3
2724.74	0.00954574	0.0755399	0.126367	0.899442	0.990433	Baalc
2692.36	0.0821112	0.0755524	1.08681	0.27712	0.85731	Btbd1
2683.2	-0.00314054	0.0805071	-0.0390094	0.968883	0.996736	Rap1gap
2679.04	-0.117373	0.0827859	-1.41778	0.156254	0.770847	Sema6b
2626.05	0.0456659	0.073408	0.622084	0.533887	0.941507	Cct2
2526.76	-0.192858	0.117176	-1.64587	0.0997896	0.698424	Rgs4
2669.69	-0.102018	0.0707158	-1.44264	0.149121	0.760965	Susd4
2785.36	0.0864897	0.0946722	0.913571	0.360943	0.894675	Fam213a
2669.03	0.0383521	0.0701234	0.546923	0.584432	0.951351	Arcn1
2685.73	-0.0626624	0.0723255	-0.866394	0.386274	0.899065	Rab1b
2707.44	-0.0162551	0.0841904	-0.193075	0.8469	0.986125	Snrnp200
2674.26	-0.0199358	0.0714056	-0.279191	0.780098	0.980997	Strap
2757.7	-0.0406724	0.0780024	-0.521425	0.602071	0.952211	Pou3f3
2704.58	-0.0867863	0.0744258	-1.16608	0.243583	0.832865	Mllt6
2544.4	-0.132384	0.0804402	-1.64574	0.0998175	0.698424	Tnfrsf21
2657.77	0.0151274	0.0756859	0.19987	0.841582	0.98584	Cct6a
2826.52	-0.18895	0.0784203	-2.40945	0.0159765	0.375423	Zfp445
2660.19	0.0907109	0.0797646	1.13723	0.255441	0.838556	Dynlt3
2758.79	0.338111	0.276109	1.22456	0.220743	0.817197	Rps19
2617.43	-0.132144	0.0816268	-1.61887	0.105474	0.711545	Rap2a
2649.52	0.0256384	0.0703955	0.364205	0.715705	0.973644	Rab11b
2650.27	0.0299873	0.0787152	0.38096	0.703233	0.970902	Stx12
2746.82	0.223127	0.134777	1.65553	0.0978171	0.696772	Stmn4
2688.91	0.119137	0.0836763	1.42378	0.15451	0.767605	Bnip3l
2606.26	-0.0186993	0.0889039	-0.210332	0.833409	0.983229	Impad1
2662.08	-0.0557237	0.0722481	-0.771282	0.44054	0.911663	Fyn
2676.83	-0.165657	0.0814757	-2.03321	0.0420315	0.53502	Speg
2634.42	-0.0322213	0.10297	-0.312918	0.754343	0.977221	Doc2b
2637.29	-0.0364753	0.0703592	-0.518415	0.604168	0.952211	Tcp1
2665.52	0.0320196	0.0720784	0.444234	0.656874	0.960835	Tm9sf2
2604.5	-0.0543864	0.0880245	-0.617855	0.536671	0.94203	Dner
2580.02	-0.100516	0.0845862	-1.18832	0.234706	0.826649	Pianp
2622.94	-0.0639966	0.0752811	-0.850102	0.395268	0.90161	Zbtb7a
2515.9	-0.192493	0.125799	-1.53016	0.125976	0.733146	Pak3
2507.27	-0.0702844	0.115657	-0.607697	0.543389	0.943502	Syt4
2652.35	-0.00188672	0.0773086	-0.0244051	0.980529	0.997344	Agap1
2659.62	-0.00662302	0.0835631	-0.0792578	0.936828	0.994298	Cacnb4
2619.85	-0.0538187	0.0742577	-0.724756	0.468602	0.918896	Tiam1
2649.39	-0.0361089	0.107433	-0.336106	0.736791	0.976749	Nrn1
2635.1	-0.0741051	0.0752478	-0.984815	0.324715	0.878992	D5Ertd579e
2727.12	-0.153565	0.109686	-1.40004	0.161502	0.773987	Camk4
2533.44	-0.156336	0.0803767	-1.94505	0.0517695	0.573375	Tmem179
2639.65	-0.085571	0.0944112	-0.906366	0.364742	0.895503	Bptf
2606.68	-0.0196733	0.0849178	-0.231675	0.816791	0.981207	Ptov1
2650.14	-0.153699	0.11559	-1.32969	0.183619	0.789666	4932438A13Rik
2587.5	-0.10362	0.0896062	-1.15639	0.24752	0.833842	Tcf20
2644.68	-0.130544	0.103536	-1.26085	0.207361	0.810076	Tnrc18
2535.28	-0.0599228	0.102123	-0.586771	0.557358	0.945324	Gabrb2
2555.42	-0.16051	0.105967	-1.51472	0.129842	0.734739	Tln2
2697.85	0.040285	0.0880336	0.457609	0.647233	0.960792	Arhgap23
2668.01	0.0328801	0.0898656	0.365881	0.714454	0.973644	Cltb
2670.46	-0.0625113	0.0703624	-0.88842	0.374315	0.899029	Nacc1
2773.07	-0.215185	0.0880115	-2.44496	0.0144867	0.362169	Sfpq
2744.83	0.217927	0.131566	1.6564	0.0976409	0.696772	Rpl12
2623.79	-0.0897872	0.0793904	-1.13096	0.258072	0.84243	Adcy2
2582.55	0.0632031	0.0895259	0.705975	0.480204	0.923907	Arl1
2636.61	-0.0905823	0.0890713	-1.01696	0.309171	0.873078	Sh3glb2
2616.68	0.0602666	0.077993	0.772718	0.439689	0.911269	Nono
2625.1	-0.115692	0.0741509	-1.56022	0.118707	0.727511	Rab11fip3
2562.12	0.0878334	0.0747923	1.17436	0.240249	0.83277	Ssr1
2626.16	-0.0662988	0.076755	-0.863772	0.387713	0.899091	Fam219a
2585.38	-0.110336	0.104889	-1.05193	0.292831	0.862147	Slc6a11
2572.29	0.0869897	0.0965016	0.901432	0.367358	0.896451	Brk1
2615.82	-0.0357234	0.076998	-0.463952	0.642682	0.959931	Klhdc3
2596.43	-0.101058	0.0960432	-1.05221	0.292702	0.862147	Nsd1
2643.56	0.0236099	0.0723864	0.326165	0.744299	0.976749	Ndufs1
2580.6	-0.0326616	0.0788932	-0.413997	0.678876	0.967229	Arfgef1
2683.58	-0.0426368	0.0952246	-0.447749	0.654334	0.960792	Ppp1cc
2652.37	0.0555681	0.0737503	0.753464	0.451171	0.916343	Dld
2679.76	-0.00711923	0.0748243	-0.0951459	0.924199	0.993424	Srsf1
2663.42	-0.132262	0.0759588	-1.74124	0.0816419	0.657556	Dab1
2824.49	0.614036	0.382161	1.60675	0.10811	0.714126	Bcas1
2643.78	-0.0157676	0.0771377	-0.204409	0.838034	0.984738	Hipk1
2510.02	-0.0764781	0.0996405	-0.767541	0.44276	0.912895	Sulf2
2564.2	0.0724828	0.0824993	0.878587	0.379625	0.899029	Edil3
2567.21	-0.0202945	0.0715767	-0.283535	0.776767	0.980763	Exoc6b
2607.24	-0.0294205	0.0791607	-0.371656	0.710149	0.972532	Pnpla8
2563.78	0.0402253	0.0862035	0.466632	0.640763	0.959533	Ssr3
2567.91	-0.154219	0.119047	-1.29544	0.195168	0.799703	Kndc1
2584.33	-0.106185	0.0739047	-1.43679	0.150778	0.763032	Luzp1
2503.95	-0.0697179	0.0848649	-0.821516	0.411352	0.90617	Snx10
2557.31	0.0526905	0.0762679	0.690861	0.489653	0.927992	Tmed7
2375.41	-0.0589737	0.113987	-0.517371	0.604897	0.952281	Tmem130
2604.31	-0.110782	0.0703164	-1.57548	0.115145	0.72298	Arhgap44
2657.27	-0.17203	0.0923114	-1.86359	0.0623797	0.610966	Cacna1h
2552.77	-0.0689517	0.0794181	-0.868212	0.385278	0.899029	Tpm3
2539.84	-0.0319201	0.0896176	-0.356181	0.721705	0.973989	Usp46
2603.18	-0.0797155	0.0795018	-1.00269	0.316011	0.875574	Zswim8
2604.9	0.046864	0.0729471	0.642438	0.520589	0.935808	Cacng7
2531.7	-0.0655666	0.0706663	-0.927835	0.353493	0.891717	Cacnb1
2592.67	-0.0231122	0.0763313	-0.302788	0.762051	0.979774	4833439L19Rik
2582.87	-0.0629201	0.0965157	-0.651915	0.514456	0.933257	Rusc2
2581.95	-0.070558	0.0938035	-0.752189	0.451937	0.916836	Tecpr1
2547.51	-0.0236411	0.0815806	-0.289788	0.771978	0.980192	Socs5
2727.79	0.408895	0.327192	1.24971	0.211405	0.810823	Qdpr
2626.86	0.164761	0.076294	2.15956	0.0308068	0.484385	Endod1
2599.2	0.0079913	0.081901	0.0975726	0.922272	0.993424	Pdhb
2535.72	0.038058	0.0746019	0.510148	0.609948	0.953635	Pcmtd1
2546.45	0.0893831	0.0885435	1.00948	0.312743	0.874844	Psmc1
2622.82	-0.015142	0.0705915	-0.214502	0.830156	0.982349	Dlat
2574.64	-0.0671278	0.0765016	-0.87747	0.380231	0.899029	Src
2456.01	-0.14066	0.0726157	-1.93705	0.0527393	0.579025	Gng3
2550.59	0.0620989	0.101062	0.614462	0.53891	0.942139	Mef2c
2550.76	-0.045237	0.0741377	-0.610175	0.541746	0.943191	Taok2
2424.39	-0.100526	0.140763	-0.714156	0.475131	0.922014	Gap43
2584.06	-0.130274	0.0908335	-1.43421	0.151514	0.763032	Ube2o
2452.93	-0.0107578	0.0803297	-0.133921	0.893465	0.99008	Emc7
2523.39	-0.0267411	0.0725258	-0.368711	0.712343	0.973644	Hnrnpd
2503.37	-0.0542978	0.0768614	-0.706438	0.479916	0.923907	Stau2
2480.46	-0.024118	0.0812949	-0.296672	0.766717	0.979774	Gnal
2645.68	0.13742	0.105447	1.30321	0.192504	0.798706	Kcnj10
2671.22	-0.0201553	0.0805801	-0.250128	0.802488	0.981106	Dtna
2535.64	-0.0412306	0.0743568	-0.554497	0.579239	0.950899	Phactr3
2651.75	0.19527	0.122074	1.59961	0.109686	0.716462	Sod1
2507.36	-0.126373	0.126905	-0.995814	0.319341	0.877592	Lmtk2
2529.52	-0.0634148	0.0750281	-0.845214	0.397991	0.90161	Fbxo11
2561.9	0.0361142	0.0911949	0.396011	0.692097	0.969039	Tyro3
2460.33	-0.136226	0.0959844	-1.41925	0.155827	0.769601	Bri3bp
2459.37	-0.0688574	0.0855072	-0.805282	0.420657	0.909254	Hapln4
2464.02	-0.0861115	0.0785091	-1.09683	0.272714	0.854175	Nol6
2562.64	-0.0306249	0.0766066	-0.399769	0.689327	0.96835	Fgfr1
2597.95	-0.0858828	0.0755484	-1.13679	0.255625	0.838886	Gsk3a
2523.97	-0.0605192	0.0784348	-0.771586	0.44036	0.911663	Tnks
2498.47	-0.0263753	0.0899588	-0.293193	0.769375	0.979839	Cpd
2516.35	-0.0666001	0.0756745	-0.880087	0.378812	0.899029	Sbno1
2580.91	-0.0736754	0.0873315	-0.843629	0.398877	0.90161	Gtf3c1
2512.81	-0.102827	0.0831464	-1.23669	0.216201	0.812286	Man1a2
2560.39	-0.0392209	0.0843183	-0.465153	0.641822	0.959931	Ntm
2525.2	-0.00559115	0.0710516	-0.0786913	0.937278	0.994298	Pcyox1
2605.41	0.272869	0.161606	1.68848	0.0913191	0.683718	Tbc1d9
2543.31	-0.0216052	0.0717047	-0.301308	0.76318	0.979774	Dgkd
2475.88	-0.332272	0.113083	-2.93832	0.00330001	0.188237	Plch2
2550.17	-0.064947	0.0765231	-0.848724	0.396035	0.90161	Ccny
2574.03	-0.100344	0.0834278	-1.20276	0.22907	0.823035	2900026A02Rik
2587.68	0.146729	0.150644	0.974016	0.330048	0.879781	Drap1
2503.35	-0.207099	0.107454	-1.92732	0.0539401	0.58597	Galnt9
2502.86	-0.0354856	0.0856056	-0.414524	0.67849	0.967229	Reep1
2563.02	0.0279168	0.0818826	0.340937	0.733151	0.976084	Fam49b
2414.4	-0.118147	0.113416	-1.04172	0.297541	0.864203	Nalcn
2548.6	-0.0477556	0.0707989	-0.674524	0.499978	0.931161	Tacc1
2529.1	0.0462676	0.112252	0.412176	0.68021	0.967536	Fam81a
2503.67	0.0676501	0.080133	0.844222	0.398545	0.90161	Hdgf
2499.73	0.126286	0.079751	1.5835	0.113308	0.719364	Ccdc47
2584.15	-0.118588	0.102976	-1.1516	0.249485	0.834705	Bhlhe22
2766.3	0.448528	0.292194	1.53503	0.124776	0.732558	2025-09-04
2425.52	-0.0837834	0.0837461	-1.00045	0.317095	0.875574	Gdap1
2644.97	0.380235	0.287054	1.32461	0.1853	0.790414	Rps17
2744.04	0.573819	0.312096	1.8386	0.0659746	0.620988	Cldn11
2502.38	-0.133556	0.077971	-1.71289	0.0867331	0.66995	Ptprj
2520.7	-0.0357312	0.0735834	-0.485588	0.627259	0.956659	Fxr2
2448.37	-0.00653732	0.0820223	-0.0797018	0.936474	0.994298	Casc4
2548.84	-0.0505325	0.0763471	-0.661878	0.50805	0.931739	Mvb12b
2499.13	0.0669079	0.0788721	0.848309	0.396266	0.90161	Rab18
2531.94	0.0608021	0.0703551	0.864218	0.387468	0.899065	Uqcrfs1
2541.72	-0.025151	0.0773741	-0.325057	0.745138	0.976749	Baz1b
2504.56	0.0980417	0.0726183	1.3501	0.176985	0.784232	Sh3bgrl
2428.37	0.00725335	0.0757345	0.0957734	0.923701	0.993424	Scoc
2482.59	-0.0930719	0.0783459	-1.18796	0.234849	0.826649	Atl1
2433.35	-0.143196	0.0941277	-1.5213	0.128186	0.733335	Kif3a
2579.75	-0.135191	0.0696519	-1.94095	0.0522644	0.576733	Zranb2
2424.3	-0.0239365	0.0868383	-0.275644	0.782821	0.981106	Slc2a13
2447.77	-0.224883	0.115496	-1.9471	0.051523	0.573375	Cacna1b
2501.8	-0.0927249	0.0761412	-1.2178	0.223299	0.819222	Scrt1
2480.77	0.0801875	0.0849107	0.944375	0.344978	0.887491	Capns1
2465.33	0.00782445	0.0895463	0.0873788	0.93037	0.993845	Islr2
2484.69	-0.0371723	0.0786353	-0.472718	0.636414	0.958296	Syt5
2474.29	0.0113653	0.0728945	0.155914	0.8761	0.988578	Bcl2l2
2453.8	-0.0573179	0.0854082	-0.671105	0.502153	0.931493	Fam131b
2508.31	-0.0245095	0.0760863	-0.322128	0.747356	0.976749	Ppp6r1
2492.41	0.0198248	0.0826756	0.239791	0.810492	0.981106	Hnrnpab
2779.66	-0.260088	0.109891	-2.36679	0.0179433	0.400489	Snrnp70
2482.5	0.00996758	0.0771159	0.129254	0.897156	0.990106	Phlpp1
2493.49	0.0270665	0.0879199	0.307855	0.758193	0.977987	Pcdh9
2457.51	0.0177039	0.0717947	0.246591	0.805225	0.981106	Ndufa10
2554.49	-0.220149	0.130409	-1.68814	0.0913847	0.683718	Pkd1
2481.26	0.0145632	0.0781344	0.186387	0.852141	0.987674	Arl6ip5
2427.97	-0.0705486	0.07388	-0.954908	0.339624	0.884058	Hdac11
2466.97	-0.0667248	0.0741461	-0.899911	0.368168	0.897128	Slk
2467.73	-0.0734931	0.0734934	-0.999996	0.317313	0.875574	Sf1
2448.51	-0.0885145	0.0853279	-1.03735	0.299575	0.865506	Faah
2469.46	0.0292267	0.0718925	0.406533	0.684351	0.967885	Ndufv1
2423.59	-0.107186	0.14737	-0.727326	0.467027	0.918795	Ptprt
2452.83	0.0451414	0.0732497	0.616267	0.537718	0.942139	Arl2bp
2541.15	0.213294	0.116338	1.83341	0.0667419	0.624338	Rpl10a
2327	-0.0556974	0.0792534	-0.702776	0.482196	0.924687	Cd47
2461.59	-0.0995169	0.0826484	-1.2041	0.228551	0.822535	Dync1i1
2379.39	-0.0290183	0.0852676	-0.34032	0.733615	0.976084	Ssbp3
2361.37	-0.283564	0.390165	-0.72678	0.467361	0.918795	Tenm4
2400.72	-0.167197	0.123055	-1.35872	0.174236	0.781693	Arpp21
2463.81	0.0789301	0.0853841	0.924411	0.355272	0.892669	Tmed10
2454.92	-0.165326	0.112037	-1.47563	0.140043	0.745892	Birc6
2327.66	-0.197727	0.0861966	-2.29391	0.0217955	0.422142	Homer1
2423.29	0.0457626	0.0812479	0.563246	0.573267	0.950208	Cdc37
2412.96	0.0358478	0.072681	0.493221	0.621857	0.955225	Rpn1
2369.06	-0.0959016	0.0937067	-1.02342	0.306108	0.870745	Rgl1
2443.62	-0.112256	0.0713588	-1.57312	0.115691	0.72298	Zcchc14
2386.65	-0.105281	0.100794	-1.04452	0.296246	0.863415	Zmiz1
2455.7	-0.00669511	0.0761715	-0.0878953	0.92996	0.993845	Lin7c
2456.81	0.00401094	0.0758318	0.0528926	0.957818	0.995699	Thrap3
2513.22	0.127917	0.0871387	1.46797	0.142113	0.748622	Psmc3
2394.69	-0.0189638	0.0737564	-0.257114	0.797091	0.981106	Fam8a1
2477.58	-0.0540444	0.0741436	-0.728915	0.466053	0.918795	Panx2
2495.4	-0.119477	0.0765014	-1.56176	0.118345	0.727003	Nebl
2605.76	-0.16423	0.0947472	-1.73335	0.0830332	0.661346	Acap2
2437.8	0.0334471	0.0712935	0.469147	0.638965	0.959481	Ppp1r37
2423.89	0.00665411	0.0727584	0.0914549	0.927131	0.993677	Dtx3
2521.21	0.207546	0.108293	1.91653	0.055298	0.590242	Pacs2
2411.71	0.0180896	0.118005	0.153295	0.878165	0.989023	Etv1
2441.54	-0.228496	0.0926698	-2.4657	0.0136746	0.351919	Vps13c
2420.83	-0.152339	0.100038	-1.52281	0.127805	0.733146	Ago2
2437.2	-0.122289	0.087307	-1.40068	0.16131	0.773987	Hcfc1
2351.83	-0.091669	0.10378	-0.883303	0.377072	0.899029	Pten
2397.22	-0.0795894	0.0878832	-0.905628	0.365133	0.895597	Ap3b2
2359.76	-0.0949946	0.0914773	-1.03845	0.299061	0.865143	Sec23a
2469.43	-0.0913832	0.102109	-0.894957	0.37081	0.898221	Ttc7b
2380.25	-0.00985155	0.0855129	-0.115205	0.908282	0.992236	Sugt1
2503.12	0.105395	0.0897083	1.17486	0.240051	0.832525	Map1lc3a
2393.62	-0.0663784	0.0894157	-0.742358	0.45787	0.917346	Usp31
2415.31	0.0233973	0.0891164	0.262548	0.792899	0.981106	Pmm1
2491.38	0.182214	0.115087	1.58327	0.113359	0.719364	Gstm5
2386.27	-0.0664959	0.10816	-0.614793	0.538692	0.942139	Alcam
2439.4	-0.089836	0.0770705	-1.16563	0.243762	0.832865	Acap3
2356.02	-0.124738	0.0822745	-1.51612	0.12949	0.734465	Cntnap2
2381.69	-0.0845136	0.0893922	-0.945425	0.344442	0.887491	Cnnm1
2528.92	-0.0968206	0.0803678	-1.20472	0.228312	0.822535	Mcf2l
2424.36	0.0692277	0.109272	0.633536	0.526384	0.938977	Psmc5
2426.07	-0.0478074	0.0794493	-0.601735	0.547351	0.943502	Hcn2
2458.66	-0.111589	0.0778876	-1.4327	0.151944	0.763877	Anapc5
2510.8	0.0997408	0.0845266	1.17999	0.238003	0.829782	Ankrd40
2321.84	-0.109521	0.0805172	-1.36021	0.173763	0.781693	St8sia3
2451.18	0.0827167	0.0771754	1.0718	0.283809	0.860128	Nf2
2390.89	0.185567	0.113036	1.64167	0.100659	0.701632	Hint1
2400	-0.0466473	0.0715797	-0.651683	0.514605	0.933257	Vamp1
2410.27	-0.113256	0.0972893	-1.16412	0.244376	0.832865	Scn1a
2528.21	0.25307	0.141128	1.79319	0.0729425	0.637048	Cox5b
2395.44	0.100989	0.0857252	1.17806	0.238774	0.830754	Hprt
2557.73	0.533106	0.266736	1.99863	0.0456481	0.549765	Mag
2440.87	0.003469	0.09762	0.0355358	0.971653	0.996918	Miga1
2354.08	-0.119498	0.100461	-1.18949	0.234246	0.826368	Gnas
2420.8	0.197337	0.0948384	2.08077	0.0374549	0.511524	Rcan2
2434.9	-0.251684	0.0910748	-2.76349	0.0057187	0.241878	Tnrc6c
2398.48	-0.00616679	0.0742977	-0.0830011	0.933851	0.994298	Wipi2
2420.62	-0.0246155	0.0844502	-0.291479	0.770685	0.980192	Kctd13
2457.32	-0.165782	0.0803697	-2.06274	0.0391372	0.522727	Bclaf1
2443.82	0.0213699	0.0925525	0.230895	0.817397	0.981207	Atf4
2384.25	-0.0475594	0.0804844	-0.590915	0.554578	0.944876	St6galnac6
2254.02	-0.116465	0.434496	-0.268045	0.788664	0.981106	Atp2b4
2454.13	-0.141469	0.12204	-1.1592	0.246373	0.83374	Wnk2
2360.59	-0.0801048	0.105361	-0.76029	0.447081	0.91435	Ndst1
2424.42	-0.123819	0.0958627	-1.29163	0.196484	0.799703	Rasal2
2387.1	-0.00122501	0.0726617	-0.0168591	0.986549	0.997502	Actr10
2383.88	0.0373488	0.076501	0.488213	0.625399	0.956659	Cul1
2328.08	-0.0687181	0.0780023	-0.880975	0.378331	0.899029	Frmpd4
2409.37	-0.156552	0.0769437	-2.03463	0.0418881	0.534196	Lyst
2371.89	0.105323	0.102562	1.02692	0.304456	0.869912	Arpc3
2410.93	0.0992125	0.117035	0.847713	0.396598	0.90161	Pfn1
2376.23	0.0901264	0.0926347	0.972923	0.330592	0.879781	Wscd1
2522.1	0.510812	0.315085	1.62119	0.104978	0.709737	Dbi
2358.18	-0.00301268	0.0783506	-0.0384513	0.969328	0.996753	Tex2
2396.96	-0.166556	0.114366	-1.45635	0.145297	0.753484	Golgb1
2425.72	-0.147018	0.0820471	-1.79187	0.073154	0.637048	Rapgef1
2420.05	-0.0929281	0.0865292	-1.07395	0.282845	0.860128	Parp1
2358.63	-0.0287063	0.0927311	-0.309565	0.756892	0.97782	Atrnl1
2407.86	-0.135915	0.092351	-1.47172	0.141096	0.746532	Cnot1
2334.53	-0.0478982	0.0820667	-0.58365	0.559456	0.945864	Stard7
2229.1	-0.108897	0.0784056	-1.38889	0.164867	0.776691	Jun
2329.04	-0.0679878	0.0893086	-0.761268	0.446497	0.914174	Nfib
2319.25	-0.0759911	0.0833204	-0.912035	0.36175	0.894986	Phf20
2310.8	-0.0441105	0.0923848	-0.477465	0.633031	0.958087	Map9
2324.01	-0.113955	0.0832631	-1.36862	0.171119	0.779842	Sms
2333.03	-0.0781387	0.0870865	-0.897254	0.369584	0.897949	Gpc1
2351.05	-0.0982979	0.0983654	-0.999314	0.317643	0.87563	Arid1a
2391.46	0.137252	0.108999	1.25921	0.207955	0.810076	Cox7a2l
2398.34	-0.00452339	0.0753742	-0.0600124	0.952146	0.995405	Ulk2
2328.55	-0.0881004	0.10153	-0.867732	0.385541	0.899029	Plekhg5
2376.23	0.0785505	0.0794948	0.988121	0.323093	0.878657	Dusp3
2345.86	-0.120334	0.0887128	-1.35645	0.174957	0.783829	Arhgef7
2395.85	-0.0403998	0.105341	-0.383514	0.701338	0.970902	Iqgap2
2270.2	0.04403	0.115534	0.3811	0.703129	0.970902	Sesn3
2378.37	-0.145266	0.0894206	-1.62452	0.104265	0.708254	Rimbp2
2396.72	0.0537166	0.102982	0.521611	0.601941	0.952211	Mfge8
2282.88	-0.155616	0.0939095	-1.65708	0.0975031	0.696772	Slc4a8
2336.94	-0.0348614	0.0913792	-0.381503	0.70283	0.970902	Arhgef2
2371.7	-0.11338	0.0760844	-1.49019	0.136174	0.744432	Kcnd2
2340.75	0.0608529	0.10392	0.585577	0.55816	0.945324	Rcc2
2292.35	-0.0983606	0.16274	-0.604403	0.545576	0.943502	Tenm3
2375.48	0.0133444	0.0816122	0.16351	0.870117	0.988578	Slc6a6
2393.11	-0.1376	0.0960882	-1.43201	0.15214	0.763877	Dab2ip
2309.58	-0.141933	0.0934309	-1.51913	0.12873	0.734356	Myo9a
2390.04	-0.0838351	0.085463	-0.980952	0.326617	0.87929	Matk
2271.58	-0.102824	0.0800545	-1.28442	0.198995	0.80193	Ociad2
2354.29	0.0152376	0.0714853	0.213157	0.831205	0.982349	St3gal5
2373.65	-0.0995052	0.0794011	-1.2532	0.210134	0.810348	Magi2
2360.03	-0.04463	0.0716575	-0.622824	0.5334	0.941331	Acsbg1
2289.6	-0.0695836	0.0886167	-0.78522	0.432325	0.910481	Nomo1
2373.69	0.0230084	0.0752603	0.305718	0.75982	0.978671	Pde1b
2325.04	0.0330812	0.0835717	0.395842	0.692221	0.969039	Amd1
2315.86	0.0927007	0.0812672	1.14069	0.253999	0.837652	Rad21
2302.61	0.0188559	0.0768451	0.245375	0.806166	0.981106	Usp47
2404.25	0.0839582	0.100127	0.838517	0.401741	0.902326	Map4k4
2343.31	-0.0146731	0.0824395	-0.177986	0.858734	0.988264	Atad1
2309.47	-0.079931	0.0817621	-0.977605	0.32827	0.879781	Asph
2262.64	-0.0562727	0.0771594	-0.729305	0.465815	0.918795	Rraga
2273.44	-0.0691204	0.125143	-0.55233	0.580723	0.950971	Mboat7
2302.88	0.0304996	0.0744296	0.409778	0.681969	0.967581	Stx7
2254.72	-0.120569	0.0886117	-1.36065	0.173626	0.781693	Rgs8
2424.72	-0.211711	0.0752832	-2.8122	0.00492044	0.228215	Luc7l3
2377.32	0.0175725	0.10528	0.166912	0.867439	0.988578	Actr3b
2356.78	-0.0444015	0.0749884	-0.592111	0.553776	0.944876	Top2b
2345.54	-0.0694468	0.0762455	-0.910832	0.362384	0.894986	Ccdc85a
2292.78	0.0584038	0.0878384	0.6649	0.506114	0.931695	Smim10l1
2399.22	0.0571535	0.0810331	0.70531	0.480617	0.924136	Actn4
2299.67	-0.0414446	0.0866013	-0.478568	0.632246	0.958087	Asphd2
2485.38	-0.211858	0.0876	-2.41847	0.0155859	0.371832	Luc7l2
2364.66	0.243952	0.107873	2.26147	0.0237302	0.435906	Naca
2324.54	0.0100083	0.0769196	0.130114	0.896477	0.99008	Ppp5c
2326.25	0.00602523	0.0811117	0.0742832	0.940785	0.994553	Trappc10
2309.11	-0.0558692	0.085528	-0.653227	0.51361	0.933257	Dmwd
2319.26	-0.0702565	0.0936394	-0.750288	0.453081	0.91698	Mkln1
2293.18	0.0218314	0.0767635	0.284398	0.776106	0.980763	Ddx1
2493.48	0.514765	0.406835	1.26529	0.205766	0.80957	Rpl37
2316.81	0.0291308	0.0736567	0.395494	0.692479	0.969039	Ube2h
2300.9	0.0872406	0.0751088	1.16152	0.245429	0.83374	Khdrbs1
2302.73	-0.3117	0.115743	-2.69304	0.00708037	0.267906	R3hdm1
2281.36	0.00360126	0.0771761	0.0466629	0.962782	0.995875	Marcks
2386.44	0.189476	0.113143	1.67466	0.0940016	0.690782	Eef1b2
2421.57	0.3563	0.333531	1.06827	0.2854	0.860128	Cox7c
2280.3	0.029104	0.0724162	0.4019	0.687758	0.968206	Inpp5f
2228.45	-0.0184669	0.0833463	-0.221568	0.82465	0.982349	Tmem127
2295	0.000538291	0.0745483	0.0072207	0.994239	0.999045	Slmap
2417.25	0.376073	0.276133	1.36192	0.173222	0.781693	Rps16
2392.13	-0.193808	0.0805374	-2.40644	0.0161088	0.376029	Celf3
2231.18	-0.0685786	0.0916905	-0.747935	0.454499	0.917346	Gpr22
2255.45	-0.0817626	0.0903533	-0.904922	0.365507	0.89579	Xpot
2327.92	-0.180923	0.074166	-2.43944	0.0147102	0.366322	Sgsm2
2229.83	-0.0989804	0.0859015	-1.15225	0.249216	0.834705	Cry2
2275.49	-0.183271	0.0958907	-1.91125	0.0559721	0.593041	Sobp
2259.95	-0.0190847	0.0905599	-0.210741	0.833089	0.983158	Inka2
2280.65	0.0788846	0.0868748	0.908027	0.363864	0.894986	Fam102a
2259.92	0.0948512	0.0806079	1.1767	0.239316	0.831446	Os9
2301.85	-0.0935953	0.0841454	-1.1123	0.266007	0.848133	Zdhhc17
2269.5	0.0107607	0.0786511	0.136816	0.891176	0.989951	Usp19
2278.69	-0.0834526	0.0809153	-1.03136	0.302373	0.8681	Neurl4
2314.25	-0.0404244	0.0784679	-0.515171	0.606434	0.952281	Srsf3
2315.88	0.147527	0.0938297	1.57228	0.115885	0.723093	Slc48a1
2340.91	0.0897236	0.0785279	1.14257	0.253217	0.836869	Pcbp4
2279.69	0.0863533	0.0786769	1.09757	0.272393	0.854175	Smim14
2355.12	0.271777	0.109908	2.47277	0.0134071	0.351629	Cntn2
2294.78	-0.0714362	0.0818187	-0.873103	0.382607	0.899029	Cops7a
2218.44	-0.0281823	0.0840105	-0.335462	0.737277	0.976749	Lrrc4
2276.45	-0.0551391	0.071769	-0.768286	0.442318	0.9128	Spred2
2250.1	-0.0226869	0.0799364	-0.283812	0.776554	0.980763	Stim2
2317.98	-0.0384301	0.0750443	-0.512099	0.608582	0.953152	Prex1
2259.38	0.0663528	0.0789954	0.839958	0.400932	0.902086	Puf60
2263.12	-0.00568803	0.0888599	-0.0640112	0.948961	0.994921	Tpr
2343.84	0.398467	0.146935	2.71186	0.00669078	0.259023	Tspan2
2345.7	0.194551	0.0995435	1.95444	0.0506496	0.571889	Nudt4
2260.18	-0.00625936	0.0812186	-0.0770681	0.938569	0.994353	Mfsd6
2279.86	-0.0952364	0.0865724	-1.10008	0.271298	0.85276	Mtor
2281.75	-0.263961	0.0933337	-2.82815	0.00468186	0.222403	Nos1ap
2305.86	-0.054201	0.0731216	-0.741244	0.458545	0.917346	Tmem151b
2224.06	-0.180062	0.118741	-1.51643	0.12941	0.734465	Tnrc6b
2249.12	-0.0884804	0.07583	-1.16683	0.24328	0.832865	Adgrb3
2182.57	-0.0304094	0.0915896	-0.332018	0.739876	0.976749	Ptpn5
2201.17	-0.123385	0.0773268	-1.59563	0.110571	0.716462	Smpd3
2354.28	0.31478	0.295442	1.06545	0.286671	0.860128	Rpl32
2229.48	-0.053938	0.0828367	-0.651137	0.514958	0.933302	Zmynd8
2301.91	-0.118239	0.0878208	-1.34636	0.178186	0.784795	Setd5
2210.21	-0.15738	0.125889	-1.25015	0.211243	0.810823	Pcdh10
2235.61	-0.0762476	0.073001	-1.04447	0.296267	0.863415	Pdzd4
2209.33	-0.165369	0.0969318	-1.70603	0.0880023	0.673823	Fam126b
2284.61	0.00085801	0.0790387	0.0108556	0.991339	0.998457	Rcn2
2344.27	0.0518255	0.0984975	0.526161	0.598777	0.95211	Wfs1
2190.75	-0.0454263	0.0734309	-0.618627	0.536162	0.941962	Slc25a51
2253.73	-0.0316846	0.0779936	-0.406247	0.684561	0.96802	Cyfip1
2194.75	0.0892182	0.125026	0.713599	0.475475	0.922202	Stxbp6
2243.86	0.0163481	0.0729497	0.2241	0.822679	0.982349	Ube2k
2250.08	0.0401551	0.0876187	0.458294	0.646741	0.960792	Nap1l4
2227.42	0.0407998	0.0958856	0.425504	0.670469	0.964175	Zc3h15
2171.17	-0.0941045	0.119803	-0.785496	0.432163	0.910481	Dnm3
2266.23	-0.0223105	0.0738802	-0.301983	0.762665	0.979774	Sfxn5
2176.11	0.118318	0.0816154	1.4497	0.147143	0.758615	Tmem33
2231.52	0.00381457	0.0881604	0.0432685	0.965488	0.99601	U2af2
2164.2	-0.152284	0.0966802	-1.57513	0.115226	0.72298	Cdh2
2245.26	0.0236735	0.0744746	0.317874	0.75058	0.976749	Gars
2221.05	-0.023709	0.0746989	-0.317395	0.750944	0.976749	Amigo1
2202.32	0.0566806	0.274254	0.206672	0.836266	0.984228	Sgk1
2241.7	-0.0191201	0.082826	-0.230847	0.817434	0.981207	Fgfr1op2
2197.58	-0.206765	0.0901723	-2.293	0.0218479	0.422142	Sacs
2292.07	0.248721	0.109768	2.26589	0.0234582	0.43431	Rnf13
2226.32	-0.0546001	0.0819374	-0.666363	0.505179	0.931493	Gpd1
2304.1	0.185227	0.10607	1.74628	0.0807618	0.65511	Psat1
2223.12	-0.115073	0.0928284	-1.23963	0.215111	0.812286	Ccser2
2220.96	-0.149394	0.0767546	-1.94639	0.0516079	0.573375	Numbl
2202.79	-0.10026	0.101436	-0.988406	0.322954	0.878657	Lmbrd2
2201.19	-0.205987	0.0826635	-2.49187	0.0127073	0.343763	Adcy9
2253.84	0.067013	0.0738115	0.907893	0.363935	0.894986	Rab5a
2322.89	0.175598	0.117619	1.49294	0.135452	0.743875	Sirt2
2226.14	-0.0950997	0.0768998	-1.23667	0.21621	0.812286	Trim28
2228.62	-0.128625	0.0733374	-1.75388	0.0794507	0.653036	Sympk
2262.39	0.184277	0.0871557	2.11435	0.0344857	0.496915	Dazap2
2225.21	0.0472149	0.0961324	0.491145	0.623324	0.955902	Tceal3
2269.11	0.214228	0.12806	1.67287	0.0943533	0.690862	Rpl18
2191.17	-0.0459652	0.0857005	-0.536347	0.591719	0.951818	Ola1
2281.56	0.21452	0.0741546	2.89287	0.0038174	0.199043	Tkt
2239.9	0.179005	0.109312	1.63756	0.101513	0.703637	Gabarap
2211.07	0.1616	0.0935728	1.72699	0.0841687	0.667453	Anp32e
2216.57	0.0172928	0.0799558	0.216279	0.82877	0.982349	Dag1
2165.74	0.192617	0.08999	2.14043	0.0323202	0.487506	Fkbp4
2294.31	-0.0159226	0.0776452	-0.205068	0.837519	0.984709	Tbc1d14
2188.99	-0.0259923	0.0992688	-0.261838	0.793447	0.981106	Kcnj3
2159.93	-0.0285716	0.0870376	-0.328267	0.74271	0.976749	Kpna4
2289.6	-0.47659	0.127701	-3.73209	0.000189901	0.0430054	Egr1
2258.71	-0.0572697	0.0861493	-0.664773	0.506196	0.931695	Ip6k2
2214.04	-0.0482558	0.0789923	-0.610892	0.541271	0.943134	Ppp2r5b
2243.53	-0.0567027	0.0831925	-0.681584	0.495502	0.929556	Klhdc10
2196.01	-0.163578	0.0868156	-1.8842	0.0595379	0.603453	Lrrtm1
2162.66	-0.290761	0.104977	-2.76977	0.00560962	0.241878	Cacna1c
2285.44	0.227368	0.127668	1.78093	0.0749245	0.639387	Cox6b1
2326.06	0.518896	0.379714	1.36655	0.171768	0.779842	Rpl30
2225.93	-0.00591748	0.0806588	-0.0733643	0.941516	0.994676	Ralgds
2238.49	0.00405637	0.0833122	0.0486888	0.961167	0.995699	Abhd17a
2175.13	0.145701	0.0881721	1.65246	0.0984403	0.697032	Aqp4
2204.46	0.14612	0.0887463	1.64649	0.0996638	0.698424	Npm1
2185.51	-0.178692	0.0891687	-2.00398	0.0450725	0.547985	Camsap1
2188.79	-0.0379974	0.0763852	-0.497444	0.618876	0.954825	Ppp1r13b
2168.8	-0.13952	0.0925974	-1.50674	0.131878	0.739229	Arid1b
2192.15	-0.0281629	0.0802463	-0.350956	0.725621	0.9751	Ube3c
2187.32	-0.121372	0.0893962	-1.35768	0.174565	0.782937	Fam155a
2158.92	-0.085806	0.0855017	-1.00356	0.315591	0.875574	Chga
2230.49	0.0928555	0.106906	0.868571	0.385082	0.899029	Eif3h
2213.68	-0.0434569	0.073128	-0.594258	0.55234	0.944388	Amer2
2200.25	-0.179331	0.0928932	-1.93051	0.0535441	0.583814	Abl2
2183.44	0.063184	0.0759893	0.831486	0.405699	0.904039	Ube2l3
2173.3	-0.0329652	0.071463	-0.46129	0.64459	0.960728	Ubqln4
2243	-0.0335552	0.0905946	-0.370389	0.711092	0.972895	Limch1
2186.84	0.0636393	0.0840207	0.757424	0.448796	0.915281	Api5
2204.87	-0.113581	0.0728327	-1.55948	0.118884	0.727511	Ago1
2122.86	-0.0900579	0.0871525	-1.03334	0.301446	0.866822	Gm42372
2148.98	-0.0911067	0.0834886	-1.09125	0.275164	0.856248	Ppp2r2b
2196.76	-0.00196672	0.0806988	-0.0243711	0.980557	0.997344	Dnajc7
2204.64	0.098752	0.0996273	0.991214	0.321581	0.878108	Bex3
2175.47	-0.037268	0.0885672	-0.420788	0.67391	0.965374	Arf5
2167.17	-0.157011	0.0984872	-1.59423	0.110885	0.716462	1700025G04Rik
2180.63	0.0100426	0.0775753	0.129457	0.896996	0.990106	Arih1
2198.87	0.065149	0.0737665	0.883178	0.37714	0.899029	Dlst
2144.05	-0.0416655	0.0822326	-0.506679	0.61238	0.953914	Foxk2
2315.9	-0.214408	0.109792	-1.95286	0.0508366	0.571889	Fgfr3
2186.77	0.0387735	0.0749166	0.517555	0.604769	0.952279	Ube2z
2151.27	-0.0107571	0.0798446	-0.134725	0.892829	0.99008	Kras
2190.91	-0.126591	0.0770622	-1.64272	0.100442	0.70069	Pum1
2142.34	0.144382	0.0856188	1.68634	0.0917302	0.684952	H1f0
2156.68	-0.146483	0.0906554	-1.61582	0.106134	0.711545	Agfg1
2193.17	0.0488111	0.0751964	0.649115	0.516264	0.933924	Aamp
2231.85	0.325874	0.157391	2.07048	0.0384077	0.518009	Rps11
2165.77	-0.0440348	0.0796141	-0.553104	0.580192	0.950899	Tnks1bp1
2204.03	-0.172227	0.074375	-2.31566	0.020577	0.419531	Trim3
2131.47	-0.14081	0.103997	-1.35399	0.175739	0.784232	Usp11
2172.74	0.0598204	0.110312	0.542285	0.587622	0.951818	Vti1b
2180.22	0.115168	0.0782968	1.47091	0.141314	0.746532	Rbbp4
2147.01	0.116669	0.0950894	1.22694	0.219844	0.815972	Tmem47
2137.79	-0.119245	0.0933888	-1.27686	0.20165	0.803255	Inpp4a
2181.65	-0.334373	0.123151	-2.71514	0.00662478	0.258842	Nav1
2214.94	0.126083	0.104814	1.20292	0.229007	0.823003	Desi1
2182.7	0.0601364	0.0881641	0.682096	0.495178	0.929505	Rheb
2202.68	-0.224063	0.0987904	-2.26806	0.0233255	0.43431	Abcc5
2228.96	0.21217	0.121283	1.74938	0.0802261	0.654446	Elob
2147	-0.0309416	0.0859119	-0.360155	0.718731	0.97373	Ppp1r7
2164.87	0.0219471	0.0731605	0.299985	0.764188	0.979774	Sgta
2181.3	-0.0325124	0.0816624	-0.398132	0.690533	0.968679	Atf2
2183.67	-0.00227464	0.0761366	-0.0298757	0.976166	0.996918	Nrd1
2135.93	-0.10102	0.0722613	-1.39798	0.162118	0.774623	Adam23
2199.74	-0.0166604	0.0896896	-0.185756	0.852636	0.987866	Kpna6
2163.95	-0.162513	0.0912399	-1.78116	0.0748862	0.639387	Ylpm1
2080.12	-0.199001	0.149464	-1.33144	0.183046	0.789353	Ptprg
2098.87	-0.0853793	0.0866289	-0.985576	0.324341	0.878992	Usp14
2182.41	0.0279553	0.0745176	0.37515	0.707549	0.972088	Ap2s1
1985.34	-0.115025	0.120078	-0.957916	0.338105	0.883508	Myo5b
2119.42	-0.092495	0.105057	-0.880425	0.378629	0.899029	Ncoa2
2189.78	0.0644868	0.0822256	0.784266	0.432884	0.910481	Zfp664
2173.47	-0.0549891	0.0757995	-0.725454	0.468173	0.918896	Gak
2170.84	0.0879351	0.0893212	0.984482	0.324879	0.878992	Snx3
2188.69	0.0103263	0.074476	0.138653	0.889725	0.989951	Pou6f1
2116.87	-0.0739651	0.0908217	-0.814399	0.415416	0.907732	Cpne4
2044.02	-0.293241	0.146608	-2.00017	0.0454817	0.549637	Neto1
2174.99	-0.124251	0.0819191	-1.51675	0.129329	0.734465	Susd6
2240.64	0.24109	0.150934	1.59732	0.110194	0.716462	Rpl28
2122.25	-0.0642748	0.0789397	-0.814227	0.415515	0.907732	Paqr9
2133.97	0.0201598	0.0793436	0.254083	0.799432	0.981106	Eif4e
2144.04	-0.0817234	0.0901431	-0.906597	0.36462	0.895352	Rogdi
2071.46	0.0854393	0.0824632	1.03609	0.30016	0.865976	Rragd
2178.41	-0.226631	0.10287	-2.20309	0.0275887	0.462035	Begain
2248.83	0.0488841	0.0758272	0.644679	0.519135	0.935152	Myo6
2102.98	-0.0319928	0.0919036	-0.348112	0.727756	0.975639	Fam84a
2127.41	-0.00152819	0.0746139	-0.0204813	0.983659	0.997479	Eri3
2156.19	0.082006	0.074459	1.10136	0.270741	0.852094	Nacc2
2154.49	-0.0752475	0.0874584	-0.860381	0.389579	0.899983	Bhlhe40
2024.76	-0.135887	0.11355	-1.19672	0.231418	0.823878	Kcnc2
2180.99	-0.0762636	0.0759569	-1.00404	0.31536	0.875574	Dync1i2
2153.29	0.00825961	0.114954	0.0718513	0.94272	0.994716	Rgs14
2427.66	0.610747	0.474618	1.28682	0.198158	0.800706	Rps21
2090.9	-0.0454788	0.0860694	-0.528397	0.597224	0.951818	Dip2c
2077.12	-0.0708544	0.0939437	-0.754222	0.450716	0.916343	Fam20b
2126.23	-0.00541775	0.0877306	-0.0617544	0.950758	0.995129	B4gat1
2087.25	-0.0633412	0.0805806	-0.786061	0.431832	0.910481	Zfp148
2123.85	-0.0530495	0.0746075	-0.711048	0.477055	0.922906	2210016L21Rik
2328.69	0.46181	0.397243	1.16254	0.245017	0.833648	Rpl37a
2143.75	0.170674	0.104696	1.63019	0.103062	0.706248	Ndufv2
2097.09	-0.0174543	0.0821893	-0.212367	0.831821	0.982349	Kpna3
2091.81	0.00648518	0.0802604	0.0808018	0.9356	0.994298	Rnf227
2113.52	0.0682817	0.082797	0.824689	0.409548	0.90617	Eif3f
2080.86	-0.0122802	0.0758926	-0.16181	0.871456	0.988578	Nus1
2473.8	-0.776633	0.155317	-5.00032	5.72354e-07	0.00108554	Miat
2061.73	-0.0707197	0.0986298	-0.717021	0.473361	0.920601	Fgf12
2106.72	-0.0411757	0.0794923	-0.517984	0.604469	0.952211	Appl1
2050.77	-0.0491139	0.0957994	-0.512674	0.608179	0.953098	Pcdh17
2184.14	0.0600631	0.0892966	0.672625	0.501186	0.931493	Psmd1
2113.1	-0.021314	0.073457	-0.290156	0.771697	0.980192	Cdipt
2117.86	-0.120092	0.0938404	-1.27975	0.200632	0.80325	Ttc19
2094.95	-0.0126229	0.0776527	-0.162556	0.870868	0.988578	Supt5
2048.7	-0.0844152	0.0809367	-1.04298	0.296958	0.863415	Specc1
2094.71	-0.186385	0.0831878	-2.24053	0.0250565	0.44362	Tmem8b
2134.94	-0.0923896	0.092734	-0.996286	0.319111	0.877469	Rasgrf2
2186.66	0.0633526	0.112478	0.563244	0.573269	0.950208	Vps29
2120.16	-0.00704043	0.0742133	-0.0948674	0.92442	0.993424	Hnrnpr
2305.33	0.462678	0.4592	1.00757	0.313659	0.874844	Trpm3
2057.02	-0.166928	0.0939735	-1.77633	0.075678	0.640857	Cyp46a1
2047.72	0.0352772	0.0827946	0.426081	0.670049	0.964175	Rab11a
2139.29	0.146084	0.0905797	1.61277	0.106795	0.712994	Psmb4
2107.33	-0.288564	0.12554	-2.29859	0.0215284	0.422142	Grk3
2182.64	0.256481	0.262964	0.975344	0.32939	0.879781	Rplp2
2139.24	0.0398663	0.0767477	0.519446	0.60345	0.952211	Numa1
2118.39	0.00786224	0.0741929	0.10597	0.915606	0.993297	Vapa
2051.7	-0.123516	0.0859173	-1.43762	0.150542	0.763032	Lmo7
2059.98	-0.0891488	0.101053	-0.882201	0.377668	0.899029	2025-09-09
2252.26	0.275001	0.132964	2.06823	0.0386183	0.519004	Gas6
2098.83	-0.164167	0.0796842	-2.06022	0.0393776	0.522727	Prkag2
[truncated: 13,174 more rows]
