# Supplementary material for: Paternal Circadian Disruption Impairs Offspring Cognition via Sperm microRNAs
Source: Adv Sci (Weinh). 2026 Apr 28:e14510. Online ahead of print. doi: 10.1002/advs.202514510 (PMC13334623; doi:10.1002/advs.202514510)
Supplement: Supplementary file 2 — Supporting File 2: advs75462‐sup‐0002‐data.zip. [file ADVS-9999-e14510-s001.zip › advs75462-sup-0002-data/Data S6 smallRNAseq_DESeq2_results_sperm.xlsx]

## Sheet: mouse miRNA LL-F0_vs_NC-F0
	baseMean	log2FoldChange	lfcSE	stat	pvalue	padj
mmu-miR-145a-3p	5191.99	-4.44389	0.446639	-9.94961	2.53178e-23	1.1469e-20
mmu-miR-145a-5p	6515.55	-5.00951	0.524467	-9.55162	1.27689e-21	2.89215e-19
mmu-miR-205-5p	355.959	-3.49873	0.411125	-8.51013	1.7374e-17	2.62348e-15
mmu-miR-143-3p	66688.8	-3.7239	0.475624	-7.82951	4.89782e-15	5.54678e-13
mmu-miR-221-3p	343.676	-2.26741	0.29136	-7.78216	7.12975e-15	6.45955e-13
mmu-miR-27a-3p	714.453	-2.42822	0.318417	-7.62592	2.42301e-14	1.82937e-12
mmu-miR-361-5p	274.975	-2.44521	0.332779	-7.34785	2.01427e-13	1.30352e-11
mmu-miR-10b-3p	163.415	-2.33614	0.323736	-7.21618	5.34679e-13	3.02762e-11
mmu-miR-181a-5p	380.344	-2.12648	0.299982	-7.08868	1.35394e-12	6.81482e-11
mmu-miR-125b-5p	11905.4	-1.98141	0.28238	-7.01683	2.26966e-12	1.02816e-10
mmu-miR-26a-5p	57409	-1.53649	0.225958	-6.79989	1.04702e-11	4.31182e-10
mmu-miR-143-5p	241.8	-5.16371	0.767429	-6.72859	1.7132e-11	6.46735e-10
mmu-miR-99a-5p	39831.6	-2.09716	0.315125	-6.65502	2.83261e-11	9.87057e-10
mmu-miR-196b-5p	100.181	-3.15261	0.482418	-6.53501	6.3606e-11	2.05811e-09
mmu-miR-221-5p	461.154	-1.77344	0.279093	-6.35429	2.0939e-10	6.32359e-09
mmu-miR-222-3p	358.514	-1.98464	0.319176	-6.21801	5.03489e-10	1.4255e-08
mmu-miR-465c-5p	2776.86	1.18805	0.195326	6.08242	1.18385e-09	3.15462e-08
mmu-miR-10b-5p	120808	-2.04731	0.343159	-5.96608	2.43025e-09	5.87657e-08
mmu-miR-470-5p	8928.55	1.14922	0.1927	5.96377	2.46479e-09	5.87657e-08
mmu-miR-106b-3p	729.784	1.25641	0.220645	5.69425	1.23912e-08	2.80661e-07
mmu-miR-871-3p	12621.1	1.06027	0.187923	5.64205	1.68041e-08	3.43748e-07
mmu-let-7c-5p	13053.8	-1.9686	0.348368	-5.65091	1.59597e-08	3.43748e-07
mmu-miR-26b-5p	1698.25	-1.16843	0.207604	-5.62818	1.82118e-08	3.43748e-07
mmu-let-7e-5p	615.102	-2.24185	0.39826	-5.6291	1.81153e-08	3.43748e-07
mmu-miR-338-3p	18.7192	-4.95266	0.892473	-5.54936	2.86711e-08	5.1952e-07
mmu-miR-465b-5p	1960.13	1.17893	0.217663	5.4163	6.08443e-08	1.06009e-06
mmu-miR-429-3p	400.338	-2.65825	0.494816	-5.37221	7.77777e-08	1.30494e-06
mmu-miR-125a-5p	4836.79	-2.01598	0.37832	-5.32877	9.88819e-08	1.59977e-06
mmu-miR-98-5p	262.95	-2.04404	0.384743	-5.31274	1.07988e-07	1.68684e-06
mmu-miR-200b-3p	2873.96	-1.75885	0.334447	-5.25896	1.44869e-07	2.18753e-06
mmu-miR-199a-5p	2459.95	-1.83437	0.349926	-5.24216	1.58709e-07	2.3192e-06
mmu-miR-96-5p	4476.13	-2.09927	0.401538	-5.22807	1.71286e-07	2.42477e-06
mmu-miR-99b-5p	6325.69	-1.74201	0.33622	-5.18116	2.20507e-07	3.02696e-06
mmu-miR-25-3p	7975.34	1.11842	0.218442	5.11998	3.05566e-07	4.07122e-06
mmu-miR-184-3p	5682.3	1.09968	0.223675	4.91639	8.81548e-07	1.14098e-05
mmu-miR-146a-5p	3300.95	-1.21188	0.248084	-4.88494	1.0346e-06	1.30187e-05
mmu-miR-669c-5p	736.778	1.1983	0.24917	4.80917	1.51562e-06	1.85561e-05
mmu-let-7f-5p	26422.6	-1.48581	0.310952	-4.77828	1.76802e-06	2.10766e-05
mmu-let-7b-5p	2296.74	-1.62513	0.34214	-4.74989	2.03531e-06	2.36409e-05
mmu-miR-10a-5p	110953	-1.67861	0.35495	-4.72914	2.25475e-06	2.55351e-05
mmu-miR-100-5p	7504.17	-1.68629	0.358427	-4.70469	2.54252e-06	2.80917e-05
mmu-miR-375-3p	2592.57	1.11427	0.238445	4.67306	2.96738e-06	3.20053e-05
mmu-miR-200c-3p	3500.55	-1.76232	0.389214	-4.52788	5.95771e-06	6.27637e-05
mmu-miR-128-3p	1417.51	1.08555	0.241623	4.49274	7.0314e-06	6.9244e-05
mmu-miR-24-3p	201.554	-1.55718	0.346552	-4.49335	7.01128e-06	6.9244e-05
mmu-miR-205-3p	6.40093	-5.2325	1.1643	-4.49412	6.98593e-06	6.9244e-05
mmu-miR-126a-3p	133.087	-2.71367	0.60825	-4.46144	8.14101e-06	7.84654e-05
mmu-miR-743a-5p	371.634	0.918253	0.207646	4.4222	9.77001e-06	9.22045e-05
mmu-miR-23a-3p	1284.38	-1.69808	0.388464	-4.37127	1.23525e-05	0.000114197
mmu-let-7d-5p	2878.25	-1.21412	0.292301	-4.15367	3.27179e-05	0.000279646
mmu-miR-141-3p	3388.11	-2.41049	0.579801	-4.15744	3.21835e-05	0.000279646
mmu-miR-23b-3p	958.618	-1.31422	0.315545	-4.16491	3.11473e-05	0.000279646
mmu-miR-181b-5p	63.4856	-1.94013	0.466723	-4.15692	3.22572e-05	0.000279646
mmu-miR-27b-3p	11254.8	-1.28451	0.310596	-4.13562	3.53999e-05	0.000296966
mmu-miR-152-3p	315.509	-1.51751	0.372367	-4.0753	4.59555e-05	0.000378506
mmu-miR-34b-3p	6618.87	1.07091	0.267839	3.99834	6.37882e-05	0.000516001
mmu-miR-21a-5p	5963.39	-1.11127	0.279231	-3.97976	6.8986e-05	0.000548257
mmu-miR-203-3p	136.356	-1.42554	0.359699	-3.96313	7.39722e-05	0.000577748
mmu-miR-196a-5p	112.002	-2.55879	0.660312	-3.87513	0.000106567	0.000805826
mmu-miR-126a-5p	76.7929	-2.79448	0.721952	-3.87073	0.000108511	0.000805826
mmu-miR-411-3p	6.71194	-4.24854	1.09691	-3.8732	0.000107418	0.000805826
mmu-miR-322-3p	61.242	-1.42695	0.369197	-3.865	0.000111089	0.000811663
mmu-miR-490-3p	7.29257	-5.43002	1.42055	-3.82247	0.000132122	0.000950019
mmu-miR-92a-3p	9686.69	1.1227	0.294754	3.80893	0.000139569	0.000974811
mmu-miR-615-3p	57.5199	-2.43122	0.638385	-3.80839	0.000139874	0.000974811
mmu-miR-130b-5p	182.565	0.986061	0.26332	3.74473	0.000180589	0.0012395
mmu-miR-10a-3p	62.0392	-2.05076	0.54902	-3.73531	0.000187486	0.00126763
mmu-miR-127-3p	627.107	-1.26189	0.340698	-3.70383	0.00021237	0.00141476
mmu-miR-191-3p	237.315	1.23913	0.335473	3.69369	0.000221021	0.00145105
mmu-miR-187-3p	6.98915	-3.61255	0.984014	-3.67124	0.00024138	0.00156207
mmu-miR-3471	64.2705	1.09859	0.300626	3.65434	0.00025784	0.00164509
mmu-miR-148a-3p	10394.3	-0.966735	0.269125	-3.59214	0.000327976	0.00206352
mmu-miR-871-5p	1168.7	1.01897	0.286654	3.55471	0.000378397	0.00234814
mmu-miR-214-5p	3.82142	-4.47636	1.26534	-3.53769	0.000403651	0.002471
mmu-miR-125b-2-3p	45.2956	-1.45798	0.417489	-3.49226	0.000478956	0.0028929
mmu-miR-24-2-5p	37.3952	-2.4975	0.717785	-3.47946	0.00050243	0.00299475
mmu-miR-465a-5p	10592.5	0.835564	0.240737	3.47086	0.000518792	0.00305211
mmu-miR-741-3p	26349.9	0.972629	0.280674	3.46534	0.000529569	0.00307557
mmu-miR-465a-3p	145.627	5.4756	1.60808	3.40505	0.000661509	0.0037458
mmu-miR-335-3p	14.0302	-2.81167	0.825689	-3.40524	0.000661053	0.0037458
mmu-miR-743a-3p	2590.71	0.899159	0.265682	3.38434	0.000713503	0.00399033
mmu-miR-124-3p	475.099	1.20532	0.359559	3.35221	0.000801691	0.00442885
mmu-miR-7214-5p	36.9868	1.59355	0.477145	3.33976	0.000838517	0.00457648
mmu-miR-350-3p	198.378	1.06396	0.321913	3.30512	0.000949347	0.00511969
mmu-miR-7a-5p	917.15	0.82897	0.252148	3.28763	0.00101036	0.00538462
mmu-miR-351-5p	130.344	-1.22358	0.375326	-3.26004	0.00111395	0.00586767
mmu-miR-200a-3p	11020.3	-1.69876	0.524611	-3.23814	0.00120313	0.00626459
mmu-miR-190b-5p	82.8975	1.02076	0.317338	3.21665	0.00129697	0.00667643
mmu-miR-29a-3p	705.462	-0.620825	0.193953	-3.2009	0.00137	0.00697315
mmu-miR-192-5p	2318.81	0.69291	0.217356	3.1879	0.0014331	0.00721329
mmu-miR-743b-5p	99.0893	1.18593	0.374649	3.16545	0.00154842	0.00770808
mmu-miR-467a-3p	54.0601	1.39924	0.445109	3.14358	0.00166894	0.00821773
mmu-miR-34c-3p	1730.89	0.829193	0.264584	3.13395	0.00172468	0.00840084
mmu-miR-93-5p	907.484	0.962556	0.310162	3.1034	0.00191309	0.00921945
mmu-miR-20a-5p	511.105	0.773962	0.251595	3.07623	0.00209638	0.00999641
mmu-let-7c-1-3p	2.47039	-4.6834	1.52629	-3.0685	0.0021514	0.0101519
mmu-miR-1983	18.9007	1.83183	0.598599	3.0602	0.00221189	0.0103298
mmu-miR-3068-5p	5.43171	-2.96364	0.977498	-3.03187	0.00243048	0.0112348
mmu-miR-92b-3p	76.6546	1.09968	0.366345	3.00176	0.00268424	0.0122824
mmu-miR-467a-5p	594.406	0.895933	0.298928	2.99715	0.00272516	0.012345
mmu-miR-147-5p	108.625	0.907709	0.304664	2.97937	0.00288837	0.0129548
mmu-let-7i-5p	3454.37	-0.82244	0.277627	-2.9624	0.00305254	0.0135569
mmu-miR-423-5p	392.889	0.946782	0.321625	2.94374	0.00324272	0.0142617
mmu-miR-425-5p	1002.46	0.755559	0.258087	2.92754	0.00341655	0.0147558
mmu-miR-6538	60.3225	1.52666	0.521541	2.92721	0.00342022	0.0147558
mmu-miR-883a-3p	453.902	0.853317	0.29221	2.92022	0.00349786	0.0149484
mmu-miR-669h-5p	3.0791	4.75093	1.63129	2.91238	0.0035869	0.0151857
mmu-miR-200b-5p	111.038	-1.5051	0.518855	-2.9008	0.00372206	0.015612
mmu-miR-463-5p	286.568	0.880991	0.305793	2.88101	0.00396403	0.0164743
mmu-miR-1249-3p	5.42975	3.76376	1.3149	2.8624	0.00420452	0.017315
mmu-miR-202-5p	43.657	1.47497	0.517279	2.8514	0.00435276	0.017764
mmu-miR-30a-5p	16848.2	-0.858041	0.304403	-2.81876	0.00482092	0.0193469
mmu-miR-449a-5p	211.384	0.899822	0.319585	2.81559	0.00486877	0.0193469
mmu-miR-874-3p	19.6942	-1.96447	0.697058	-2.81824	0.00482883	0.0193469
mmu-miR-199a-3p	1170.22	-1.74488	0.621256	-2.80863	0.00497532	0.0195984
mmu-miR-182-5p	3398.66	-0.905567	0.323682	-2.79771	0.00514669	0.0200987
mmu-miR-743b-3p	24405.5	0.894598	0.320336	2.79269	0.00522725	0.0201931
mmu-miR-296-3p	4.02595	3.40796	1.2212	2.79066	0.00526002	0.0201931
mmu-miR-690	78.2505	1.27593	0.460436	2.77114	0.00558607	0.0212646
mmu-miR-335-5p	119.319	-0.68804	0.249553	-2.75709	0.00583189	0.0220154
mmu-miR-101a-3p	105.873	-1.50502	0.553175	-2.72069	0.00651459	0.0243893
mmu-miR-878-5p	419.396	0.926058	0.341621	2.71078	0.00671258	0.0249246
mmu-miR-30c-2-3p	94.0947	0.752611	0.278823	2.69924	0.00694987	0.0255959
mmu-miR-664-3p	13.8206	-1.87272	0.700432	-2.67366	0.00750285	0.0274096
mmu-miR-7210-5p	58.2622	1.62453	0.612892	2.65059	0.00803502	0.0288878
mmu-miR-3068-3p	35.2864	-0.970946	0.366078	-2.65229	0.00799469	0.0288878
mmu-miR-293-5p	13.238	1.91719	0.732474	2.61742	0.0088597	0.0316019
mmu-miR-135a-5p	41.2348	-1.2165	0.469543	-2.59082	0.00957463	0.0338852
mmu-miR-28a-3p	65.1989	-0.839301	0.324625	-2.58545	0.00972529	0.0341516
mmu-miR-379-5p	121.668	-1.39294	0.541313	-2.57326	0.0100746	0.0351062
mmu-miR-340-5p	1330.09	0.691565	0.269789	2.56336	0.0103666	0.0358477
mmu-miR-338-5p	16.1717	-2.2104	0.869766	-2.54138	0.0110416	0.0378928
mmu-miR-369-5p	3.67556	-3.36312	1.32535	-2.53754	0.0111634	0.0380227
mmu-miR-324-5p	3.47427	4.02335	1.58929	2.53154	0.0113562	0.0383908
mmu-miR-30e-3p	362.455	0.615761	0.244216	2.52138	0.0116897	0.0392254
mmu-miR-434-5p	150.436	-1.62648	0.65502	-2.4831	0.0130246	0.0433833
mmu-miR-27b-5p	7.94823	-2.26199	0.915182	-2.47163	0.0134499	0.044473
mmu-miR-34a-5p	3.24167	-2.71259	1.11053	-2.44261	0.0145816	0.0478658
mmu-miR-7229-3p	13.5197	2.07238	0.851662	2.43333	0.0149605	0.0487561
mmu-miR-3473b	20.1716	2.06991	0.852828	2.42712	0.0152193	0.0492454
mmu-miR-433-3p	2.57766	-3.86738	1.60425	-2.41071	0.0159214	0.0511516
mmu-miR-136-3p	30.6307	-1.86799	0.777543	-2.40242	0.0162869	0.0519574
mmu-miR-532-5p	264.189	0.765014	0.320448	2.38733	0.0169714	0.0537626
mmu-miR-574-5p	29.6922	-1.18625	0.497811	-2.38293	0.0171756	0.0540316
mmu-miR-19a-3p	12.832	1.62485	0.685379	2.37073	0.0177532	0.0554634
mmu-miR-150-5p	138.034	-1.16853	0.494614	-2.36251	0.0181514	0.0563191
mmu-miR-155-5p	8.54003	-1.91115	0.812281	-2.35282	0.0186318	0.0570326
mmu-miR-486a-3p	7.86469	-2.93829	1.24885	-2.35279	0.0186332	0.0570326
mmu-miR-16-2-3p	92.0432	0.989292	0.421686	2.34604	0.0189741	0.0576863
mmu-miR-547-3p	49.9717	1.08245	0.469298	2.30653	0.0210811	0.0636649
mmu-miR-140-3p	580.597	0.699958	0.306405	2.28442	0.022347	0.067041
mmu-miR-16-5p	2924.35	0.595455	0.261347	2.2784	0.0227025	0.0676595
mmu-miR-881-3p	2031.2	0.76289	0.33766	2.25935	0.0238618	0.0706497
mmu-miR-34c-5p	10443.7	0.764825	0.338919	2.25666	0.0240291	0.0706831
mmu-miR-296-5p	24.8062	1.53303	0.683228	2.2438	0.0248454	0.0726126
mmu-miR-449c-3p	4.66053	2.94092	1.31398	2.23818	0.0252092	0.0732037
mmu-miR-574-3p	11.7593	-1.42397	0.648924	-2.19435	0.0282101	0.0813961
mmu-miR-365-3p	97.3132	-0.977917	0.447305	-2.18624	0.028798	0.0824866
mmu-miR-543-3p	2.794	-3.98454	1.82572	-2.18245	0.0290764	0.0824866
mmu-miR-127-5p	3.41179	-4.28024	1.96192	-2.18166	0.0291343	0.0824866
mmu-miR-878-3p	754.075	0.655815	0.304517	2.15362	0.0312697	0.0879823
mmu-miR-378a-3p	261.63	-1.4592	0.679743	-2.14669	0.0318176	0.0885591
mmu-miR-184-5p	2.38699	2.98009	1.38861	2.14609	0.0318656	0.0885591
mmu-miR-199b-5p	118.938	-1.40585	0.660514	-2.12842	0.0333021	0.0914294
mmu-miR-7232-3p	16.3064	2.24056	1.05259	2.12862	0.0332855	0.0914294
mmu-miR-669f-3p	10.6	1.4281	0.674738	2.11652	0.0343002	0.0936025
mmu-miR-224-5p	181.385	-0.634856	0.301274	-2.10724	0.0350971	0.0952036
mmu-miR-200a-5p	23.4056	-1.59697	0.758901	-2.10431	0.0353511	0.0953216
mmu-miR-3066-5p	11.5338	1.34131	0.640045	2.09566	0.0361128	0.0967994
mmu-miR-181d-5p	93.7048	-0.705189	0.337394	-2.0901	0.0366086	0.0969807
mmu-miR-883b-3p	76.1339	1.11621	0.533456	2.0924	0.0364025	0.0969807
mmu-miR-7214-3p	11.6026	1.47021	0.705977	2.08252	0.0372947	0.098224
mmu-miR-125b-1-3p	7.58425	-2.24566	1.07968	-2.07994	0.0375314	0.098276
mmu-miR-191-5p	144760	0.600444	0.289566	2.0736	0.0381161	0.0988978
mmu-let-7a-1-3p	27.6293	-1.67884	0.810001	-2.07264	0.0382056	0.0988978
mmu-miR-467b-5p	57.2166	0.929668	0.449751	2.06707	0.0387273	0.0991157
mmu-miR-1247-5p	6.85928	-2.25848	1.09141	-2.06932	0.0385164	0.0991157
mmu-miR-409-3p	38.9508	0.98582	0.480256	2.0527	0.0401022	0.102058
mmu-miR-22-3p	2651.17	0.350384	0.171419	2.04402	0.0409514	0.103637
mmu-miR-434-3p	138.83	-1.09968	0.539206	-2.03944	0.0414058	0.10388
mmu-miR-7230-3p	5.52902	2.52957	1.24094	2.03844	0.0415062	0.10388
mmu-miR-15b-5p	608.496	0.598283	0.29673	2.01626	0.0437733	0.108952
mmu-miR-466d-3p	60.6902	0.896285	0.451731	1.98411	0.0472435	0.116947
mmu-miR-741-5p	47.6339	0.960441	0.486548	1.97399	0.0483828	0.119116
mmu-miR-468-5p	18.63	1.61032	0.825056	1.95177	0.0509657	0.124797
mmu-miR-379-3p	4.98167	-3.06601	1.57869	-1.94212	0.0521229	0.126944
mmu-miR-342-3p	1314.71	0.378122	0.198802	1.902	0.0571706	0.137973
mmu-miR-139-5p	22.3516	-1.19337	0.628365	-1.89916	0.0575429	0.137973
mmu-miR-1930-5p	4.54445	1.80423	0.950098	1.899	0.0575649	0.137973
mmu-miR-467c-5p	25.8007	0.728325	0.384321	1.89509	0.05808	0.138475
mmu-miR-484	51.0398	-1.1623	0.624693	-1.8606	0.062801	0.148947
mmu-miR-669a-3p	64.3322	0.657449	0.355088	1.85151	0.0640963	0.150444
mmu-miR-133b-3p	75.9789	-3.21367	1.73399	-1.85334	0.0638343	0.150444
mmu-miR-471-5p	242.622	0.765793	0.414131	1.84916	0.0644351	0.150459
mmu-miR-182-3p	10.1219	-1.89786	1.02958	-1.84332	0.0652817	0.151654
mmu-miR-712-5p	2.19495	2.90966	1.60827	1.80919	0.070422	0.162761
mmu-miR-3066-3p	2.39163	2.97675	1.64873	1.80548	0.0709989	0.163261
mmu-miR-30b-5p	4581.86	0.405094	0.225422	1.79704	0.0723287	0.164648
mmu-miR-7217-3p	71.5726	0.933644	0.519429	1.79744	0.0722653	0.164648
mmu-miR-183-5p	4244.3	-0.518819	0.293111	-1.77004	0.0767197	0.17377
mmu-miR-148a-5p	43.4006	-1.14259	0.656545	-1.74031	0.081804	0.184364
mmu-miR-134-5p	4.24709	-1.94631	1.13626	-1.7129	0.0867305	0.1945
mmu-miR-1194	11.0152	1.45023	0.851842	1.70246	0.0886686	0.196896
mmu-miR-138-2-3p	5.67013	4.75681	2.79258	1.70337	0.0884983	0.196896
mmu-miR-320-3p	71.5543	-0.744194	0.438501	-1.69713	0.0896719	0.198153
mmu-miR-340-3p	437.196	0.427932	0.254876	1.67898	0.0931566	0.204854
mmu-miR-3470b	113.596	1.06136	0.634218	1.67349	0.0942313	0.205225
mmu-miR-195a-3p	3.91018	1.59786	0.954302	1.67437	0.094057	0.205225
mmu-miR-677-5p	73.3225	0.734842	0.43983	1.67074	0.0947728	0.205417
mmu-miR-880-3p	2255.87	0.57776	0.348351	1.65856	0.097205	0.208657
mmu-miR-499-5p	66.4211	0.661157	0.399163	1.65636	0.0976498	0.208657
mmu-miR-3074-5p	29.2574	1.02669	0.619496	1.6573	0.0974596	0.208657
mmu-miR-146b-5p	1898.61	0.308511	0.187619	1.64435	0.100104	0.212898
mmu-miR-301a-5p	27.5572	0.921492	0.562945	1.63691	0.101649	0.215172
mmu-miR-28a-5p	3.75632	2.29029	1.40114	1.63459	0.102136	0.215197
mmu-miR-204-5p	184.826	-0.518128	0.319684	-1.62075	0.105071	0.218023
mmu-miR-3470a	99.4328	0.897256	0.554897	1.61698	0.105883	0.218023
mmu-miR-31-5p	12.0348	-1.2852	0.794268	-1.61809	0.105643	0.218023
mmu-miR-467d-5p	8.68408	1.52149	0.939509	1.61945	0.105351	0.218023
mmu-miR-505-3p	7.76562	2.10934	1.298	1.62507	0.104147	0.218023
mmu-miR-214-3p	6.32583	-1.98465	1.24484	-1.59429	0.110871	0.22726
mmu-miR-151-5p	6999.69	0.480593	0.302404	1.58924	0.112006	0.228552
mmu-miR-1981-3p	10.6254	-1.24473	0.789065	-1.57748	0.114686	0.232972
mmu-miR-706	2.0501	4.16615	2.68554	1.55132	0.120824	0.244345
mmu-miR-17-3p	3.12814	-1.64105	1.06181	-1.54552	0.12222	0.24607
mmu-miR-292a-3p	6.13222	2.24853	1.46758	1.53214	0.125488	0.250602
mmu-miR-26b-3p	2.53494	-2.03441	1.32814	-1.53178	0.125578	0.250602
mmu-miR-29c-3p	3.94865	-1.69884	1.1162	-1.52198	0.128015	0.254346
mmu-miR-9-5p	205.519	0.538076	0.355166	1.515	0.129773	0.256712
mmu-miR-465b-3p	867.106	1.00758	0.667247	1.51006	0.131029	0.25807
mmu-miR-1839-5p	209.17	-0.43465	0.291993	-1.48856	0.136602	0.266728
mmu-miR-370-3p	5.3822	-1.44748	0.972219	-1.48884	0.136528	0.266728
mmu-miR-18a-5p	16.1333	1.1049	0.744888	1.48331	0.137991	0.267137
mmu-miR-1195	9.34137	1.78527	1.20191	1.48536	0.137449	0.267137
mmu-miR-183-3p	4.70188	-1.95069	1.31927	-1.47861	0.139243	0.268414
mmu-miR-218-5p	9.76741	-1.00273	0.67985	-1.47492	0.140233	0.269177
mmu-miR-151-3p	252.232	-0.483263	0.330795	-1.46092	0.144038	0.275314
mmu-miR-883b-5p	45.4289	0.769915	0.529466	1.45413	0.145909	0.277411
mmu-miR-676-5p	23.4415	-0.775742	0.534376	-1.45168	0.146591	0.277411
mmu-miR-300-3p	13.0078	-1.21164	0.836039	-1.44926	0.147266	0.277411
mmu-miR-421-3p	7.97847	-1.49594	1.03302	-1.44811	0.147585	0.277411
mmu-let-7g-5p	21806.2	-0.380542	0.263873	-1.44214	0.149262	0.279405
mmu-miR-29b-3p	15.4763	-1.12353	0.782102	-1.43655	0.150847	0.281209
mmu-miR-187-5p	3.52203	-2.13467	1.49435	-1.42849	0.15315	0.284331
mmu-miR-7210-3p	38.8636	0.949991	0.678953	1.3992	0.161753	0.297862
mmu-miR-8114	2.65772	-1.90333	1.35841	-1.40114	0.161171	0.297862
mmu-miR-212-3p	2.51943	2.40888	1.73655	1.38717	0.165391	0.303328
mmu-miR-30c-5p	20622.8	0.220161	0.159592	1.37953	0.167733	0.306383
mmu-miR-501-3p	691.99	0.371655	0.271857	1.3671	0.171594	0.312177
mmu-miR-883a-5p	39.8581	0.789281	0.583965	1.35159	0.176507	0.31983
mmu-miR-185-5p	172.221	-0.356709	0.266381	-1.33909	0.18054	0.325836
mmu-miR-298-5p	19.0541	1.08979	0.818535	1.33139	0.18306	0.329073
mmu-miR-190b-3p	4.01392	1.65826	1.25498	1.32134	0.186388	0.333731
mmu-miR-671-3p	2.44716	-2.22924	1.69138	-1.318	0.187504	0.334407
mmu-miR-212-5p	77.9235	0.447435	0.344853	1.29746	0.194472	0.341958
mmu-miR-455-3p	19.865	-0.932988	0.722994	-1.29045	0.196894	0.341958
mmu-miR-652-3p	18.1442	-1.02126	0.791621	-1.29008	0.197022	0.341958
mmu-miR-1198-5p	11.9702	-0.898432	0.693357	-1.29577	0.195054	0.341958
mmu-miR-7242-3p	5.02951	1.47891	1.14305	1.29382	0.195726	0.341958
mmu-miR-21a-3p	3.55681	-1.69972	1.31547	-1.2921	0.196324	0.341958
mmu-miR-126b-5p	4.8722	-2.13783	1.64279	-1.30134	0.193141	0.341958
mmu-miR-382-5p	16.3838	-1.07739	0.846938	-1.2721	0.203338	0.351574
mmu-miR-467e-5p	42.6421	0.590627	0.467688	1.26287	0.206637	0.354025
mmu-miR-361-3p	32.5226	-0.526424	0.416365	-1.26433	0.206111	0.354025
mmu-miR-29c-5p	6.18127	-1.51611	1.20176	-1.26158	0.207101	0.354025
mmu-miR-292a-5p	4.22107	1.27892	1.01703	1.25751	0.20857	0.355196
mmu-miR-676-3p	201.334	0.368538	0.294972	1.2494	0.211519	0.358869
mmu-miR-485-3p	2.8627	-1.65652	1.33025	-1.24527	0.213032	0.360088
mmu-miR-486a-5p	643.793	1.07506	0.870464	1.23504	0.216815	0.36512
mmu-miR-1843a-5p	35.3948	-0.545751	0.450283	-1.21202	0.225506	0.375997
mmu-miR-3473e	17.5251	1.27687	1.0541	1.21134	0.225764	0.375997
mmu-miR-130b-3p	11.4826	0.992959	0.817152	1.21515	0.22431	0.375997
mmu-miR-5121	20.9805	-0.734152	0.609902	-1.20372	0.228697	0.378101
mmu-miR-1969	3.82123	2.08568	1.73088	1.20498	0.228211	0.378101
mmu-miR-194-5p	231.901	0.364749	0.303739	1.20086	0.229805	0.378552
mmu-miR-30b-3p	37.0181	-0.56055	0.469376	-1.19425	0.232382	0.380032
mmu-miR-7222-3p	1.81176	2.59984	2.17468	1.1955	0.231891	0.380032
mmu-miR-409-5p	177.812	-0.263048	0.221269	-1.18881	0.234514	0.38214
mmu-miR-465d-5p	4.3638	1.58649	1.34099	1.18307	0.23678	0.384448
mmu-miR-223-3p	9.0594	-1.04075	0.88146	-1.18071	0.237719	0.384596
mmu-miR-125a-3p	8.35483	-0.942789	0.806168	-1.16947	0.242214	0.390474
mmu-miR-3475-3p	6.10372	0.964575	0.854942	1.12823	0.259221	0.415813
mmu-miR-466i-3p	6.56571	1.36782	1.21375	1.12694	0.259769	0.415813
mmu-miR-132-5p	16.4548	0.585658	0.52256	1.12075	0.262395	0.418539
mmu-miR-133a-5p	3.12238	2.39095	2.16611	1.1038	0.269679	0.428647
mmu-miR-222-5p	8.34683	-1.21829	1.12742	-1.08059	0.279878	0.443303
mmu-miR-148b-3p	1126.22	0.326202	0.30613	1.06557	0.28662	0.4524
mmu-miR-201-5p	3.22275	1.43519	1.35883	1.0562	0.290878	0.457526
mmu-miR-328-3p	33.2845	0.428541	0.411084	1.04247	0.297195	0.46424
mmu-miR-99b-3p	8.67514	-0.953899	0.913141	-1.04464	0.296191	0.46424
mmu-miR-26a-2-3p	2.17098	-1.19187	1.14673	-1.03937	0.298634	0.464884
mmu-miR-329-5p	5.16572	-1.50805	1.45896	-1.03364	0.301303	0.467433
mmu-miR-466n-3p	29.6155	0.496914	0.483526	1.02769	0.304096	0.470156
mmu-miR-501-5p	2.12671	2.15045	2.1426	1.00366	0.315542	0.486192
mmu-miR-9-3p	25.0209	0.463186	0.4643	0.997601	0.318473	0.489045
mmu-miR-669a-5p	57.4886	0.343136	0.344926	0.994813	0.319827	0.489465
mmu-miR-23b-5p	6.07522	-1.21454	1.22381	-0.992425	0.32099	0.489591
mmu-miR-450a-1-3p	4.16394	1.20371	1.22376	0.983617	0.325304	0.494506
mmu-miR-744-5p	37.8217	-0.467596	0.478168	-0.97789	0.328129	0.497131
mmu-miR-152-5p	9.74896	-0.986618	1.01152	-0.975385	0.329369	0.497348
mmu-miR-378a-5p	6.32011	-1.4292	1.47378	-0.969748	0.332172	0.499914
mmu-miR-29b-2-5p	2.17949	-1.45479	1.52204	-0.955818	0.339164	0.508746
mmu-miR-146b-3p	3.15456	1.41994	1.50892	0.941033	0.346688	0.518316
mmu-miR-466f-3p	8.97354	0.881323	0.951394	0.926349	0.354265	0.527485
mmu-miR-15b-3p	4.95801	-0.841741	0.910338	-0.924646	0.35515	0.527485
mmu-miR-210-3p	7.5696	-0.93273	1.0141	-0.919762	0.357697	0.529532
mmu-miR-331-3p	17.6291	-0.529342	0.594167	-0.890897	0.372984	0.546802
mmu-miR-598-3p	11.7405	0.960565	1.0781	0.890978	0.372941	0.546802
mmu-miR-381-3p	8.4637	-0.780137	0.874727	-0.891864	0.372466	0.546802
mmu-miR-7b-5p	5.06155	1.50046	1.71454	0.875139	0.381498	0.55748
mmu-miR-1981-5p	15.4647	-0.45968	0.529148	-0.868718	0.385001	0.56079
mmu-miR-669o-5p	8.05399	0.911933	1.05853	0.861509	0.388958	0.564737
mmu-miR-295-3p	7.0011	0.795171	0.940587	0.845398	0.397888	0.575858
mmu-miR-494-3p	4.84989	-0.887611	1.05856	-0.83851	0.401744	0.579587
mmu-miR-465c-3p	758.752	0.590057	0.718528	0.821203	0.411531	0.59182
mmu-miR-451a	223.303	0.631734	0.771926	0.818387	0.413136	0.592249
mmu-miR-669l-5p	8.74704	-0.639358	0.798775	-0.800424	0.423465	0.605141
mmu-miR-20a-3p	12.4801	-0.748072	0.938744	-0.796885	0.425518	0.606162
mmu-miR-7229-5p	8.39418	1.12522	1.43251	0.785487	0.432168	0.609882
mmu-miR-466c-5p	2.31078	1.20247	1.52903	0.786427	0.431618	0.609882
mmu-miR-204-3p	2.48588	-1.52122	1.93491	-0.786198	0.431751	0.609882
mmu-miR-142a-5p	71.2322	0.446374	0.599567	0.744495	0.456577	0.641404
mmu-miR-468-3p	3.78913	1.12313	1.51113	0.743239	0.457337	0.641404
mmu-miR-7a-1-3p	7.14085	-0.663423	0.89686	-0.739717	0.459471	0.642409
mmu-miR-1843b-5p	6.42943	-0.860665	1.17354	-0.733391	0.46332	0.645796
mmu-miR-5099	20.7515	0.402618	0.551005	0.730698	0.464963	0.6461
mmu-miR-3102-3p	5.97275	0.686433	0.955869	0.718125	0.47268	0.654814
mmu-miR-666-5p	2.76767	-0.941526	1.35569	-0.694499	0.487369	0.673105
mmu-miR-532-3p	18.9683	0.346516	0.500715	0.692044	0.48891	0.67318
mmu-miR-293-3p	21.9224	0.531241	0.7742	0.68618	0.4926	0.676205
mmu-miR-22-5p	13.5349	0.408821	0.599312	0.682151	0.495144	0.677644
mmu-miR-742-5p	17.9469	0.55446	0.816746	0.678865	0.497223	0.67844
mmu-miR-1955-5p	1.97919	1.22163	1.8147	0.673187	0.500828	0.681307
mmu-miR-674-3p	24.759	-0.342467	0.518376	-0.660654	0.508834	0.685706
mmu-let-7c-2-3p	25.3707	-0.581276	0.874403	-0.664768	0.506199	0.685706
mmu-miR-3105-3p	4.64292	0.864028	1.30989	0.659618	0.509499	0.685706
mmu-miR-299a-5p	1.94023	-1.65074	2.50622	-0.658655	0.510117	0.685706
mmu-miR-6240	10.9265	-0.427877	0.654909	-0.653339	0.513538	0.688262
mmu-miR-1a-3p	1005.49	-0.675275	1.07745	-0.626736	0.530832	0.697175
mmu-miR-672-5p	151.375	0.226855	0.359373	0.631252	0.527876	0.697175
mmu-miR-471-3p	67.8884	0.279554	0.44588	0.626972	0.530678	0.697175
mmu-miR-15a-5p	7.27077	-0.860132	1.38318	-0.621852	0.534039	0.697175
mmu-miR-3963	3.37536	-1.0698	1.71531	-0.623675	0.532841	0.697175
mmu-miR-330-3p	2.50356	-0.965778	1.51038	-0.639427	0.522545	0.697175
mmu-miR-669e-5p	3.68319	0.761632	1.21447	0.627131	0.530573	0.697175
mmu-miR-7650-5p	2.05768	-1.56208	2.50958	-0.622447	0.533648	0.697175
mmu-miR-299a-3p	2.23313	-1.08784	1.74871	-0.62208	0.53389	0.697175
mmu-miR-199b-3p	339.608	-0.703774	1.14952	-0.612234	0.540383	0.703429
mmu-miR-450a-5p	54.7316	0.235454	0.407723	0.577484	0.563612	0.729475
mmu-miR-615-5p	2.65541	-1.27709	2.20659	-0.578759	0.562752	0.729475
mmu-miR-466c-3p	14.2219	0.64643	1.1303	0.57191	0.567383	0.730183
mmu-miR-223-5p	2.32984	0.882964	1.54366	0.571995	0.567325	0.730183
mmu-miR-103-3p	569.208	-0.147657	0.260252	-0.567362	0.570468	0.73139
mmu-miR-331-5p	3.52019	-0.980191	1.73951	-0.563486	0.573104	0.73139
mmu-miR-142a-3p	2.02966	-0.953321	1.69209	-0.563397	0.573164	0.73139
mmu-miR-1948-5p	4.38526	-0.569062	1.02295	-0.556298	0.578007	0.735498
mmu-miR-339-3p	14.7514	0.309707	0.573832	0.539718	0.589392	0.747884
mmu-miR-330-5p	1.91899	0.773839	1.45579	0.531558	0.595032	0.752932
mmu-miR-30d-3p	31.7682	0.270768	0.515677	0.525073	0.599533	0.756112
mmu-miR-369-3p	8.77043	0.592582	1.13755	0.52093	0.602416	0.756112
mmu-miR-18a-3p	3.89342	0.782555	1.5028	0.520733	0.602553	0.756112
mmu-miR-6516-5p	2.66075	-0.904757	1.75379	-0.515888	0.605933	0.758253
mmu-miR-3074-1-3p	1.89724	1.14471	2.26285	0.505873	0.612946	0.764916
mmu-miR-466i-5p	7.10352	0.473462	0.950545	0.498096	0.618417	0.765417
mmu-miR-132-3p	7.91116	0.496702	0.99588	0.498757	0.617951	0.765417
mmu-miR-1933-3p	4.37547	0.588342	1.17905	0.498996	0.617782	0.765417
mmu-miR-148b-5p	5.78696	0.643226	1.30861	0.491534	0.623049	0.76905
mmu-miR-103-2-5p	2.83536	0.828095	1.726	0.479778	0.631385	0.777222
mmu-let-7a-5p	25731.4	-0.119758	0.255745	-0.468272	0.63959	0.784132
mmu-miR-323-3p	2.78233	0.697634	1.49369	0.467055	0.640461	0.784132
mmu-miR-186-5p	1113.63	-0.0894953	0.194202	-0.460837	0.644915	0.786727
mmu-miR-144-3p	124.397	0.548314	1.19393	0.45925	0.646054	0.786727
mmu-miR-486b-5p	476.458	-0.51958	1.14555	-0.453563	0.650143	0.789584
mmu-miR-7217-5p	2.42982	-1.11035	2.48833	-0.446221	0.655438	0.793886
mmu-miR-374b-5p	487.777	-0.0804909	0.185157	-0.434717	0.663768	0.801832
mmu-miR-30a-3p	650.157	0.105446	0.244198	0.431803	0.665884	0.802249
mmu-miR-130a-3p	18.4802	0.353084	0.838305	0.421188	0.673618	0.807997
mmu-miR-329-3p	4.01901	-0.567944	1.35109	-0.42036	0.674223	0.807997
mmu-miR-463-3p	11.6432	0.42716	1.04719	0.407913	0.683338	0.81676
mmu-miR-664-5p	4.0076	-0.538392	1.36426	-0.394641	0.693108	0.826258
mmu-miR-93-3p	4.96245	-0.475557	1.22548	-0.388057	0.697974	0.827603
mmu-miR-496a-3p	5.57296	-0.415452	1.06427	-0.390364	0.696268	0.827603
mmu-miR-497a-5p	5.25922	-0.369192	0.957193	-0.385702	0.699717	0.827603
mmu-miR-345-5p	26.0312	-0.1907	0.50645	-0.376543	0.706513	0.833465
mmu-miR-19b-3p	90.5844	0.168051	0.453067	0.370919	0.710698	0.835178
mmu-miR-12191-3p	2.39613	-0.799977	2.16422	-0.369637	0.711653	0.835178
mmu-miR-181c-3p	6.26571	-0.341928	0.934197	-0.366013	0.714355	0.836183
mmu-miR-149-5p	36.1958	0.189523	0.546459	0.34682	0.728726	0.849652
mmu-miR-7234-3p	2.80594	-0.847885	2.45308	-0.34564	0.729613	0.849652
mmu-miR-1949	2.85086	-0.573773	1.71197	-0.335154	0.737509	0.856645
mmu-miR-466b-3p	32.8017	0.246756	0.745691	0.330909	0.740714	0.858167
mmu-miR-30c-1-3p	4.56765	-0.426529	1.31682	-0.323909	0.746007	0.862095
mmu-let-7d-3p	60.3587	-0.14269	0.453134	-0.314896	0.752841	0.865576
mmu-miR-1247-3p	4.0393	-0.621111	1.96562	-0.315988	0.752012	0.865576
mmu-miR-495-3p	5.53509	-0.413286	1.38156	-0.299144	0.76483	0.875655
mmu-miR-449a-3p	2.21364	0.574251	1.92507	0.298301	0.765474	0.875655
mmu-miR-410-3p	7.64232	0.289377	0.987261	0.293111	0.769437	0.877972
mmu-miR-345-3p	4.00829	-0.418936	1.46876	-0.285231	0.775467	0.88263
mmu-miR-202-3p	2.99448	-0.440899	1.69526	-0.260077	0.794804	0.902372
mmu-miR-342-5p	12.9476	-0.223878	0.895422	-0.250025	0.802568	0.90887
mmu-miR-16-1-3p	4.05002	0.342431	1.3837	0.247475	0.80454	0.90887
mmu-miR-3535	229.949	-0.0838526	0.342456	-0.244856	0.806568	0.908894
mmu-miR-470-3p	16.9116	0.142636	0.607252	0.234888	0.814296	0.909066
mmu-miR-107-3p	13.3648	0.189521	0.808864	0.234305	0.814748	0.909066
mmu-miR-129-5p	3.14654	-0.359352	1.52997	-0.234876	0.814305	0.909066
mmu-miR-135a-2-3p	2.059	-0.331249	1.39349	-0.237712	0.812104	0.909066
mmu-miR-7059-5p	2.93742	0.451954	1.96208	0.230344	0.817824	0.910257
mmu-miR-450b-5p	2.42354	-0.346226	1.54256	-0.224448	0.822409	0.913115
mmu-miR-25-5p	4.06224	-0.281186	1.36157	-0.206515	0.836388	0.924255
mmu-miR-669d-5p	6.30375	-0.193387	0.96154	-0.201122	0.840603	0.924255
mmu-miR-129-2-3p	5.95779	0.202498	0.994023	0.203716	0.838576	0.924255
mmu-miR-3544-5p	2.4281	-0.320291	1.56556	-0.204586	0.837896	0.924255
mmu-miR-423-3p	106.806	-0.07568	0.410336	-0.184434	0.853673	0.936353
mmu-miR-362-5p	170.085	0.0527628	0.30018	0.17577	0.860474	0.941533
mmu-miR-193b-3p	12.668	0.12659	0.755022	0.167664	0.866847	0.942573
mmu-miR-1839-3p	8.99093	0.119211	0.717347	0.166184	0.868013	0.942573
mmu-miR-34b-5p	4.87476	0.219091	1.33609	0.163979	0.869747	0.942573
mmu-miR-425-3p	4.59087	-0.272589	1.59774	-0.17061	0.86453	0.942573
mmu-miR-3058-5p	2.7702	-0.237085	1.49659	-0.158417	0.874129	0.94506
mmu-miR-872-3p	52.931	0.0561242	0.372357	0.150727	0.880191	0.949349
mmu-miR-133a-3p	1043.68	-0.186868	1.29068	-0.144782	0.884883	0.952143
mmu-miR-541-5p	172.275	0.0391923	0.293716	0.133436	0.893849	0.956169
mmu-miR-378c	10.3119	-0.269595	2.04185	-0.132034	0.894957	0.956169
mmu-miR-106b-5p	5.16605	-0.216823	1.5793	-0.137291	0.890801	0.956169
mmu-miR-181c-5p	41.2453	-0.0465746	0.391085	-0.119091	0.905204	0.958078
mmu-miR-32-5p	8.45375	0.124954	0.999516	0.125015	0.900512	0.958078
mmu-miR-181a-2-3p	3.38681	-0.196009	1.62714	-0.120462	0.904117	0.958078
mmu-let-7e-3p	3.25765	-0.155324	1.27624	-0.121704	0.903134	0.958078
mmu-miR-32-3p	5.60409	0.13099	1.32792	0.0986431	0.921422	0.97297
mmu-miR-144-5p	18.1716	0.107335	1.13377	0.0946714	0.924576	0.97403
mmu-miR-411-5p	6.24071	0.125223	1.36544	0.0917087	0.926929	0.974244
mmu-miR-7218-3p	3.24818	-0.156552	1.77123	-0.0883857	0.92957	0.974758
mmu-miR-206-3p	851.844	0.126586	1.62554	0.077873	0.937929	0.975429
mmu-miR-17-5p	31.1896	-0.0358668	0.44298	-0.0809671	0.935468	0.975429
mmu-miR-1306-5p	10.0988	-0.0752708	0.955235	-0.0787982	0.937193	0.975429
mmu-miR-466a-3p	8.2855	0.112805	1.46979	0.0767492	0.938823	0.975429
mmu-miR-140-5p	2.01472	-0.0998906	1.37564	-0.0726138	0.942113	0.976607
mmu-miR-101b-3p	86.5812	-0.0245913	0.456503	-0.053869	0.95704	0.980186
mmu-miR-466e-3p	18.6089	-0.0392776	0.62875	-0.0624693	0.950189	0.980186
mmu-miR-362-3p	8.08182	-0.0680523	1.15646	-0.0588454	0.953075	0.980186
mmu-miR-700-3p	7.40218	-0.0519999	0.95353	-0.054534	0.95651	0.980186
mmu-miR-101c	6.59245	0.0884085	1.74766	0.0505866	0.959655	0.980186
mmu-miR-466g	4.36182	0.0493024	1.00087	0.0492594	0.960713	0.980186
mmu-miR-3474	2.18678	0.110484	2.2162	0.0498532	0.960239	0.980186
mmu-miR-339-5p	24.4098	0.0228435	0.601882	0.0379535	0.969725	0.987158
mmu-miR-195a-5p	142.978	-0.00883797	0.285057	-0.0310042	0.975266	0.990573
mmu-miR-30d-5p	19427.4	0.0010432	0.169899	0.0061401	0.995101	0.995499
mmu-miR-30e-5p	3603.51	0.00416956	0.327089	0.0127475	0.989829	0.995499
mmu-miR-872-5p	18.2681	0.00726659	0.632087	0.0114962	0.990828	0.995499
mmu-miR-363-3p	10.6184	-0.00834677	0.829322	-0.0100646	0.99197	0.995499
mmu-miR-1948-3p	5.72046	0.00739192	1.31024	0.00564165	0.995499	0.995499
mmu-miR-3057-5p	3.07214	-0.0172847	1.44229	-0.0119842	0.990438	0.995499
mmu-miR-6911-3p	4.30527	0.0124547	1.01437	0.0122782	0.990204	0.995499
mmu-miR-709	1.78367	3.49305	1.59417	2.19113	0.0284422	NA
mmu-miR-3084-3p	1.5693	-1.23639	2.57878	-0.47945	0.631618	NA
mmu-miR-326-3p	1.29952	-0.578218	1.61948	-0.357039	0.721063	NA
mmu-miR-3084-5p	1.23858	-0.46348	2.04819	-0.226287	0.820978	NA
mmu-miR-1941-3p	0	0	0	0	1	NA
mmu-miR-3088-3p	1.04452	-0.836853	1.85438	-0.451285	0.651784	NA
mmu-miR-215-5p	1.52076	1.29018	1.78072	0.724525	0.468743	NA
mmu-miR-1843a-3p	0.762175	-1.89444	2.83945	-0.667184	0.504655	NA
mmu-miR-6994-3p	0.908479	-0.997278	2.42509	-0.411233	0.680902	NA
mmu-miR-7068-3p	0.553319	-0.262049	2.67743	-0.0978734	0.922033	NA
mmu-miR-3086-3p	1.69944	-2.36245	1.76322	-1.33985	0.180295	NA
mmu-miR-935	1.56793	2.36487	2.2254	1.06267	0.28793	NA
mmu-miR-7026-5p	0.39009	-2.51852	3.06401	-0.821968	0.411095	NA
mmu-miR-674-5p	0.674894	0.268311	2.57001	0.104401	0.916851	NA
mmu-miR-542-5p	0.589006	-3.08737	3.03908	-1.01589	0.309681	NA
mmu-miR-7a-2-3p	1.30018	1.05133	1.77169	0.593409	0.552908	NA
mmu-miR-7241-3p	0.158103	0.530424	3.08458	0.17196	0.863469	NA
mmu-miR-485-5p	1.3059	1.10174	1.78389	0.617605	0.536835	NA
mmu-miR-350-5p	1.19687	1.00321	2.02972	0.494261	0.621122	NA
mmu-miR-505-5p	1.18311	2.86503	2.02739	1.41316	0.157608	NA
mmu-miR-1191a	0.261081	0.118229	3.08458	0.0383292	0.969425	NA
mmu-miR-181a-1-3p	0.702716	-1.18416	2.22254	-0.532797	0.594174	NA
mmu-miR-7242-5p	0	NA	NA	NA	NA	NA
mmu-miR-7674-3p	0	NA	NA	NA	NA	NA
mmu-miR-211-5p	1.59627	0.622982	2.01488	0.309191	0.757176	NA
mmu-miR-24-1-5p	1.41761	-1.02313	1.77816	-0.575387	0.565029	NA
mmu-miR-1231-3p	0	NA	NA	NA	NA	NA
mmu-miR-98-3p	1.55582	-0.987343	1.57267	-0.627811	0.530128	NA
mmu-miR-291a-5p	1.73748	1.25998	1.96658	0.640696	0.52172	NA
mmu-miR-466h-3p	1.73108	3.91908	1.99306	1.96636	0.0492571	NA
mmu-miR-7218-5p	1.01754	3.15663	3.00521	1.05038	0.293541	NA
mmu-miR-1193-3p	1.67355	-0.614018	1.73002	-0.35492	0.72265	NA
mmu-miR-503-3p	1.54578	-3.07553	2.17639	-1.41313	0.157617	NA
mmu-let-7b-3p	1.66376	-1.9462	1.92061	-1.01332	0.310908	NA
mmu-miR-1945	1.77904	-0.415949	2.2446	-0.185311	0.852985	NA
mmu-miR-28c	1.67768	0.268858	2.2791	0.117966	0.906094	NA
mmu-miR-122-5p	0.491565	2.10378	3.02505	0.695453	0.486772	NA
mmu-miR-504-5p	0.913752	2.99513	2.32305	1.28931	0.197291	NA
mmu-miR-5626-5p	1.48732	3.70117	2.84574	1.3006	0.193395	NA
mmu-miR-3097-5p	0	NA	NA	NA	NA	NA
mmu-miR-483-3p	1.17221	-2.63584	2.24193	-1.1757	0.239715	NA
mmu-miR-5128	1.62387	-0.319132	1.78946	-0.17834	0.858456	NA
mmu-miR-196a-1-3p	1.06171	0.812788	2.47137	0.328881	0.742245	NA
mmu-miR-130a-5p	0.84036	2.88015	2.70769	1.06369	0.287467	NA
mmu-miR-1927	1.58551	-0.0536583	1.41388	-0.0379511	0.969727	NA
mmu-miR-500-3p	1.80198	-0.645302	1.78676	-0.361157	0.717982	NA
mmu-miR-7230-5p	1.70768	0.380192	1.56407	0.243079	0.807944	NA
mmu-miR-190a-5p	1.54252	0.271383	2.0117	0.134902	0.892689	NA
mmu-miR-7215-5p	1.70893	-1.61323	1.71038	-0.943201	0.345578	NA
mmu-miR-487b-3p	0.742891	-0.812915	2.94	-0.276502	0.782163	NA
mmu-miR-377-3p	1.42501	3.63808	2.4745	1.47023	0.141501	NA
mmu-miR-3086-5p	1.30282	3.51056	2.46772	1.42259	0.154854	NA
mmu-miR-383-5p	1.58885	0.759876	2.25316	0.337249	0.735929	NA
mmu-miR-337-5p	1.58629	-1.89364	1.6818	-1.12596	0.260183	NA
mmu-miR-29b-1-5p	1.38297	-4.31029	2.40593	-1.79153	0.0732083	NA
mmu-miR-203b-3p	0.849249	2.89087	2.7557	1.04905	0.294154	NA
mmu-miR-7223-5p	1.28106	2.94117	1.90685	1.54242	0.122971	NA
mmu-miR-466p-3p	1.2879	2.43066	2.59741	0.935802	0.349375	NA
mmu-miR-7675-3p	1.28698	1.18697	2.30158	0.515719	0.60605	NA
mmu-miR-3072-3p	1.58	-0.646295	1.99274	-0.324324	0.745692	NA
mmu-miR-672-3p	0.894312	1.15636	2.44635	0.472688	0.636436	NA
mmu-miR-7651-5p	1.23653	0.353	2.31625	0.152402	0.87887	NA
mmu-miR-351-3p	0.27183	-2.13679	3.07631	-0.694595	0.487309	NA
mmu-miR-669o-3p	0	NA	NA	NA	NA	NA
mmu-miR-12202-3p	1.20465	1.61436	2.72095	0.593305	0.552977	NA
mmu-miR-5615-3p	0.397831	-2.49136	3.06539	-0.81274	0.416367	NA
mmu-miR-1943-5p	1.51648	-1.8814	1.95522	-0.962244	0.335927	NA
mmu-miR-139-3p	1.26909	-1.44997	2.33382	-0.621284	0.534412	NA
mmu-miR-3082-3p	1.36686	-1.11056	1.80232	-0.616183	0.537774	NA
mmu-miR-346-5p	1.64401	-4.54422	2.00883	-2.26212	0.0236902	NA
mmu-miR-7219-3p	0.716944	0.821191	2.93389	0.279899	0.779555	NA
mmu-miR-92b-5p	0.198916	-1.53054	3.08458	-0.496193	0.619759	NA
mmu-miR-673-5p	1.40322	-4.3262	2.38782	-1.81178	0.0700202	NA
mmu-miR-1970b-5p	0.498409	-1.68041	3.06473	-0.548306	0.583482	NA
mmu-miR-31-3p	0.994282	1.47433	3.00698	0.4903	0.623921	NA
mmu-miR-301b-5p	0.608379	-3.11981	2.8938	-1.0781	0.280989	NA
mmu-miR-667-3p	1.19376	-4.1015	2.45266	-1.67226	0.0944722	NA
mmu-miR-7233-3p	1.12244	1.47703	2.31384	0.638345	0.523249	NA
mmu-miR-466l-3p	0.868376	2.92819	3.00839	0.973341	0.330384	NA
mmu-miR-6975-3p	0	0	0	0	1	NA
mmu-miR-455-5p	0.867543	2.31517	2.77948	0.832951	0.404873	NA
mmu-miR-493-5p	1.2294	-0.700535	2.34736	-0.298435	0.765371	NA
mmu-miR-1306-3p	0.882786	2.9483	2.69251	1.095	0.273516	NA
mmu-miR-128-1-5p	0.640462	0.810771	3.0172	0.268717	0.788148	NA
mmu-miR-203b-5p	0.914597	0.97805	2.86297	0.341621	0.732636	NA
mmu-miR-669n	0.586746	2.36121	3.01881	0.782167	0.434116	NA
mmu-miR-26a-1-3p	1.07156	-1.59565	2.34707	-0.679851	0.496599	NA
mmu-miR-376c-3p	0.964333	0.326726	2.82167	0.115792	0.907818	NA
mmu-miR-1964-3p	1.13828	-2.50937	2.32552	-1.07906	0.280562	NA
mmu-miR-8094	0.874759	2.33162	3.01134	0.774279	0.438766	NA
mmu-miR-294-3p	1.02127	1.28466	2.05211	0.62602	0.531302	NA
mmu-miR-12189-3p	0	0	0	0	1	NA
mmu-miR-324-3p	0.592876	-3.08382	3.0392	-1.01468	0.310259	NA
mmu-miR-7237-3p	0.812214	2.82928	3.00993	0.939984	0.347226	NA
mmu-miR-322-5p	1.08238	-2.49074	3.02042	-0.824633	0.40958	NA
mmu-miR-5100	0.763928	2.74381	3.01134	0.911159	0.362211	NA
mmu-miR-8112	0.763928	2.74381	3.01134	0.911159	0.362211	NA
mmu-miR-297a-3p	0.821393	1.10386	2.45393	0.449832	0.652832	NA
mmu-miR-1291	0.944171	1.11426	2.79732	0.39833	0.690387	NA
mmu-miR-7221-5p	0.763928	2.74381	3.01134	0.911159	0.362211	NA
mmu-miR-5122	0.763928	2.74381	3.01134	0.911159	0.362211	NA
mmu-miR-382-3p	0.395416	-0.67405	3.08177	-0.218721	0.826867	NA
mmu-miR-669p-3p	0.949644	-2.78866	3.02319	-0.922424	0.356307	NA
mmu-miR-376b-3p	0.857368	-2.10027	2.13385	-0.984262	0.324987	NA
mmu-miR-137-3p	0.950843	-3.75124	3.01987	-1.24219	0.214168	NA
mmu-miR-450b-3p	0.835199	-2.01593	2.44072	-0.825959	0.408827	NA
mmu-miR-7667-5p	0.195045	-1.85531	3.08276	-0.601835	0.547284	NA
mmu-miR-344-3p	0.677548	2.57014	2.8562	0.899848	0.368201	NA
mmu-miR-3473a	0.0536549	-0.293961	3.08458	-0.0953004	0.924076	NA
mmu-miR-363-5p	0.302792	-0.706158	3.08458	-0.228932	0.818922	NA
mmu-miR-541-3p	0.710193	0.918352	2.55026	0.360102	0.718771	NA
mmu-miR-23a-5p	0.104449	0.118231	3.08458	0.0383299	0.969425	NA
mmu-miR-6964-3p	0.812898	-3.52333	2.72389	-1.29349	0.195841	NA
mmu-miR-3097-3p	0.826515	-0.876372	2.47306	-0.354368	0.723063	NA
mmu-miR-188-3p	0.582037	2.35012	3.01096	0.780521	0.435084	NA
mmu-miR-29a-5p	0.618059	1.74266	3.02372	0.576331	0.564391	NA
mmu-miR-3073b-3p	0.423893	1.18348	3.04112	0.389158	0.697159	NA
mmu-miR-6986-5p	1.20258	-2.60932	3.01777	-0.864651	0.38723	NA
mmu-miR-6991-3p	0.65125	2.51058	3.01566	0.832517	0.405117	NA
mmu-miR-1187	0	NA	NA	NA	NA	NA
mmu-let-7j	0.741851	2.04909	2.88231	0.710921	0.477133	NA
mmu-let-7f-2-3p	0.698562	0.758927	3.02276	0.251071	0.801759	NA
mmu-miR-12194-3p	0.261121	1.19756	3.05822	0.391585	0.695365	NA
mmu-miR-466m-3p	0.0767849	-1.11835	3.08458	-0.362562	0.716932	NA
mmu-miR-301a-3p	0.795437	-1.4482	2.46739	-0.586938	0.557246	NA
mmu-miR-135b-5p	0.720489	-0.904704	2.94245	-0.307466	0.758489	NA
mmu-miR-217-5p	0.722311	-0.271058	3.02509	-0.0896031	0.928603	NA
mmu-miR-141-5p	0.863435	-1.13799	2.44421	-0.465587	0.641511	NA
mmu-miR-297b-5p	0.719218	1.36844	2.47483	0.552944	0.580302	NA
mmu-miR-147-3p	0.514735	2.17498	3.02321	0.719426	0.471879	NA
mmu-miR-3079-5p	0	NA	NA	NA	NA	NA
mmu-miR-669b-5p	0.436092	-0.759763	3.07978	-0.246694	0.805145	NA
mmu-miR-92a-1-5p	0.459997	-0.759763	3.07978	-0.246694	0.805145	NA
mmu-miR-8111	0.560883	2.29912	3.02021	0.761244	0.446511	NA
mmu-miR-7226-3p	0.758414	-1.83973	2.86944	-0.641147	0.521427	NA
mmu-miR-450a-2-3p	0	NA	NA	NA	NA	NA
mmu-miR-3076-3p	0.0767849	-1.11835	3.08458	-0.362562	0.716932	NA
mmu-miR-219c-5p	0.334803	-1.15126	3.08032	-0.373746	0.708593	NA
mmu-miR-3062-5p	0.66655	1.20403	3.0271	0.39775	0.690815	NA
mmu-miR-760-3p	0.675855	-0.756254	3.03407	-0.249254	0.803164	NA
mmu-miR-181d-3p	0.684932	1.26611	2.93148	0.4319	0.665814	NA
mmu-miR-384-5p	0.253614	1.15946	3.06012	0.378894	0.704766	NA
mmu-miR-219a-5p	0.735738	-0.848089	2.94336	-0.288136	0.773242	NA
mmu-miR-1191b-5p	0.647002	-0.637492	2.9944	-0.212895	0.831409	NA
mmu-miR-701-5p	0.524541	0.68644	3.04439	0.225477	0.821608	NA
mmu-miR-196b-3p	0.65015	-3.2402	3.03386	-1.06801	0.285514	NA
mmu-miR-5132-5p	0.981646	-2.80228	2.69693	-1.03906	0.298776	NA
mmu-miR-708-3p	0.470081	2.04326	3.02668	0.675083	0.499623	NA
mmu-miR-380-3p	0.601211	-3.12719	3.03766	-1.02947	0.303258	NA
mmu-miR-466h-5p	0.696752	-2.25975	2.45769	-0.91946	0.357855	NA
mmu-miR-7679-5p	0.488437	2.09563	3.02527	0.692711	0.488491	NA
mmu-miR-3089-3p	0.39009	-2.51852	3.06401	-0.821968	0.411095	NA
mmu-miR-466b-5p	0.617286	-3.16272	3.03644	-1.04159	0.297602	NA
mmu-miR-219a-2-3p	0.414579	1.8631	3.03197	0.614484	0.538896	NA
mmu-miR-7222-5p	0.448659	0.0103043	3.05828	0.00336931	0.997312	NA
mmu-let-7i-3p	0.52053	-2.35681	3.05184	-0.772257	0.439962	NA
mmu-miR-7669-5p	0.593041	-0.153307	3.0547	-0.0501871	0.959973	NA
mmu-miR-190a-3p	0.542389	-0.0590241	2.67405	-0.0220729	0.98239	NA
mmu-miR-696	0.430073	1.91287	3.03044	0.631219	0.527898	NA
mmu-miR-742-3p	0.431087	1.91609	3.03035	0.632299	0.527192	NA
mmu-miR-5114	0.252571	-1.11835	3.08458	-0.362562	0.716932	NA
mmu-miR-7234-5p	0.345059	0.820728	3.05651	0.268518	0.788301	NA
mmu-miR-7236-3p	0.432996	-0.105427	3.06434	-0.0344044	0.972555	NA
mmu-miR-384-3p	0.466875	-2.769	3.05185	-0.90732	0.364237	NA
mmu-miR-376b-5p	0.321929	1.49564	3.04499	0.49118	0.623299	NA
mmu-miR-7659-5p	0.696205	-3.30399	3.03183	-1.08977	0.275816	NA
mmu-miR-7662-3p	0.430024	1.90059	3.03082	0.627089	0.530601	NA
mmu-miR-185-3p	0.460037	0.373166	3.05822	0.12202	0.902883	NA
mmu-miR-3572-5p	0.261121	1.19756	3.05822	0.391585	0.695365	NA
mmu-miR-669e-3p	0.358063	1.6536	3.03899	0.544128	0.586354	NA
mmu-miR-3091-3p	0	NA	NA	NA	NA	NA
mmu-miR-770-5p	0	NA	NA	NA	NA	NA
mmu-miR-96-3p	0.275701	-1.99634	3.07978	-0.648208	0.51685	NA
mmu-miR-670-5p	0.422241	-2.62187	3.05874	-0.857173	0.391349	NA
mmu-miR-12184-5p	0.678854	-3.25361	3.03342	-1.07258	0.283457	NA
mmu-miR-1934-5p	0.397831	-2.49136	3.06539	-0.81274	0.416367	NA
mmu-miR-6984-3p	0.35988	-0.293965	3.08458	-0.0953017	0.924075	NA
mmu-miR-376a-5p	0.160965	0.530424	3.08458	0.17196	0.863469	NA
mmu-miR-216a-5p	0.261121	1.19756	3.05822	0.391585	0.695365	NA
mmu-miR-295-5p	0.330399	0.747266	3.06012	0.244195	0.80708	NA
mmu-miR-378b	0.397831	-2.49136	3.06539	-0.81274	0.416367	NA
mmu-miR-1982-5p	0.383924	-2.47904	3.06594	-0.808575	0.41876	NA
mmu-miR-219c-3p	0.325625	1.51083	3.04439	0.496267	0.619706	NA
mmu-miR-7073-5p	0.253614	1.15946	3.06012	0.378894	0.704766	NA
mmu-miR-150-3p	0.437579	-2.06685	3.06594	-0.674132	0.500227	NA
mmu-miR-3083-3p	0.39009	-2.51852	3.06401	-0.821968	0.411095	NA
mmu-miR-6948-3p	0.361728	-0.293965	3.08458	-0.0953017	0.924075	NA
mmu-miR-192-3p	0.325625	1.51083	3.04439	0.496267	0.619706	NA
mmu-miR-488-3p	0.21112	-1.91063	3.08177	-0.619977	0.535273	NA
mmu-miR-3473d	0.261121	1.19756	3.05822	0.391585	0.695365	NA
mmu-miR-7673-5p	0.268274	1.23292	3.05651	0.403376	0.686672	NA
mmu-miR-3094-3p	0.443876	-1.19453	3.0792	-0.387935	0.698064	NA
mmu-miR-297a-5p	0.253614	1.15946	3.06012	0.378894	0.704766	NA
mmu-miR-7668-5p	0.554157	-2.95879	3.0439	-0.972037	0.331032	NA
mmu-miR-744-3p	0	NA	NA	NA	NA	NA
mmu-let-7f-1-3p	0.538343	-2.91982	3.04545	-0.958747	0.337686	NA
mmu-miR-5106	0.253614	1.15946	3.06012	0.378894	0.704766	NA
mmu-miR-6418-3p	0	NA	NA	NA	NA	NA
mmu-miR-665-3p	0.334803	-1.15126	3.08032	-0.373746	0.708593	NA
mmu-miR-668-3p	0.160965	0.530424	3.08458	0.17196	0.863469	NA
mmu-miR-497b	0.261121	1.19756	3.05822	0.391585	0.695365	NA
mmu-miR-6899-3p	0	NA	NA	NA	NA	NA
mmu-miR-153-5p	0.268274	1.23292	3.05651	0.403376	0.686672	NA
mmu-miR-677-3p	0.268274	1.23292	3.05651	0.403376	0.686672	NA
mmu-miR-669p-5p	0.253614	1.15946	3.06012	0.378894	0.704766	NA
mmu-miR-210-5p	0.315569	-1.08624	3.08177	-0.352473	0.724483	NA
mmu-miR-511-5p	0.21112	-1.91063	3.08177	-0.619977	0.535273	NA
mmu-miR-540-5p	0.321952	-2.23165	3.07412	-0.725947	0.467871	NA
mmu-miR-1193-5p	0.2487	-1.44312	3.08276	-0.468126	0.639694	NA
mmu-miR-1933-5p	0.396686	-2.48804	3.06553	-0.811618	0.417011	NA
mmu-miR-1947-5p	0.393082	-1.60672	3.0792	-0.521798	0.601811	NA
mmu-miR-874-5p	0.275128	-1.99634	3.07978	-0.648208	0.51685	NA
mmu-miR-8120	0	NA	NA	NA	NA	NA
mmu-miR-155-3p	0.397831	-2.49136	3.06539	-0.81274	0.416367	NA
mmu-miR-193b-5p	0.332494	-2.01892	3.0792	-0.655661	0.512042	NA
mmu-miR-153-3p	0.162812	0.530424	3.08458	0.17196	0.863469	NA
mmu-miR-297c-3p	0.396686	-2.48804	3.06553	-0.811618	0.417011	NA
mmu-miR-7689-3p	0.396686	-2.48804	3.06553	-0.811618	0.417011	NA
mmu-miR-3085-3p	0.450259	-2.65136	3.0573	-0.867221	0.385821	NA
mmu-miR-3087-3p	0.28401	-1.56345	3.08032	-0.507561	0.611761	NA
mmu-miR-374c-5p	0.264775	-1.49844	3.08177	-0.486225	0.626807	NA
mmu-miR-873a-3p	0.321952	-2.23165	3.07412	-0.725947	0.467871	NA
mmu-miR-12193-5p	0.2487	-1.44312	3.08276	-0.468126	0.639694	NA
mmu-miR-208b-3p	0.237749	0.118229	3.08458	0.0383292	0.969425	NA
mmu-miR-671-5p	0.21112	-1.91063	3.08177	-0.619977	0.535273	NA
mmu-miR-12205-5p	0.397831	-2.49136	3.06539	-0.81274	0.416367	NA
mmu-miR-542-3p	0.2487	-1.44312	3.08276	-0.468126	0.639694	NA
mmu-miR-700-5p	0.321952	-2.23165	3.07412	-0.725947	0.467871	NA
mmu-miR-12182-3p	0.21528	-0.293963	3.08458	-0.0953011	0.924076	NA
mmu-miR-5120	0.230355	-1.97565	3.08032	-0.641377	0.521278	NA
mmu-miR-216b-5p	0.195045	-1.85531	3.08276	-0.601835	0.547284	NA
mmu-miR-12188-3p	0.195045	-1.85531	3.08276	-0.601835	0.547284	NA
mmu-miR-12196-5p	0.339427	-2.01892	3.0792	-0.655661	0.512042	NA
mmu-miR-302a-5p	0.162812	0.530424	3.08458	0.17196	0.863469	NA
mmu-miR-1936	0.104449	0.118231	3.08458	0.0383299	0.969425	NA
mmu-miR-540-3p	0.0767849	-1.11835	3.08458	-0.362562	0.716932	NA
mmu-miR-7651-3p	0.195045	-1.85531	3.08276	-0.601835	0.547284	NA
mmu-miR-99a-3p	0.195045	-1.85531	3.08276	-0.601835	0.547284	NA
mmu-miR-467e-3p	0.332494	-2.01892	3.0792	-0.655661	0.512042	NA
mmu-miR-7652-3p	0.195045	-1.85531	3.08276	-0.601835	0.547284	NA
mmu-miR-467c-3p	0.251998	-1.11835	3.08458	-0.362562	0.716932	NA
mmu-miR-767	0.162812	0.530424	3.08458	0.17196	0.863469	NA
mmu-miR-3067-5p	0.21112	-1.91063	3.08177	-0.619977	0.535273	NA
mmu-miR-491-5p	0.184296	0.530424	3.08458	0.17196	0.863469	NA
mmu-miR-5622-5p	0.339427	-2.01892	3.0792	-0.655661	0.512042	NA
mmu-miR-5620-3p	0.339427	-2.01892	3.0792	-0.655661	0.512042	NA
mmu-miR-511-3p	0.184296	0.530424	3.08458	0.17196	0.863469	NA
mmu-miR-7227-3p	0.162812	0.530424	3.08458	0.17196	0.863469	NA
mmu-miR-12199-3p	0.160965	0.530424	3.08458	0.17196	0.863469	NA
mmu-miR-6910-3p	0.339427	-2.01892	3.0792	-0.655661	0.512042	NA
mmu-miR-714	0.339427	-2.01892	3.0792	-0.655661	0.512042	NA
mmu-miR-6996-5p	0.21112	-1.91063	3.08177	-0.619977	0.535273	NA
mmu-miR-7013-5p	0.309174	-2.01892	3.0792	-0.655661	0.512042	NA
mmu-miR-669m-3p	0.195045	-1.85531	3.08276	-0.601835	0.547284	NA
mmu-miR-138-1-3p	0.160965	0.530424	3.08458	0.17196	0.863469	NA
mmu-miR-7010-5p	0.184296	0.530424	3.08458	0.17196	0.863469	NA
mmu-miR-701-3p	0.195045	-1.85531	3.08276	-0.601835	0.547284	NA
mmu-miR-33-5p	0.195045	-1.85531	3.08276	-0.601835	0.547284	NA
mmu-miR-6985-5p	0.184296	0.530424	3.08458	0.17196	0.863469	NA
mmu-miR-7019-3p	0.195045	-1.85531	3.08276	-0.601835	0.547284	NA
mmu-miR-365-2-5p	0.0536549	-0.293961	3.08458	-0.0953004	0.924076	NA
mmu-miR-6970-3p	0.195045	-1.85531	3.08276	-0.601835	0.547284	NA
mmu-miR-6946-5p	0.21112	-1.91063	3.08177	-0.619977	0.535273	NA
mmu-miR-6946-3p	0.184296	0.530424	3.08458	0.17196	0.863469	NA
mmu-miR-6939-3p	0.21112	-1.91063	3.08177	-0.619977	0.535273	NA
mmu-miR-879-5p	0.162812	0.530424	3.08458	0.17196	0.863469	NA
mmu-miR-7015-3p	0.251998	-1.11835	3.08458	-0.362562	0.716932	NA
mmu-miR-7084-5p	0.309174	-2.01892	3.0792	-0.655661	0.512042	NA
mmu-miR-1953	0.195045	-1.85531	3.08276	-0.601835	0.547284	NA
mmu-miR-7052-5p	0.184296	0.530424	3.08458	0.17196	0.863469	NA
mmu-miR-7091-3p	0.230355	-1.97565	3.08032	-0.641377	0.521278	NA
mmu-miR-138-5p	0.275128	-1.99634	3.07978	-0.648208	0.51685	NA
mmu-miR-3473h-5p	0.0767849	-1.11835	3.08458	-0.362562	0.716932	NA
mmu-miR-669a-3-3p	0.158103	0.530424	3.08458	0.17196	0.863469	NA
mmu-miR-7061-5p	0.21112	-1.91063	3.08177	-0.619977	0.535273	NA
mmu-miR-3110-5p	0.339427	-2.01892	3.0792	-0.655661	0.512042	NA
mmu-miR-291a-3p	0.104449	0.118231	3.08458	0.0383299	0.969425	NA
mmu-miR-669f-5p	0.184296	0.530424	3.08458	0.17196	0.863469	NA
mmu-miR-294-5p	0.230355	-1.97565	3.08032	-0.641377	0.521278	NA
mmu-miR-802-5p	0.332494	-2.01892	3.0792	-0.655661	0.512042	NA
mmu-miR-1950	0.160965	0.530424	3.08458	0.17196	0.863469	NA
mmu-miR-7041-5p	0.230355	-1.97565	3.08032	-0.641377	0.521278	NA
mmu-miR-103-1-5p	0	NA	NA	NA	NA	NA
mmu-miR-7659-3p	0.104449	0.118231	3.08458	0.0383299	0.969425	NA
mmu-miR-7655-5p	0	NA	NA	NA	NA	NA
mmu-miR-1968-5p	0	NA	NA	NA	NA	NA
mmu-miR-7661-3p	0	NA	NA	NA	NA	NA
mmu-miR-224-3p	0.104449	0.118231	3.08458	0.0383299	0.969425	NA
mmu-miR-1982-3p	0	NA	NA	NA	NA	NA
mmu-miR-8103	0.198343	-1.53054	3.08458	-0.496193	0.619759	NA
mmu-miR-1a-1-5p	0.198916	-1.53054	3.08458	-0.496193	0.619759	NA
mmu-miR-20b-5p	0.198343	-1.53054	3.08458	-0.496193	0.619759	NA
mmu-miR-9b-5p	0.198343	-1.53054	3.08458	-0.496193	0.619759	NA
mmu-miR-3061-3p	0.164486	-0.706156	3.08458	-0.228931	0.818922	NA
mmu-miR-7118-3p	0	NA	NA	NA	NA	NA
mmu-miR-539-5p	0	NA	NA	NA	NA	NA
mmu-miR-483-5p	0.104449	0.118231	3.08458	0.0383299	0.969425	NA
mmu-miR-135b-3p	0.198916	-1.53054	3.08458	-0.496193	0.619759	NA
mmu-miR-6392-5p	0	NA	NA	NA	NA	NA
mmu-miR-653-5p	0	NA	NA	NA	NA	NA
mmu-miR-124b-3p	0.198343	-1.53054	3.08458	-0.496193	0.619759	NA
mmu-miR-154-5p	0.13044	-0.706156	3.08458	-0.228931	0.818922	NA
mmu-miR-669k-5p	0.198343	-1.53054	3.08458	-0.496193	0.619759	NA
mmu-miR-6908-3p	0.198916	-1.53054	3.08458	-0.496193	0.619759	NA
mmu-miR-6952-5p	0	NA	NA	NA	NA	NA
mmu-miR-7042-3p	0	NA	NA	NA	NA	NA
mmu-miR-7043-3p	0	NA	NA	NA	NA	NA
mmu-miR-7063-5p	0.198916	-1.53054	3.08458	-0.496193	0.619759	NA
mmu-miR-702-3p	0	NA	NA	NA	NA	NA
mmu-miR-3064-5p	0.104449	0.118231	3.08458	0.0383299	0.969425	NA
mmu-miR-1941-5p	0	NA	NA	NA	NA	NA
mmu-miR-3064-3p	0	NA	NA	NA	NA	NA
mmu-miR-7219-5p	0.198343	-1.53054	3.08458	-0.496193	0.619759	NA
mmu-miR-3083-5p	0.104449	0.118231	3.08458	0.0383299	0.969425	NA
mmu-miR-3073b-5p	0.198343	-1.53054	3.08458	-0.496193	0.619759	NA
mmu-miR-7240-5p	0	NA	NA	NA	NA	NA
mmu-miR-218-1-3p	0.0767849	-1.11835	3.08458	-0.362562	0.716932	NA
mmu-miR-7664-3p	0	NA	NA	NA	NA	NA
mmu-miR-106a-5p	0.110831	-1.11835	3.08458	-0.362562	0.716932	NA
mmu-miR-124-5p	0	NA	NA	NA	NA	NA
mmu-miR-377-5p	0.110831	-1.11835	3.08458	-0.362562	0.716932	NA
mmu-miR-380-5p	0	NA	NA	NA	NA	NA
mmu-miR-3082-5p	0	NA	NA	NA	NA	NA
mmu-miR-431-5p	0	NA	NA	NA	NA	NA
mmu-miR-3080-5p	0.110831	-1.11835	3.08458	-0.362562	0.716932	NA
mmu-miR-193a-5p	0	NA	NA	NA	NA	NA
mmu-miR-6920-5p	0	NA	NA	NA	NA	NA
mmu-miR-582-5p	0.0767849	-1.11835	3.08458	-0.362562	0.716932	NA
mmu-miR-301b-3p	0.0767849	-1.11835	3.08458	-0.362562	0.716932	NA
mmu-miR-5709-5p	0	NA	NA	NA	NA	NA
mmu-miR-1298-5p	0.0767849	-1.11835	3.08458	-0.362562	0.716932	NA
mmu-miR-20b-3p	0.110831	-1.11835	3.08458	-0.362562	0.716932	NA
mmu-miR-500-5p	0.0767849	-1.11835	3.08458	-0.362562	0.716932	NA
mmu-miR-200c-5p	0.0536549	-0.293961	3.08458	-0.0953004	0.924076	NA
mmu-miR-208a-3p	0.0536549	-0.293961	3.08458	-0.0953004	0.924076	NA
mmu-miR-6920-3p	0.0536549	-0.293961	3.08458	-0.0953004	0.924076	NA
mmu-miR-6928-3p	0	NA	NA	NA	NA	NA
mmu-miR-7213-3p	0.0536549	-0.293961	3.08458	-0.0953004	0.924076	NA
mmu-miR-7224-3p	0	NA	NA	NA	NA	NA
mmu-miR-3100-3p	0	NA	NA	NA	NA	NA
mmu-miR-3101-5p	0	NA	NA	NA	NA	NA
mmu-miR-7085-3p	0.0767849	-1.11835	3.08458	-0.362562	0.716932	NA
mmu-miR-3102-5p.2-5p	0.0536549	-0.293961	3.08458	-0.0953004	0.924076	NA
mmu-miR-7046-5p	0.110831	-1.11835	3.08458	-0.362562	0.716932	NA
mmu-miR-3090-3p	0	NA	NA	NA	NA	NA
mmu-miR-3088-5p	0.0536549	-0.293961	3.08458	-0.0953004	0.924076	NA
mmu-miR-7037-5p	0.0767849	-1.11835	3.08458	-0.362562	0.716932	NA
mmu-miR-8105	0	NA	NA	NA	NA	NA
mmu-miR-7030-3p	0	NA	NA	NA	NA	NA
mmu-miR-1912-3p	0.0767849	-1.11835	3.08458	-0.362562	0.716932	NA
mmu-miR-290b-5p	0.0767849	-1.11835	3.08458	-0.362562	0.716932	NA
mmu-miR-7023-3p	0	NA	NA	NA	NA	NA
mmu-miR-7021-5p	0.0767849	-1.11835	3.08458	-0.362562	0.716932	NA
mmu-miR-3061-5p	0.110831	-1.11835	3.08458	-0.362562	0.716932	NA
mmu-miR-7013-3p	0	NA	NA	NA	NA	NA
mmu-miR-7008-5p	0.0536549	-0.293961	3.08458	-0.0953004	0.924076	NA
mmu-miR-18b-5p	0.0767849	-1.11835	3.08458	-0.362562	0.716932	NA
mmu-miR-341-3p	0.110831	-1.11835	3.08458	-0.362562	0.716932	NA
mmu-miR-344b-3p	0.0767849	-1.11835	3.08458	-0.362562	0.716932	NA
mmu-miR-877-3p	0	NA	NA	NA	NA	NA
mmu-miR-5129-5p	0.0767849	-1.11835	3.08458	-0.362562	0.716932	NA

## Sheet: human miRNA CD_vs_NC
	baseMean	log2FoldChange	lfcSE	stat	pvalue	padj
hsa-miR-23b-3p	649.56	1.43639	0.34588	4.15287	3.28338e-05	0.00451596
hsa-miR-125b-2-3p	406.057	1.7962	0.435405	4.12536	3.70161e-05	0.00451596
hsa-miR-99a-5p	69876.1	1.45146	0.399118	3.63666	0.000276199	0.016539
hsa-miR-375-3p	21067.9	1.76612	0.492836	3.58358	0.000338914	0.016539
hsa-miR-99b-5p	4912.51	1.29835	0.352969	3.67837	0.000234732	0.016539
hsa-miR-151a-3p	709.855	1.23906	0.399961	3.09794	0.00194868	0.0792462
hsa-miR-30d-5p	16864.7	0.796188	0.270413	2.94434	0.00323646	0.0877441
hsa-let-7c-5p	13550.3	1.56945	0.52309	3.00034	0.00269676	0.0877441
hsa-miR-92a-3p	12328.2	1.17883	0.39787	2.96285	0.00304805	0.0877441
hsa-miR-874-3p	221.962	1.13499	0.39109	2.90213	0.00370632	0.0904343
hsa-miR-191-5p	79405	-0.511851	0.195822	-2.61386	0.0089527	0.0985253
hsa-let-7b-5p	29020.8	1.46836	0.525634	2.79351	0.00521397	0.0985253
hsa-miR-200c-3p	10274.1	1.20058	0.466685	2.57256	0.0100948	0.0985253
hsa-miR-423-5p	10277.2	1.34596	0.487327	2.76192	0.00574628	0.0985253
hsa-miR-200b-3p	3238.09	1.23683	0.453105	2.72968	0.00633962	0.0985253
hsa-miR-516a-5p	1576.99	-1.11587	0.430835	-2.59002	0.00959711	0.0985253
hsa-miR-361-5p	1732.36	1.25345	0.459658	2.72691	0.00639305	0.0985253
hsa-miR-200b-5p	566.888	1.80808	0.68416	2.64278	0.00822294	0.0985253
hsa-miR-574-5p	331.326	1.76903	0.663413	2.66656	0.00766314	0.0985253
hsa-miR-127-3p	301.283	1.5034	0.584114	2.57381	0.0100584	0.0985253
hsa-miR-193b-3p	105.942	2.41286	0.923305	2.61329	0.00896754	0.0985253
hsa-miR-32-5p	84.9306	-1.45867	0.564966	-2.58188	0.00982648	0.0985253
hsa-miR-204-3p	120.758	2.25798	0.869778	2.59604	0.0094305	0.0985253
hsa-miR-193b-5p	78.4523	2.02418	0.716277	2.82598	0.00471368	0.0985253
hsa-miR-125a-3p	63.5942	2.8018	1.0743	2.60802	0.00910684	0.0985253
hsa-miR-3617-5p	82.6844	-2.03194	0.808935	-2.51188	0.0120091	0.112701
hsa-miR-140-3p	521.165	-0.792166	0.323251	-2.45063	0.0142608	0.128876
hsa-miR-34c-5p	1782.31	-1.33798	0.559973	-2.38937	0.0168774	0.132652
hsa-miR-522-3p	351.573	-0.869805	0.358441	-2.42664	0.0152395	0.132652
hsa-miR-193a-5p	340.62	1.31626	0.549929	2.3935	0.0166885	0.132652
hsa-miR-148a-5p	202.034	1.22429	0.514795	2.37821	0.017397	0.132652
hsa-miR-130b-5p	142.063	-1.82251	0.762707	-2.38953	0.0168698	0.132652
hsa-miR-149-5p	1529.68	1.27362	0.562442	2.26444	0.0235471	0.174106
hsa-miR-516b-5p	439.285	-0.862101	0.389527	-2.2132	0.0268838	0.192931
hsa-miR-451a	140.651	-1.97186	0.900168	-2.19055	0.0284847	0.198579
hsa-miR-183-5p	2448.61	0.475217	0.219891	2.16114	0.0306842	0.20235
hsa-miR-205-5p	793.93	1.09124	0.503681	2.16654	0.0302703	0.20235
hsa-miR-509-3-5p	494.148	-1.24494	0.579233	-2.14929	0.0316113	0.202978
hsa-miR-10b-5p	36222.1	0.56467	0.265374	2.12782	0.0333516	0.203445
hsa-miR-204-5p	477.414	0.737065	0.345313	2.13449	0.0328031	0.203445
hsa-let-7d-3p	357.975	1.21715	0.576813	2.11013	0.034847	0.207195
hsa-let-7b-3p	117.122	1.48713	0.707912	2.10073	0.0356646	0.207195
hsa-miR-186-5p	4610.6	0.420223	0.20326	2.06742	0.0386951	0.214582
hsa-miR-197-3p	160.122	1.26058	0.607781	2.07406	0.0380735	0.214582
hsa-miR-146b-5p	8841.49	-0.874559	0.429099	-2.03813	0.0415369	0.225222
hsa-miR-518e-5p	217.342	-1.21274	0.619503	-1.9576	0.0502764	0.266683
hsa-miR-363-3p	8220.67	0.940925	0.486606	1.93365	0.0531565	0.275961
hsa-miR-155-5p	778.524	-0.980134	0.509875	-1.9223	0.0545679	0.277387
hsa-miR-23a-3p	1401.41	0.829852	0.433914	1.91248	0.0558143	0.277933
hsa-miR-200a-3p	4505.98	0.864117	0.455176	1.89843	0.0576401	0.281284
hsa-miR-143-3p	593.347	-1.27198	0.680593	-1.86893	0.0616323	0.287913
hsa-miR-16-2-3p	472.341	-0.970727	0.520019	-1.86672	0.0619414	0.287913
hsa-let-7a-3p	78.3449	1.71298	0.919742	1.86246	0.0625384	0.287913
hsa-miR-342-3p	1710.79	0.298113	0.162377	1.83593	0.0663686	0.289177
hsa-miR-520a-5p	719.862	-0.836555	0.454019	-1.84255	0.0653942	0.289177
hsa-miR-589-5p	108.24	0.994648	0.53798	1.84886	0.0644784	0.289177
hsa-miR-320b	3491.47	1.50271	0.830582	1.80922	0.0704166	0.291215
hsa-miR-152-3p	473.054	-0.551472	0.303487	-1.81712	0.0691985	0.291215
hsa-miR-652-3p	91.2756	1.35694	0.749538	1.81037	0.0702384	0.291215
hsa-miR-202-5p	290.643	-1.00763	0.564097	-1.78627	0.0740549	0.301157
hsa-miR-495-3p	92.0262	1.11695	0.630099	1.77266	0.0762858	0.305143
hsa-miR-20a-5p	132.512	-1.31179	0.744521	-1.76192	0.0780827	0.307293
hsa-miR-873-5p	617.907	-0.88097	0.506833	-1.73819	0.0821781	0.318277
hsa-miR-28-3p	1436.62	0.521804	0.309106	1.68811	0.09139	0.327929
hsa-miR-215-5p	973.277	-1.03936	0.613627	-1.6938	0.0903037	0.327929
hsa-miR-1283	321.088	-0.800565	0.473873	-1.68941	0.0911411	0.327929
hsa-miR-514a-3p	116.214	-1.28699	0.751842	-1.71179	0.0869363	0.327929
hsa-miR-26b-3p	76.2552	1.10098	0.651523	1.68985	0.0910568	0.327929
hsa-miR-499a-5p	1532.14	-0.793247	0.472207	-1.67987	0.0929827	0.328808
hsa-miR-320a-3p	5994.59	0.850928	0.53191	1.59976	0.109652	0.371599
hsa-miR-625-3p	349.017	-0.650038	0.404622	-1.60653	0.108157	0.371599
hsa-miR-339-5p	69.2499	1.24002	0.773338	1.60346	0.108832	0.371599
hsa-miR-2110	353.414	0.663645	0.420501	1.57822	0.114514	0.382761
hsa-miR-24-3p	643.599	0.663881	0.43018	1.54326	0.122767	0.4048
hsa-miR-125b-5p	17295.8	0.611351	0.399226	1.53134	0.125685	0.408895
hsa-miR-574-3p	375.88	1.2848	0.843175	1.52377	0.127567	0.409556
hsa-miR-199b-5p	73.3579	-1.30361	0.869871	-1.49862	0.133972	0.424534
hsa-miR-361-3p	144.032	0.835281	0.560207	1.49102	0.135956	0.425298
hsa-miR-192-5p	2162.6	-0.510806	0.346598	-1.47377	0.140543	0.428657
hsa-miR-340-5p	222.543	-0.978229	0.662851	-1.47579	0.14	0.428657
hsa-miR-423-3p	1803.36	0.470684	0.322094	1.46133	0.143926	0.433555
hsa-miR-142-5p	74.3425	-1.53647	1.06394	-1.44412	0.148705	0.442487
hsa-miR-449a	686.467	-1.13848	0.809628	-1.40618	0.15967	0.46442
hsa-miR-892a	199.244	0.588677	0.418848	1.40547	0.159882	0.46442
hsa-miR-429	200.624	1.03971	0.752293	1.38205	0.166957	0.479264
hsa-miR-628-3p	121.335	-0.51808	0.378705	-1.36803	0.171303	0.486021
hsa-miR-515-5p	266.76	-0.961294	0.717194	-1.34035	0.18013	0.499451
hsa-miR-106a-5p	52.0827	1.09893	0.819086	1.34165	0.17971	0.499451
hsa-miR-345-5p	533.595	0.630599	0.472894	1.33349	0.182372	0.499985
hsa-miR-135a-2-3p	204.62	0.725639	0.552752	1.31278	0.189259	0.507463
hsa-miR-1301-3p	97.0699	0.620372	0.470722	1.31792	0.187532	0.507463
hsa-miR-7-5p	656.864	-0.620255	0.476564	-1.30152	0.193082	0.512087
hsa-miR-320c	144.606	0.963283	0.745082	1.29286	0.196061	0.514397
hsa-miR-181a-5p	610.15	-0.502997	0.394534	-1.27491	0.20234	0.518349
hsa-miR-664a-5p	191.455	0.579139	0.457549	1.26574	0.205606	0.518349
hsa-miR-17-5p	88.502	-1.16672	0.922702	-1.26446	0.206065	0.518349
hsa-miR-508-3p	89.1198	-1.01442	0.800727	-1.26688	0.205199	0.518349
hsa-miR-34b-3p	3934.84	-0.495394	0.395094	-1.25386	0.209892	0.520414
hsa-miR-106b-3p	209.92	0.357898	0.287564	1.24458	0.213285	0.520414
hsa-miR-524-5p	132.055	-0.849871	0.680289	-1.24928	0.211563	0.520414
hsa-miR-550a-3-5p	85.3387	0.563644	0.457598	1.23174	0.218044	0.521596
hsa-miR-181c-5p	49.8388	-0.929094	0.751282	-1.23668	0.216207	0.521596
hsa-miR-1246	224.818	1.02268	0.837678	1.22085	0.222142	0.52624
hsa-miR-484	950.711	0.561642	0.466179	1.20478	0.228289	0.5305
hsa-miR-4485-3p	125.663	-0.844654	0.698829	-1.20867	0.226789	0.5305
hsa-miR-9-3p	346.464	-0.689631	0.581009	-1.18695	0.235246	0.536448
hsa-miR-147b-5p	75.4597	-1.0515	0.8855	-1.18746	0.235045	0.536448
hsa-miR-28-5p	58.4169	0.952138	0.808165	1.17815	0.238738	0.539371
hsa-miR-146a-5p	5148.15	0.528655	0.452422	1.1685	0.242605	0.543079
hsa-miR-194-5p	466.709	-0.504375	0.439238	-1.1483	0.250846	0.556423
hsa-miR-148a-3p	17169.9	0.415371	0.363859	1.14157	0.253632	0.557534
hsa-miR-31-5p	181.071	-0.648651	0.579916	-1.11853	0.263342	0.573006
hsa-miR-4662a-5p	52.1511	-0.767073	0.688703	-1.11379	0.265368	0.573006
hsa-miR-335-5p	12121.1	-0.586872	0.540379	-1.08604	0.277462	0.57864
hsa-miR-891a-5p	3394.6	0.404168	0.369093	1.09503	0.273504	0.57864
hsa-miR-517ab-3p	360.325	-0.699481	0.636625	-1.09873	0.271885	0.57864
hsa-miR-190b-5p	229.064	-0.496498	0.455909	-1.08903	0.276141	0.57864
hsa-miR-27a-3p	644.208	-0.49182	0.462561	-1.06326	0.287666	0.594835
hsa-miR-29a-3p	1729.24	0.39191	0.377221	1.03894	0.298832	0.612731
hsa-miR-625-5p	490.542	0.57729	0.569534	1.01362	0.310766	0.63189
hsa-miR-221-3p	970.543	0.408631	0.411558	0.99289	0.320764	0.636312
hsa-miR-132-5p	514.606	-0.45284	0.45237	-1.00104	0.316808	0.636312
hsa-miR-340-3p	192.864	-0.392196	0.392909	-0.998185	0.318189	0.636312
hsa-miR-30a-5p	6841.99	-0.294951	0.299508	-0.984785	0.32473	0.63835
hsa-miR-365a-3p	174.27	1.11046	1.13297	0.980127	0.327024	0.63835
hsa-miR-16-5p	7934.17	-0.43887	0.453924	-0.966835	0.333626	0.64607
hsa-miR-888-5p	1016.41	0.492962	0.528225	0.933242	0.350695	0.653203
hsa-miR-29b-3p	179.58	0.569647	0.609328	0.934877	0.349852	0.653203
hsa-miR-744-5p	122.005	0.629721	0.672887	0.935849	0.349351	0.653203
hsa-miR-199ab-3p	121.137	-0.591031	0.627775	-0.94147	0.346464	0.653203
hsa-miR-576-5p	59.8926	0.486232	0.509636	0.954077	0.340045	0.653203
hsa-miR-409-5p	59.5014	0.817724	0.881825	0.927308	0.353766	0.653932
hsa-miR-181b-5p	75.2505	-0.673214	0.743	-0.906074	0.364896	0.669434
hsa-miR-335-3p	1140.16	-0.36077	0.405062	-0.890654	0.373115	0.679403
hsa-miR-93-5p	447.182	-0.323951	0.366752	-0.883297	0.377076	0.681529
hsa-miR-185-5p	304.612	-0.433351	0.494678	-0.876026	0.381016	0.683587
hsa-miR-100-5p	4536.23	-0.156244	0.187364	-0.833909	0.404332	0.686093
hsa-miR-501-3p	823.666	0.344964	0.416232	0.828779	0.407229	0.686093
hsa-miR-486-5p	702.396	0.467542	0.549488	0.850868	0.394842	0.686093
hsa-miR-629-5p	571.29	0.54713	0.660436	0.828438	0.407423	0.686093
hsa-miR-124-3p	203.524	0.42385	0.503781	0.841337	0.400159	0.686093
hsa-miR-450a-5p	101.628	-0.686903	0.794297	-0.864794	0.387152	0.686093
hsa-miR-21-3p	81.3225	-0.611522	0.738545	-0.82801	0.407665	0.686093
hsa-miR-136-3p	62.0792	0.530448	0.624151	0.849871	0.395397	0.686093
hsa-miR-15b-3p	52.6796	-0.736683	0.889806	-0.827914	0.407719	0.686093
hsa-let-7e-5p	1406.61	0.282563	0.347731	0.812589	0.416454	0.691257
hsa-miR-139-5p	171.384	-0.352641	0.433969	-0.812596	0.41645	0.691257
hsa-miR-624-5p	71.9347	-0.633907	0.827441	-0.766105	0.443614	0.731363
hsa-let-7f-5p	12503.3	-0.333223	0.44002	-0.757291	0.448875	0.735071
hsa-let-7g-5p	4847.18	-0.287762	0.391171	-0.735643	0.461948	0.741548
hsa-miR-30e-5p	1887.9	-0.28455	0.386347	-0.736513	0.461418	0.741548
hsa-miR-506-3p	115.776	-0.655873	0.880494	-0.744892	0.456337	0.741548
hsa-miR-10a-3p	168.515	-0.390614	0.535814	-0.729009	0.465996	0.743157
hsa-miR-7704	167.729	0.44892	0.622016	0.721717	0.470468	0.745417
hsa-miR-618	57.4061	-0.680983	0.950237	-0.716645	0.473593	0.745527
hsa-miR-125a-5p	11380.4	0.298514	0.425762	0.701129	0.483223	0.746323
hsa-miR-502-3p	557.672	0.350988	0.496399	0.707067	0.479525	0.746323
hsa-miR-4508	66.0526	0.641762	0.915435	0.701045	0.483275	0.746323
hsa-miR-27b-3p	3874.48	0.217894	0.313396	0.695267	0.486888	0.747174
hsa-miR-769-5p	255.584	0.25968	0.388959	0.667628	0.504371	0.75967
hsa-miR-30c-2-3p	61.9187	-0.314031	0.469289	-0.669165	0.50339	0.75967
hsa-miR-619-5p	54.064	0.555847	0.830512	0.669282	0.503316	0.75967
hsa-miR-221-5p	116.903	-0.572768	0.870745	-0.657791	0.510672	0.764442
hsa-miR-203a-3p	349.54	-0.246374	0.383337	-0.642708	0.520413	0.764945
hsa-miR-150-5p	353.011	-0.402333	0.623624	-0.645154	0.518828	0.764945
hsa-miR-3620-5p	148.988	-0.559915	0.870268	-0.643382	0.519976	0.764945
hsa-miR-222-3p	1072.86	0.243687	0.393599	0.619126	0.535833	0.782894
hsa-miR-21-5p	3709.42	-0.301324	0.501435	-0.600924	0.54789	0.79492
hsa-miR-141-3p	1895.26	0.305363	0.512937	0.595323	0.551627	0.79492
hsa-miR-148b-3p	720.039	-0.228788	0.386453	-0.59202	0.553837	0.79492
hsa-miR-505-3p	81.8942	0.348866	0.646146	0.539918	0.589253	0.835895
hsa-miR-532-5p	88.5472	0.398509	0.744903	0.534981	0.592663	0.835895
hsa-miR-3925-5p	54.3808	-0.475501	0.884022	-0.537884	0.590657	0.835895
hsa-miR-9-5p	160.5	-0.4691	0.929276	-0.504801	0.613698	0.849485
hsa-miR-890	148.182	0.234408	0.458484	0.511268	0.609163	0.849485
hsa-miR-195-5p	86.7459	-0.322035	0.642517	-0.501208	0.616225	0.849485
hsa-miR-892b	58.0284	0.376275	0.745813	0.504517	0.613898	0.849485
hsa-miR-132-3p	691.164	0.210135	0.438217	0.479523	0.631567	0.865743
hsa-miR-30c-5p	8608.15	-0.196806	0.433274	-0.454231	0.649663	0.885574
hsa-miR-381-3p	72.1498	-0.35244	0.795631	-0.442969	0.657788	0.891668
hsa-miR-12136	398.697	-0.316859	0.738492	-0.429062	0.667878	0.900344
hsa-miR-135a-5p	452.634	0.149297	0.371147	0.402258	0.687494	0.921695
hsa-miR-151a-5p	14776.5	-0.0947429	0.250272	-0.37856	0.705015	0.927072
hsa-miR-374b-5p	736.121	0.151498	0.404429	0.374598	0.707959	0.927072
hsa-miR-224-5p	202.734	0.154022	0.399707	0.385338	0.699987	0.927072
hsa-miR-338-5p	67.3775	0.346182	0.896703	0.386061	0.699452	0.927072
hsa-miR-4488	162.056	0.326744	0.888591	0.367711	0.713089	0.927072
hsa-miR-548k	56.9329	-0.29379	0.802516	-0.366086	0.714301	0.927072
hsa-miR-10a-5p	39129.4	-0.0648804	0.247163	-0.262501	0.792936	0.930354
hsa-miR-96-5p	8714.37	0.107272	0.358525	0.299204	0.764784	0.930354
hsa-miR-182-5p	7736.74	0.0558314	0.217262	0.256977	0.797197	0.930354
hsa-miR-25-3p	4393.62	0.0633218	0.232857	0.271935	0.785672	0.930354
hsa-let-7d-5p	1418.58	-0.105712	0.430624	-0.245486	0.80608	0.930354
hsa-miR-1323	1738.12	-0.107659	0.442028	-0.243558	0.807573	0.930354
hsa-miR-151b	1607.22	0.212982	0.82214	0.259058	0.79559	0.930354
hsa-let-7i-5p	1046.69	-0.200822	0.585537	-0.34297	0.731621	0.930354
hsa-miR-425-5p	1410.77	0.0931453	0.365379	0.254928	0.798779	0.930354
hsa-miR-103a-3p	1052.91	-0.0655263	0.263302	-0.248864	0.803466	0.930354
hsa-miR-374a-5p	720.959	-0.137036	0.503246	-0.272305	0.785388	0.930354
hsa-miR-98-5p	302.088	-0.155587	0.64985	-0.239419	0.81078	0.930354
hsa-miR-500a-3p	338.628	-0.140401	0.517257	-0.271433	0.786058	0.930354
hsa-miR-1180-3p	329.19	0.125891	0.409917	0.307114	0.758757	0.930354
hsa-miR-212-5p	228.815	0.244039	0.692807	0.352247	0.724653	0.930354
hsa-miR-941	115.911	-0.132093	0.50157	-0.263359	0.792274	0.930354
hsa-miR-942-5p	134.847	-0.109177	0.417299	-0.261629	0.793608	0.930354
hsa-miR-664a-3p	104.017	0.117321	0.421002	0.278671	0.780497	0.930354
hsa-miR-3613-5p	89.2749	-0.190702	0.671574	-0.283963	0.776439	0.930354
hsa-miR-107	78.1915	-0.194508	0.818466	-0.237649	0.812153	0.930354
hsa-miR-184	57.5564	0.200868	0.59502	0.337582	0.735678	0.930354
hsa-miR-425-3p	53.8917	-0.199474	0.810694	-0.246053	0.805641	0.930354
hsa-miR-130a-3p	58.4448	-0.22864	0.758684	-0.301364	0.763137	0.930354
hsa-miR-146b-3p	61.8477	0.187085	0.644942	0.29008	0.771755	0.930354
hsa-miR-4492	72.4795	0.303682	0.975437	0.311329	0.75555	0.930354
hsa-miR-378a-3p	136.121	0.126657	0.548406	0.230955	0.81735	0.931932
hsa-miR-34c-3p	435.767	-0.0883827	0.406772	-0.217278	0.827991	0.939674
hsa-miR-22-3p	32793.7	-0.0772871	0.382462	-0.202078	0.839856	0.942349
hsa-miR-26b-5p	5597.61	0.0835577	0.465021	0.179686	0.857399	0.942349
hsa-miR-10b-3p	941.611	0.0715464	0.474272	0.150855	0.88009	0.942349
hsa-miR-223-3p	466.624	-0.179468	1.12596	-0.159391	0.873361	0.942349
hsa-miR-92b-3p	514.831	-0.0543083	0.419815	-0.129362	0.897071	0.942349
hsa-miR-509-3p	224.279	-0.0995799	0.556397	-0.178973	0.857959	0.942349
hsa-miR-101-3p	184.043	-0.129273	0.715985	-0.180553	0.856718	0.942349
hsa-miR-365b-3p	200.112	0.0852902	0.670442	0.127215	0.89877	0.942349
hsa-miR-519abc-522-523-5p	275.913	-0.116115	0.591872	-0.196182	0.844468	0.942349
hsa-miR-202-3p	161.714	-0.0766372	0.609052	-0.12583	0.899866	0.942349
hsa-miR-525-5p	160.044	0.0612065	0.480852	0.127288	0.898713	0.942349
hsa-miR-130b-3p	186.189	-0.0921998	0.582567	-0.158265	0.874248	0.942349
hsa-miR-4516	237.273	-0.149922	0.845773	-0.177261	0.859304	0.942349
hsa-miR-362-5p	70.7298	0.109499	0.578665	0.189227	0.849915	0.942349
hsa-miR-22-5p	76.1254	0.0643783	0.502654	0.128077	0.898088	0.942349
hsa-miR-891b	50.3845	-0.130105	0.841527	-0.154606	0.877132	0.942349
hsa-miR-513c-5p	50.4821	0.143507	0.84398	0.170036	0.864982	0.942349
hsa-miR-3940-3p	53.338	-0.107015	0.75241	-0.14223	0.886898	0.942349
hsa-miR-128-3p	395.098	0.0205335	0.225346	0.09112	0.927397	0.96703
hsa-miR-30e-3p	465.906	0.0177464	0.265514	0.066838	0.946711	0.977095
hsa-miR-29c-3p	196.129	0.0255435	0.399847	0.0638831	0.949063	0.977095
hsa-miR-520a-3p	86.3645	-0.0620285	0.907663	-0.0683386	0.945516	0.977095
hsa-miR-15b-5p	924.653	-0.0282844	0.492553	-0.0574241	0.954207	0.978263
hsa-let-7a-5p	43353.6	-0.0152594	0.336278	-0.0453773	0.963807	0.983277
hsa-miR-30b-5p	4478.07	0.0130665	0.317351	0.0411737	0.967157	0.983277
hsa-miR-26a-5p	56885.2	0.0106359	0.321773	0.0330541	0.973631	0.985751
hsa-miR-122-5p	2156.75	-0.00324081	0.458044	-0.00707533	0.994355	0.997158
hsa-miR-30a-3p	750.767	-0.000922607	0.259059	-0.00356138	0.997158	0.997158
hsa-miR-19b-3p	187.313	-0.003411	0.781903	-0.00436243	0.996519	0.997158
hsa-miR-582-5p	42.3591	-0.155577	0.900888	-0.172693	0.862893	NA
hsa-miR-339-3p	49.6663	-0.238722	0.706226	-0.338025	0.735345	NA
hsa-miR-4286	40.2582	1.18117	0.969166	1.21875	0.22294	NA
hsa-miR-517c-3p	43.7855	-0.266767	0.914368	-0.29175	0.770478	NA
hsa-miR-487b-3p	48.8825	1.40823	0.840349	1.67577	0.0937839	NA
hsa-miR-20b-5p	39.6782	0.688591	1.01709	0.677023	0.498392	NA
hsa-miR-126-3p	38.2973	-1.41556	0.821995	-1.7221	0.0850512	NA
hsa-miR-122-3p	39.2928	-1.64119	0.893909	-1.83597	0.0663626	NA
hsa-miR-494-3p	48.2339	0.602802	0.779965	0.772858	0.439607	NA
hsa-miR-296-5p	41.966	0.385529	0.797962	0.483142	0.628995	NA
hsa-miR-382-5p	43.5199	0.452203	0.835631	0.541152	0.588403	NA
hsa-miR-106b-5p	39.2093	-0.736162	0.956001	-0.770043	0.441274	NA
hsa-miR-449b-3p	46.5591	0.117659	0.854606	0.137677	0.890496	NA
hsa-miR-7154-5p	48.5874	-0.224464	0.746352	-0.300748	0.763606	NA
hsa-miR-331-3p	39.8499	0.214377	0.866991	0.247266	0.804703	NA
hsa-miR-200a-5p	37.5849	1.72564	0.742611	2.32375	0.0201388	NA
hsa-miR-1296-5p	43.0076	0.462815	0.789904	0.585913	0.557934	NA
hsa-miR-29c-5p	36.0817	0.396284	0.92153	0.430028	0.667175	NA
hsa-miR-450b-5p	31.5588	-1.61206	0.787363	-2.04742	0.0406167	NA
hsa-miR-543	40.0556	0.996145	0.685313	1.45356	0.146068	NA
hsa-miR-196a-5p	42.8303	-0.699046	0.868578	-0.804816	0.420926	NA
hsa-miR-671-3p	40.6547	1.43355	0.753861	1.90161	0.0572216	NA
hsa-miR-342-5p	35.7307	-0.39727	0.597582	-0.664796	0.506181	NA
hsa-miR-1285-3p	43.5525	0.958865	0.820814	1.16819	0.242731	NA
hsa-miR-508-5p	37.0545	-1.25345	0.882145	-1.42091	0.155343	NA
hsa-miR-660-5p	32.6873	1.02399	0.95278	1.07474	0.282491	NA
hsa-miR-616-5p	39.3168	0.0764192	0.921844	0.0828982	0.933932	NA
hsa-miR-320d	39.984	1.38977	0.798194	1.74115	0.0816576	NA
hsa-miR-421	34.5094	0.878786	0.864972	1.01597	0.309643	NA
hsa-miR-328-3p	36.4739	-0.0250011	0.740513	-0.0337619	0.973067	NA
hsa-miR-5683	36.0504	-0.598777	1.07377	-0.55764	0.57709	NA
hsa-miR-23b-5p	37.0171	0.605268	0.520684	1.16245	0.245053	NA
hsa-miR-1307-3p	31.3132	1.44183	0.949966	1.51777	0.129073	NA
hsa-miR-532-3p	36.5826	0.570794	0.830957	0.686912	0.492138	NA
hsa-miR-216b-5p	40.1247	-0.98338	0.841197	-1.16903	0.242393	NA
hsa-miR-30c-1-3p	32.8451	0.739575	0.516609	1.4316	0.15226	NA
hsa-miR-449c-5p	28.5773	-1.58226	0.96029	-1.64769	0.0994168	NA
hsa-miR-449b-5p	29.3009	-2.01232	1.05203	-1.9128	0.0557735	NA
hsa-miR-95-3p	29.0604	-0.610977	0.83215	-0.734216	0.462817	NA
hsa-miR-25-5p	45.8709	0.458028	0.787638	0.581522	0.560889	NA
hsa-miR-145-3p	22.9417	-1.51131	1.45313	-1.04004	0.298321	NA
hsa-miR-372-3p	31.5293	-0.722414	0.995618	-0.725593	0.468088	NA
hsa-miR-93-3p	36.3352	0.197019	0.746259	0.264009	0.791773	NA
hsa-miR-196b-5p	23.409	1.21241	1.40095	0.865423	0.386807	NA
hsa-miR-455-3p	25.4904	-1.22507	0.874496	-1.40089	0.161248	NA
hsa-miR-3615	31.9011	1.26897	0.848199	1.49608	0.134633	NA
hsa-miR-7-1-3p	23.7165	1.00031	0.742186	1.34779	0.177726	NA
hsa-miR-590-3p	23.4666	-1.2065	1.02808	-1.17355	0.240577	NA
hsa-miR-504-5p	29.0838	1.3254	0.802793	1.65099	0.0987408	NA
hsa-miR-432-5p	34.9935	1.99202	0.8589	2.31927	0.0203804	NA
hsa-miR-885-5p	31.2376	0.295438	0.949709	0.311083	0.755738	NA
hsa-miR-3663-5p	47.9546	1.6299	0.783168	2.08117	0.0374187	NA
hsa-miR-331-5p	33.6135	0.312429	1.03214	0.302701	0.762117	NA
hsa-miR-548b-5p	29.9388	0.792047	1.17012	0.676893	0.498474	NA
hsa-miR-1843	38.1778	0.0282409	0.923798	0.0305705	0.975612	NA
hsa-miR-592	33.3163	-0.854209	1.21167	-0.704984	0.48082	NA
hsa-miR-218-5p	24.9573	-0.0274735	0.963199	-0.0285232	0.977245	NA
hsa-miR-30b-3p	28.3862	1.32908	0.74147	1.79249	0.0730551	NA
hsa-miR-153-3p	27.6008	-0.478438	1.05577	-0.453164	0.650431	NA
hsa-miR-323a-3p	22.5813	-0.544303	0.847829	-0.641997	0.520875	NA
hsa-miR-493-5p	25.0907	-0.0263151	0.99495	-0.0264487	0.978899	NA
hsa-miR-526b-5p	23.2764	-0.114413	0.85222	-0.134253	0.893202	NA
hsa-miR-370-3p	18.5583	0.778337	1.06229	0.7327	0.463741	NA
hsa-miR-651-5p	22.4397	-0.697733	1.08784	-0.641393	0.521267	NA
hsa-miR-373-5p	34.3559	-0.866565	0.891103	-0.972463	0.33082	NA
hsa-miR-584-5p	45.3475	-0.180098	0.871015	-0.206768	0.836191	NA
hsa-miR-30d-3p	20.5495	0.384138	0.817857	0.469688	0.638578	NA
hsa-miR-550a-5p	31.4217	0.154071	0.822757	0.187262	0.851455	NA
hsa-miR-223-5p	16.0178	-1.87435	1.46868	-1.27622	0.201879	NA
hsa-miR-3130-3p	34.934	1.28416	0.703869	1.82443	0.0680875	NA
hsa-miR-3925-3p	28.0873	0.453553	1.07683	0.421192	0.673615	NA
hsa-miR-548o-3p	21.5169	-0.156229	1.03832	-0.150463	0.880399	NA
hsa-miR-654-3p	18.3945	-0.521119	0.926123	-0.562689	0.573647	NA
hsa-miR-3663-3p	40.2575	-0.115635	1.11126	-0.104057	0.917124	NA
hsa-miR-409-3p	20.1619	1.81432	1.1698	1.55097	0.120909	NA
hsa-miR-491-5p	31.2644	2.86706	1.04534	2.74272	0.00609332	NA
hsa-miR-371a-5p	38.6735	1.78956	0.896152	1.99694	0.0458319	NA
hsa-miR-338-3p	15.2429	-0.208833	1.13954	-0.183261	0.854593	NA
hsa-miR-4423-3p	20.8605	-1.26635	0.91884	-1.37821	0.16814	NA
hsa-miR-187-3p	18.498	0.935203	0.835928	1.11876	0.263243	NA
hsa-miR-548ae-5p	22.9067	-2.26946	0.987453	-2.29829	0.0215452	NA
hsa-miR-7153-5p	15.1528	-0.861082	0.722739	-1.19141	0.233491	NA
hsa-miR-323b-3p	26.2083	3.58051	0.979491	3.65549	0.000256696	NA
hsa-miR-518f-5p	19.9515	-0.159147	1.30372	-0.122072	0.902842	NA
hsa-miR-3909	17.9002	0.764664	0.873175	0.875729	0.381177	NA
hsa-miR-424-3p	17.1953	0.54258	0.726911	0.746418	0.455415	NA
hsa-miR-655-3p	17.7451	0.860245	1.44561	0.595076	0.551793	NA
hsa-miR-7162-3p	32.8207	0.0100025	0.98129	0.0101932	0.991867	NA
hsa-miR-486-3p	26.1875	0.413945	1.19996	0.344966	0.73012	NA
hsa-miR-523-3p	14.1441	-3.20348	1.0607	-3.02015	0.00252652	NA
hsa-miR-1260b	14.704	0.394762	1.12173	0.351923	0.724896	NA
hsa-miR-4705	16.5318	-0.325139	1.22213	-0.266042	0.790207	NA
hsa-miR-767-5p	17.3611	-0.173315	1.01191	-0.171275	0.864008	NA
hsa-miR-145-5p	16.8248	-0.634831	1.34941	-0.470452	0.638032	NA
hsa-miR-15a-5p	17.7887	-1.24059	1.20507	-1.02947	0.303258	NA
hsa-miR-330-3p	14.7176	-0.0743182	0.937105	-0.0793062	0.936789	NA
hsa-miR-4661-5p	19.0841	-0.242163	1.14693	-0.21114	0.832778	NA
hsa-miR-873-3p	25.3845	-0.480754	0.96798	-0.496657	0.619431	NA
hsa-miR-548a-3p	13.9219	-1.34141	1.10306	-1.21608	0.223953	NA
hsa-miR-7159-5p	21.7563	-0.224275	1.40493	-0.159634	0.873169	NA
hsa-miR-641	14.7966	-3.25771	1.04155	-3.12776	0.00176144	NA
hsa-miR-1224-5p	19.567	2.74415	1.34594	2.03883	0.0414672	NA
hsa-miR-942-3p	16.2446	-1.22322	1.19033	-1.02763	0.304125	NA
hsa-miR-521	16.5955	-0.726015	1.09096	-0.665484	0.505741	NA
hsa-miR-369-3p	12.114	-0.492469	1.05817	-0.465396	0.641648	NA
hsa-miR-510-5p	11.7658	-1.41071	1.07913	-1.30726	0.191124	NA
hsa-miR-509-5p	11.2974	-0.459497	1.36181	-0.337415	0.735804	NA
hsa-miR-4454	11.9683	0.499156	1.31465	0.379687	0.704178	NA
hsa-miR-181d-5p	12.0596	-0.539787	1.09683	-0.492135	0.622624	NA
hsa-miR-142-3p	10.5302	-3.78574	1.49678	-2.52926	0.0114303	NA
hsa-miR-324-5p	18.1197	1.29037	1.06115	1.21601	0.22398	NA
hsa-miR-4773	16.2965	0.965149	1.12296	0.859469	0.390082	NA
hsa-let-7i-3p	20.9179	-1.53252	1.17069	-1.30908	0.190508	NA
hsa-miR-34b-5p	11.7665	-2.05393	1.17546	-1.74734	0.080578	NA
hsa-miR-520d-5p	17.2097	-0.495105	1.34974	-0.366814	0.713758	NA
hsa-miR-548ay-5p	12.5218	0.997883	1.61283	0.618715	0.536104	NA
hsa-miR-935	12.1221	-0.662824	1.03432	-0.640828	0.521635	NA
hsa-miR-10527-5p	19.5176	-0.106898	1.11473	-0.0958959	0.923603	NA
hsa-miR-518d-5p	15.5385	0.56454	1.23001	0.458972	0.646254	NA
hsa-miR-373-3p	12.5109	-0.449878	1.06035	-0.424275	0.671365	NA
hsa-miR-153-5p	21.106	-1.63906	1.38771	-1.18112	0.237555	NA
hsa-miR-513a-5p	10.7653	-1.63884	1.34931	-1.21458	0.224527	NA
hsa-miR-1251-5p	15.4303	-0.456281	1.11503	-0.40921	0.682386	NA
hsa-miR-519a-2-520b-5p	18.6035	-1.29521	1.02392	-1.26496	0.205885	NA
hsa-miR-92b-5p	28.3983	-0.295714	1.19868	-0.2467	0.80514	NA
hsa-miR-26a-2-3p	10.3629	-0.920936	1.37691	-0.668845	0.503595	NA
hsa-miR-371b-5p	22.0767	-0.860235	1.05436	-0.815886	0.414565	NA
hsa-miR-1291	22.1571	-1.36456	1.00912	-1.35223	0.176301	NA
hsa-miR-329-3p	10.217	0.660604	1.20976	0.546062	0.585024	NA
hsa-miR-19a-3p	10.5939	-1.57436	1.05031	-1.49894	0.133889	NA
hsa-miR-889-3p	12.145	-0.919098	1.28133	-0.717302	0.473188	NA
hsa-miR-577	13.1313	-2.89058	1.28773	-2.24472	0.0247861	NA
hsa-miR-1287-5p	12.8566	0.6358	1.06585	0.596516	0.55083	NA
hsa-miR-548e-3p	9.48477	-0.267449	1.34094	-0.199448	0.841912	NA
hsa-miR-210-3p	15.5027	-0.874943	1.13292	-0.77229	0.439942	NA
hsa-miR-20b-3p	14.1694	2.70652	1.3682	1.97817	0.0479101	NA
hsa-miR-126-5p	12.681	-0.697039	1.20214	-0.579834	0.562026	NA
hsa-miR-379-5p	11.2781	-0.162119	1.31917	-0.122895	0.902191	NA
hsa-miR-377-3p	9.18099	-0.930119	1.01242	-0.918711	0.358247	NA
hsa-miR-6516-5p	17.6851	1.81308	1.49095	1.21606	0.223963	NA
hsa-miR-1-3p	8.9004	-2.18279	1.1333	-1.92604	0.0540988	NA
hsa-miR-513c-3p	9.30423	-1.14546	1.54514	-0.741329	0.458494	NA
hsa-miR-3148	14.3939	0.595538	1.46461	0.406618	0.684288	NA
hsa-miR-1307-5p	9.7964	-0.176893	1.40122	-0.126243	0.89954	NA
hsa-miR-514a-5p	9.07494	-0.516504	1.27847	-0.404	0.686212	NA
hsa-miR-24-2-5p	8.94862	-0.179359	1.20207	-0.149208	0.88139	NA
hsa-miR-191-3p	9.22425	-0.464755	0.977012	-0.47569	0.634295	NA
hsa-miR-3065-5p	10.1179	0.651959	1.54135	0.422979	0.672311	NA
hsa-miR-1268b	17.0971	0.428081	1.41255	0.303056	0.761847	NA
hsa-miR-519c-3p	9.11419	-1.94068	1.16819	-1.66127	0.0966598	NA
hsa-miR-4326	9.03036	-0.408399	1.52868	-0.267158	0.789348	NA
hsa-miR-452-5p	11.6597	-0.682012	1.10381	-0.617869	0.536662	NA
hsa-miR-363-5p	12.9253	2.8409	1.47787	1.9223	0.0545684	NA
hsa-miR-3660	13.6929	-0.00118133	1.08507	-0.00108871	0.999131	NA
hsa-miR-6507-5p	11.1682	-0.320104	1.33348	-0.240052	0.81029	NA
hsa-miR-382-3p	8.26983	-1.9094	1.20009	-1.59105	0.111598	NA
hsa-miR-181c-3p	12.2907	0.978806	1.16917	0.837184	0.402489	NA
hsa-miR-181a-2-3p	11.633	1.46974	1.45067	1.01315	0.310988	NA
hsa-miR-187-5p	12.3109	0.532512	1.23614	0.430786	0.666624	NA
hsa-miR-135b-5p	8.07975	-0.343767	1.26135	-0.272539	0.785208	NA
hsa-miR-7976	9.87569	-1.6076	1.14347	-1.40589	0.159756	NA
hsa-miR-6724-5p	3.68228	0.148224	2.39808	0.0618096	0.950714	NA
hsa-miR-671-5p	15.4416	0.287861	1.39895	0.20577	0.836971	NA
hsa-miR-32-3p	7.63526	-2.46876	1.56143	-1.58109	0.113857	NA
hsa-miR-1468-5p	9.09279	0.66068	1.40932	0.468794	0.639217	NA
hsa-miR-520c-526a-5p	8.57952	0.477094	1.39919	0.340979	0.733119	NA
hsa-miR-3179	11.0563	1.39597	1.30487	1.06981	0.284705	NA
hsa-miR-519b-3p	8.25907	-1.2511	1.52254	-0.821721	0.411235	NA
hsa-miR-3613-3p	8.91644	-0.458336	1.09536	-0.418435	0.675629	NA
hsa-miR-181a-3p	7.04968	-0.970212	1.50197	-0.645959	0.518306	NA
hsa-miR-27b-5p	7.22386	-1.78656	1.44668	-1.23494	0.216853	NA
hsa-miR-1185-1-3p	16.1724	-0.427722	1.65213	-0.258891	0.79572	NA
hsa-miR-892c-3p	17.9127	1.39917	1.84601	0.757945	0.448484	NA
hsa-miR-92a-1-5p	7.32234	-1.36903	1.45098	-0.943521	0.345414	NA
hsa-miR-371a-3p	11.4693	0.533281	1.14725	0.464836	0.642049	NA
hsa-miR-144-3p	13.2721	-2.48853	1.68704	-1.47509	0.14019	NA
hsa-miR-106a-3p	7.04393	-1.3865	1.45071	-0.955737	0.339205	NA
hsa-miR-485-5p	11.1543	1.50713	1.44289	1.04452	0.296243	NA
hsa-miR-642a-3p	13.1675	2.74322	1.47869	1.85517	0.0635726	NA
hsa-miR-324-3p	13.6918	1.63057	1.48972	1.09454	0.273717	NA
hsa-miR-628-5p	7.73872	-0.767077	1.25459	-0.611415	0.540925	NA
hsa-miR-92a-2-5p	13.4399	1.40671	1.48174	0.949367	0.342434	NA
hsa-miR-4700-5p	8.89112	-2.08722	1.18884	-1.75568	0.0791436	NA
hsa-miR-6821-5p	11.5496	0.926416	1.34457	0.689003	0.490821	NA
hsa-miR-518e-3p	10.8624	0.877243	1.49891	0.585256	0.558376	NA
hsa-miR-4781-3p	3.7458	-2.76881	1.40519	-1.97042	0.0487901	NA
hsa-miR-296-3p	9.38548	0.567905	1.07303	0.529251	0.596631	NA
hsa-miR-598-3p	7.64718	2.02888	1.5822	1.28232	0.199731	NA
hsa-miR-548s	8.95141	0.883436	1.29063	0.684502	0.493658	NA
hsa-miR-629-3p	12.0923	1.06401	1.43815	0.739844	0.459395	NA
hsa-miR-548d-5p	6.77841	-0.825938	1.28412	-0.643196	0.520097	NA
hsa-miR-520g-3p	9.29655	0.0012864	1.58632	0.000810931	0.999353	NA
hsa-miR-139-3p	5.98366	-1.30727	1.33713	-0.97767	0.328238	NA
hsa-miR-615-3p	7.09499	0.104364	1.27967	0.081555	0.935001	NA
hsa-miR-129-5p	7.29151	0.139524	1.51954	0.0918199	0.926841	NA
hsa-miR-1299	4.26243	-0.366882	2.21073	-0.165955	0.868192	NA
hsa-miR-134-5p	9.1978	1.37892	1.45443	0.948083	0.343087	NA
hsa-miR-8061	4.77083	5.79286	2.96109	1.95633	0.0504268	NA
hsa-miR-212-3p	5.75937	0.644872	1.49346	0.431797	0.665889	NA
hsa-miR-1295a	12.5707	1.77407	1.47472	1.20299	0.228981	NA
hsa-miR-372-5p	5.55175	-0.962468	1.64497	-0.585097	0.558483	NA
hsa-miR-224-3p	7.9541	0.725904	1.74829	0.415207	0.67799	NA
hsa-miR-548b-3p	4.3257	-0.141857	1.66847	-0.0850226	0.932243	NA
hsa-let-7c-3p	5.30725	1.60166	1.82097	0.879563	0.379096	NA
hsa-miR-411-3p	4.99338	-3.25067	1.9191	-1.69385	0.0902935	NA
hsa-miR-18a-3p	5.31559	-1.1066	1.46433	-0.755706	0.449825	NA
hsa-miR-182-3p	6.73928	0.69765	1.52767	0.456675	0.647905	NA
hsa-miR-487a-3p	8.50925	0.14209	1.74304	0.0815184	0.93503	NA
hsa-miR-513a-3p	6.63619	-2.13364	1.62111	-1.31615	0.188122	NA
hsa-let-7e-3p	5.13239	0.308199	1.63824	0.188128	0.850776	NA
hsa-miR-199a-5p	6.6051	-2.30355	1.23151	-1.87051	0.0614125	NA
hsa-miR-410-3p	6.79192	1.93014	1.62253	1.18959	0.234209	NA
hsa-miR-552-5p	18.6572	-0.861593	2.49154	-0.345807	0.729488	NA
hsa-miR-518a-3p	4.62389	0.65528	2.05083	0.31952	0.749332	NA
hsa-miR-556-3p	6.82294	0.609029	1.52038	0.400576	0.688732	NA
hsa-miR-512-3p	4.94902	-2.99171	1.02572	-2.9167	0.00353756	NA
hsa-miR-877-5p	6.70312	1.15253	1.28825	0.894646	0.370976	NA
hsa-miR-105-5p	6.75986	1.14273	1.50917	0.757191	0.448936	NA
hsa-miR-24-1-5p	5.12998	-0.0609734	1.47906	-0.0412243	0.967117	NA
hsa-miR-576-3p	2.34651	-1.60817	2.0907	-0.7692	0.441775	NA
hsa-miR-497-5p	7.01953	1.10087	1.69229	0.650525	0.515353	NA
hsa-miR-552-3p	5.26785	-0.877005	1.53991	-0.569519	0.569004	NA
hsa-miR-493-3p	4.85747	-0.663069	1.50747	-0.439856	0.660041	NA
hsa-miR-760	10.5519	2.24932	1.87929	1.1969	0.231346	NA
hsa-miR-656-3p	4.50921	0.0401924	1.64196	0.0244784	0.980471	NA
hsa-miR-488-3p	5.22574	-1.91479	1.34616	-1.42242	0.154905	NA
hsa-miR-519d-3p	4.89784	-0.372138	2.07578	-0.179276	0.857721	NA
hsa-miR-766-3p	4.54875	-0.358341	2.06528	-0.173507	0.862253	NA
hsa-miR-4677-3p	4.80078	-2.12014	1.50639	-1.40743	0.159301	NA
hsa-miR-374a-3p	4.5411	-2.07189	1.39308	-1.48727	0.136943	NA
hsa-miR-500a-5p	5.21919	1.20972	2.07571	0.582799	0.560029	NA
hsa-miR-1255b-5p	4.78763	0.722382	2.05891	0.350856	0.725696	NA
hsa-miR-1247-5p	4.43628	1.18716	1.90591	0.622883	0.533361	NA
hsa-miR-6715b-3p	8.04758	1.60416	1.55296	1.03297	0.301616	NA
hsa-miR-539-3p	4.37922	0.178381	1.50282	0.118697	0.905515	NA
hsa-miR-2355-5p	4.25815	0.37417	1.83407	0.204011	0.838345	NA
hsa-miR-125b-1-3p	8.57571	-0.0422746	1.81811	-0.0232519	0.981449	NA
hsa-miR-548ai-570-5p	7.88769	-2.71093	1.79548	-1.50987	0.131077	NA
hsa-miR-26a-1-3p	4.80209	0.465692	1.69343	0.274999	0.783317	NA
hsa-miR-454-5p	4.10762	-2.01887	1.75387	-1.1511	0.249693	NA
hsa-miR-374b-3p	4.07049	-1.33261	1.64496	-0.810117	0.417873	NA
hsa-miR-1294	5.70579	1.12313	1.67851	0.669128	0.503414	NA
hsa-miR-513b-5p	5.42154	-0.421533	1.69726	-0.24836	0.803856	NA
hsa-miR-1908-5p	4.99473	0.704435	1.66296	0.423603	0.671855	NA
hsa-miR-503-5p	7.10397	1.46188	1.73849	0.840887	0.400411	NA
hsa-miR-1270	4.71553	0.07444	1.86339	0.0399486	0.968134	NA
hsa-miR-3074-5p	6.74106	4.00736	1.90415	2.10454	0.0353316	NA
hsa-miR-133a-3p	6.68957	-1.28416	1.69549	-0.757396	0.448813	NA
hsa-miR-498-5p	3.98737	-3.50821	2.16255	-1.62226	0.104748	NA
hsa-miR-29b-2-5p	4.41863	0.521173	1.69932	0.306696	0.759075	NA
hsa-miR-5698	3.92344	-5.12408	2.05896	-2.48868	0.0128219	NA
hsa-miR-3177-3p	6.00223	2.95295	1.7775	1.66129	0.0966548	NA
hsa-miR-665	8.85028	3.5907	1.98442	1.80945	0.0703814	NA
hsa-miR-301a-5p	3.90356	0.405765	1.62626	0.249508	0.802968	NA
hsa-miR-518c-5p	1.80306	-0.610987	2.39275	-0.255349	0.798453	NA
hsa-miR-195-3p	4.15152	-1.91781	1.79041	-1.07116	0.284099	NA
hsa-miR-5680	4.29154	2.83146	2.20464	1.28432	0.19903	NA
hsa-miR-3200-3p	2.26561	-1.11373	2.36025	-0.471869	0.63702	NA
hsa-miR-548ad-5p	3.95482	-0.826088	1.85964	-0.444219	0.656884	NA
hsa-miR-506-5p	3.49608	-1.25369	1.81994	-0.688864	0.490909	NA
hsa-miR-6718-5p	5.20717	-2.4602	1.61718	-1.52129	0.128188	NA
hsa-miR-383-5p	10.0169	2.55907	1.90981	1.33996	0.180257	NA
hsa-miR-548aa-548t-3p	5.49498	1.61467	1.59862	1.01004	0.312477	NA
hsa-miR-1180-5p	2.85699	-0.547608	1.68196	-0.325577	0.744745	NA
hsa-miR-29b-1-5p	3.35501	-1.97482	1.75953	-1.12235	0.261712	NA
hsa-miR-411-5p	2.08457	-0.427845	2.72005	-0.157293	0.875014	NA
hsa-miR-4659a-3p	6.3072	-1.3819	2.08312	-0.663383	0.507085	NA
hsa-miR-527-528-5p	6.01169	1.3213	1.8837	0.701437	0.48303	NA
hsa-let-7f-1-3p	3.6071	0.25917	1.61926	0.160055	0.872838	NA
hsa-miR-512-5p	0.999983	0.567463	2.95139	0.19227	0.847531	NA
hsa-miR-1285-5p	1.98061	0.311854	2.11562	0.147405	0.882812	NA
hsa-miR-23a-5p	3.30058	0.563503	1.86805	0.301653	0.762917	NA
hsa-miR-3617-3p	3.12564	-4.47946	2.1003	-2.13277	0.0329433	NA
hsa-miR-654-5p	3.3949	1.02937	2.05496	0.500922	0.616426	NA
hsa-miR-4445-5p	1.31231	-2.65832	2.96642	-0.896138	0.370179	NA
hsa-miR-376c-3p	4.83633	-2.51463	1.81398	-1.38625	0.165672	NA
hsa-miR-1306-5p	3.49678	-1.85911	1.57729	-1.17867	0.238528	NA
hsa-miR-616-3p	3.38731	-0.786071	1.71563	-0.458182	0.646821	NA
hsa-miR-150-3p	1.11812	-1.94752	2.96197	-0.65751	0.510853	NA
hsa-miR-507	3.31953	-2.35707	1.74212	-1.35299	0.17606	NA
hsa-miR-664b-3p	5.80699	2.17962	1.84687	1.18017	0.237932	NA
hsa-miR-219a-2-3p	5.24863	2.21006	2.02072	1.0937	0.274087	NA
hsa-miR-676-3p	3.77196	1.81685	2.04292	0.889343	0.373819	NA
hsa-miR-519a-3p	4.71644	-1.69283	1.84534	-0.917351	0.358959	NA
hsa-miR-6510-3p	3.67953	-0.535631	1.89793	-0.282219	0.777776	NA
hsa-miR-3944-5p	1.26885	0.747472	2.50294	0.298638	0.765217	NA
hsa-miR-485-3p	7.01456	-0.648463	2.89975	-0.223627	0.823047	NA
hsa-miR-378a-5p	2.86638	1.15584	2.06593	0.559477	0.575836	NA
hsa-miR-561-5p	3.54002	-2.2766	2.00367	-1.13622	0.255866	NA
hsa-miR-6089	13.0772	0.956297	2.74981	0.347768	0.728014	NA
hsa-miR-215-3p	3.18787	-0.990586	1.87665	-0.527847	0.597606	NA
hsa-miR-7705	2.85052	-3.35555	1.94581	-1.7245	0.0846174	NA
hsa-miR-1284	0.543265	2.72275	2.99252	0.909853	0.3629	NA
hsa-miR-5094	2.89764	-0.136631	1.85177	-0.0737839	0.941182	NA
hsa-miR-5581-3p	2.88223	-0.515052	2.06772	-0.249092	0.803289	NA
hsa-miR-412-5p	0.49827	2.61637	2.99423	0.873804	0.382225	NA
hsa-miR-455-5p	1.24777	-3.79874	2.97465	-1.27703	0.20159	NA
hsa-miR-3943	0.921674	3.45203	2.97902	1.15878	0.246546	NA
hsa-miR-17-3p	4.16055	1.79631	2.06089	0.871618	0.383417	NA
hsa-miR-520h	1.33937	-1.64577	2.51832	-0.653518	0.513422	NA
hsa-miR-1249-3p	2.52355	-0.699999	2.08356	-0.335963	0.736898	NA
hsa-miR-99a-3p	2.66702	0.0537339	1.8376	0.0292413	0.976672	NA
hsa-miR-216a-5p	2.88944	-2.01146	2.01284	-0.999315	0.317642	NA
hsa-miR-548hz-3p	2.78219	-1.70247	1.43491	-1.18646	0.235439	NA
hsa-miR-1292-5p	3.66568	1.97471	2.02512	0.975108	0.329507	NA
hsa-miR-3157-3p	2.8979	0.592582	2.35011	0.252151	0.800924	NA
hsa-miR-501-5p	1.4331	-0.905384	2.47715	-0.365495	0.714742	NA
hsa-miR-378c	2.59514	-3.05332	1.61428	-1.89145	0.0585647	NA
hsa-miR-3150b-3p	6.3548	2.68141	1.87588	1.42941	0.152885	NA
hsa-miR-34a-5p	2.72814	-0.369792	2.14332	-0.172532	0.863019	NA
hsa-miR-222-5p	2.50898	0.208938	2.10758	0.0991366	0.92103	NA
hsa-miR-515-3p	0.651619	-1.75894	2.97696	-0.590849	0.554621	NA
hsa-miR-548w	2.46015	1.13583	2.06343	0.550458	0.582005	NA
hsa-miR-4755-5p	4.06557	0.260651	2.4475	0.106497	0.915188	NA
hsa-miR-542-3p	2.24602	-1.94515	2.35644	-0.825461	0.40911	NA
hsa-miR-498-3p	3.80571	0.269745	2.14257	0.125898	0.899813	NA
hsa-miR-376a-3p	2.85418	-4.96166	2.35248	-2.10912	0.0349341	NA
hsa-miR-2115-3p	2.68687	-1.34957	2.0568	-0.656153	0.511726	NA
hsa-miR-3605-3p	2.65055	0.192038	2.36282	0.0812749	0.935223	NA
hsa-miR-4443	0.331458	-2.18764	2.991	-0.73141	0.464529	NA
hsa-miR-3129-3p	0.487926	2.59193	2.99464	0.865521	0.386753	NA
hsa-miR-4772-5p	0.763453	-3.16846	2.98051	-1.06306	0.287755	NA
hsa-miR-708-5p	0.660743	2.9831	2.98746	0.998542	0.318017	NA
hsa-miR-4433a-5p	2.3563	-0.594426	2.07843	-0.285997	0.77488	NA
hsa-miR-3173-5p	2.34484	-1.80555	2.30068	-0.784792	0.432576	NA
hsa-miR-141-5p	2.56283	-1.53436	2.31783	-0.661983	0.507982	NA
hsa-miR-488-5p	2.4816	-2.21573	2.02122	-1.09623	0.272976	NA
hsa-miR-194-3p	0.944332	-3.43682	2.97788	-1.15412	0.248453	NA
hsa-miR-876-3p	4.48585	0.961702	1.90385	0.505135	0.613464	NA
hsa-miR-1275	2.21576	-4.60311	2.37445	-1.9386	0.0525499	NA
hsa-miR-1226-3p	1.23727	3.22966	2.0839	1.54981	0.121186	NA
hsa-miR-3065-3p	0.941956	3.48688	2.72487	1.27965	0.200669	NA
hsa-miR-4772-3p	0.729604	-1.91884	2.97545	-0.644892	0.518997	NA
hsa-miR-330-5p	2.13013	0.424328	2.08075	0.20393	0.838408	NA
hsa-miR-874-5p	1.59509	-2.64384	2.36966	-1.11571	0.264547	NA
hsa-miR-129-2-3p	2.11643	-1.50852	2.33308	-0.646578	0.517905	NA
hsa-miR-18a-5p	2.42317	-2.37776	2.00213	-1.18761	0.234986	NA
hsa-miR-5100	0.684994	-0.156449	2.96516	-0.0527623	0.957921	NA
hsa-miR-519d-5p	1.01907	-0.508017	2.95352	-0.172004	0.863434	NA
hsa-miR-183-3p	2.1371	-0.298368	1.75941	-0.169584	0.865337	NA
hsa-miR-122b-5p	5.91337	-5.96112	2.22983	-2.67335	0.00750988	NA
hsa-miR-1248	2.19573	-2.94402	2.25758	-1.30406	0.192212	NA
hsa-miR-4717-3p	0.896892	-0.803824	2.95889	-0.271664	0.785881	NA
hsa-miR-200c-5p	0	0	0	0	1	NA
hsa-miR-216b-3p	2.42033	-1.19601	2.07846	-0.57543	0.565	NA
hsa-miR-548aq-3p	2.24018	-1.56507	2.67226	-0.585671	0.558097	NA
hsa-miR-4755-3p	2.31204	-1.32525	2.67703	-0.495046	0.620568	NA
hsa-miR-2277-5p	1.88973	1.63298	2.38066	0.685937	0.492753	NA
hsa-miR-556-5p	1.80536	-0.126552	2.40283	-0.0526676	0.957997	NA
hsa-miR-1343-3p	2.11465	0.10854	2.40619	0.0451086	0.964021	NA
hsa-miR-6511a-3p	2.17356	-1.54437	2.04764	-0.75422	0.450717	NA
hsa-miR-3614-5p	1.99147	-1.16506	2.06212	-0.564984	0.572084	NA
hsa-miR-548l	1.22389	-1.13441	2.95219	-0.384259	0.700787	NA
hsa-miR-1268a	1.24718	-1.63542	2.87197	-0.569442	0.569056	NA
hsa-miR-10399-5p	2.0605	-1.91586	2.33254	-0.821362	0.41144	NA
hsa-miR-3605-5p	2.23104	0.0947747	2.71467	0.0349121	0.97215	NA
hsa-miR-122b-3p	0	0	0	0	1	NA
hsa-miR-210-5p	2.10122	-1.50083	2.34892	-0.638942	0.52286	NA
hsa-miR-1271-5p	1.99484	-0.479963	1.30815	-0.366901	0.713693	NA
hsa-miR-4804-3p	1.83324	1.01165	2.37598	0.425783	0.670266	NA
hsa-miR-33b-3p	1.78803	-0.261001	2.77022	-0.0942165	0.924937	NA
hsa-miR-570-3p	0.625423	-0.986514	2.97039	-0.332116	0.739801	NA
hsa-miR-128-1-5p	1.82837	1.0134	1.84723	0.548605	0.583277	NA
hsa-miR-668-3p	3.4591	5.33577	2.3222	2.29773	0.0215773	NA
hsa-miR-369-5p	0.133065	1.29612	3.01581	0.429776	0.667359	NA
hsa-miR-99b-3p	1.82927	4.43613	2.41568	1.83639	0.0663	NA
hsa-miR-520c-3p	1.05877	-0.82005	2.9541	-0.277597	0.781321	NA
hsa-miR-5585-3p	1.79065	1.66978	2.93448	0.569022	0.569342	NA
hsa-miR-3938	1.68508	-2.5699	2.68045	-0.958758	0.337681	NA
hsa-miR-4433b-5p	0.203223	-1.61023	3.00134	-0.536505	0.591609	NA
hsa-miR-2681-5p	1.94968	-1.29243	2.72395	-0.474467	0.635167	NA
hsa-miR-3200-5p	0.697175	-0.455078	2.96467	-0.1535	0.878004	NA
hsa-miR-4422	0.911446	-3.06397	2.97875	-1.02861	0.303663	NA
hsa-miR-1269a	0.506907	-2.66946	2.98498	-0.8943	0.371161	NA
hsa-miR-6509-5p	1.67354	-0.952335	2.41203	-0.394828	0.69297	NA
hsa-miR-3661	1.10316	-3.64032	2.97597	-1.22324	0.22124	NA
hsa-miR-181d-3p	0	0	0	0	1	NA
hsa-miR-3180-5p	1.76359	-1.5331	2.72943	-0.561692	0.574326	NA
hsa-miR-1278	1.90652	-4.38474	2.44891	-1.79049	0.0733751	NA
hsa-miR-7154-3p	0.435844	2.46092	2.99686	0.821165	0.411552	NA
hsa-miR-5582-3p	0.916985	3.44214	2.97918	1.1554	0.247927	NA
hsa-miR-520b-3p	0.771011	-3.18095	2.98042	-1.06728	0.285844	NA
hsa-miR-548ab	1.55553	1.03293	2.46311	0.419361	0.674952	NA
hsa-miR-3659	0	0	0	0	1	NA
hsa-miR-579-3p	1.74985	-4.27214	2.09843	-2.03587	0.0417633	NA
hsa-miR-217-5p	1.73373	-4.24957	2.53257	-1.67797	0.0933532	NA
hsa-miR-4999-3p	0	0	0	0	1	NA
hsa-miR-4433a-3p	2.83168	5.04572	2.75738	1.8299	0.0672653	NA
hsa-miR-664b-5p	1.72041	-0.781819	2.77024	-0.282221	0.777774	NA
hsa-miR-1255a	0.218773	1.74789	3.00764	0.58115	0.561139	NA
hsa-miR-138-5p	4.48439	-5.58416	2.62459	-2.12763	0.0333676	NA
hsa-miR-1303	1.60202	1.57303	2.75821	0.570307	0.56847	NA
hsa-miR-491-3p	2.54123	4.88957	2.76311	1.76959	0.0767957	NA
hsa-miR-4423-5p	1.12291	-2.12754	2.96441	-0.717695	0.472945	NA
hsa-miR-3681-5p	0.573906	-0.632916	2.97108	-0.213026	0.831307	NA
hsa-miR-4728-3p	1.87933	2.19787	2.33722	0.940378	0.347024	NA
hsa-miR-1273h-5p	1.54262	1.63825	2.75583	0.594465	0.552201	NA
hsa-miR-3940-5p	0.803352	-3.22652	2.98008	-1.08269	0.278944	NA
hsa-miR-3140-5p	1.7278	-4.24437	2.48664	-1.70687	0.0878469	NA
hsa-miR-203b-3p	0.450493	-1.22434	2.98339	-0.410385	0.681524	NA
hsa-miR-6792-5p	1.67613	-4.19471	2.95549	-1.41929	0.155813	NA
hsa-miR-548at-5p	1.68079	-3.88652	2.97183	-1.30779	0.190946	NA
hsa-miR-2355-3p	1.48259	0.204884	2.19331	0.0934129	0.925576	NA
hsa-miR-98-3p	1.7305	-1.95918	1.75278	-1.11775	0.263672	NA
hsa-miR-3690	1.34556	-1.66867	2.80097	-0.595748	0.551344	NA
hsa-miR-2115-5p	1.5116	0.525852	2.44119	0.215408	0.829449	NA
hsa-miR-379-3p	0.778759	-1.75378	2.97131	-0.590237	0.555032	NA
hsa-miR-3616-3p	0	0	0	0	1	NA
hsa-miR-520e-5p	0.544805	2.72608	2.99247	0.91098	0.362306	NA
hsa-miR-3679-5p	0.264297	1.93362	3.00474	0.643523	0.519885	NA
hsa-miR-4525	0.392147	-0.973748	2.9864	-0.326061	0.744378	NA
hsa-miR-3144-5p	0.696356	-0.140734	2.96456	-0.0474721	0.962137	NA
hsa-miR-518c-3p	1.26298	-1.79228	2.95624	-0.606272	0.544334	NA
hsa-miR-489-3p	0.367214	1.44007	3.00284	0.479571	0.631533	NA
hsa-miR-4749-5p	2.85989	-2.89612	2.9449	-0.983436	0.325393	NA
hsa-miR-6499-5p	0	0	0	0	1	NA
hsa-miR-424-5p	1.44745	-1.28814	2.47591	-0.52027	0.602876	NA
hsa-miR-3912-3p	1.23126	0.526014	2.47786	0.212286	0.831884	NA
hsa-miR-548au-5p	0	0	0	0	1	NA
hsa-miR-454-3p	1.40907	0.341857	2.83787	0.120462	0.904117	NA
hsa-miR-136-5p	0	0	0	0	1	NA
hsa-miR-7706	0.0273466	0.401704	3.02619	0.132743	0.894397	NA
hsa-miR-3913-5p	0.0272403	0.401704	3.02619	0.132743	0.894397	NA
hsa-miR-548am-3p	1.29717	-3.54092	2.72125	-1.30121	0.193186	NA
hsa-miR-627-3p	0.726647	-3.10917	2.98097	-1.04301	0.296945	NA
hsa-miR-337-5p	0.05367	0.684669	3.02581	0.226276	0.820987	NA
hsa-miR-185-3p	1.31451	3.9567	2.97248	1.33111	0.183153	NA
hsa-miR-5010-3p	1.31667	-3.873	2.97408	-1.30225	0.192831	NA
hsa-miR-5587-3p	0.284107	-2.00999	2.99376	-0.671392	0.501971	NA
hsa-miR-4449	0.609986	2.79453	2.99115	0.934263	0.350168	NA
hsa-miR-1276	0.476308	2.5573	2.99524	0.853788	0.393222	NA
hsa-miR-3654	0.80231	-3.22621	2.98009	-1.08259	0.278991	NA
hsa-miR-769-3p	1.24401	-1.33735	2.86058	-0.467511	0.640135	NA
hsa-miR-518d-3p	0.191426	1.62027	3.00984	0.538325	0.590353	NA
hsa-miR-6842-3p	0	0	0	0	1	NA
hsa-miR-4779	0	0	0	0	1	NA
hsa-miR-138-2-3p	0.0596832	-0.474835	3.02564	-0.156937	0.875294	NA
hsa-miR-3074-3p	0	0	0	0	1	NA
hsa-miR-520f-5p	0.395865	-2.38869	2.98824	-0.799362	0.424081	NA
hsa-miR-4482-5p	0.158578	1.44609	3.01317	0.479924	0.631281	NA
hsa-miR-6513-5p	0.843287	-3.28582	2.97947	-1.10282	0.270105	NA
hsa-miR-152-5p	1.24574	-1.37384	2.86439	-0.479628	0.631492	NA
hsa-miR-9903	0.0530727	-0.474835	3.02564	-0.156937	0.875294	NA
hsa-miR-659-5p	1.17108	-0.996401	2.8938	-0.344323	0.730603	NA
hsa-miR-6837-5p	0.328159	2.14983	3.00169	0.716207	0.473864	NA
hsa-miR-10522-5p	1.24668	-3.80053	2.97464	-1.27764	0.201376	NA
hsa-miR-219b-5p	1.42476	-1.69931	2.95208	-0.575631	0.564865	NA
hsa-miR-378d	0.427159	-1.89911	2.991	-0.634942	0.525466	NA
hsa-miR-377-5p	0.300175	2.05884	3.00297	0.685599	0.492966	NA
hsa-miR-944	1.15711	0.535769	2.9452	0.181912	0.855651	NA
hsa-miR-6511b-3p	0.297518	0.114409	3.02501	0.0378209	0.96983	NA
hsa-miR-1298-5p	0	0	0	0	1	NA
hsa-miR-6509-3p	1.13639	-3.67928	2.97564	-1.23647	0.216284	NA
hsa-miR-887-3p	0.546272	2.72914	2.99242	0.912017	0.36176	NA
hsa-miR-5706	0.109386	1.13707	3.0187	0.376674	0.706416	NA
hsa-miR-3184-5p	0.106529	1.1177	3.01907	0.370213	0.711224	NA
hsa-miR-378i	0.028276	-0.175367	3.02619	-0.0579498	0.953789	NA
hsa-miR-4802-3p	1.09579	-3.63225	2.97604	-1.2205	0.222277	NA
hsa-miR-4473	1.07634	3.67201	2.9759	1.23392	0.217233	NA
hsa-miR-196a-1-3p	0.535855	2.70322	2.99282	0.903234	0.366402	NA
hsa-miR-598-5p	0.272176	1.95179	3.00447	0.649627	0.515933	NA
hsa-miR-551b-5p	0.426246	-0.599073	2.98193	-0.200901	0.840776	NA
hsa-miR-10395-3p	0.465922	-0.273215	2.97786	-0.0917487	0.926898	NA
hsa-miR-3529-5p	4.28481	-3.24507	2.87839	-1.12739	0.259576	NA
hsa-miR-744-3p	0.999559	3.24075	2.7835	1.16427	0.244314	NA
hsa-miR-140-5p	1.16607	0.234323	2.9457	0.0795473	0.936597	NA
hsa-miR-548ah-5p	1.03603	-0.779961	2.95444	-0.263996	0.791783	NA
hsa-miR-544b	0	0	0	0	1	NA
hsa-miR-541-5p	0.218773	1.74789	3.00764	0.58115	0.561139	NA
hsa-miR-365a-5p	0.328159	2.14983	3.00169	0.716207	0.473864	NA
hsa-miR-1262	1.12432	-0.539444	2.91725	-0.184915	0.853295	NA
hsa-miR-520e-3p	0	0	0	0	1	NA
hsa-miR-154-3p	0.355133	-2.26763	2.98986	-0.758443	0.448186	NA
hsa-miR-584-3p	0	0	0	0	1	NA
hsa-miR-3127-5p	0.280142	1.98878	3.00394	0.662058	0.507934	NA
hsa-miR-20a-3p	2.81157	-2.98622	2.31107	-1.29214	0.19631	NA
hsa-miR-3677-3p	1.0537	-0.0659638	2.95073	-0.0223551	0.982165	NA
hsa-miR-326	0.953727	0.141831	2.95364	0.0480191	0.961701	NA
hsa-miR-5002-5p	0.344774	-2.22331	2.99048	-0.743462	0.457202	NA
hsa-miR-190a-5p	0.8503	-3.30442	2.97927	-1.10914	0.267371	NA
hsa-miR-6874-3p	0.938217	-1.00269	2.95869	-0.338898	0.734687	NA
hsa-miR-4775	0	0	0	0	1	NA
hsa-miR-541-3p	0	0	0	0	1	NA
hsa-miR-7159-3p	0.0530727	-0.474835	3.02564	-0.156937	0.875294	NA
hsa-miR-615-5p	0	0	0	0	1	NA
hsa-miR-4467	0.854228	-3.30979	2.97921	-1.11096	0.266585	NA
hsa-miR-4746-5p	0.930877	-3.42022	2.97805	-1.14848	0.250772	NA
hsa-miR-642a-5p	0.429294	2.44464	2.99709	0.81567	0.414689	NA
hsa-miR-5000-3p	0.354123	2.2328	3.0003	0.744192	0.45676	NA
hsa-miR-129-1-3p	0.188807	0.257604	3.0157	0.0854212	0.931927	NA
hsa-miR-3939	0.135482	-1.15634	3.0128	-0.383807	0.701122	NA
hsa-miR-3158-3p	0.454548	-2.54091	2.98639	-0.850828	0.394865	NA
hsa-miR-6774-5p	0	0	0	0	1	NA
hsa-miR-4667-5p	0.86688	0.918069	2.95938	0.310224	0.756391	NA
hsa-miR-3664-3p	0.191426	1.62027	3.00984	0.538325	0.590353	NA
hsa-miR-3138	1.05712	-3.58282	2.97649	-1.20371	0.228702	NA
hsa-miR-5699-5p	0	0	0	0	1	NA
hsa-miR-193a-3p	0.997755	3.56199	2.9774	1.19634	0.231563	NA
hsa-miR-550a-3p	0.964007	-0.557324	2.95536	-0.188581	0.850421	NA
hsa-miR-211-5p	0.941623	0.0693715	2.95422	0.0234821	0.981266	NA
hsa-miR-188-3p	0.824004	1.25934	2.96491	0.424748	0.67102	NA
hsa-miR-1269b	0.0895248	-0.791836	3.02172	-0.262048	0.793284	NA
hsa-miR-148b-5p	1.01437	-0.946717	2.95635	-0.320232	0.748792	NA
hsa-miR-3140-3p	0.212248	1.72008	3.0081	0.571814	0.567448	NA
hsa-miR-1973	0.132149	1.29079	3.0159	0.427994	0.668655	NA
hsa-miR-7153-3p	0.284107	-2.00999	2.99376	-0.671392	0.501971	NA
hsa-miR-346	0.408264	2.38065	2.99801	0.794077	0.42715	NA
hsa-miR-934	0.930721	0.0814895	2.95466	0.02758	0.977997	NA
hsa-miR-3199	0.874875	0.0159573	2.95684	0.00539672	0.995694	NA
hsa-miR-3198	0.158578	1.44609	3.01317	0.479924	0.631281	NA
hsa-miR-1258	0	0	0	0	1	NA
hsa-miR-1185-2-3p	0.730447	2.43985	2.98646	0.816971	0.413945	NA
hsa-miR-1304-5p	0.731231	-1.68446	2.97236	-0.566707	0.570913	NA
hsa-miR-3960	2.78628	0.773734	1.74526	0.443335	0.657523	NA
hsa-miR-518f-3p	0.822961	-2.92602	2.96247	-0.987695	0.323302	NA
hsa-miR-1263	0.135482	-1.15634	3.0128	-0.383807	0.701122	NA
hsa-miR-758-5p	0	0	0	0	1	NA
hsa-miR-8485	2.07441	1.3822	2.92837	0.472003	0.636925	NA
hsa-miR-6834-5p	0	0	0	0	1	NA
hsa-miR-365b-5p	0.664743	-1.20604	2.97018	-0.406052	0.684705	NA
hsa-miR-4660	0.109386	1.13707	3.0187	0.376674	0.706416	NA
hsa-miR-4683	0.839469	3.30873	2.98133	1.10982	0.267078	NA
hsa-miR-499a-3p	0	0	0	0	1	NA
hsa-miR-4450	0	0	0	0	1	NA
hsa-miR-3117-3p	0	0	0	0	1	NA
hsa-miR-4638-3p	0	0	0	0	1	NA
hsa-miR-548j-3p	0	0	0	0	1	NA
hsa-miR-5089-3p	0	0	0	0	1	NA
hsa-miR-299-5p	0.304834	-2.07645	2.99269	-0.693842	0.487781	NA
hsa-miR-4661-3p	0.649926	2.95913	2.98796	0.990352	0.322002	NA
hsa-miR-1273c	0.715117	2.72583	2.95724	0.921747	0.356661	NA
hsa-miR-4781-5p	0.0544805	0.691812	3.02571	0.228644	0.819145	NA
hsa-miR-1306-3p	0.695113	0.089225	2.96463	0.0300965	0.97599	NA
hsa-miR-3691-5p	0	0	0	0	1	NA
hsa-miR-188-5p	0	0	0	0	1	NA
hsa-miR-2681-3p	0.0908607	0.702412	3.02556	0.232159	0.816414	NA
hsa-miR-4787-3p	0.706245	2.73563	2.98661	0.915964	0.359686	NA
hsa-miR-337-3p	0.569325	-0.470416	2.97088	-0.158343	0.874187	NA
hsa-miR-663a	0.706293	-3.07307	2.98125	-1.0308	0.302636	NA
hsa-miR-548co-5p	0	0	0	0	1	NA
hsa-miR-3611	0	0	0	0	1	NA
hsa-miR-487a-5p	0.630587	-0.110335	2.96789	-0.0371761	0.970345	NA
hsa-miR-548ah-3p	0.834007	-0.994785	2.96376	-0.33565	0.737135	NA
hsa-miR-5695	0.132149	1.29079	3.0159	0.427994	0.668655	NA
hsa-miR-1277-5p	0	0	0	0	1	NA
hsa-miR-1273h-3p	0	0	0	0	1	NA
hsa-miR-876-5p	0.673388	-0.36315	2.96573	-0.122448	0.902544	NA
hsa-miR-6511b-5p	0.66838	2.99496	2.98721	1.00259	0.316057	NA
hsa-miR-27a-5p	0.537387	-1.00979	2.97566	-0.339351	0.734346	NA
hsa-miR-767-3p	0.69959	-0.334233	2.96466	-0.112739	0.910238	NA
hsa-miR-10399-3p	0.127044	0.113168	3.02619	0.0373962	0.970169	NA
hsa-miR-4659b-3p	0	0	0	0	1	NA
hsa-miR-4466	0.672119	-3.01262	2.98175	-1.01035	0.312326	NA
hsa-miR-1185-5p	0.132149	1.29079	3.0159	0.427994	0.668655	NA
hsa-miR-6882-3p	0	0	0	0	1	NA
hsa-miR-3150a-5p	0	0	0	0	1	NA
hsa-miR-4699-3p	0	0	0	0	1	NA
hsa-miR-10394-3p	0.606714	-0.728423	2.96978	-0.245278	0.806241	NA
hsa-miR-299-3p	0.105719	1.11214	3.01918	0.368359	0.712605	NA
hsa-miR-548i	0.513711	-0.934712	2.97668	-0.314012	0.753512	NA
hsa-miR-642b-3p	0.813589	-1.10378	2.96546	-0.372213	0.709734	NA
hsa-miR-582-3p	0.665056	2.62971	2.98884	0.879843	0.378945	NA
hsa-miR-526b-3p	0.0544805	0.691812	3.02571	0.228644	0.819145	NA
hsa-miR-6810-3p	0.659178	-1.74645	2.97635	-0.586777	0.557353	NA
hsa-miR-6838-5p	0	0	0	0	1	NA
hsa-miR-9902	0	0	0	0	1	NA
hsa-miR-518b	0	0	0	0	1	NA
hsa-miR-1304-3p	0.101611	-0.883194	3.0198	-0.292468	0.769929	NA
hsa-miR-219a-5p	0	0	0	0	1	NA
hsa-miR-3163	0.169352	-1.40441	3.00611	-0.467184	0.640368	NA
hsa-miR-4482-3p	0.641418	0.473553	2.96942	0.159476	0.873293	NA
hsa-miR-7847-3p	0	0	0	0	1	NA
hsa-miR-362-3p	0.0236755	-0.175367	3.02619	-0.0579498	0.953789	NA
hsa-miR-4659a-5p	0	0	0	0	1	NA
hsa-miR-5089-5p	0	0	0	0	1	NA
hsa-miR-190b-3p	0	0	0	0	1	NA
hsa-miR-505-5p	0.507666	2.64194	2.99381	0.882469	0.377523	NA
hsa-miR-3126-5p	0.0546932	0.693673	3.02568	0.229262	0.818666	NA
hsa-miR-4742-5p	0.0236755	-0.175367	3.02619	-0.0579498	0.953789	NA
hsa-miR-548as-3p	0	0	0	0	1	NA
hsa-miR-4800-5p	0	0	0	0	1	NA
hsa-miR-514b-5p	0	0	0	0	1	NA
hsa-miR-3157-5p	0.547718	2.73041	2.9924	0.912449	0.361532	NA
hsa-miR-431-5p	0	0	0	0	1	NA
hsa-miR-4797-3p	0.635418	0.236956	2.96856	0.0798217	0.936379	NA
hsa-miR-5010-5p	0.515133	2.65901	2.99353	0.888253	0.374404	NA
hsa-miR-548v	0.585607	-0.273723	2.97016	-0.0921577	0.926573	NA
hsa-miR-4636	0.558993	2.75451	2.99193	0.920646	0.357235	NA
hsa-miR-302b-3p	0	0	0	0	1	NA
hsa-miR-3919	0.671137	-3.00676	2.98179	-1.00837	0.313276	NA
hsa-miR-6751-5p	0.537906	0.161509	2.97429	0.0543016	0.956695	NA
hsa-miR-3612	0	0	0	0	1	NA
hsa-miR-6721-5p	0	0	0	0	1	NA
hsa-miR-3085-3p	0	0	0	0	1	NA
hsa-miR-6866-5p	0	0	0	0	1	NA
hsa-miR-143-5p	0.555682	0.356198	2.97432	0.119758	0.904675	NA
hsa-miR-5689	0.59031	-0.463198	2.97001	-0.155958	0.876066	NA
hsa-miR-5001-3p	0	0	0	0	1	NA
hsa-miR-6851-3p	0	0	0	0	1	NA
hsa-miR-766-5p	0	0	0	0	1	NA
hsa-miR-6856-3p	0	0	0	0	1	NA
hsa-miR-2276-3p	0.49827	2.61637	2.99423	0.873804	0.382225	NA
hsa-miR-375-5p	0	0	0	0	1	NA
hsa-miR-1265	0.455789	2.51304	2.99601	0.838795	0.401585	NA
hsa-miR-2116-3p	0.457411	2.51716	2.99594	0.84019	0.400802	NA
hsa-miR-892c-5p	0	0	0	0	1	NA
hsa-miR-3144-3p	0.576859	-0.492495	2.97087	-0.165774	0.868334	NA
hsa-miR-939-5p	0.489891	-2.63736	2.98532	-0.883443	0.376997	NA
hsa-miR-6503-3p	0	0	0	0	1	NA
hsa-miR-6804-3p	0	0	0	0	1	NA
hsa-miR-548n	0.632144	-2.93496	2.98241	-0.984091	0.325071	NA
hsa-miR-4742-3p	0.560431	-2.79411	2.98371	-0.936454	0.34904	NA
hsa-miR-3941	0	0	0	0	1	NA
hsa-miR-3064-5p	0	0	0	0	1	NA
hsa-miR-3160-3p	0.432602	2.45289	2.99697	0.818455	0.413098	NA
hsa-miR-4724-5p	0	0	0	0	1	NA
hsa-miR-4647	0	0	0	0	1	NA
hsa-miR-6740-5p	2.83846	-4.88155	2.96607	-1.6458	0.099805	NA
hsa-miR-7161-5p	0.426543	2.43774	2.99719	0.813342	0.416022	NA
hsa-miR-548ba	0	0	0	0	1	NA
hsa-miR-4738-3p	0	0	0	0	1	NA
hsa-miR-190a-3p	0.470146	-2.58777	2.98586	-0.866674	0.38612	NA
hsa-miR-5586-5p	0.355133	-2.26763	2.98986	-0.758443	0.448186	NA
hsa-miR-548ae-3p	0.355133	-2.26763	2.98986	-0.758443	0.448186	NA
hsa-miR-1289	0	0	0	0	1	NA
hsa-miR-6516-3p	0	0	0	0	1	NA
hsa-miR-206	0.424141	-2.46965	2.98724	-0.826734	0.408388	NA
hsa-miR-603	0.424141	-2.46965	2.98724	-0.826734	0.408388	NA
hsa-miR-660-3p	0.5459	-2.75791	2.98407	-0.92421	0.355377	NA
hsa-miR-4685-3p	0.331458	-2.18764	2.991	-0.73141	0.464529	NA
hsa-miR-549a-3p	0.331458	-2.18764	2.991	-0.73141	0.464529	NA
hsa-miR-605-3p	0.5459	-2.75791	2.98407	-0.92421	0.355377	NA
hsa-miR-5682	0	0	0	0	1	NA
hsa-miR-4690-5p	0.395865	-2.38869	2.98824	-0.799362	0.424081	NA
hsa-miR-6810-5p	0.395865	-2.38869	2.98824	-0.799362	0.424081	NA
hsa-miR-100-3p	0.395865	-2.38869	2.98824	-0.799362	0.424081	NA
hsa-miR-548q	0.381364	2.31384	2.99902	0.771534	0.440391	NA
hsa-miR-4509	0	0	0	0	1	NA
hsa-miR-5701	0.43389	-2.13047	2.98786	-0.713043	0.475819	NA
hsa-miR-380-3p	0.417782	-2.45014	2.98747	-0.820136	0.412138	NA
hsa-miR-3166	0.387941	-2.36314	2.98857	-0.790726	0.429104	NA
hsa-miR-549a-5p	0.506907	-2.66946	2.98498	-0.8943	0.371161	NA
hsa-miR-301b-5p	0.354123	2.2328	3.0003	0.744192	0.45676	NA
hsa-miR-4659b-5p	0.388231	-0.133761	2.98542	-0.0448048	0.964263	NA
hsa-miR-7843-3p	0.425743	2.4286	2.99732	0.810259	0.417792	NA
hsa-miR-4489	0.440316	-2.50759	2.98678	-0.839564	0.401153	NA
hsa-miR-5699-3p	0.440316	-2.50759	2.98678	-0.839564	0.401153	NA
hsa-miR-4686	0.497164	-2.64708	2.98521	-0.886732	0.375223	NA
hsa-miR-6505-3p	0.307782	-2.10205	2.99229	-0.702488	0.482375	NA
hsa-miR-4676-3p	0.307782	-2.10205	2.99229	-0.702488	0.482375	NA
hsa-miR-3609	0.348713	-1.83459	2.99196	-0.613172	0.539762	NA
hsa-miR-4699-5p	0.328159	2.14983	3.00169	0.716207	0.473864	NA
hsa-miR-10398-3p	0.328159	2.14983	3.00169	0.716207	0.473864	NA
hsa-miR-1252-5p	0.328159	2.14983	3.00169	0.716207	0.473864	NA
hsa-miR-6716-3p	0.467914	-2.57419	2.98601	-0.862083	0.388642	NA
hsa-miR-3126-3p	0.397918	1.99607	2.99947	0.665472	0.505749	NA
hsa-miR-219a-1-3p	0.327521	2.14779	3.00172	0.71552	0.474288	NA
hsa-miR-888-3p	0.406445	-2.41316	2.98793	-0.807635	0.419301	NA
hsa-miR-889-5p	0.406445	-2.41316	2.98793	-0.807635	0.419301	NA
hsa-miR-4670-3p	1.54016	4.13805	2.97062	1.39299	0.163622	NA
hsa-miR-4697-3p	0.408264	2.38065	2.99801	0.794077	0.42715	NA
hsa-miR-548p	0.397288	-2.01461	2.98937	-0.673923	0.50036	NA
hsa-miR-5588-5p	0.284107	-2.00999	2.99376	-0.671392	0.501971	NA
hsa-miR-4689	0.408264	2.38065	2.99801	0.794077	0.42715	NA
hsa-miR-4767	1.14841	3.72427	2.97522	1.25176	0.210657	NA
hsa-miR-3180	0.300813	2.06088	3.00295	0.686287	0.492532	NA
hsa-miR-7111-5p	0.300813	2.06088	3.00295	0.686287	0.492532	NA
hsa-miR-3616-5p	0.327514	2.14388	3.00179	0.714202	0.475103	NA
hsa-miR-7843-5p	0.300813	2.06088	3.00295	0.686287	0.492532	NA
hsa-miR-1538	0.291537	2.03075	3.00336	0.67616	0.498939	NA
hsa-miR-2277-3p	1.05271	3.59675	2.97692	1.20821	0.226965	NA
hsa-miR-6826-5p	1.05271	3.59675	2.97692	1.20821	0.226965	NA
hsa-miR-1290	0.801217	-0.0227552	1.6706	-0.013621	0.989132	NA
hsa-miR-6514-5p	0.420677	-2.4488	2.98749	-0.819684	0.412396	NA
hsa-miR-433-3p	0.340865	2.18573	3.00108	0.728315	0.466421	NA
hsa-miR-3158-5p	0.374242	2.2846	2.99947	0.761668	0.446258	NA
hsa-miR-6514-3p	0.305803	1.27428	3.00525	0.424018	0.671553	NA
hsa-miR-374c-5p	0.370048	-2.30314	2.98937	-0.770444	0.441037	NA
hsa-miR-483-3p	0.372575	-2.31086	2.98926	-0.773053	0.439491	NA
hsa-miR-7702	0.236755	-1.80192	2.99745	-0.601149	0.547741	NA
hsa-miR-6501-5p	0.299501	-0.90323	2.99602	-0.301477	0.763051	NA
hsa-miR-4474-3p	0.273466	1.966	3.00427	0.654402	0.512853	NA
hsa-miR-371b-3p	0.313431	-2.11234	2.99213	-0.705965	0.48021	NA
hsa-miR-514b-3p	0.265364	-1.92735	2.99517	-0.643486	0.519909	NA
hsa-miR-4524a-5p	0.306156	0.609825	3.00308	0.203067	0.839083	NA
hsa-miR-4710	0.265108	1.93652	3.00469	0.644497	0.519253	NA
hsa-miR-6736-5p	0.382434	-2.33624	2.98892	-0.781631	0.434432	NA
hsa-miR-551a	0.264297	1.93362	3.00474	0.643523	0.519885	NA
hsa-miR-3122	0.264297	1.93362	3.00474	0.643523	0.519885	NA
hsa-miR-6762-3p	0.264297	1.93362	3.00474	0.643523	0.519885	NA
hsa-miR-548j-5p	0.298416	-2.05756	2.99299	-0.68746	0.491793	NA
hsa-miR-4762-5p	0.338704	-2.19925	2.99083	-0.735333	0.462137	NA
hsa-miR-1911-5p	0.327495	2.14016	3.00185	0.712947	0.475879	NA
hsa-miR-937-3p	0.309851	2.08515	3.00262	0.694443	0.487404	NA
hsa-miR-196b-3p	0.34022	2.18003	3.00117	0.726393	0.467598	NA
hsa-miR-6871-3p	0.280142	1.98878	3.00394	0.662058	0.507934	NA
hsa-miR-4677-5p	0.254484	-1.87662	2.99607	-0.62636	0.531079	NA
hsa-miR-1587	2.91118	-4.9126	2.96587	-1.65638	0.0976453	NA
hsa-miR-155-3p	0.254484	-1.87662	2.99607	-0.62636	0.531079	NA
hsa-miR-6800-5p	0.282088	-1.99028	2.99409	-0.664737	0.506219	NA
hsa-miR-3174	0.239489	1.83673	3.00621	0.61098	0.541213	NA
hsa-miR-5002-3p	0.24612	1.86229	3.00581	0.619563	0.535546	NA
hsa-miR-23c	0.258382	0.599511	2.74333	0.218534	0.827013	NA
hsa-miR-18b-3p	0.306198	2.06973	3.00283	0.689259	0.49066	NA
hsa-miR-4445-3p	0.24612	1.86229	3.00581	0.619563	0.535546	NA
hsa-miR-652-5p	0.24612	1.86229	3.00581	0.619563	0.535546	NA
hsa-miR-3619-3p	0.218773	1.74789	3.00764	0.58115	0.561139	NA
hsa-miR-885-3p	0.270964	-1.93993	2.99495	-0.647735	0.517156	NA
hsa-miR-588	0.305947	-2.07446	2.99272	-0.693168	0.488204	NA
hsa-miR-548az-5p	0.218773	1.74789	3.00764	0.58115	0.561139	NA
hsa-miR-6887-5p	0.272176	1.95179	3.00447	0.649627	0.515933	NA
hsa-miR-3143	0.272176	1.95179	3.00447	0.649627	0.515933	NA
hsa-miR-5691	0.211438	1.71657	3.00816	0.570639	0.568244	NA
hsa-miR-1910-3p	0.211438	1.71657	3.00816	0.570639	0.568244	NA
hsa-miR-450a-2-3p	0.28232	-1.17676	2.99835	-0.392469	0.694712	NA
hsa-miR-147b-3p	0.238344	0.320841	3.00904	0.106626	0.915086	NA
hsa-miR-548ac	0.250745	-1.85465	2.99647	-0.618947	0.535951	NA
hsa-miR-3154	0.226208	-1.74222	2.99861	-0.581008	0.561235	NA
hsa-miR-4757-3p	0.217922	1.7443	3.0077	0.579947	0.561951	NA
hsa-miR-33b-5p	0.189404	-1.55063	3.00266	-0.516418	0.605562	NA
hsa-miR-940	0.250745	-1.85465	2.99647	-0.618947	0.535951	NA
hsa-miR-6845-5p	0.250745	-1.85465	2.99647	-0.618947	0.535951	NA
hsa-miR-1266-5p	0.851061	1.08233	3.0084	0.359768	0.719021	NA
hsa-miR-4720-5p	0.191426	1.62027	3.00984	0.538325	0.590353	NA
hsa-miR-4709-5p	0.191426	1.62027	3.00984	0.538325	0.590353	NA
hsa-miR-3688-3p	0.185008	1.58964	3.0104	0.528051	0.597464	NA
hsa-miR-323a-5p	0.185008	1.58964	3.0104	0.528051	0.597464	NA
hsa-miR-5702	0.185008	1.58964	3.0104	0.528051	0.597464	NA
hsa-miR-6859-5p	0.191426	1.62027	3.00984	0.538325	0.590353	NA
hsa-miR-3124-5p	0.185819	1.59356	3.01033	0.529363	0.596554	NA
hsa-miR-6735-5p	0.185008	1.58964	3.0104	0.528051	0.597464	NA
hsa-miR-3181	0.191426	1.62027	3.00984	0.538325	0.590353	NA
hsa-miR-6886-5p	0.191426	1.62027	3.00984	0.538325	0.590353	NA
hsa-miR-3133	0.191426	1.62027	3.00984	0.538325	0.590353	NA
hsa-miR-6727-5p	0.165729	-1.40222	3.00617	-0.466449	0.640894	NA
hsa-miR-6786-3p	0.238154	1.81993	3.00647	0.605338	0.544955	NA
hsa-miR-933	0.238154	1.81993	3.00647	0.605338	0.544955	NA
hsa-miR-6730-5p	0.238154	1.81993	3.00647	0.605338	0.544955	NA
hsa-miR-3125	2.26425	-4.53181	2.96859	-1.52659	0.126864	NA
hsa-miR-6873-3p	0.165729	-1.40222	3.00617	-0.466449	0.640894	NA
hsa-miR-548as-5p	0.237093	-1.7862	2.99775	-0.595847	0.551277	NA
hsa-miR-1260a	0.206066	1.11295	3.01405	0.369254	0.711939	NA
hsa-miR-3195	0.392482	1.01113	3.00967	0.335959	0.736902	NA
hsa-miR-4750-5p	0.204132	1.67033	3.00896	0.55512	0.578813	NA
hsa-miR-1233-5p	0.16408	1.47588	3.01257	0.489906	0.6242	NA
hsa-miR-6513-3p	0.16408	1.47588	3.01257	0.489906	0.6242	NA
hsa-miR-154-5p	0.204132	1.67033	3.00896	0.55512	0.578813	NA
hsa-miR-511-5p	0.158578	1.44609	3.01317	0.479924	0.631281	NA
hsa-miR-4665-5p	0.169656	-1.41836	3.00577	-0.471879	0.637013	NA
hsa-miR-496	0.16408	1.47588	3.01257	0.489906	0.6242	NA
hsa-miR-4716-3p	0.17011	1.49731	3.01215	0.49709	0.619125	NA
hsa-miR-3129-5p	0.169352	-1.40441	3.00611	-0.467184	0.640368	NA
hsa-miR-6720-3p	0.169352	-1.40441	3.00611	-0.467184	0.640368	NA
hsa-miR-3921	0.132149	1.29079	3.0159	0.427994	0.668655	NA
hsa-miR-6846-5p	0.136733	1.3172	3.01545	0.436819	0.662243	NA
hsa-miR-3911	0.132149	1.29079	3.0159	0.427994	0.668655	NA
hsa-miR-545-3p	0.132149	1.29079	3.0159	0.427994	0.668655	NA
hsa-miR-708-3p	0.132149	1.29079	3.0159	0.427994	0.668655	NA
hsa-miR-4723-5p	0.136733	1.3172	3.01545	0.436819	0.662243	NA
hsa-miR-548d-3p	0.132149	1.29079	3.0159	0.427994	0.668655	NA
hsa-miR-877-3p	0.132149	1.29079	3.0159	0.427994	0.668655	NA
hsa-miR-376c-5p	0.132149	1.29079	3.0159	0.427994	0.668655	NA
hsa-miR-3131	0.132149	1.29079	3.0159	0.427994	0.668655	NA
hsa-miR-2467-5p	0.136733	1.3172	3.01545	0.436819	0.662243	NA
hsa-miR-7162-5p	0.108576	0.637014	3.02266	0.210747	0.833085	NA
hsa-miR-450a-1-3p	0.109386	1.13707	3.0187	0.376674	0.706416	NA
hsa-let-7f-2-3p	0.131479	0.099507	3.02522	0.0328925	0.97376	NA
hsa-miR-3150b-5p	0.106145	-0.938002	3.01848	-0.310753	0.755988	NA
hsa-miR-3064-3p	0.109386	1.13707	3.0187	0.376674	0.706416	NA
hsa-miR-4741	0.109386	1.13707	3.0187	0.376674	0.706416	NA
hsa-miR-6872-5p	0.109386	1.13707	3.0187	0.376674	0.706416	NA
hsa-miR-520d-3p	0.109386	1.13707	3.0187	0.376674	0.706416	NA
hsa-miR-6875-5p	0.136088	1.30112	3.01572	0.431447	0.666144	NA
hsa-miR-18b-5p	0.105719	1.11214	3.01918	0.368359	0.712605	NA
hsa-miR-133b	0.105719	1.11214	3.01918	0.368359	0.712605	NA
hsa-miR-205-3p	0.105719	1.11214	3.01918	0.368359	0.712605	NA
hsa-miR-548ar-3p	0.105719	1.11214	3.01918	0.368359	0.712605	NA
hsa-miR-3180-3p	0	0	0	0	1	NA
hsa-miR-539-5p	0.0338704	-0.175367	3.02619	-0.0579498	0.953789	NA
hsa-miR-6815-5p	0.152974	-1.28076	3.00931	-0.425598	0.670401	NA
hsa-miR-891a-3p	0.105719	1.11214	3.01918	0.368359	0.712605	NA
hsa-miR-6862-3p	0.0792891	0.906219	3.02289	0.299785	0.764341	NA
hsa-miR-1976	0.0820398	0.925551	3.02266	0.306205	0.759449	NA
hsa-miR-4662a-3p	0.0792891	0.906219	3.02289	0.299785	0.764341	NA
hsa-miR-301b-3p	0.0792891	0.906219	3.02289	0.299785	0.764341	NA
hsa-miR-6858-5p	0.102066	1.0698	3.02001	0.354236	0.723162	NA
hsa-miR-33a-5p	0.0792891	0.906219	3.02289	0.299785	0.764341	NA
hsa-miR-4749-3p	0.0792891	0.906219	3.02289	0.299785	0.764341	NA
hsa-miR-144-5p	0.0677409	-0.474835	3.02564	-0.156937	0.875294	NA
hsa-miR-483-5p	0.349914	-0.474835	3.02564	-0.156937	0.875294	NA
hsa-miR-4440	0.0654989	0.702412	3.02556	0.232159	0.816414	NA
hsa-miR-548am-5p	0.0596832	-0.474835	3.02564	-0.156937	0.875294	NA
hsa-miR-3692-3p	0.0596832	-0.474835	3.02564	-0.156937	0.875294	NA
hsa-miR-147a	0.0546932	0.693673	3.02568	0.229262	0.818666	NA
hsa-miR-4756-5p	0.0546932	0.693673	3.02568	0.229262	0.818666	NA
hsa-miR-149-3p	0.0546932	0.693673	3.02568	0.229262	0.818666	NA
hsa-miR-3620-3p	0.0546932	0.693673	3.02568	0.229262	0.818666	NA
hsa-miR-1226-5p	0.0546932	0.693673	3.02568	0.229262	0.818666	NA
hsa-miR-589-3p	0.0546932	0.693673	3.02568	0.229262	0.818666	NA
hsa-miR-4666a-5p	0.0677409	-0.474835	3.02564	-0.156937	0.875294	NA
hsa-miR-6741-3p	0.0528594	0.677477	3.02591	0.223892	0.822841	NA
hsa-miR-9983-3p	0.0528594	0.677477	3.02591	0.223892	0.822841	NA
hsa-miR-3176	0.028276	-0.175367	3.02619	-0.0579498	0.953789	NA
hsa-miR-6798-3p	0.028276	-0.175367	3.02619	-0.0579498	0.953789	NA
hsa-miR-135b-3p	0.028276	-0.175367	3.02619	-0.0579498	0.953789	NA
hsa-miR-10400-5p	0.113591	0.401704	3.02619	0.132743	0.894397	NA
hsa-miR-5006-3p	0.0298416	-0.175367	3.02619	-0.0579498	0.953789	NA
hsa-miR-5004-3p	0.0298416	-0.175367	3.02619	-0.0579498	0.953789	NA
hsa-miR-4497	0.0272403	0.401704	3.02619	0.132743	0.894397	NA
hsa-miR-1292-3p	0.0748383	0.401704	3.02619	0.132743	0.894397	NA
hsa-miR-758-3p	0.0273466	0.401704	3.02619	0.132743	0.894397	NA
hsa-miR-3196	0.0272403	0.401704	3.02619	0.132743	0.894397	NA
hsa-miR-33a-3p	0.0264297	0.401704	3.02619	0.132743	0.894397	NA
hsa-miR-6879-3p	0.0264297	0.401704	3.02619	0.132743	0.894397	NA
hsa-miR-6793-3p	0.0264297	0.401704	3.02619	0.132743	0.894397	NA
hsa-miR-3149	0.0264297	0.401704	3.02619	0.132743	0.894397	NA
hsa-miR-10394-5p	0.128347	0.401704	3.02619	0.132743	0.894397	NA
hsa-miR-1224-3p	0.0382434	-0.175367	3.02619	-0.0579498	0.953789	NA
hsa-miR-7977	0.0273466	0.401704	3.02619	0.132743	0.894397	NA
hsa-miR-659-3p	0.0273466	0.401704	3.02619	0.132743	0.894397	NA
hsa-miR-5685	0.095701	0.401704	3.02619	0.132743	0.894397	NA

## Sheet: mouse tsRNA LL-F0_vs_NC-F0
	baseMean	log2FoldChange	lfcSE	stat	pvalue	padj
GCCCGGATGATCCTCAG	52.576	1.26289	0.252119	5.00908	5.46904e-07	0.000145203
GCATTGGTGGTTCAGTGGTAGAATTCTCGCCTGCCA	4.79753	-4.07633	0.811182	-5.02518	5.0296e-07	0.000145203
CCCGGATGATCCTCAGT	33.7357	1.68942	0.347155	4.86646	1.13613e-06	0.000201095
TTGGTGGTTCAGTGGTAGAATT	3.24892	-3.53515	0.820975	-4.30604	1.66201e-05	0.00220631
CGTATGGAGGCGTGGGT	26.7445	1.52573	0.372774	4.09292	4.2597e-05	0.0045238
GCATTGGTGGTTCAGTGGTAGAATTCTCGCCTGCCAC	3.2322	-3.23562	0.831532	-3.89116	9.97671e-05	0.00882939
ATTGGTGGTTCAGTGGTAGAATT	14.5842	-2.05127	0.533697	-3.84352	0.000121284	0.00920026
CATATGTCTGCGTGGGT	34.4888	1.36276	0.35846	3.80169	0.000143711	0.00953882
GCCCGGCTAGCTCAGTCGGTAGAGCATGAGACTCTTAATCT	20.4353	-1.18383	0.332864	-3.55649	0.000375844	0.0221748
GCCCGGATAGCTCAGTCGGTAGAGCATCAGACTTTT	6.68666	-1.90232	0.542623	-3.50578	0.000455263	0.0241745
GCCCGGATGATCCTCAGT	104.519	1.04738	0.308239	3.39796	0.000678909	0.0282311
TTGGTGGTTCAGTGGTAGAATTCTCGCCTGCC	3.3589	-2.63517	0.773344	-3.4075	0.000655604	0.0282311
TCACCGCCGCGGCCCGGGTTCGATTCCCGGTCAGGG	1.18336	-3.7002	1.09052	-3.39306	0.000691157	0.0282311
GCCCGGCTAGCTCAGTCGGTAGAGCATGAGACTCTT	7.78166	-1.72092	0.513109	-3.35392	0.000796765	0.0302202
GCCCGGCTAGCTCAGTCGGTAGAGCATG	6.36093	-1.58611	0.481343	-3.29518	0.00098358	0.0348187
ATTGGTGGTTCAGTGGTAGAATTCTCGCCTGCC	14.8101	-1.6307	0.505222	-3.22768	0.00124796	0.0414168
GCCCGGCTAGCTCAGTCGGTAGAGCATGA	41.9334	-0.816073	0.258179	-3.16088	0.00157293	0.0491308
GCCCGGATAGCTCAGTC	6.43508	1.46162	0.479832	3.04611	0.00231825	0.0683884
GCCCGGCTAGCTCAGTCGGTAGAGCATGAGACTCTTAAT	1.51684	-3.25936	1.08541	-3.00288	0.00267436	0.0747413
TTGGTGGTTCAGTGGTAGAATTCTCGCC	10.1313	-1.30556	0.450089	-2.90067	0.0037237	0.0988642
GCATGGGTGGTTCAGTGGTAGAATT	9.62991	-1.1423	0.412635	-2.76831	0.00563472	0.139626
CGGCCCGGGTTCGATTC	1.98789	2.5118	0.910159	2.75973	0.00578487	0.139626
GCCCGGCTAGCTCAGTCGGTAGAGCATGGGACTCTT	5.50381	-1.43221	0.5313	-2.69567	0.00702482	0.149207
ATTGGTGGTTCAGTGGTAGA	1.55215	-2.83332	1.04322	-2.71593	0.00660891	0.149207
CGGCCCGGGTTCGACTC	1.07979	3.27316	1.21053	2.7039	0.00685309	0.149207
GCATTGGTGGTTCAGTGGTAGAA	3.73521	-1.5054	0.577252	-2.60788	0.0091105	0.186064
GCATTGGTGGTTCAGTGGTAGAATTCTCGCCTGCCACG	1.98603	-1.99237	0.784486	-2.53972	0.0110942	0.218187
ATTGGTGGTTCAGTGGTAGAATTCTCGCCTGC	1.98937	-2.24069	0.900557	-2.48812	0.0128421	0.243541
GCCCGGCTAGCTCAGTCGGTAGAGCATGAGACTCT	7.26091	-1.08998	0.444337	-2.45304	0.0141653	0.258286
CGAATGGAGGCGTGGGT	3.05964	1.60145	0.655702	2.44234	0.0145924	0.258286
TGCCACGCGGGAGGCCC	4.11304	1.34104	0.552185	2.42861	0.0151569	0.259623
GGCCCGGGTTCGACTCC	3.94414	1.33136	0.557749	2.38703	0.0169852	0.281849
GGCGGCCCGGGTTCGACTC	53.1946	0.927801	0.395093	2.34831	0.0188588	0.295325
GCATTGGTGGTTCAGTGGTAGA	2.21641	-1.77403	0.75789	-2.34075	0.0192453	0.295325
ATTGGTGGTTCAGTGGTAGAA	0.899494	-2.78915	1.19373	-2.33649	0.0194659	0.295325
GCCCGGATGATCCTCAGTG	82.066	0.576168	0.251232	2.29337	0.0218265	0.297176
ATTGGTGGTTCAGTGGTAGAATTCTC	20.2367	-0.911071	0.39639	-2.29842	0.0215378	0.297176
CGGAAGCGTGCTGGGCCC	4.84012	-1.53377	0.666492	-2.30125	0.0213774	0.297176
TCACCCAGGCGGCCCGGGTTCGACTCCCGGTGTG	0.748758	-3.05534	1.31675	-2.32035	0.0203217	0.297176
ATTGGTGGTTCAGTGGTAGAAT	0.720574	-2.95185	1.30073	-2.26937	0.0232457	0.308587
CCCGGATGATCCTCAGTG	4.95411	1.09918	0.486899	2.25752	0.0239758	0.310515
GGTGGTTCAGTGGTAGAATT	5.00718	-1.35156	0.602446	-2.24345	0.0248678	0.314401
GGCGGCCCGGGTTCGACT	1.99574	1.81067	0.822014	2.20272	0.0276146	0.341008
CACCGCCGCGGCCCGGGTTCGATTCCCGGTCAGGG	0.805979	-2.60173	1.18724	-2.19141	0.0284225	0.343008
GCCCGGATAGCTCAGTCGGTAGAGCATCAGA	80.9697	-0.941331	0.434788	-2.16503	0.0303851	0.358545
GCCCGGCTAGCTCAGTCGGTAGAGCATGAGACTCTTAATC	6.07967	-1.00473	0.466335	-2.15453	0.0311984	0.360138
ATTGGTGGTTCAGTGGTAGAATTCT	5.45437	-1.09382	0.516523	-2.11766	0.0342035	0.386427
ACCGCCGCGGCCCGGGTTCGATTCCCGGTCAGGGAAC	2.68063	-1.59268	0.755709	-2.10753	0.0350714	0.387977
GCATGGGTGGTTCAGTGGTAGAATTCTCG	15.0966	-0.79108	0.379061	-2.08695	0.036893	0.395733
CATGGGTGGTTCAGTGGTAGAATTCTCGC	5.96927	-1.33081	0.63963	-2.08059	0.0374714	0.395733
CGGCTAGCTCAGTCGGTAGAGCATGAGACTCT	0.965247	-2.33782	1.13113	-2.06679	0.0387535	0.395733
ACCGCCGCGGCCCGGGTTCGATTCCCGGTCAGGGAACCA	0.876771	-2.54245	1.22742	-2.07138	0.038323	0.395733
GGCTAGCTCAGTCGGTAGAGCATGAGACTCT	0.873087	-2.61708	1.27937	-2.04561	0.0407949	0.408719
GCATTGGTGGTTCAGTGGTAGAATTCTCGCCTGCCACGCGGGAGG	2.96043	-1.49227	0.732308	-2.03776	0.0415743	0.408814
TCACCCAGGCGGCCCGGGTTCGACTCCCGGTGTGGG	0.697695	-2.49438	1.22871	-2.03008	0.0423486	0.408857
CATGGGTGGTTCAGTGGTAGAATTC	2.12283	-1.5162	0.75344	-2.01237	0.0441808	0.418929
GTTTTCACCCAGGCGGCCCGGGTTCGACTCCCGGTGTGGG	34.3077	-0.801633	0.405726	-1.9758	0.0481777	0.422598
TTGGTGGTTCAGTGGTAGAATTCTC	6.00476	-1.04718	0.527314	-1.98588	0.0470465	0.422598
CATGGGTGGTTCAGTGGTAGAATT	2.7557	-1.30784	0.654431	-1.99844	0.0456693	0.422598
CTGCCACGCGGGAGGCCCGGGTTCGATTCCCGGCCAATGCACCA	5.20289	-1.12019	0.567888	-1.97255	0.0485471	0.422598
GGCGGCCCGGGTTCGAC	1.35991	1.93939	0.979744	1.97949	0.0477614	0.422598
GGTGGTTCAGTGGTAGAATTCT	1.38372	-1.89472	0.970474	-1.95236	0.0508953	0.435894
CCCGGATAGCTCAGTCGGTAGA	24.1735	0.606325	0.316667	1.91471	0.0555296	0.460722
CCCGGATGATCCTCAGTGGTCT	1.71447	1.67549	0.873085	1.91904	0.0549792	0.460722
CATTGGTGGTTCAGTGGTAGAA	0.974237	-2.0926	1.10122	-1.90026	0.0573988	0.468904
GCCCGGCTAGCTCAGTCGGTAGAGCATGAGAC	415.135	-0.480772	0.255125	-1.88446	0.0595034	0.471587
GTTTTCACCCAGGCGGCCCGGGTTCGACTCCCGGTATGGG	18.4769	-0.767156	0.406541	-1.88703	0.0591561	0.471587
GCATTGGTGGTTCAGTGGTAGAAT	9.99155	-0.718777	0.391432	-1.83628	0.0663168	0.517857
TCGATTCCCGGGCGGCGCACC	4.20209	0.993359	0.544175	1.82544	0.0679343	0.522799
CCCGGATAGCTCAGTCGGTAGAGCATCAGA	1.75737	-1.69921	0.937651	-1.8122	0.069955	0.530659
TCAGTGGTAGAATTCTCGCCT	3.73513	1.29293	0.718995	1.79824	0.0721387	0.530855
CGCCGCGGCCCGGGTTCGATTCCCGGTCAGGGAACCA	4.58763	-1.00626	0.561228	-1.79296	0.0729801	0.530855
GTGGTTCAGTGGTAGAATT	2.67222	-1.23019	0.685415	-1.79481	0.0726835	0.530855
ATCCCACCGCTGCCACC	2.00449	1.46852	0.822299	1.78587	0.0741204	0.531864
GCCCGGATAGCTCAGTCGGTAGAGCATCAGACTT	53.7517	-0.672014	0.382533	-1.75675	0.078961	0.533423
CCGGCTAGCTCAGTCGGTAGAGCATGGGACT	2.92651	-1.28938	0.731599	-1.76242	0.0779988	0.533423
CGCGGCCCGGGTTCGATTC	3.22085	1.47322	0.839725	1.75441	0.0793604	0.533423
GCATTGGTGGTTCAGTGGTAGAATTCTCGCCTGCCACGCGGG	9.26592	-0.854416	0.482393	-1.7712	0.0765268	0.533423
TTCCCGGCCAACGCACCA	1.42	1.67661	0.945764	1.77276	0.0762686	0.533423
GGGGGTATAGCTCAGGGGTAGAGCATTTGACT	59.4613	0.541099	0.315132	1.71706	0.0859688	0.546474
GCCCGGATGATCCTCAGTGGTCTGGGGTGCAGGCTTCAAAC	9.51338	-0.735586	0.429053	-1.71444	0.0864479	0.546474
AGTGGTCTGGGGTGCAG	1.05579	1.88083	1.08702	1.73027	0.0835824	0.546474
CCGCCGCGGCCCGGGTTCGATTCCCGGTCAGGGAACCA	0.832987	-1.96499	1.13585	-1.72997	0.0836348	0.546474
CCGGCTAGCTCAGTCGGTAGAGCATGAGACT	1.34294	-1.60959	0.936814	-1.71815	0.085769	0.546474
ATTGGTGGTTCAGTGGTAGAATTC	1.39068	-1.72435	1.01033	-1.70671	0.0878755	0.548963
TTCCCGGCCAATGCACCA	8.74794	0.651927	0.384494	1.69554	0.0899722	0.54916
CGCCGCTGGTGTAGTGGTATCATGCAAGA	0.937878	-3.39448	2.00202	-1.69553	0.0899754	0.54916
CTCACCGCCGCGGCCCGGGTTCGATTCCCGGTCAGGG	1.19806	-1.69047	1.00292	-1.68554	0.0918842	0.554438
GCATGGGTGGTTCAGTGGTAGAATTCTCGC	287.036	-0.541083	0.330962	-1.63488	0.102075	0.565962
GCCCGGCTAGCTCAGTCGGTAGAGCATGAG	97.9054	-0.349487	0.214587	-1.62865	0.103387	0.565962
GCCCGGCTAGCTCAGTCGGTAGAGCATGGGACTCT	22.1462	-0.676475	0.411077	-1.64561	0.0998431	0.565962
ACCCAGGCGGCCCGGGTTCGACTCCCGGTGTGGGAAC	2.17732	-1.29748	0.792805	-1.63657	0.10172	0.565962
ATGGGTGGTTCAGTGGTAGAATTCTCGCCT	4.96515	-1.07439	0.65258	-1.64637	0.0996867	0.565962
CATGGGTGGTTCAGTGGTAGAATTCTCGCC	1.5621	-1.5523	0.937511	-1.65577	0.0977694	0.565962
GGCTAGCTCAGTCGGTAGAGCATGAGACTCTT	0.811008	-1.94253	1.17504	-1.65315	0.0983001	0.565962
CGTTGGTGGTATAGTGGT	0.897443	2.11777	1.28066	1.65365	0.0981978	0.565962
GCCCGGCTAGCTCAGTCGGTAGAGCATGGGAC	0.713707	-2.03937	1.2486	-1.63332	0.102402	0.565962
GCCCGGATGATCCTCAGTGGTCTGG	10.4473	0.61473	0.3832	1.6042	0.10867	0.577035
ACCGCCGCGGCCCGGGTTCGATTCCCGGTCAGGGAACC	0.675128	-2.02115	1.25678	-1.6082	0.107792	0.577035
AGTCGGTAGAGCATGAGAC	0.681839	-2.22329	1.37812	-1.61328	0.106684	0.577035
GCATGGGTGGTTCAGTGGTAGAATTCT	23.3723	-0.551337	0.347881	-1.58485	0.113002	0.586257
TCCCGGCCAATGCACCA	5.87894	0.734675	0.463887	1.58374	0.113253	0.586257
TCTCTTCGGGGGCGTGG	1.04178	1.67842	1.06115	1.5817	0.113718	0.586257
GGGGTATAGCTCAGGGGTAGAGCATTTGACTG	0.687755	2.00262	1.29579	1.54548	0.122229	0.624076
GCATTGGTGGTTCAGTGGTAGAATTC	29.9283	-0.575796	0.375014	-1.5354	0.124686	0.625619
AGGCGGCCCGGGTTCGACTCCCGGTGTGGG	2.65591	-1.05532	0.687698	-1.53458	0.124888	0.625619
GGGTATAGCTCAGTGGTAGAGCATTTG	0.78683	1.82007	1.19729	1.52016	0.128471	0.63755
TTGGTGGTTCAGTGGTAGAATTCTCGC	29.7921	-0.577875	0.383931	-1.50515	0.132285	0.648135
TCCCCGGCATCTCCACCA	7.56452	-0.938598	0.624814	-1.5022	0.133045	0.648135
ATTGGTGGTTCAGTGGTAGAATTCTCGC	238.372	-0.613551	0.420808	-1.45803	0.144832	0.680026
GCATTGGTAGTTCAATGGTAGAATTCTCGC	30.1256	-0.492485	0.335166	-1.46937	0.141731	0.680026
TGGACATATGTCTGCGTGGGT	5.4612	-0.801932	0.548601	-1.46178	0.143802	0.680026
CAGTGGTAGAATTCTCGCCTGCCACGCGGGAGGCCCGGGT	2.13221	-1.15379	0.793622	-1.45383	0.145994	0.680026
GCATGGGTGGTTCAGTGGTAGAATTCTCGCCTG	0.944762	-1.57382	1.08102	-1.45587	0.145428	0.680026
TGGTGGTTCAGTGGTAGAATTCTCGCCT	6.36186	-0.753232	0.523502	-1.43883	0.150198	0.693524
CCCGGATAGCTCAGTCGGTAGAG	402.721	0.388643	0.271521	1.43135	0.152329	0.697298
CCGGATAGCTCAGTCGGTAGAGCA	3.84171	0.788925	0.565245	1.39572	0.162798	0.709213
TCGATTCCCGGCCAATGCACC	5.80379	0.666661	0.476214	1.39992	0.161538	0.709213
CGCCGCGGCCCGGGTTCGATTCCCGGTCAGGGAACC	1.64612	-1.13292	0.816601	-1.38736	0.165332	0.709213
CTGCCACGCGGGAGGCCC	4.09186	0.769733	0.557652	1.38031	0.167491	0.709213
ACCCAGGCGGCCCGGGTTCGACTCCCGGTATGGGAAC	0.647188	-1.70158	1.23221	-1.38092	0.167303	0.709213
AGTCGGTAGAGCATCAGA	0.782899	-1.70048	1.2208	-1.39292	0.163644	0.709213
AGTGGTCTGGGGTGCAGG	1.0165	1.52719	1.10367	1.38374	0.166439	0.709213
GCATTGGTGGTTCAATGGTAGAATTCTCGCC	1.46466	-1.21226	0.872348	-1.38965	0.164636	0.709213
GGGATTAGCTCAAATGG	0.759802	-1.7383	1.26171	-1.37773	0.168288	0.709213
GGGTATAGCTCAGGGGTAGAGC	1.26685	1.35252	0.972807	1.39032	0.164431	0.709213
TCAGTGGTCTGGGGTGCAGGCTTCAAACCTGTA	0.760455	-1.57482	1.149	-1.3706	0.170498	0.712871
GTTTTCACCCAGGCGGCCCGGGTTCGACTCCCGGTGTGGGAACC	0.956775	-1.40884	1.03128	-1.3661	0.171907	0.713146
GCATTGGTGGTTCAGTGGTAGAATTCTCGCCTG	335.476	-0.475098	0.354375	-1.34067	0.180029	0.721395
TTCAGTGGTAGAATTCTCGCCT	12.1673	0.747837	0.554783	1.34798	0.177664	0.721395
GGGGATTAGCTCAAATGGTAGA	8.77327	-0.569871	0.425234	-1.34014	0.180201	0.721395
CGGATAGCTCAGTCGGTAGAGCATCAGACT	0.636016	-2.03527	1.5204	-1.33864	0.180688	0.721395
GCTCTCACCGCCGCGGCCCGGGTTCGATTCCCGGTCAGGGAACCA	3.7246	-0.898383	0.668494	-1.34389	0.178984	0.721395
GGATGTAGCTCAGTGGTAGAG	7.60499	0.612602	0.460001	1.33174	0.182945	0.724954
ATTGGTGGTTCAGTGGTAGAATTCTCG	6.0109	-0.613287	0.474673	-1.29202	0.19635	0.75552
CCAGGCGGCCCGGGTTCGACTCCCGGTGTGGGAACC	2.70552	-0.816239	0.630301	-1.295	0.19532	0.75552
GATTCCCGGGCGGCGCACCA	6.40567	0.71539	0.553102	1.29341	0.195868	0.75552
GGGATTAGCTCAAATGGTAGA	3.87045	-0.696851	0.537672	-1.29605	0.194958	0.75552
CCGGATAGCTCAGTCGGTAGAG	7.94285	0.522095	0.407837	1.28016	0.20049	0.760431
ATCTCGCTGGGGCCTCCA	0.741234	1.65121	1.28584	1.28415	0.19909	0.760431
CATTGGTGGTTCAGTGGTAGAATTC	10.3829	-0.528024	0.414389	-1.27422	0.202585	0.762926
TCAGTGGTAGAATTCTCGCCTGCCACGCGGGAGGCCCGGGT	2.09206	-0.933558	0.736216	-1.26805	0.20478	0.765764
CACCGCCGCGGCCCGGGTTCGATTCCCGGTCAGGGAAC	0.822938	-1.47572	1.16833	-1.2631	0.206553	0.766989
GCCCGGCTAGCTCAGTCGGTAGAGCATGGGACT	132.682	-0.444489	0.35542	-1.2506	0.21108	0.771107
GGGGTATAGCTCAGTGGTAGAGCATTTGA	31.9102	0.320128	0.256506	1.24804	0.212018	0.771107
CATGGGTGGTTCAGTGGTAGAATTCTC	3.35294	-0.729615	0.581691	-1.2543	0.209733	0.771107
GGATGTAGCTCAGTGGTAGAGC	8.65934	0.4957	0.401659	1.23413	0.217155	0.784416
CATTGGTGGTTCAGTGGTAGAATTCTCGCCT	1071.7	0.608005	0.503012	1.20873	0.226767	0.784467
GCCCGGATAGCTCAGTCGGTAGAGCATCAGACTTT	12.3555	-0.489556	0.405142	-1.20835	0.226911	0.784467
GTTCGAAACCGGGCGGAAACACCA	7.65563	0.500921	0.415083	1.2068	0.22751	0.784467
GCATTGGTAGTTCAATGGTAGAATTCTCGCCTC	4.2597	-0.713897	0.583976	-1.22248	0.221528	0.784467
CCCGGCTAGCTCAGTCGGTAGAGCATGAGACTC	1.07829	-1.18651	0.982289	-1.2079	0.227086	0.784467
GCATGGGTGGTTCAGTGGTAGAATTC	2.99201	-0.780882	0.644639	-1.21135	0.225763	0.784467
GCATTGGTGGTTCAGTGGTAGAATTCTCGCCTGCCACGCGGGA	2.34713	-0.901761	0.735367	-1.22627	0.220096	0.784467
ATTGGTGGTTCAGTGGTAGAATTCTCGCC	40.373	-0.569442	0.479035	-1.18873	0.234547	0.784869
GCTCTCACCGCCGCGGCCCGG	3.39251	0.755963	0.63985	1.18147	0.237416	0.784869
GCCCGGCTAGCTCAGTCGGTAGAGCATGGGACTCTTAATCC	1.55557	-0.988621	0.834065	-1.18531	0.235897	0.784869
TCTCGCTGGGGCCTCCA	1.48902	1.03603	0.877942	1.18007	0.237974	0.784869
GGGTATAGCTCAGTGGTAGAG	1.43729	1.24285	1.04053	1.19443	0.232309	0.784869
GTTCAAGTCACGTCGGGGT	0.79714	1.41115	1.18152	1.19436	0.232338	0.784869
GTTTTCACCCAGGCGGCCCGGGTTCGACTCCCGGTGTGGGAACCA	2.54945	-0.94419	0.794255	-1.18878	0.234528	0.784869
GCCCGGATAGCTCAGTCGGTAGAGCATCAGAC	64.7489	-0.592035	0.506056	-1.1699	0.242041	0.787946
TGGTTCAGTGGTAGAATTCTCGCCT	4.25404	-0.736709	0.631482	-1.16663	0.243358	0.787946
CCAGGCGGCCCGGGTTCGACTCCCGGTATGGGAACC	1.20185	-1.13969	0.976073	-1.16762	0.242958	0.787946
AGTGGTCTGGGGTGCAGGCTTCAAACCTGTA	4.8727	0.617225	0.532104	1.15997	0.246061	0.791869
CCCGGATAGCTCAGTCGGTAGAGC	123.398	0.31575	0.275989	1.14407	0.252595	0.796113
GCATTGGTAGTTCAATGGTAGAATTCTCGCC	10.1488	-0.51135	0.449428	-1.13778	0.255213	0.796113
CACCCAGGCGGCCCGGGTTCGACTCCCGGTGTGGGAAC	0.933615	-1.37978	1.20099	-1.14886	0.250613	0.796113
CATTGGTGGTTCAGTGGTAGAAT	1.51558	-0.976742	0.857799	-1.13866	0.254844	0.796113
CCTGCCACGCGGGAGGCCCGGGTTCGATTCCCGGCCAATGCACCA	0.791181	-1.29784	1.13235	-1.14615	0.251735	0.796113
GATGTAGCTCAATGGTAGAG	2.62355	0.796013	0.701333	1.135	0.256376	0.796113
TCCCGGGCGGCGCACCA	2.20894	0.7771	0.701058	1.10847	0.26766	0.826323
CGAAACCGGGCGGAAACACC	1.93126	0.826139	0.749376	1.10244	0.270272	0.829564
GCCCGGCTAGCTCAGTCGGTAGAGCATGGGACTC	22.8186	-0.427936	0.392196	-1.09113	0.275216	0.829866
GTGGTTCAGTGGTAGAATTCTCGCCT	5.25002	-0.627032	0.573819	-1.09273	0.274511	0.829866
ATCCCACTCCTGACACCA	3.60495	-0.772893	0.70588	-1.09494	0.273545	0.829866
GCTCTCACCGCCGCGGCCCGGGTTCGATTCCCGGTCAGGGAA	2.03105	-0.924562	0.849829	-1.08794	0.276622	0.829866
GCATGGGTGGTTCAGTGGTAGAATTCTC	102.857	-0.304445	0.281113	-1.083	0.278809	0.831729
GCCCGGCTAGCTCAGTCGGTAGAGCATGAGACT	452.778	-0.265346	0.245861	-1.07925	0.280474	0.832021
TCCCGGACGAGCCCCCA	2.6711	0.688502	0.641212	1.07375	0.282935	0.834657
CGGATAGCTCAGTCGGTAGAGC	0.785214	1.22824	1.15576	1.06271	0.287912	0.844648
AGGCGGCCCGGGTTCGACTCCCGGTGTGG	0.640585	-1.32863	1.25523	-1.05848	0.289838	0.845626
GCCCGGATGATCCTCAGTGG	17.2894	0.368225	0.350261	1.05129	0.293127	0.85055
CCCGGATAGCTCAGTCGGTAGAGCA	197.623	0.297418	0.285798	1.04066	0.298036	0.853325
GTTTTCACCCAGGCGGCCCGG	42.5242	0.400394	0.385445	1.03878	0.298905	0.853325
CGGCTAGCTCAGTCGGTAGAGCATGAGACT	3.1257	-0.714401	0.686361	-1.04085	0.297944	0.853325
GGCTCGTTGGTCTAGGGGTATGATTCTCGCT	1.1229	-1.0777	1.04435	-1.03193	0.302106	0.857852
GCATGGGTGGTTCAGTGGTAGAATTCTCGCC	237.67	-0.402729	0.398709	-1.01008	0.312456	0.869867
AGTGGTCTGGGGTGCAGGCTTCAAACCTGTAG	1.51814	0.933813	0.920486	1.01448	0.310354	0.869867
CCCCGGCATCTCCACCA	0.79068	-1.27334	1.24984	-1.0188	0.308298	0.869867
GGTATAGCTCAGTGGTAGAG	0.780081	1.34019	1.328	1.00918	0.31289	0.869867
CCTGCCACGCGGGAGGCC	3.57566	0.555037	0.562844	0.986129	0.32407	0.891612
GCCCGGATAGCTCAGTCGGTAGAGCATC	2.23694	-0.73537	0.744694	-0.987479	0.323408	0.891612
GCATTGGTGGTTCAGTGGTAGAATTCTCGCCT	42676	0.461435	0.480764	0.959795	0.337158	0.894954
GCCCGGCTAGCTCAGTCGGTAGAGCATGAGA	1229.58	-0.157714	0.198548	-0.79434	0.426998	0.894954
GCCCGGATAGCTCAGTCGGTAGAG	779.056	0.212881	0.282048	0.754768	0.450388	0.894954
CATTGGTGGTTCAGTGGTAGAATTCTC	118.273	0.223451	0.274829	0.813054	0.416187	0.894954
GCATTGGTGGTTCAGTGGTAGAATT	284.348	-0.189967	0.218051	-0.871202	0.383644	0.894954
GCCCGGCTAGCTCAGTCGGTAGAGCATGAGACTC	104.522	-0.234476	0.300179	-0.781121	0.434731	0.894954
GCCCGGATAGCTCAGTCGGTAGA	224.34	0.254887	0.279066	0.913357	0.361055	0.894954
GCCCGGATAGCTCAGTCGGTAGAGCATCAGACT	85.7608	-0.468339	0.500532	-0.935681	0.349437	0.894954
TTGGTGGTTCAGTGGTAGAATTCTCGCCT	53.6985	-0.346825	0.418284	-0.829162	0.407013	0.894954
AGTGGTCTGGGGTGCAGGCTTCAAACCTGTAGC	86.8355	0.254291	0.317451	0.801039	0.423109	0.894954
CCGGCTAGCTCAGTCGGTAGAGCATGAGA	29.2824	0.247381	0.293851	0.841858	0.399867	0.894954
TCGATTCCCGGGCGGCGCACCA	65.2278	0.291078	0.349393	0.833097	0.40479	0.894954
GCCCGGATGATCCTCAGTGGTCTG	37.9687	0.247592	0.279054	0.887255	0.374942	0.894954
GCATTGGTAGTTCAATGGTAGAATTCTCGCCT	21.8017	-0.338407	0.420674	-0.804441	0.421142	0.894954
CATTGGTGGTTCAGTGGTAGAATTCTCGCCTGCC	5.04657	0.53707	0.681266	0.788341	0.430497	0.894954
GCATTGGTGGTTCAGTGGTAGAATTCTCGCCTGCCACGCGGGAGGCCCGGGT	49.5518	-0.392028	0.421401	-0.930297	0.352217	0.894954
GGGGGTATAGCTCAGTGGTAGAGCATTTGACTG	20.4742	-0.233223	0.301223	-0.774253	0.438781	0.894954
CATGGGTGGTTCAGTGGTAGAATTCTCGCCT	8.30239	-0.523775	0.618898	-0.846302	0.397384	0.894954
GGTGGTTCAGTGGTAGAATTCTCGCCT	5.71234	0.461009	0.577064	0.798887	0.424356	0.894954
CCTGCCACGCGGGAGGCCC	12.461	0.345075	0.379143	0.910144	0.362746	0.894954
CCTGCCACGCGGGAGGCCCGGGT	16.1679	0.34956	0.368472	0.948675	0.342786	0.894954
TGGTGGTTCAGTGGTAGAATTCTCGC	6.43706	-0.417639	0.483539	-0.863713	0.387746	0.894954
TTCGATTCCCGGCCAATGCACCA	16.0807	0.291643	0.383124	0.761223	0.446524	0.894954
CGCCGCTGGTGTAGTGGTATCATGCAAGATTCCC	1.82597	0.774712	1.03709	0.747004	0.455061	0.894954
GCATTGGTGGTTCAATGGTAGAATTCTCGCCT	4.75704	-0.414262	0.532944	-0.777309	0.436976	0.894954
GGGGGTATAGCTCAGTGGTAGA	16.288	0.353592	0.46669	0.75766	0.448655	0.894954
TTCAGTGGTAGAATTCTCGC	7.23338	0.43619	0.459571	0.949126	0.342557	0.894954
CCCGGCTAGCTCAGTCGGTAGAGCATGA	4.1248	-0.480394	0.516756	-0.929636	0.35256	0.894954
CGATTCCCGGCCAACGCACCA	5.25367	0.415398	0.516686	0.803966	0.421417	0.894954
GCATTGGTAGTTCAATGGTAGAATTCTCGCCTCC	2.96546	-0.557168	0.645125	-0.863659	0.387776	0.894954
GCATTGGTGGTTCAGTGGTAGAATTCTTGC	3.27066	-0.579013	0.617816	-0.937194	0.348659	0.894954
GCCCGGCTAGCTCAGTCGGTAGAGCATGG	4.35426	-0.400829	0.498684	-0.803774	0.421527	0.894954
GGGTATAGCTCAGTGGTAGAGC	9.31265	0.467799	0.478346	0.977951	0.328099	0.894954
AGGCGGCCCGGGTTCGACTCCCGGTGTGGGAACC	1.2278	-0.927665	0.964152	-0.962157	0.335971	0.894954
ATTCCCGGCCAATGCACCA	3.49673	0.44346	0.583685	0.75976	0.447398	0.894954
CCCGGATAGCTCAGTCGGT	1.004	0.993829	1.22705	0.809935	0.417977	0.894954
CCGGATGATCCTCAGTGGTCTGGGGTGCAGGCT	2.23837	0.496167	0.664092	0.747136	0.454981	0.894954
CGGATAGCTCAGTCGGTAGAG	3.34486	0.542861	0.569193	0.953738	0.340216	0.894954
CTCGTTGGTCTAGGGGTATGATTCTC	1.70094	0.673314	0.878676	0.766283	0.443508	0.894954
GCATGGGTGGTTCAGTGG	4.29185	-0.588386	0.686943	-0.856528	0.391706	0.894954
GCGCCGCTGGTGTAGTGGTATCATGCAAGATTCC	2.81345	-0.609583	0.63925	-0.953591	0.340291	0.894954
GCTCGTTGGTCTAGGGGTATGATTCTCGCTT	1.53797	-0.853336	0.989796	-0.862133	0.388614	0.894954
GGCGGCCCGGGTTCGACTCCCGGTATGGGAAC	3.62642	0.543202	0.578874	0.938376	0.348051	0.894954
GGGGATGTAGCTCAATGGTAGAG	1.52448	0.775441	0.901708	0.859969	0.389806	0.894954
GGGGATGTAGCTCAGTGGTAGA	3.6697	0.541512	0.628478	0.861624	0.388895	0.894954
GGTATAGCTCAGTGGTAGAGCATTTGA	2.29848	0.597405	0.715316	0.835163	0.403626	0.894954
GGTTCAGTGGTAGAATTCTCGC	1.60413	-0.626317	0.803033	-0.779939	0.435427	0.894954
GTTTTCACCCAGGCGGCCCGGGTTCGACTCCCGGTGTGG	4.71063	-0.435239	0.536422	-0.811373	0.417151	0.894954
TGGTTCAGTGGTAGAATTCTCGCC	0.652134	-1.13117	1.38779	-0.815088	0.415022	0.894954
TTCAGTGGTAGAATTCTCGCCTGCCACGCGGGAGGCCCGGGT	2.85197	-0.530516	0.626641	-0.846603	0.397216	0.894954
TTCGGCGCTCTCACCGCCGCGGCCCGGGT	4.87186	0.489698	0.644478	0.759836	0.447353	0.894954
AATTCTCGCCTGCCACGCGGGAGGCCCGGGT	0.649179	1.12412	1.2939	0.868785	0.384965	0.894954
AGCAGAGTGGCGCAGCGGAAGCGTGCTGGGC	1.2275	-0.865392	0.922492	-0.938102	0.348192	0.894954
AGTCGGTAGAGCATGAGACT	1.13693	-0.852104	1.04653	-0.81422	0.415519	0.894954
AGTGGTAGAATTCTCGCCTGCCACGCGGGAGGC	1.52592	0.648035	0.853713	0.759078	0.447806	0.894954
ATTCCCGGGCGGCGCACCA	0.901731	1.04889	1.14306	0.91761	0.358823	0.894954
CACCCAGGCGGCCCGGGTTCGACTCCCGGTATGGGAAC	0.827336	-0.872354	1.11033	-0.785669	0.432061	0.894954
CAGGCGGCCCGGGTTCGACTCCCGGTATGGGAA	1.66538	0.654019	0.785278	0.83285	0.40493	0.894954
CAGGCGGCCCGGGTTCGACTCCCGGTGTGG	0.707091	-1.02295	1.17135	-0.873308	0.382495	0.894954
CCGCGGCCCGGGTTCGATTCCCGGTCAGGGAACCA	0.911639	-0.945318	1.10203	-0.857796	0.391005	0.894954
CCGGATGATCCTCAGTGGTCTGGGGTG	0.660904	-0.961258	1.23614	-0.777629	0.436788	0.894954
CCGTATGGAGGCGTGGGT	0.720108	1.13591	1.16865	0.97198	0.33106	0.894954
CCTGCCACGCGGGAGGCCCG	1.3846	0.686996	0.869686	0.789936	0.429565	0.894954
CGAATCCCATCCTCGTCGCCA	0.680233	1.0695	1.36636	0.782739	0.43378	0.894954
GCAGCGGAAGCGTGCTGGGC	0.652107	-1.1283	1.28005	-0.881448	0.378076	0.894954
GCATTGGTGGTTCAGTGGTAGAATTCTCGCCTGCCACGCGGGAGGC	2.12281	-0.691231	0.771411	-0.896061	0.37022	0.894954
GCATTGGTGGTTCAGTGGTAGAATTCTCGCCTGCCACGCGGGAGGCCCGGG	3.90437	-0.49558	0.645057	-0.768273	0.442325	0.894954
GCCCGGATGATCCTCAGTGGT	1.18187	0.786372	0.974275	0.807136	0.419588	0.894954
GCCTGGATAGCTCAGTCGGTAGAG	1.54478	0.825188	0.901022	0.915835	0.359753	0.894954
GGCGGCCCGGGTTCGACTCCCGGTGTGGGAAC	1.64297	0.721329	0.823675	0.875744	0.381169	0.894954
GGCGGCCCGGGTTCGACTCCCGGTGTGGGAACCA	3.14371	-0.486042	0.631255	-0.769961	0.441323	0.894954
GGGGGTATAGCTCAGGGGTAGAGCATTTGAC	0.744381	0.920608	1.16901	0.787513	0.430982	0.894954
GGGGGTATAGCTCAGTGGTAGAGCATTTGACTGCA	0.637517	-1.02847	1.25877	-0.817039	0.413906	0.894954
GGGGTATAGCTCAGGGGTAGAGC	1.27515	0.722847	0.963621	0.750136	0.453173	0.894954
GGGTATAGCTCAGTGGTAGAGCA	1.05569	0.926785	0.99669	0.929863	0.352442	0.894954
GTAGAATTCTCGCCTGCCACGCGGGAGGCCCGGGT	0.611279	0.985439	1.30795	0.753425	0.451195	0.894954
GTGGTTCAGTGGTAGAATTCT	0.85127	-1.12484	1.19603	-0.940478	0.346972	0.894954
GTAGTCGTGGCCGAGTGG	1.41888	0.673886	0.933681	0.721752	0.470447	0.9051
CACCGCCGCGGCCCGGGTTCGATTCCCGGTCAGGGAACCA	0.700491	-0.885588	1.22398	-0.723532	0.469353	0.9051
GATGTAGCTCAGTGGTAGAG	2.02493	0.563294	0.778836	0.723251	0.469526	0.9051
GCCCGGATGATCCTCAGTGGTC	3.2294	-0.420366	0.574553	-0.73164	0.464389	0.9051
GGGATTAGCTCAAATGGTAGAG	2.44411	-0.512457	0.701007	-0.73103	0.464761	0.9051
TCAGTGGTCTGGGGTGC	0.612603	0.905529	1.25379	0.722233	0.470151	0.9051
CTGCCACGCGGGAGGCCCGGGT	5.70018	0.346762	0.482891	0.718097	0.472698	0.906146
ACCGGGCGGAAACACCA	9.32449	0.335934	0.470426	0.714106	0.475162	0.907593
GCATTGGTGGTTCAGTGGTAGAATTCTCGCCTGC	25.1947	-0.291726	0.41458	-0.703668	0.48164	0.9076
GTTCAGTGGTAGAATTCTCGC	11.2736	0.279191	0.401165	0.69595	0.48646	0.9076
TCGATTCCCGGCCAACGCACCA	13.95	0.271711	0.391019	0.694881	0.48713	0.9076
TCCCCGGCATCTCCACC	1.40778	-0.713726	1.02643	-0.695349	0.486837	0.9076
AGGCGGCCCGGGTTCGACTCCCGGTATGGG	1.30842	-0.635201	0.908715	-0.699009	0.484546	0.9076
GATGTAGCTCAGTGGTAGA	0.771956	0.835259	1.17969	0.70803	0.478926	0.9076
GGGGTATAGCTCAGTGGTAGAGCATTTGAC	0.734217	-0.805683	1.15904	-0.695127	0.486975	0.9076
GCATTGGTAGTTCAATGGTAGAATTCTCGCCTCCC	1.59497	0.613179	0.900172	0.681179	0.495758	0.912142
AGGCGGCCCGGGTTCGACTCCCGGTATGGGAACC	2.51819	-0.44282	0.651106	-0.680104	0.496439	0.912142
GGGGGATTAGCTCAAATGGTAGA	2.80958	-0.450873	0.662135	-0.680939	0.49591	0.912142
CATTGGTGGTTCAGTGGTAGAATTCTCGCCTGCCACGCGGGAGGCCCGGGT	1.62692	-0.605198	0.888197	-0.681378	0.495632	0.912142
GTTTTCACCCAGGCGGCCCG	4.27699	0.355482	0.525631	0.676296	0.498852	0.913416
ATTGGTGGTTCAGTGGTAGAATTCTCGCCT	241.42	-0.309489	0.464768	-0.6659	0.505475	0.922362
GGGATGTAGCTCAGTGGTAGA	3.00914	0.406311	0.614103	0.661634	0.508206	0.922438
CCGGATAGCTCAGTCGGTAGAGC	1.88819	0.517782	0.784031	0.660409	0.508991	0.922438
TTCGAAACCGGGCGGAAACACCA	42.4562	0.214961	0.336666	0.638498	0.523149	0.92276
CCCGGGTTTCGGCACCA	4.95922	-0.435013	0.671478	-0.647843	0.517086	0.92276
TGGTCTGGGGTGCAGGCTTCAAACCTGTAGC	7.74359	0.281666	0.434223	0.648667	0.516554	0.92276
AGCGGAAGCGTGCTGGGC	1.03615	0.692459	1.06892	0.647809	0.517109	0.92276
CCCGGATAGCTCAGTCGGTAGAGCATCAGACTT	1.8759	-0.515579	0.801534	-0.64324	0.520068	0.92276
CGCCGCTGGTGTAGTGGTATCATGCAAG	0.982174	-0.676469	1.06248	-0.636686	0.524329	0.92276
GTCGGTAGAGCATGAGA	0.664564	-0.833974	1.31138	-0.635951	0.524809	0.92276
GCGGCCCGGGTTCGACTCCCGGTATGGGAAC	0.920679	0.660866	1.02208	0.646588	0.517898	0.92276
GGGGGTATAGCTCAGTGGTAGAGCA	5.38441	0.364441	0.567753	0.6419	0.520938	0.92276
GGTATAGCTCAGTGGTAGA	1.6418	0.497462	0.785978	0.632922	0.526785	0.923177
GGGTATAGCTCAGTGGTAGAGCATTTGA	10.5442	0.236668	0.383028	0.617887	0.53665	0.926107
GCATTGGTGGTTCAATGGTAGAATTCTCGC	7.73569	-0.270007	0.433836	-0.62237	0.533698	0.926107
GGGGATTAGCTCAAATGGTAGAG	7.10269	-0.277957	0.450665	-0.616771	0.537386	0.926107
TTCGAAACCGGGCGGAAACACC	4.66866	0.319987	0.513136	0.623591	0.532896	0.926107
GCTCTCACCGCCGCGGCCCGGGT	0.749739	0.856029	1.37754	0.621419	0.534324	0.926107
GGCTCGTTGGTCTAGGGGTATGATTCTCGCTT	1.03262	0.695815	1.13243	0.614446	0.538921	0.926107
CCCGGATGATCCTCAGTGGTCTG	2.45697	0.387595	0.635218	0.610176	0.541745	0.927957
GCATTGGTGGTTCAGTGGTAGAATTCTTGCCT	7.24334	0.34394	0.570423	0.602955	0.546538	0.932321
CGATTCCCGGCCCATGCACCA	0.86918	-0.700515	1.16548	-0.601053	0.547805	0.932321
GATGTAGCTCAGTGGTAGAGC	1.26735	-0.552132	0.923312	-0.597991	0.549846	0.932806
GGGGTATAGCTCAGGGGTAGAGCATTTGACT	3.24292	0.346534	0.58237	0.595041	0.551816	0.933167
GTTTTCACCCAGGCGGCCCGGG	11.1545	0.276806	0.467265	0.592397	0.553585	0.933186
GGGGTATAGCTCAGTGGTAGAGC	12.9587	0.256572	0.438255	0.58544	0.558252	0.936619
GGTAGAATTCTCGCCTGCCACGCGGGAGGC	1.52788	0.487584	0.834752	0.584106	0.559149	0.936619
GTTCAGTGGTAGAATTCTCGCCTGCCACGCGGGAGGCCCGGGT	3.38257	-0.417866	0.720753	-0.579764	0.562074	0.938557
GGGATTAGCTCAAATGGTAGAGC	1.63862	0.477916	0.828919	0.576553	0.564242	0.939224
GCATTGGTGGTTCAGTGGTAGAATTCT	266.129	-0.178677	0.314485	-0.568157	0.569928	0.939675
AGTGGTAGAATTCTCGC	27.9155	0.234778	0.412636	0.568972	0.569375	0.939675
GGTAGAATTCTCGCCTGCCACGCGGGAGGCCCGGGT	5.25066	0.270056	0.477375	0.565709	0.571591	0.939675
GTTCAATCCCCGGCACCTC	0.699827	-0.669591	1.17909	-0.567889	0.570111	0.939675
CATTGGTGGTTCAGTGGTAGAATTCTCGCCTG	4.0449	-0.305713	0.547813	-0.558061	0.576802	0.945315
GCGCCGCTGGTGTAGTGGTATCATGCAAGATTCCC	1.57515	0.530796	0.958449	0.553807	0.579711	0.947158
CGCCGCTGGTGTAGTGGTATCATGCA	1.45234	-0.461366	0.838953	-0.54993	0.582367	0.94858
AGTGGTAGAATTCTCGCCT	10.0029	0.490437	0.897842	0.54624	0.584901	0.949794
CATTGGTGGTTCAGTGGTAGAATT	49.7424	-0.149051	0.277709	-0.536715	0.591464	0.949985
AGGCGGCCCGGGTTCGACTCCCGGTATGGGAA	1.74116	-0.422438	0.77943	-0.541983	0.58783	0.949985
CCCGGATAGCTCAGTCGGTAGAGCAT	1.0022	0.544973	1.02638	0.530968	0.595441	0.949985
GCCCGGATAGCTCAGTCGGTA	0.795703	-0.647445	1.20665	-0.536565	0.591568	0.949985
GGGATGTAGCTCAGCGGTAGAG	1.69202	-0.419848	0.786438	-0.53386	0.593438	0.949985
GGGGGATTAGCTCAAATGGTAGAGC	1.36055	0.497357	0.937494	0.530517	0.595753	0.949985
TCGATTCCCGGCCAATGCACCA	144.894	0.14994	0.297502	0.503996	0.614264	0.950597
CGGCTAGCTCAGTCGGTAGAGCATGAGA	5.50424	-0.250782	0.485177	-0.516888	0.605234	0.950597
CCCGGATGATCCTCAGTGGTCTGGGGTGCAGGCTTC	8.31525	0.202945	0.401617	0.50532	0.613334	0.950597
GGCGGCCCGGGTTCGACTCC	8.22258	0.238273	0.480966	0.495406	0.620314	0.950597
GGGGTATAGCTCAGTGGTAGAGCATTTG	3.3371	0.284404	0.564372	0.50393	0.614311	0.950597
GTGGTCTGGGGTGCAGGCTTCAAACCTGTAGC	8.6159	0.222674	0.440107	0.505953	0.612889	0.950597
ATCCCGGACGAGCCCCCA	1.76853	0.375306	0.759497	0.494151	0.6212	0.950597
GCCCGGATAGCTCAGTCGGTAGAGCAT	3.79999	0.285508	0.556028	0.513479	0.607617	0.950597
GGCGGCCCGGGTTCGACTCCCGGTATGGGA	3.60051	0.296497	0.575859	0.514878	0.606639	0.950597
GTTCAAATCCCGGACGAGCCC	3.15319	0.300399	0.606193	0.495551	0.620211	0.950597
CGGCGCTCTCACCGCCGCGGCCCGGGT	1.04038	0.574055	1.13936	0.503838	0.614375	0.950597
GATGTAGCTCAATGGTAGAGC	1.44734	0.416734	0.832411	0.500635	0.616628	0.950597
GGCGGCCCGGGTTCGACTCCCGGTATGGGAA	1.41485	0.48464	0.942381	0.514272	0.607062	0.950597
GTTTTCACCCAGGCGGCCCGGGTTCGACTCCCGGTATGG	1.11256	-0.490726	0.941541	-0.521194	0.602231	0.950597
GGGGTATAGCTCAGTGGTAGAGCATTTGACTG	3.73385	0.271914	0.558572	0.486802	0.626399	0.955798
ATCCCACTTCTGACACCA	8.48892	-0.292083	0.628173	-0.464973	0.641951	0.956406
GGTGGTTCAGTGGTAGAATTCTCGC	5.29147	0.253954	0.540828	0.469564	0.638666	0.956406
GGCGGCCCGGGTTCGACTCCCGGTATGGGAACCA	14.5902	-0.21827	0.465836	-0.468556	0.639387	0.956406
ATCCCACCGCTGCCACCA	2.32957	-0.318027	0.687382	-0.462665	0.643605	0.956406
CCCGGATAGCTCAGTCGGTAGAGCATCAGAC	1.82563	-0.370876	0.813376	-0.455971	0.648411	0.956406
AATCCCGGACGAGCCCCCA	0.922619	0.500559	1.06022	0.472128	0.636835	0.956406
AGGCGGCCCGGGTTCGACTCCCGGTGTGGGAA	0.911971	-0.50908	1.07219	-0.474803	0.634928	0.956406
GCGGCCCGGGTTCGACTCCCGGTATGGGAACC	0.60274	-0.605607	1.30019	-0.465782	0.641371	0.956406
GGCGGCCCGGGTTCGACTCCCGGTGTGGG	2.12611	0.350701	0.745388	0.470495	0.638002	0.956406
GGGGGATTAGCTCAAATGGTAGAG	1.38374	-0.430396	0.91587	-0.469932	0.638404	0.956406
GGTATAGCTCAGGGGTAGA	1.33774	0.433961	0.943043	0.460171	0.645393	0.956406
GTTCGAATCCGAGTCACGGCACCA	2.13805	0.341507	0.74561	0.458024	0.646936	0.956406
CATTGGTGGTTCAGTGGTAGAATTCTCG	43.417	0.14985	0.337125	0.444492	0.656687	0.956594
GTTCAGTGGTAGAATTCTCGCCT	3.59438	0.28858	0.648984	0.444665	0.656562	0.956594
GCTCGTTGGTCTAGGGGTATGATTCTC	1.55784	0.409088	0.921148	0.444107	0.656965	0.956594
TCCCCGGCACCTCCACCA	1.82516	-0.38173	0.842294	-0.453203	0.650403	0.956594
CCCGGATGATCCTCAGTGGTC	2.2513	-0.325095	0.733346	-0.443304	0.657546	0.956594
GGGATGTAGCTCAGTGGTAGAG	16.279	0.192849	0.440033	0.43826	0.661198	0.959279
CATTGGTGGTTCAGTGGTAGAATTCTCGCC	221.069	0.200062	0.476458	0.419893	0.674563	0.970634
GGGGGTATAGCTCAGTGGTAGAGCATTTGACT	116.126	0.0891719	0.212865	0.418913	0.675279	0.970634
GGGGGTATAGCTCAGTGGTAGAGCATTTGA	40.8252	-0.09753	0.23404	-0.416724	0.676881	0.970634
TGGTAGAATTCTCGCCTGCCACGCGGGAGGCCCGGGT	17.0329	-0.148519	0.350973	-0.423165	0.672175	0.970634
CCGCCGCGGCCCGGGTTCGATTCCCGGTCAGGGAAC	1.26819	-0.396031	0.954362	-0.414969	0.678164	0.970634
GGCTCGTTGGTCTAGGGGTATGATTCTCGCTTC	2.47051	0.323651	0.809822	0.399657	0.689409	0.976203
CGATTCCCGGGCGGCGCACC	7.82729	0.189736	0.474336	0.400004	0.689154	0.976203
GCCCGGATGATCCTCAGTGGTCTGGGGTG	0.936049	-0.420121	1.03945	-0.404176	0.686083	0.976203
GTTTTCACCCAGGCGGCCCGGGTTCGACTCCCGGTA	1.6834	-0.328973	0.811157	-0.40556	0.685066	0.976203
CATTGGTGGTTCAGTGGTAGAATTCTCGC	722.098	-0.136293	0.361939	-0.376563	0.706498	0.976555
GCATTGGTGGTTCAGTGGTAGAATTCTCGCCTGCC	160.752	0.290817	0.772474	0.376475	0.706564	0.976555
GCCCGGATGATCCTCAGTGGTCT	5.45978	0.183874	0.497756	0.369406	0.711825	0.976555
AGGCGGCCCGGGTTCGACTCCCGGTATGGGAAC	3.45351	0.207527	0.554264	0.374419	0.708093	0.976555
AGTGGTAGAATTCTCGCCTGCCACGCGGGAGGCCCGGGT	5.27853	-0.212117	0.570591	-0.37175	0.710079	0.976555
CGCCGCGGCCCGGGTTCGATTCCCGGTCAGGGAAC	2.53805	-0.241604	0.651066	-0.37109	0.710571	0.976555
TCCCACTTCTGACACCA	1.00791	0.443135	1.16266	0.381141	0.703099	0.976555
TCTCGGTGGAACCTCCA	1.3262	0.324988	0.882738	0.368159	0.712755	0.976555
TTCGACTCCTGGCTGGCTCGCCA	2.17959	0.280935	0.708985	0.39625	0.691921	0.976555
AGGCGGCCCGGGTTCGACTC	3.19634	0.252016	0.686559	0.367072	0.713566	0.976555
AGTGGTAGAATTCTCGCC	1.01706	-0.444431	1.14015	-0.389802	0.696683	0.976555
GTTCGACTCCCGGTGTGGG	1.4678	-0.32909	0.843539	-0.39013	0.69644	0.976555
GTTTTCACCCAGGCGGCCC	1.33271	0.311289	0.841677	0.369844	0.711499	0.976555
GTTCGATTCCCGGGCGGCGCACCA	0.663492	-0.435224	1.20174	-0.362163	0.717231	0.979047
GCATTGGTGGTTCAGTGGTAGAATTCTCGC	32931	-0.0862751	0.299895	-0.287685	0.773588	0.982133
GCATTGGTGGTTCAGTGGTAGAATTCTC	1996.46	0.089656	0.267614	0.33502	0.73761	0.982133
CCCGGCTAGCTCAGTCGGTAGAGCATGAGA	413.064	0.0620172	0.214294	0.289403	0.772273	0.982133
GCATTGGTGGTTCAGTGG	206.731	-0.144269	0.422446	-0.341508	0.732721	0.982133
GCCCGGATAGCTCAGTCGGTAGAGC	120.232	0.0936794	0.301968	0.31023	0.756386	0.982133
GCCCGGATGATCCTCAGTGGTCTGGGGTGCAGGCTTC	86.7665	-0.0949246	0.325126	-0.291963	0.770315	0.982133
CCCGGCTAGCTCAGTCGGTAGAGCATGAGACT	36.2066	-0.0912975	0.30698	-0.297405	0.766157	0.982133
GCCCGGATAGCTCAGTCGGT	6.8412	-0.189836	0.63233	-0.300217	0.764012	0.982133
GGGGGTATAGCTCAGGGGTAGAGCATTTGACTGC	3.70029	0.157393	0.571971	0.275177	0.78318	0.982133
ATCCCACTTCTGACACC	3.66174	-0.318328	1.14692	-0.277551	0.781357	0.982133
CGATTCCCGGCCAATGCACC	11.3166	0.125603	0.391219	0.321057	0.748168	0.982133
CGGCCCGGGTTCGACTCCCGGTGTGGGAACCA	12.6204	-0.131296	0.403302	-0.325553	0.744763	0.982133
AGCGGAAGCGTGCTGGGCCC	2.64629	0.21781	0.640393	0.34012	0.733766	0.982133
ATCCCACTCCTGACACC	3.79146	-0.23746	0.785556	-0.302283	0.762436	0.982133
CCCGGATAGCTCAGTCGGTAGAGCATCAGACT	3.33771	-0.248734	0.703229	-0.353703	0.723562	0.982133
CATTGGTAGTTCAATGGTAGAATTCTCGCCT	1.46747	-0.239436	0.859297	-0.278642	0.78052	0.982133
GTTTTCACCCAGGCGGCCCGGGTTCGACTCCCG	3.82064	0.174888	0.592275	0.295283	0.767778	0.982133
TCGGCGCTCTCACCGCCGCGGCCCGGGT	3.46541	0.165422	0.604137	0.273815	0.784227	0.982133
TTCCGGCTCGAAGGACC	1.2565	-0.339508	1.08396	-0.313212	0.75412	0.982133
AGTGGTCTGGGGTGCAGGCTTCAAACCTGTAGCTGT	3.01496	0.200025	0.612648	0.326492	0.744052	0.982133
CAGGCGGCCCGGGTTCGACTCCCGGTATGGGAAC	1.28344	0.258007	0.872517	0.295704	0.767456	0.982133
CAGGCGGCCCGGGTTCGACTCCCGGTGTGGGAAC	1.29325	0.2681	0.892778	0.300298	0.76395	0.982133
CATTGGTGGTTCAGTGGTAGAATTCTCGCCTGCCACGCGGG	1.37587	-0.288636	0.931242	-0.309947	0.756601	0.982133
CGAGCCCCAGTGGAACCACCA	0.695985	-0.422605	1.25359	-0.337116	0.736029	0.982133
CGATTCCCGGCCAATGCAC	2.87005	0.179007	0.630305	0.284001	0.77641	0.982133
CGGAAGCGTGCTGGGCC	0.83458	-0.339553	1.10296	-0.307857	0.758191	0.982133
CGGCCCGGGTTCGACTCCCGGTATGGGAACC	2.24789	-0.2519	0.747453	-0.337011	0.736108	0.982133
CGTTGGTGGTATAGTGG	1.25306	-0.276309	0.877059	-0.315041	0.752731	0.982133
GCCCGGCTAGCTCAGTCGGTAGAGCA	2.10928	0.216788	0.690551	0.313935	0.75357	0.982133
GCCGAAATAGCTCAGTTGGGAGAG	2.13756	0.249411	0.794471	0.313934	0.753572	0.982133
GGGGATGTAGCTCAATGGTAGAGC	3.03103	0.206901	0.703231	0.294215	0.768594	0.982133
GGGTATAGCTCAGTGGTAGA	3.76589	0.207917	0.643975	0.322865	0.746797	0.982133
GTTCAAGTCACGTCGGGGTCACCA	1.12026	0.261281	0.951045	0.274731	0.783523	0.982133
GTTTTCACCCAGGCGGCCCGGGTTCGACTCCCGGTGT	1.4423	0.278636	0.861323	0.323498	0.746318	0.982133
TCCCGGCCAACGCACCA	0.641034	0.36856	1.19526	0.308352	0.757814	0.982133
TCGAAACCGGGCGGAAACACCA	20.1645	0.0945118	0.368361	0.256574	0.797508	0.987372
AGGCGGCCCGGGTTCGACTCCCGGTATGGGAACCA	15.2978	-0.104104	0.403023	-0.258309	0.796168	0.987372
GGGGTATAGCTCAGTGGTAGAGCATTTGACT	4.26747	0.138876	0.522743	0.265668	0.790495	0.987372
AGCGGAAGCGTGCTGGGCC	1.3668	0.233099	0.934952	0.249317	0.803116	0.987372
CGCGGCCCGGGTTCGATTCCCGGTCAGGGAACCA	5.39605	0.130596	0.525496	0.248519	0.803733	0.987372
GCTCGTTGGTCTAGGGGTATGATTCTCGCTTC	1.96643	0.241182	0.950867	0.253644	0.79977	0.987372
CAGGCGGCCCGGGTTCGACTCCCGGTATGGGA	0.92701	0.260048	1.03373	0.251563	0.801379	0.987372
CCGGATGATCCTCAGTGGTCTGGGGTGCAGGCTTCAAACC	0.726154	-0.290825	1.17889	-0.246693	0.805145	0.987372
GCCCGGATAGCTCAGTCG	1.1475	0.234953	0.951487	0.246932	0.804961	0.987372
GCCCGGATAGCTCAGTCGGTAG	14.8868	0.0811578	0.346057	0.234522	0.81458	0.989805
GCATTGGTGGTTCAGTGGTAGAATTCTTGCC	1.46009	-0.231757	0.98824	-0.234515	0.814585	0.989805
CGCGGCCCGGGTTCGATTCCCGGTCAGGGAACC	0.623836	-0.309702	1.30026	-0.238185	0.811737	0.989805
CTGCCACGCGGGAGGCCCGGG	1.50071	0.223446	0.927012	0.241039	0.809525	0.989805
CGCCGCTGGTGTAGTGGTATCATGCAAGATTCC	12.383	-0.0955868	0.421609	-0.226719	0.820642	0.98985
GGGGGTATAGCTCAGTGGTAGAGCATTTG	5.38901	0.112532	0.489246	0.23001	0.818084	0.98985
TGGTAGAATTCTCGCCT	3.08537	0.18728	0.831616	0.2252	0.821824	0.98985
GGCGGCCCGGGTTCGACTCCCGGTGTGGGA	1.48385	0.177642	0.8251	0.215297	0.829535	0.98985
GGTATAGCTCAGTGGTAGAGC	5.43995	0.111709	0.51792	0.215688	0.829231	0.98985
GATTCCCGGGCGGCGCACC	0.697713	0.278209	1.24686	0.223128	0.823436	0.98985
GCGGCCCGGGTTCGACTCCCGGTATGGGAACCA	2.18116	0.16492	0.741845	0.222311	0.824072	0.98985
GGGATGTAGCTCAGCGGTAGAGC	1.86619	0.172299	0.784041	0.219757	0.82606	0.98985
GCGGCCCGGGTTCGACTCCCGGTGTGGGAACCA	0.885608	-0.22633	1.07617	-0.21031	0.833425	0.992262
GCCCGGATAGCTCAGTCGGTAGAGCA	241.112	0.0582471	0.296724	0.196301	0.844375	0.994551
CAGGCGGCCCGGGTTCGACTCCCGGTGTGGGAACC	6.08467	-0.0907613	0.450797	-0.201335	0.840436	0.994551
CCGGATGATCCTCAGTGGTCTGGGGTGCAGGCTTC	3.08694	-0.115474	0.599079	-0.192752	0.847153	0.994551
GGGGATGTAGCTCAGCGGTAGAG	6.62963	0.105218	0.514769	0.204399	0.838042	0.994551
TGGTTCAGTGGTAGAATTCTCGC	1.52331	-0.171302	0.885652	-0.193419	0.846631	0.994551
GCGGAAGCGTGCTGGGCCC	1.29648	0.17802	0.918058	0.193909	0.846247	0.994551
GGGGATGTAGCTCAATGGTAGAGCA	1.40147	0.164808	0.862483	0.191086	0.848459	0.994551
GGGGGTATAGCTCAGTGGTAGAGCATTTGAC	7.6594	0.0744481	0.401045	0.185635	0.852731	0.997357
GCATTGGTGGTTCAGTGGTAGAATTCTCGCC	12742.1	-0.0281722	0.430924	-0.0653762	0.947874	0.99869
GCATGGGTGGTTCAGTGGTAGAATTCTCGCCT	1514.84	0.0227741	0.48289	0.0471621	0.962384	0.99869
GCATTGGTGGTTCAGTGGTAGAATTCTCG	756.273	0.0205828	0.27979	0.073565	0.941357	0.99869
CCCGGCTAGCTCAGTCGGTAGAGCATGAGAC	98.3758	-0.0408232	0.293596	-0.139046	0.889414	0.99869
CCCGGCTAGCTCAGTCGGTAGAGCATGAG	79.2876	-0.00400207	0.214269	-0.0186778	0.985098	0.99869
CATTGGTGGTTCAGTGGTAGAATTCT	50.2145	-0.013287	0.289545	-0.0458892	0.963399	0.99869
CGATTCCCGGCCAATGCACCA	102.333	0.00587165	0.326581	0.0179792	0.985655	0.99869
GGGATGTAGCTCAGTGGTAGAGC	45.6258	0.050928	0.290898	0.175071	0.861023	0.99869
GGGGGTATAGCTCAGTGGTAGAGCATTTGACTGC	17.7844	-0.0580575	0.347407	-0.167116	0.867278	0.99869
CGATTCCCGGGCGGCGCACCA	40.0875	-0.011547	0.454492	-0.0254064	0.979731	0.99869
GGGGATGTAGCTCAGTGGTAGAGC	25.7705	0.0300665	0.347737	0.0864633	0.931098	0.99869
CCGGCTAGCTCAGTCGGTAGAGCATGAG	8.87363	-0.0410284	0.380652	-0.107784	0.914167	0.99869
CGAAACCGGGCGGAAACACCA	12.5639	-0.0157261	0.376925	-0.0417221	0.96672	0.99869
GGGGATGTAGCTCAGTGGTAGAG	15.2996	0.0194808	0.486151	0.0400716	0.968036	0.99869
CAGGCGGCCCGGGTTCGACTCCCGGTATGGGAACC	5.34696	-0.0333915	0.499483	-0.0668522	0.946699	0.99869
CATGGGTGGTTCAGTGGTAGAATTCT	4.55654	0.0778287	0.513528	0.151557	0.879536	0.99869
CCGGCTAGCTCAGTCGGTAGAGCATGAGAC	4.19168	-0.0429374	0.534701	-0.0803016	0.935997	0.99869
CAGGCGGCCCGGGTTCGACTCCCGGTATGGGAACCA	7.60235	-0.0665738	0.496729	-0.134024	0.893383	0.99869
CAGGCGGCCCGGGTTCGACTCCCGGTGTGGGAACCA	6.6453	-0.0316124	0.527342	-0.0599467	0.952198	0.99869
CATTGGTGGTTCAGTGG	3.98709	0.0781568	0.697069	0.112122	0.910727	0.99869
CGGCTAGCTCAGTCGGTAGAGCATGGGACT	2.6659	0.0694722	0.741531	0.0936875	0.925357	0.99869
GATTCCCGGCCAATGCACCA	6.38831	0.0118042	0.502618	0.0234855	0.981263	0.99869
GCCCGGATAGCTCAGTCGG	3.92435	0.0311183	0.574975	0.0541212	0.956839	0.99869
GCCCGGCTAGCTCAGTC	1.29519	-0.022095	0.930069	-0.0237563	0.981047	0.99869
GGCTCGTTGGTCTAGGGGTATGATTCTC	2.6419	-0.0903169	0.635293	-0.142166	0.886949	0.99869
GGGGTATAGCTCAGTGGTAGA	8.33488	-0.0235493	0.464072	-0.0507449	0.959529	0.99869
GTGGTAGAATTCTCGCCTGCCACGCGGGAGGCCCGGGT	9.34404	0.0346305	0.464688	0.0745241	0.940593	0.99869
GTGGTTCAGTGGTAGAATTCTCGC	2.89777	-0.00570398	0.641739	-0.00888832	0.992908	0.99869
AGGCGGCCCGGGTTCGACTCCCGGTGTGGGAAC	2.23378	-0.0836619	0.739811	-0.113086	0.909963	0.99869
AGGCGGCCCGGGTTCGACTCCCGGTGTGGGAACCA	4.49994	0.0152043	0.565378	0.0268922	0.978546	0.99869
CGGATGATCCTCAGTGGTCTGGGGTGCAGGCTTC	2.40188	0.0684031	0.638793	0.107082	0.914724	0.99869
CGGCCCGGGTTCGACTCCCGGTATGGGAACCA	6.15967	0.0139683	0.494002	0.0282758	0.977442	0.99869
CGGCCCGGGTTCGACTCCCGGTGTGGGAACC	1.95797	-0.0486615	0.714339	-0.068121	0.945689	0.99869
GCCCGGATGATCCTCAGTGGTCTGGGGTGCAGGCT	1.39236	0.0136893	0.858449	0.0159466	0.987277	0.99869
GGATGTAGCTCAGCGGTAGAGC	2.8467	0.0179689	0.663783	0.0270704	0.978404	0.99869
GGGATGTAGCTCAATGGTAGAGC	5.25638	-0.068617	0.514961	-0.133247	0.893998	0.99869
GGGGATGTAGCTCAGCGGTAGAGC	3.63672	0.0931094	0.638266	0.145879	0.884017	0.99869
GGGGGTATAGCTCAGTGGTAGAGC	9.46655	-0.0162457	0.503783	-0.0322473	0.974275	0.99869
GGGGTATAGCTCAGTGGTAGAGCATTTGACTGC	0.84795	-0.0330466	1.06577	-0.0310074	0.975264	0.99869
GGTTCAGTGGTAGAATTCTCGCCT	1.02438	-0.116445	1.09688	-0.10616	0.915455	0.99869
TCAGTGGTAGAATTCTCGC	3.41582	-0.0511155	0.585872	-0.0872469	0.930475	0.99869
TTCAGTGGTAGAATTCTCGCC	0.983371	-0.0568762	1.10379	-0.0515281	0.958905	0.99869
AGGCGGCCCGGGTTCGACTCCCGGTATGGGA	0.862306	-0.0311854	1.07934	-0.0288931	0.97695	0.99869
AGGCGGCCCGGGTTCGACTCCCGGTGTGGGA	1.02509	-0.0544073	1.03333	-0.0526522	0.958009	0.99869
CAGGCGGCCCGGGTTCGACTCCCGGTATGGG	2.5458	0.00788614	0.690156	0.0114266	0.990883	0.99869
CAGGCGGCCCGGGTTCGACTCCCGGTGTGGG	4.00623	-0.0112597	0.55935	-0.0201299	0.98394	0.99869
CAGGCGGCCCGGGTTCGACTCCCGGTGTGGGAA	1.34012	-0.0353223	0.884718	-0.0399249	0.968153	0.99869
CCAGGCGGCCCGGGTTCGACTCCCGGTATGGGAACCA	0.605675	0.133604	1.27675	0.104644	0.916658	0.99869
CCCGGATGATCCTCAGTGGTCTGGGGTGCAGGCT	1.34418	-0.124211	0.871664	-0.142499	0.886686	0.99869
CCTGCCACGCGGGAGGCCCGGGTTCGATTCCCG	1.26007	-0.0533635	0.911985	-0.0585135	0.95334	0.99869
CGACTCCCGGTGTGGGAACCA	1.60149	-0.10501	0.911186	-0.115246	0.90825	0.99869
CGGATGATCCTCAGTGGTCTGGGGTGCAGGCT	0.723539	0.119018	1.13756	0.104626	0.916673	0.99869
CGGATGATCCTCAGTGGTCTGGGGTGCAGGCTTCAAACC	0.869164	0.16374	1.10639	0.147995	0.882346	0.99869
GCCCGGATAGCTCAGTCGGTAGAGCATCAG	0.595764	-0.181577	1.34356	-0.135147	0.892496	0.99869
GCCCGGATGATCCTCAGTGGTCTGGGGTGCAGG	3.94308	-0.0526063	0.607578	-0.0865836	0.931003	0.99869
GCCCGGATGATCCTCAGTGGTCTGGGGTGCAGGCTTCA	0.924937	-0.0685816	1.02602	-0.0668423	0.946707	0.99869
GCCCGGCTAGCTCAGTCGGTAGAGC	0.877784	-0.0920611	1.08663	-0.0847214	0.932483	0.99869
GCGCCGCTGGTGTAGTGGTATCATGCAAG	0.790905	0.154562	1.06537	0.145078	0.88465	0.99869
GCGGCCCGGGTTCGACTCCCGGTATGGGA	0.863505	0.0408443	1.13534	0.0359753	0.971302	0.99869
GGATGTAGCTCAGCGGTAGAG	1.60765	0.00725327	0.832364	0.00871407	0.993047	0.99869
GGCGGCCCGGGTTCGACTCCC	0.90067	-0.129777	1.08085	-0.120069	0.904428	0.99869
GGCGGCCCGGGTTCGACTCCCGGTATGGG	2.03978	-0.0914369	0.746428	-0.122499	0.902504	0.99869
GGGATGTAGCTCAATGGTAGAG	1.88097	-0.014697	0.792557	-0.0185437	0.985205	0.99869
GGGATGTAGCTCAATGGTAGAGCA	0.634225	0.130078	1.22883	0.105855	0.915697	0.99869
GGGGGTATAGCTCAGGGGTAGAGCATTTGA	0.712808	0.1111	1.17833	0.0942857	0.924882	0.99869
GGGGGTATAGCTCAGTGGTAGAG	3.1801	-0.0359759	0.714851	-0.0503265	0.959862	0.99869
GGGGTATAGCTCAGTGGTAGAG	1.60686	-0.133233	0.857933	-0.155295	0.876589	0.99869
GGGGTATAGCTCAGTGGTAGAGCA	2.93266	-0.096669	0.702976	-0.137514	0.890624	0.99869
GGTATAGCTCAGGGGTAGAGC	1.61929	-0.0429198	0.808052	-0.0531151	0.95764	0.99869
GTTCGAAACCGGGCGGAAACACC	0.720745	-0.172767	1.20495	-0.143381	0.885989	0.99869
GTTTTCACCCAGGCGGCC	0.591592	0.0219676	1.23705	0.017758	0.985832	0.99869
GTTTTCACCCAGGCGGCCCGGGTTCGACTCCCGGTATGGGAACCA	3.81343	0.00819609	0.647241	0.0126631	0.989897	0.99869
TCAGTGGTCTGGGGTGCAG	0.843123	-0.0292363	1.08635	-0.0269124	0.97853	0.99869
TCCCGGGTTTCGGCACCA	0.719532	-0.0794828	1.31845	-0.0602849	0.951929	0.99869
GGGGATTAGCTCAAATGGTAGAGC	5.8877	-0.00203461	0.503513	-0.00404083	0.996776	0.999155
GGGGGTATAGCTCAGGGGTAGAGCATTTGACTG	3.0207	0.00178336	0.614242	0.00290335	0.997683	0.999155
CAGGCGGCCCGGGTTCGACTC	1.38597	-0.0010237	0.966648	-0.00105902	0.999155	0.999155
CAGGCGGCCCGGGTTCGACTCCCGGTGTGGGA	0.552588	-0.150954	1.36271	-0.110775	0.911795	NA
CTCGTTGGTCTAGGGGTATGATTCTCGCTT	0.435978	-0.534877	1.6411	-0.325925	0.744481	NA
GCTAGCTCAGTCGGTAGAGCATGAGACTCT	0.505653	0.112314	1.45231	0.0773347	0.938357	NA
AAACCATCCTCTGCTAC	0	NA	NA	NA	NA	NA
AAACCATCCTCTGCTACC	0	NA	NA	NA	NA	NA
AAACCGGGCGGAAACACC	0.028814	0.358256	3.08286	0.116209	0.907487	NA
AAACCGGGCGGAAACACCA	0.028814	0.358256	3.08286	0.116209	0.907487	NA
AAACCTGTAGCTGTTTA	0	NA	NA	NA	NA	NA
AAACCTGTAGCTGTTTAG	0	NA	NA	NA	NA	NA
AAATCCCGGACGAGCCC	0.0969729	0.252079	2.96302	0.0850751	0.932202	NA
AAATCCTCTTTTTACCACCA	0	NA	NA	NA	NA	NA
AAATCTCGCTGGGGCCT	0	NA	NA	NA	NA	NA
AAATCTCGCTGGGGCCTCCA	0	NA	NA	NA	NA	NA
AAATCTCGGTGGAACCT	0	NA	NA	NA	NA	NA
AAATCTCGGTGGGACCT	0	NA	NA	NA	NA	NA
AAATCTCGGTGGGACCTCCA	0	NA	NA	NA	NA	NA
AACACAGAGGTTTAAATCCTCTTTTTACCACC	0	NA	NA	NA	NA	NA
AACCATCCTCTGCTACC	0.0351567	0.409749	3.08243	0.132931	0.894248	NA
AACCATCCTCTGCTACCA	0.168504	0.434513	2.22423	0.195355	0.845115	NA
AACCCTGCTCGCTGCGCCA	0	NA	NA	NA	NA	NA
AACCGGGCGGAAACACCA	0.12643	-0.837092	2.67925	-0.312435	0.75471	NA
AACCTGTAGCTGTTTAG	0	NA	NA	NA	NA	NA
AATCCCAGCGGTGCCTCCA	0	NA	NA	NA	NA	NA
AATCCCCGGCACCTCCACC	0	NA	NA	NA	NA	NA
AATCCCGGACGAGCCCC	0	NA	NA	NA	NA	NA
AATCCTCTTTTTACCACCA	0	NA	NA	NA	NA	NA
AATCTAAACACAGAGGTTTAAATCCTC	0	NA	NA	NA	NA	NA
AATCTCGCTGGGGCCTCCA	0	NA	NA	NA	NA	NA
AATCTCGGTGGAACCTCCA	0	NA	NA	NA	NA	NA
AATGGACATATGTCTGCGTGGGT	0	NA	NA	NA	NA	NA
AATTCTCGCCTGCCACGCG	0	NA	NA	NA	NA	NA
AATTCTCGCCTGCCACGCGGGAGGCCCG	0	NA	NA	NA	NA	NA
AATTGGTAGAGCATCAGA	0	NA	NA	NA	NA	NA
ACATATGTCTGCGTGGG	0	NA	NA	NA	NA	NA
ACATATGTCTGCGTGGGT	0.0791291	-0.444951	3.08458	-0.14425	0.885303	NA
ACCAGAATGGCCGAGTGG	0.357158	-1.46306	1.67911	-0.87133	0.383574	NA
ACCAGAATGGCCGAGTGGT	0	NA	NA	NA	NA	NA
ACCAGGATGGCCGAGTG	0	NA	NA	NA	NA	NA
ACCAGGATGGCCGAGTGG	0.48426	-1.08349	1.42344	-0.761181	0.446549	NA
ACCATCCTCTGCTACCA	0.276301	1.34447	2.1008	0.63998	0.522186	NA
ACCCAGGCGGCCCGGGTTCGACTCCC	0	NA	NA	NA	NA	NA
ACCCAGGCGGCCCGGGTTCGACTCCCGGT	0	NA	NA	NA	NA	NA
ACCCAGGCGGCCCGGGTTCGACTCCCGGTA	0	NA	NA	NA	NA	NA
ACCCAGGCGGCCCGGGTTCGACTCCCGGTATGGG	0	NA	NA	NA	NA	NA
ACCCAGGCGGCCCGGGTTCGACTCCCGGTATGGGAA	0	NA	NA	NA	NA	NA
ACCCAGGCGGCCCGGGTTCGACTCCCGGTATGGGAACC	0	NA	NA	NA	NA	NA
ACCCAGGCGGCCCGGGTTCGACTCCCGGTGT	0.0791291	-0.444951	3.08458	-0.14425	0.885303	NA
ACCCAGGCGGCCCGGGTTCGACTCCCGGTGTG	0.193415	-0.444381	2.3398	-0.189922	0.84937	NA
ACCCAGGCGGCCCGGGTTCGACTCCCGGTGTGG	0	NA	NA	NA	NA	NA
ACCCAGGCGGCCCGGGTTCGACTCCCGGTGTGGGA	0	NA	NA	NA	NA	NA
ACCCAGGCGGCCCGGGTTCGACTCCCGGTGTGGGAA	0.21585	-1.32279	2.06774	-0.639727	0.52235	NA
ACCCAGGCGGCCCGGGTTCGACTCCCGGTGTGGGAACC	0.0897865	-0.00261252	3.02914	-0.000862462	0.999312	NA
ACCCCACTCCTGGTACCA	0.0351567	0.409749	3.08243	0.132931	0.894248	NA
ACCCCACTTCTGGTACC	0	NA	NA	NA	NA	NA
ACCCCGTCCGTGCCTCCA	0.039345	-0.444951	3.08458	-0.14425	0.885303	NA
ACCCTGCTCGCTGCGCC	0.0999943	-0.444951	3.08458	-0.14425	0.885303	NA
ACCCTGCTCGCTGCGCCA	0.110905	-0.0534769	2.80667	-0.0190535	0.984798	NA
ACCGCCGCGGCCCGGGTT	0	NA	NA	NA	NA	NA
ACCGCCGCGGCCCGGGTTCGATTCCCGGTCAGGG	0.375061	-1.49301	1.56675	-0.952931	0.340625	NA
ACCGCCGCGGCCCGGGTTCGATTCCCGGTCAGGGAA	0	NA	NA	NA	NA	NA
ACCGGGCGGGAACACCA	0	NA	NA	NA	NA	NA
ACCTCGGTTCGAATCCGAGTCACGGCACCA	0	NA	NA	NA	NA	NA
ACGAGGTGGCCGAGTGG	0	NA	NA	NA	NA	NA
ACGCGGGAGGCCCGGGT	0	NA	NA	NA	NA	NA
ACGCGGGAGGCCCGGGTTCGATTCCCG	0.028814	0.358256	3.08286	0.116209	0.907487	NA
ACTCTGGACTCTGAATC	0.0940028	0.409749	3.08243	0.132931	0.894248	NA
ACTCTGGACTCTGAATCC	0	NA	NA	NA	NA	NA
ACTCTGGACTTTGAATC	0	NA	NA	NA	NA	NA
AGAATTCTCGCCTGCCACGC	0	NA	NA	NA	NA	NA
AGAATTCTCGCCTGCCACGCGGGAGGCCCGGGT	0.250262	-0.0458173	1.74619	-0.0262384	0.979067	NA
AGAGGTAGAGCACATGC	0	NA	NA	NA	NA	NA
AGCACTCTGGACTCTGAATC	0.0999943	-0.444951	3.08458	-0.14425	0.885303	NA
AGCACTCTGGACTCTGAATCC	0	NA	NA	NA	NA	NA
AGCAGAGTGGCGCAGCGGAAG	0.028814	0.358256	3.08286	0.116209	0.907487	NA
AGCAGAGTGGCGCAGCGGAAGC	0.0351567	0.409749	3.08243	0.132931	0.894248	NA
AGCAGAGTGGCGCAGCGGAAGCGTG	0	NA	NA	NA	NA	NA
AGCAGAGTGGCGCAGCGGAAGCGTGCTGG	0	NA	NA	NA	NA	NA
AGCAGAGTGGCGCAGCGGAAGCGTGCTGGG	0.124291	-0.00389734	2.69491	-0.00144619	0.998846	NA
AGCATGAGACTCTTAAT	0	NA	NA	NA	NA	NA
AGCATGAGACTCTTAATC	0.0820911	-0.444951	3.08458	-0.14425	0.885303	NA
AGCATGAGACTCTTAATCT	0	NA	NA	NA	NA	NA
AGCCCACCCAGGGACGCCA	0	NA	NA	NA	NA	NA
AGCCCCAGTGGAACCACCA	0	NA	NA	NA	NA	NA
AGCGACAGAGTGGTTCA	0	NA	NA	NA	NA	NA
AGCGACAGAGTGGTTCAA	0	NA	NA	NA	NA	NA
AGCGACAGAGTGGTTCAATTCC	0	NA	NA	NA	NA	NA
AGCGGAAGCGTGCTGGG	0	NA	NA	NA	NA	NA
AGCGGAAGCGTGCTGGGCCCATAAC	0	NA	NA	NA	NA	NA
AGCGGAAGCGTGCTGGGCCCATAACC	0	NA	NA	NA	NA	NA
AGCTCAGGGGTAGAGCATTTGACT	0	NA	NA	NA	NA	NA
AGCTCAGTCGGTAGAGCATGAGAC	0	NA	NA	NA	NA	NA
AGCTCAGTCGGTAGAGCATGAGACTCT	0.0422	0.409749	3.08243	0.132931	0.894248	NA
AGCTCAGTCGGTAGAGCATGGGACTCT	0	NA	NA	NA	NA	NA
AGCTCAGTGGTAGAGCATTTGACT	0	NA	NA	NA	NA	NA
AGCTCAGTGGTAGAGCATTTGACTGC	0	NA	NA	NA	NA	NA
AGCTGTTTAGCGACAGAGTGGTT	0	NA	NA	NA	NA	NA
AGGATTCCTGGTTTTCACCCAGGCGGCCCGGGT	0	NA	NA	NA	NA	NA
AGGATTCCTGGTTTTCACCCAGGCGGCCCGGGTT	0	NA	NA	NA	NA	NA
AGGATTCCTGGTTTTCACCCAGGCGGCCCGGGTTCGACTCCCGGTGTGGGAACCA	0.039345	-0.444951	3.08458	-0.14425	0.885303	NA
AGGATTCGGCGCTCTCACCGCCGCGGCCCGGGT	0.205298	1.62378	2.07433	0.782796	0.433747	NA
AGGCCCGGGTTCGATTC	0.0639706	0.715082	3.0778	0.232335	0.816278	NA
AGGCGGCCCGGGTTCGACTCC	0.384683	0.551107	1.55906	0.353486	0.723724	NA
AGGCGGCCCGGGTTCGACTCCCGGTATG	0	NA	NA	NA	NA	NA
AGGCGGCCCGGGTTCGACTCCCGGTATGG	0	NA	NA	NA	NA	NA
AGGCGGCCCGGGTTCGACTCCCGGTGTG	0	NA	NA	NA	NA	NA
AGGGGTATGATTCTCGC	0	NA	NA	NA	NA	NA
AGGGGTATGATTCTCGCTT	0	NA	NA	NA	NA	NA
AGGGGTATGATTCTCGCTTTGG	0.039345	-0.444951	3.08458	-0.14425	0.885303	NA
AGGGTTCAAGTCCCTGTTCGGGCGC	0	NA	NA	NA	NA	NA
AGGGTTCAAGTCCCTGTTCGGGCGCCA	0.028814	0.358256	3.08286	0.116209	0.907487	NA
AGGTTCGAACCCTGCTCGCTGCGCCA	0	NA	NA	NA	NA	NA
AGGTTCGAATCCTGTTCGTGA	0	NA	NA	NA	NA	NA
AGGTTCGACTCCTGGCT	0	NA	NA	NA	NA	NA
AGGTTCGACTCCTGGCTGGC	0	NA	NA	NA	NA	NA
AGTATCCCCGCCTGTCACGCG	0	NA	NA	NA	NA	NA
AGTCACGTCGGGGTCACCA	0	NA	NA	NA	NA	NA
AGTCGGTAGAGCATCAG	0.515603	2.6561	1.45134	1.83009	0.0672358	NA
AGTCGGTAGAGCATCAGAC	0.218812	-1.32594	2.24978	-0.589367	0.555615	NA
AGTCGGTAGAGCATCAGACT	0	NA	NA	NA	NA	NA
AGTCGGTAGAGCATGAG	0.028814	0.358256	3.08286	0.116209	0.907487	NA
AGTCGGTAGAGCATGAGA	0.406686	-0.827857	1.48207	-0.558582	0.576447	NA
AGTCGGTAGAGCATGAGACTC	0.0820911	-0.444951	3.08458	-0.14425	0.885303	NA
AGTCGGTAGAGCATGAGACTCTTAATCT	0	NA	NA	NA	NA	NA
AGTCGGTAGAGCATGAGACTCTTAATCTC	0	NA	NA	NA	NA	NA
AGTCGGTAGAGCATGAGACTCTTAATCTCA	0	NA	NA	NA	NA	NA
AGTCGGTAGAGCATGGG	0	NA	NA	NA	NA	NA
AGTCGGTAGAGCATGGGA	0	NA	NA	NA	NA	NA
AGTCGGTAGAGCATGGGAC	0	NA	NA	NA	NA	NA
AGTCGGTAGAGCATGGGACT	0.275506	-0.932408	1.95413	-0.477147	0.633258	NA
AGTCGGTAGAGCATGGGACTC	0	NA	NA	NA	NA	NA
AGTCGGTAGAGCATGGGACTCTTAATC	0	NA	NA	NA	NA	NA
AGTCTCTTCGGGGGCGTGG	0	NA	NA	NA	NA	NA
AGTCTCTTCGGGGGCGTGGGT	0.487678	1.07361	1.47298	0.728869	0.466082	NA
AGTCTCTTCGGGGGCGTGGGTT	0	NA	NA	NA	NA	NA
AGTCTCTTCGGGGGCGTGGGTTC	0.039345	-0.444951	3.08458	-0.14425	0.885303	NA
AGTGGTAGAATTCTCGCCTGCCACGCG	0	NA	NA	NA	NA	NA
AGTGGTAGAATTCTCGCCTGCCACGCGG	0	NA	NA	NA	NA	NA
AGTGGTAGAATTCTCGCCTGCCACGCGGG	0.0681589	-0.053939	3.08286	-0.0174964	0.986041	NA
AGTGGTAGAATTCTCGCCTGCCACGCGGGAGG	0.227535	-1.05812	1.89377	-0.558736	0.576342	NA
AGTGGTAGAATTCTCGCCTGCCACGCGGGAGGCC	0.561056	0.277059	1.31247	0.211097	0.832812	NA
AGTGGTAGAATTCTCGCCTGCCACGCGGGAGGCCC	0.236876	-0.119764	1.90024	-0.0630257	0.949746	NA
AGTGGTAGAGCATTTGA	0.495779	-0.205111	1.36857	-0.149873	0.880865	NA
AGTGGTAGAGCATTTGACT	0.234373	-0.83983	1.87737	-0.447343	0.654627	NA
AGTGGTAGAGCATTTGACTGC	0.199989	-0.884642	2.54054	-0.348211	0.727682	NA
AGTGGTCTGGGGTGCAGGCTTC	0	NA	NA	NA	NA	NA
AGTGGTCTGGGGTGCAGGCTTCAAACCT	0.163636	-0.399953	2.24818	-0.1779	0.858801	NA
AGTGGTCTGGGGTGCAGGCTTCAAACCTG	0	NA	NA	NA	NA	NA
AGTGGTCTGGGGTGCAGGCTTCAAACCTGT	0.283264	-0.335276	1.81845	-0.184375	0.85372	NA
AGTGGTCTGGGGTGCAGGCTTCAAACCTGTAGCT	0.569057	0.514886	1.31284	0.392192	0.694917	NA
AGTGGTCTGGGGTGCAGGCTTCAAACCTGTAGCTG	0.0681589	-0.053939	3.08286	-0.0174964	0.986041	NA
AGTGGTCTGGGGTGCAGGCTTCAAACCTGTAGCTGTT	0.149704	-0.00202791	2.3286	-0.000870872	0.999305	NA
AGTGGTCTGGGGTGCAGGCTTCAAACCTGTAGCTGTTTAGC	0	NA	NA	NA	NA	NA
AGTGGTCTGGGGTGCAGGCTTCAAACCTGTAGCTGTTTAGCG	0	NA	NA	NA	NA	NA
AGTGGTCTGGGGTGCAGGCTTCAAACCTGTAGCTGTTTAGCGA	0.113847	-0.362847	2.80095	-0.129544	0.896927	NA
AGTTCAAATCTCGGTGGAACCT	0	NA	NA	NA	NA	NA
AGTTCAAATCTCGGTGGAACCTCC	0	NA	NA	NA	NA	NA
AGTTCAAATCTCGGTGGGACCTCCA	0	NA	NA	NA	NA	NA
AGTTCGAGCCTCACCTGGA	0	NA	NA	NA	NA	NA
AGTTGGTAGAGCGGAGGACTGTA	0	NA	NA	NA	NA	NA
ATAGCTCAGGGGTAGAGCATTTGACT	0	NA	NA	NA	NA	NA
ATAGCTCAGGGGTAGAGCATTTGACTGC	0	NA	NA	NA	NA	NA
ATAGCTCAGTCGGTAGAGCATCAGAC	0	NA	NA	NA	NA	NA
ATAGCTCAGTGGTAGAGCATTTGACT	0.0681589	-0.053939	3.08286	-0.0174964	0.986041	NA
ATCACGTCGGGGTCACCA	0	NA	NA	NA	NA	NA
ATCCAATGGACATATGTCTGCGT	0	NA	NA	NA	NA	NA
ATCCATTGTGCTCTGCA	0	NA	NA	NA	NA	NA
ATCCCACCACTGCCACC	0	NA	NA	NA	NA	NA
ATCCCACCAGAGTCGCCA	0	NA	NA	NA	NA	NA
ATCCCAGCGGGGCCTCCA	0	NA	NA	NA	NA	NA
ATCCCAGCGGTGCCTCCA	0	NA	NA	NA	NA	NA
ATCCCATCCTCGTCGCC	0	NA	NA	NA	NA	NA
ATCCCATCCTCGTCGCCA	0.457669	0.687412	1.45275	0.473181	0.636084	NA
ATCCCCGGCATCTCCACCA	0	NA	NA	NA	NA	NA
ATCCGGCTCGAAGGACC	0	NA	NA	NA	NA	NA
ATCCGGGTGCCCCCTCC	0	NA	NA	NA	NA	NA
ATCCGGGTGCCCCCTCCA	0	NA	NA	NA	NA	NA
ATCCTCTTTTTACCACCA	0	NA	NA	NA	NA	NA
ATCCTGCCGACTACGCC	0	NA	NA	NA	NA	NA
ATCCTGCCGACTACGCCA	0.182085	-0.883631	2.36958	-0.372906	0.709218	NA
ATCGAAACCATCCTCTG	0	NA	NA	NA	NA	NA
ATCGAAACCATCCTCTGC	0	NA	NA	NA	NA	NA
ATCGAAACCATCCTCTGCT	0	NA	NA	NA	NA	NA
ATCGAAACCATCCTCTGCTACC	0.028814	0.358256	3.08286	0.116209	0.907487	NA
ATCTCGCTGGGGCCTCC	0	NA	NA	NA	NA	NA
ATCTCGGTGGAACCTCCA	0.448012	-0.183767	1.45985	-0.12588	0.899827	NA
ATCTCGGTGGGACCTCCA	0.389937	1.77828	1.5192	1.17054	0.241783	NA
ATGATCCTCAGTGGTCTGGGGTGCAGGCT	0	NA	NA	NA	NA	NA
ATGATCCTCAGTGGTCTGGGGTGCAGGCTTCAAAC	0	NA	NA	NA	NA	NA
ATGGAGGCGTGGGTTCGAATCCCACTTCTGA	0	NA	NA	NA	NA	NA
ATGGATCGAAACCATCCTCTGCT	0.028814	0.358256	3.08286	0.116209	0.907487	NA
ATGGATCGAAACCATCCTCTGCTA	0	NA	NA	NA	NA	NA
ATGGATCGAAACCATCCTCTGCTACC	0.115899	-0.0533902	2.76292	-0.0193238	0.984583	NA
ATGGATCGAAACCATCCTCTGCTACCA	0.0745017	-0.00244523	3.08243	-0.00079328	0.999367	NA
ATGGGTGGTTCAGTGGTAGAATT	0.0999943	-0.444951	3.08458	-0.14425	0.885303	NA
ATGGGTGGTTCAGTGGTAGAATTC	0	NA	NA	NA	NA	NA
ATGGGTGGTTCAGTGGTAGAATTCTC	0.296818	-0.88411	1.90833	-0.46329	0.643157	NA
ATGGGTGGTTCAGTGGTAGAATTCTCGC	0.585578	-2.1474	1.30258	-1.64857	0.099235	NA
ATGGGTGGTTCAGTGGTAGAATTCTCGCC	0.490798	-2.41785	1.56598	-1.54399	0.122592	NA
ATGGGTGGTTCAGTGGTAGAATTCTCGCCTGCC	0.121329	-0.00379311	2.71801	-0.00139555	0.998887	NA
ATTCCCGGCCAACGCAC	0	NA	NA	NA	NA	NA
ATTCCCGGCCAACGCACCA	0.213675	0.489171	1.93754	0.252469	0.800678	NA
ATTCCCGGCCAATGCAC	0	NA	NA	NA	NA	NA
ATTCCCGGCCAATGCACC	0.0639706	0.715082	3.0778	0.232335	0.816278	NA
ATTCCCGGGCGGCGCACC	0.028814	0.358256	3.08286	0.116209	0.907487	NA
ATTCCTGGTTTTCACCCAGGCGGCCCGGGT	0	NA	NA	NA	NA	NA
ATTCCTGGTTTTCACCCAGGCGGCCCGGGTT	0	NA	NA	NA	NA	NA
ATTCCTGGTTTTCACCCAGGCGGCCCGGGTTCGA	0	NA	NA	NA	NA	NA
ATTCCTGGTTTTCACCCAGGCGGCCCGGGTTCGAC	0	NA	NA	NA	NA	NA
ATTCCTGGTTTTCACCCAGGCGGCCCGGGTTCGACT	0.340344	-1.8624	1.83967	-1.01236	0.311366	NA
ATTCCTGGTTTTCACCCAGGCGGCCCGGGTTCGACTC	0.0999943	-0.444951	3.08458	-0.14425	0.885303	NA
ATTCCTGGTTTTCACCCAGGCGGCCCGGGTTCGACTCC	0.179123	-0.883713	2.38224	-0.37096	0.710667	NA
ATTCCTGGTTTTCACCCAGGCGGCCCGGGTTCGACTCCCGGTATGGGAACCA	0	NA	NA	NA	NA	NA
ATTCGGCGCTCTCACCGCCGCGGCCCGGG	0.0351567	0.409749	3.08243	0.132931	0.894248	NA
ATTCGGCGCTCTCACCGCCGCGGCCCGGGT	0.483239	2.03142	1.44607	1.40479	0.160083	NA
ATTCTCGCCTGCCACGC	0	NA	NA	NA	NA	NA
ATTCTCGCCTGCCACGCGGGAGGCCCGG	0	NA	NA	NA	NA	NA
ATTCTCGCCTGCCACGCGGGAGGCCCGGGT	0.280887	-0.150947	1.69656	-0.0889724	0.929104	NA
ATTCTCGCCTGCCACGCGGGAGGCCCGGGTTCGATT	0	NA	NA	NA	NA	NA
ATTGGTGGTTCAATGGTAGAATTCTCGCCT	0	NA	NA	NA	NA	NA
ATTGGTGGTTCAGTGGTA	0	NA	NA	NA	NA	NA
ATTGGTGGTTCAGTGGTAG	0.0999943	-0.444951	3.08458	-0.14425	0.885303	NA
ATTGGTGGTTCAGTGGTAGAATTCTCGCCTG	0.215332	0.488446	2.06356	0.236701	0.812888	NA
ATTGGTGGTTCAGTGGTAGAATTCTCGCCTGCCA	0.0999943	-0.444951	3.08458	-0.14425	0.885303	NA
ATTGGTGGTTCAGTGGTAGAATTCTCGCCTGCCACGC	0	NA	NA	NA	NA	NA
ATTGGTGGTTCAGTGGTAGAATTCTCGCCTGCCACGCGGG	0.0639706	0.715082	3.0778	0.232335	0.816278	NA
ATTGGTGGTTCAGTGGTAGAATTCTCGCCTGCCACGCGGGAG	0	NA	NA	NA	NA	NA
ATTGGTGGTTCAGTGGTAGAATTCTCGCCTGCCACGCGGGAGG	0.135151	-0.004271	2.61668	-0.00163222	0.998698	NA
ATTGGTGGTTCAGTGGTAGAATTCTCGCCTGCCACGCGGGAGGC	0.0351567	0.409749	3.08243	0.132931	0.894248	NA
ATTGGTGGTTCAGTGGTAGAATTCTCGCCTGCCACGCGGGAGGCC	0	NA	NA	NA	NA	NA
ATTGGTGGTTCAGTGGTAGAATTCTCGCCTGCCACGCGGGAGGCCCGGGT	0.441607	0.309098	1.45701	0.212146	0.831993	NA
ATTGGTGGTTCAGTGGTAGAATTCTTGC	0	NA	NA	NA	NA	NA
ATTGGTGGTTCAGTGGTAGAATTCTTGCCTGCC	0	NA	NA	NA	NA	NA
CAAATCTCGGTGGGACCT	0	NA	NA	NA	NA	NA
CAATGGACATATGTCTGCGTGGGT	0	NA	NA	NA	NA	NA
CAATTCCACCTTTCGGG	0	NA	NA	NA	NA	NA
CAATTCCACCTTTCGGGC	0	NA	NA	NA	NA	NA
CAATTCCCCGACGGGGAGCCA	0	NA	NA	NA	NA	NA
CACCCAGGCGGCCCGGGTTCGAC	0	NA	NA	NA	NA	NA
CACCCAGGCGGCCCGGGTTCGACTCC	0	NA	NA	NA	NA	NA
CACCCAGGCGGCCCGGGTTCGACTCCCG	0.0999943	-0.444951	3.08458	-0.14425	0.885303	NA
CACCCAGGCGGCCCGGGTTCGACTCCCGG	0.0791291	-0.444951	3.08458	-0.14425	0.885303	NA
CACCCAGGCGGCCCGGGTTCGACTCCCGGT	0	NA	NA	NA	NA	NA
CACCCAGGCGGCCCGGGTTCGACTCCCGGTA	0.0897865	-0.00261252	3.02914	-0.000862462	0.999312	NA
CACCCAGGCGGCCCGGGTTCGACTCCCGGTATGG	0	NA	NA	NA	NA	NA
CACCCAGGCGGCCCGGGTTCGACTCCCGGTATGGG	0	NA	NA	NA	NA	NA
CACCCAGGCGGCCCGGGTTCGACTCCCGGTATGGGAA	0	NA	NA	NA	NA	NA
CACCCAGGCGGCCCGGGTTCGACTCCCGGTATGGGAACC	0.0351567	0.409749	3.08243	0.132931	0.894248	NA
CACCCAGGCGGCCCGGGTTCGACTCCCGGTGT	0	NA	NA	NA	NA	NA
CACCCAGGCGGCCCGGGTTCGACTCCCGGTGTG	0.258253	-1.37724	2.15016	-0.640527	0.52183	NA
CACCCAGGCGGCCCGGGTTCGACTCCCGGTGTGG	0	NA	NA	NA	NA	NA
CACCCAGGCGGCCCGGGTTCGACTCCCGGTGTGGG	0.22143	-1.23405	2.04281	-0.604093	0.545782	NA
CACCCAGGCGGCCCGGGTTCGACTCCCGGTGTGGGAACC	0.118474	-0.836959	2.74147	-0.305296	0.760141	NA
CACCGCCGCGGCCCGGGT	0.028814	0.358256	3.08286	0.116209	0.907487	NA
CACCGCCGCGGCCCGGGTTCGATTCCCGGTCAG	0	NA	NA	NA	NA	NA
CACCGCCGCGGCCCGGGTTCGATTCCCGGTCAGG	0.0745017	-0.00244523	3.08243	-0.00079328	0.999367	NA
CACCGCCGCGGCCCGGGTTCGATTCCCGGTCAGGGA	0	NA	NA	NA	NA	NA
CACCGCCGCGGCCCGGGTTCGATTCCCGGTCAGGGAA	0.0940084	0.409749	3.08243	0.132931	0.894248	NA
CACCGCCGCGGCCCGGGTTCGATTCCCGGTCAGGGAACC	0.118474	-0.836959	2.74147	-0.305296	0.760141	NA
CACGCGGGAGGCCCGGG	0	NA	NA	NA	NA	NA
CACGCGGGAGGCCCGGGT	0.134985	1.25362	2.37995	0.526742	0.598373	NA
CACGCGGGAGGCCCGGGTTCGATTCCCG	0.380166	0.596033	1.57064	0.379484	0.704329	NA
CACGCGGGAGGCCCGGGTTCGATTCCCGG	0.31402	0.863998	1.63018	0.53	0.596112	NA
CACGCGGGAGGCCCGGGTTCGATTCCCGGC	0	NA	NA	NA	NA	NA
CACGCGGGAGGCCCGGGTTCGATTCCCGGCCAATG	0	NA	NA	NA	NA	NA
CACGTCTGCTTTACACGC	0	NA	NA	NA	NA	NA
CACTCTGGACTCTGAATC	0	NA	NA	NA	NA	NA
CACTCTGGACTTTGAATC	0	NA	NA	NA	NA	NA
CAGAGTGGCGCAGCGGAAGC	0	NA	NA	NA	NA	NA
CAGAGTGGCGCAGCGGAAGCGTGCTGGGC	0	NA	NA	NA	NA	NA
CAGCGGAAGCGTGCTGGGC	0	NA	NA	NA	NA	NA
CAGCGGAAGCGTGCTGGGCCC	0.0546298	-0.444951	3.08458	-0.14425	0.885303	NA
CAGGCGGCCCGGGTTCGAC	0	NA	NA	NA	NA	NA
CAGGCGGCCCGGGTTCGACTCC	0.262217	0.747459	1.82777	0.408946	0.682579	NA
CAGGCGGCCCGGGTTCGACTCCCG	0.039345	-0.444951	3.08458	-0.14425	0.885303	NA
CAGGCTTCAAACCTGTAGC	0	NA	NA	NA	NA	NA
CAGGGTTCAAGTCCCTGTTCGGGCGC	0	NA	NA	NA	NA	NA
CAGGGTTCAAGTCCCTGTTCGGGCGCCA	0.0745017	-0.00244523	3.08243	-0.00079328	0.999367	NA
CAGTGGTAGAATTCTCGC	0.142194	-0.00450636	2.57076	-0.00175293	0.998601	NA
CAGTGGTAGAATTCTCGCC	0.0820911	-0.444951	3.08458	-0.14425	0.885303	NA
CAGTGGTAGAATTCTCGCCT	0.120572	0.409551	3.01971	0.135626	0.892117	NA
CAGTGGTAGAATTCTCGCCTGCC	0	NA	NA	NA	NA	NA
CAGTGGTAGAATTCTCGCCTGCCACGCGGGAGGC	0.455161	0.359818	1.41876	0.253615	0.799793	NA
CAGTGGTAGAATTCTCGCCTGCCACGCGGGAGGCC	0.180672	0.884585	2.01543	0.438906	0.66073	NA
CAGTGGTAGAATTCTCGCCTGCCACGCGGGAGGCCCGGG	0.207821	-0.910602	2.11944	-0.429643	0.667455	NA
CAGTGGTAGAGCATTTGA	0	NA	NA	NA	NA	NA
CAGTGGTCTGGGGTGCAGG	0.0681589	-0.053939	3.08286	-0.0174964	0.986041	NA
CAGTGGTCTGGGGTGCAGGCTTCAAACCT	0	NA	NA	NA	NA	NA
CAGTGGTCTGGGGTGCAGGCTTCAAACCTGTAGC	0.299954	-0.339126	1.78612	-0.189867	0.849413	NA
CATAGCTGCCTTCCAAG	0	NA	NA	NA	NA	NA
CATATGTCTGCGTGGGTTCG	0	NA	NA	NA	NA	NA
CATATGTCTGCGTGGGTTCGAACCCCACT	0	NA	NA	NA	NA	NA
CATATGTCTGCGTGGGTTCGAACCCCACTCCTGGTACC	0	NA	NA	NA	NA	NA
CATGAGACTCTTAATCT	0	NA	NA	NA	NA	NA
CATGCAAGATTCCCATTC	0	NA	NA	NA	NA	NA
CATGGGTGGTTCAGTGG	0	NA	NA	NA	NA	NA
CATGGGTGGTTCAGTGGTAGAAT	0	NA	NA	NA	NA	NA
CATGGGTGGTTCAGTGGTAGAATTCTCG	0.278251	0.185792	1.80889	0.102711	0.918192	NA
CATGGGTGGTTCAGTGGTAGAATTCTCGCCTGCC	0	NA	NA	NA	NA	NA
CATTGGGGTCTCCCCGCGCAGGT	0	NA	NA	NA	NA	NA
CATTGGGGTTTCCCCGCGCAGG	0	NA	NA	NA	NA	NA
CATTGGGGTTTCCCCGCGCAGGT	0.0998279	1.01498	2.9244	0.347073	0.728537	NA
CATTGGGGTTTCCCCGCGCAGGTTCGAATCCT	0	NA	NA	NA	NA	NA
CATTGGTAGTTCAATGGTAGAATTCTCGC	0.45437	-0.0227517	1.52509	-0.0149183	0.988097	NA
CATTGGTAGTTCAATGGTAGAATTCTCGCC	0.395126	-0.784702	1.49291	-0.52562	0.599152	NA
CATTGGTAGTTCAATGGTAGAATTCTCGCCTC	0.0815449	-0.00244523	3.08243	-0.00079328	0.999367	NA
CATTGGTAGTTCAATGGTAGAATTCTCGCCTCCC	0	NA	NA	NA	NA	NA
CATTGGTAGTTCAATGGTAGAATTCTCGCCTCCCACGCGG	0	NA	NA	NA	NA	NA
CATTGGTAGTTCAATGGTAGAATTCTCGCCTCCCACGCGGG	0	NA	NA	NA	NA	NA
CATTGGTGGTTCAATGGTAGAATTCTCGC	0.239644	0.297377	1.87306	0.158765	0.873854	NA
CATTGGTGGTTCAATGGTAGAATTCTCGCC	0	NA	NA	NA	NA	NA
CATTGGTGGTTCAATGGTAGAATTCTCGCCT	0.243389	1.28627	1.99344	0.64525	0.518765	NA
CATTGGTGGTTCAATGGTAGAATTCTCGCCTC	0	NA	NA	NA	NA	NA
CATTGGTGGTTCAATGGTAGAATTCTCGCCTCCC	0	NA	NA	NA	NA	NA
CATTGGTGGTTCAGTGGT	0	NA	NA	NA	NA	NA
CATTGGTGGTTCAGTGGTAGA	0.318463	-1.7007	1.86344	-0.912663	0.36142	NA
CATTGGTGGTTCAGTGGTAGAATTCTCGCCTGC	0.255238	-0.839746	1.83639	-0.45728	0.64747	NA
CATTGGTGGTTCAGTGGTAGAATTCTCGCCTGCCACGCGG	0	NA	NA	NA	NA	NA
CATTGGTGGTTCAGTGGTAGAATTCTCGCCTGCCACGCGGGA	0.356666	-1.14569	1.57509	-0.727377	0.466995	NA
CATTGGTGGTTCAGTGGTAGAATTCTCGCCTGCCACGCGGGAG	0	NA	NA	NA	NA	NA
CATTGGTGGTTCAGTGGTAGAATTCTCGCCTGCCACGCGGGAGG	0.142661	-0.0552629	2.36653	-0.0233519	0.98137	NA
CATTGGTGGTTCAGTGGTAGAATTCTCGCCTGCCACGCGGGAGGC	0.10926	-0.886809	3.08247	-0.287695	0.773581	NA
CATTGGTGGTTCAGTGGTAGAATTCTCGCCTGCCACGCGGGAGGCCCGGG	0.0745017	-0.00244523	3.08243	-0.00079328	0.999367	NA
CATTGGTGGTTCAGTGGTAGAATTCTTGC	0	NA	NA	NA	NA	NA
CATTGGTGGTTCAGTGGTAGAATTCTTGCC	0	NA	NA	NA	NA	NA
CATTGTGCTTTGCACGCGTGGGTTCGAAT	0	NA	NA	NA	NA	NA
CATTGTGCTTTGCACGCGTGGGTTCGAATCCCATCCTCGTCGCCA	0	NA	NA	NA	NA	NA
CCACGCGGGAGGCCCGGGT	0	NA	NA	NA	NA	NA
CCACGCGGGAGGCCCGGGTTCG	0	NA	NA	NA	NA	NA
CCACGCGGGAGGCCCGGGTTCGATTCCCG	0	NA	NA	NA	NA	NA
CCACGCGGGAGGCCCGGGTTCGATTCCCGGCCAATG	0	NA	NA	NA	NA	NA
CCAGGCGGCCCGGGTTCGACTCC	0	NA	NA	NA	NA	NA
CCAGGCGGCCCGGGTTCGACTCCC	0	NA	NA	NA	NA	NA
CCAGGCGGCCCGGGTTCGACTCCCGG	0	NA	NA	NA	NA	NA
CCAGGCGGCCCGGGTTCGACTCCCGGT	0	NA	NA	NA	NA	NA
CCAGGCGGCCCGGGTTCGACTCCCGGTATGGG	0	NA	NA	NA	NA	NA
CCAGGCGGCCCGGGTTCGACTCCCGGTATGGGA	0.0351567	0.409749	3.08243	0.132931	0.894248	NA
CCAGGCGGCCCGGGTTCGACTCCCGGTATGGGAA	0	NA	NA	NA	NA	NA
CCAGGCGGCCCGGGTTCGACTCCCGGTATGGGAAC	0.028814	0.358256	3.08286	0.116209	0.907487	NA
CCAGGCGGCCCGGGTTCGACTCCCGGTGTGGGA	0.0940028	0.409749	3.08243	0.132931	0.894248	NA
CCAGGCGGCCCGGGTTCGACTCCCGGTGTGGGAA	0.173138	-0.00548469	2.40281	-0.00228262	0.998179	NA
CCAGGCGGCCCGGGTTCGACTCCCGGTGTGGGAAC	0.0870847	-0.444951	3.08458	-0.14425	0.885303	NA
CCAGGCGGCCCGGGTTCGACTCCCGGTGTGGGAACCA	0.25192	-0.661428	1.85909	-0.35578	0.722005	NA
CCAGGGTTCAAGTCCCTGTTCGGGCGC	0.0422	0.409749	3.08243	0.132931	0.894248	NA
CCAGGGTTCAAGTCCCTGTTCGGGCGCC	0.134284	1.24615	2.65079	0.470107	0.638279	NA
CCAGGGTTCAAGTCCCTGTTCGGGCGCCA	0.23949	-0.0422029	1.7677	-0.0238744	0.980953	NA
CCAGTCTCTTCGGGGGCGTGGGTTCGAATCCCACCGCTGCCACC	0	NA	NA	NA	NA	NA
CCCACCCAGGGACGCCA	0	NA	NA	NA	NA	NA
CCCAGCTAGCTCAGTTGGTAGAGC	0.028814	0.358256	3.08286	0.116209	0.907487	NA
CCCAGGCGGCCCGGGTTCG	0	NA	NA	NA	NA	NA
CCCAGGCGGCCCGGGTTCGACTCCC	0	NA	NA	NA	NA	NA
CCCAGGCGGCCCGGGTTCGACTCCCGGT	0	NA	NA	NA	NA	NA
CCCAGGCGGCCCGGGTTCGACTCCCGGTATGGGAACC	0	NA	NA	NA	NA	NA
CCCAGGCGGCCCGGGTTCGACTCCCGGTATGGGAACCA	0.0422	0.409749	3.08243	0.132931	0.894248	NA
CCCAGGCGGCCCGGGTTCGACTCCCGGTGT	0	NA	NA	NA	NA	NA
CCCAGGCGGCCCGGGTTCGACTCCCGGTGTG	0.0791291	-0.444951	3.08458	-0.14425	0.885303	NA
CCCAGGCGGCCCGGGTTCGACTCCCGGTGTGGGAAC	0.0791291	-0.444951	3.08458	-0.14425	0.885303	NA
CCCAGGCGGCCCGGGTTCGACTCCCGGTGTGGGAACC	0.0999943	-0.444951	3.08458	-0.14425	0.885303	NA
CCCAGGCGGCCCGGGTTCGACTCCCGGTGTGGGAACCA	0	NA	NA	NA	NA	NA
CCCCACGTTGGGCGCCA	0	NA	NA	NA	NA	NA
CCCCAGTGGAACCACCA	0	NA	NA	NA	NA	NA
CCCCGGCACCTCCACCA	0	NA	NA	NA	NA	NA
CCCCGTACGGGCCACCA	0	NA	NA	NA	NA	NA
CCCCGTCCGTGCCTCCA	0	NA	NA	NA	NA	NA
CCCCTGGAGGCGTGGGTTCGAATCCCACT	0	NA	NA	NA	NA	NA
CCCGGATAGCTCAGTCG	0	NA	NA	NA	NA	NA
CCCGGATAGCTCAGTCGG	0	NA	NA	NA	NA	NA
CCCGGATAGCTCAGTCGGTA	0	NA	NA	NA	NA	NA
CCCGGATAGCTCAGTCGGTAG	0.32389	0.450521	1.65328	0.272501	0.785237	NA
CCCGGATAGCTCAGTCGGTAGAGCATCAGACTTT	0.333748	-1.78169	1.84777	-0.964236	0.334928	NA
CCCGGATAGCTCAGTCGGTAGAGCATCAGACTTTT	0.028814	0.358256	3.08286	0.116209	0.907487	NA
CCCGGATAGCTCAGTCGGTAGAGCATCAGACTTTTAATCTGA	0	NA	NA	NA	NA	NA
CCCGGATGATCCTCAGTGG	0.028814	0.358256	3.08286	0.116209	0.907487	NA
CCCGGATGATCCTCAGTGGT	0.158186	0.565971	2.28454	0.247739	0.804336	NA
CCCGGATGATCCTCAGTGGTCTGGGGTG	0	NA	NA	NA	NA	NA
CCCGGATGATCCTCAGTGGTCTGGGGTGCA	0	NA	NA	NA	NA	NA
CCCGGATGATCCTCAGTGGTCTGGGGTGCAGG	0.0870847	-0.444951	3.08458	-0.14425	0.885303	NA
CCCGGATGATCCTCAGTGGTCTGGGGTGCAGGC	0.028814	0.358256	3.08286	0.116209	0.907487	NA
CCCGGATGATCCTCAGTGGTCTGGGGTGCAGGCTT	0.028814	0.358256	3.08286	0.116209	0.907487	NA
CCCGGATGATCCTCAGTGGTCTGGGGTGCAGGCTTCA	0.409318	-0.442839	1.55114	-0.285493	0.775267	NA
CCCGGATGATCCTCAGTGGTCTGGGGTGCAGGCTTCAAAC	0.220017	0.521483	1.92512	0.270884	0.78648	NA
CCCGGATGATCCTCAGTGGTCTGGGGTGCAGGCTTCAAACC	0.039345	-0.444951	3.08458	-0.14425	0.885303	NA
CCCGGATGATCCTCAGTGGTCTGGGGTGCAGGCTTCAAACCTGTAGCTGTT	0	NA	NA	NA	NA	NA
CCCGGCTAGCTCAGTCGGTAGAGC	0.444963	-0.38035	1.46318	-0.259948	0.794904	NA
CCCGGCTAGCTCAGTCGGTAGAGCA	0.590614	0.440116	1.34881	0.326299	0.744198	NA
CCCGGCTAGCTCAGTCGGTAGAGCATG	0.386622	-1.57012	1.65479	-0.948832	0.342706	NA
CCCGGCTAGCTCAGTCGGTAGAGCATGAGACTCTT	0.0546298	-0.444951	3.08458	-0.14425	0.885303	NA
CCCGGCTAGCTCAGTCGGTAGAGCATGAGACTCTTAATC	0	NA	NA	NA	NA	NA
CCCGGCTAGCTCAGTCGGTAGAGCATGAGACTCTTAATCT	0.197388	-0.0295056	1.96578	-0.0150096	0.988024	NA
CCCGGCTAGCTCAGTCGGTAGAGCATGGGA	0	NA	NA	NA	NA	NA
CCCGGCTAGCTCAGTCGGTAGAGCATGGGACT	0.436288	-1.52703	1.44793	-1.05464	0.291592	NA
CCCGGCTAGCTCAGTCGGTAGAGCATGGGACTC	0	NA	NA	NA	NA	NA
CCCGGCTAGCTCAGTCGGTAGAGCATGGGACTCT	0	NA	NA	NA	NA	NA
CCCGGCTAGCTCAGTCGGTAGAGCATGGGACTCTTAATCC	0	NA	NA	NA	NA	NA
CCCGGGTTCGACTCCCGGTATGGGAAC	0	NA	NA	NA	NA	NA
CCCGGGTTCGACTCCCGGTATGGGAACC	0.028814	0.358256	3.08286	0.116209	0.907487	NA
CCCGGGTTCGACTCCCGGTGTGGGA	0	NA	NA	NA	NA	NA
CCCGGGTTCGATTCCCGGCCAATGCACCA	0.0773566	0.825992	3.07521	0.268597	0.78824	NA
CCCGGGTTCGATTCCCGGTCAGGGAAC	0	NA	NA	NA	NA	NA
CCCGGGTTCGATTCCCGGTCAGGGAACCA	0.039345	-0.444951	3.08458	-0.14425	0.885303	NA
CCCTGGTTCGATCCCGGGTTTCGGCACC	0	NA	NA	NA	NA	NA
CCCTGGTTCGATCCCGGGTTTCGGCACCA	0.231957	1.17667	1.88357	0.6247	0.532168	NA
CCGAAATAGCTCAGTTGGGAGAG	0.0710139	0.773398	3.07644	0.251394	0.80151	NA
CCGAATGGAGGCGTGGGT	0.192976	-0.697282	2.14767	-0.324669	0.745432	NA
CCGCCGCGGCCCGGGTT	0.179123	-0.883713	2.38224	-0.37096	0.710667	NA
CCGCCGCGGCCCGGGTTCGATTCCCGGTC	0	NA	NA	NA	NA	NA
CCGCCGCGGCCCGGGTTCGATTCCCGGTCAGG	0	NA	NA	NA	NA	NA
CCGCCGCGGCCCGGGTTCGATTCCCGGTCAGGG	0	NA	NA	NA	NA	NA
CCGCCGCGGCCCGGGTTCGATTCCCGGTCAGGGAACC	0.35572	-2.07922	1.65874	-1.25349	0.210026	NA
CCGCGCAGGTTCGAATCC	0	NA	NA	NA	NA	NA
CCGCGGCCCGGGTTCGAT	0	NA	NA	NA	NA	NA
CCGCGGCCCGGGTTCGATT	0	NA	NA	NA	NA	NA
CCGCGGCCCGGGTTCGATTC	0	NA	NA	NA	NA	NA
CCGCGGCCCGGGTTCGATTCCCGGTCAGGGAAC	0.336462	0.0523715	1.62517	0.0322253	0.974292	NA
CCGCGGCCCGGGTTCGATTCCCGGTCAGGGAACC	0.342003	-0.221843	1.62601	-0.136434	0.891478	NA
CCGCTGGTGTAGTGGTATCATGCA	0	NA	NA	NA	NA	NA
CCGCTGGTGTAGTGGTATCATGCAAG	0	NA	NA	NA	NA	NA
CCGCTGGTGTAGTGGTATCATGCAAGA	0	NA	NA	NA	NA	NA
CCGGATAGCTCAGTCGGTAGA	0.170842	1.44569	2.43081	0.594737	0.552019	NA
CCGGATAGCTCAGTCGGTAGAGCATC	0	NA	NA	NA	NA	NA
CCGGATAGCTCAGTCGGTAGAGCATCAGAC	0	NA	NA	NA	NA	NA
CCGGATAGCTCAGTCGGTAGAGCATCAGACT	0.164182	-0.885495	2.7179	-0.325801	0.744575	NA
CCGGATAGCTCAGTCGGTAGAGCATCAGACTT	0	NA	NA	NA	NA	NA
CCGGATGATCCTCAGTG	0.028814	0.358256	3.08286	0.116209	0.907487	NA
CCGGATGATCCTCAGTGGTC	0	NA	NA	NA	NA	NA
CCGGATGATCCTCAGTGGTCT	0	NA	NA	NA	NA	NA
CCGGATGATCCTCAGTGGTCTG	0	NA	NA	NA	NA	NA
CCGGATGATCCTCAGTGGTCTGGGG	0	NA	NA	NA	NA	NA
CCGGATGATCCTCAGTGGTCTGGGGT	0.0546298	-0.444951	3.08458	-0.14425	0.885303	NA
CCGGATGATCCTCAGTGGTCTGGGGTGC	0	NA	NA	NA	NA	NA
CCGGATGATCCTCAGTGGTCTGGGGTGCAG	0	NA	NA	NA	NA	NA
CCGGATGATCCTCAGTGGTCTGGGGTGCAGGC	0	NA	NA	NA	NA	NA
CCGGATGATCCTCAGTGGTCTGGGGTGCAGGCTTCA	0.444892	-2.2818	1.57331	-1.45032	0.146969	NA
CCGGATGATCCTCAGTGGTCTGGGGTGCAGGCTTCAA	0	NA	NA	NA	NA	NA
CCGGATGATCCTCAGTGGTCTGGGGTGCAGGCTTCAAAC	0.0791291	-0.444951	3.08458	-0.14425	0.885303	NA
CCGGATGATCCTCAGTGGTCTGGGGTGCAGGCTTCAAACCT	0	NA	NA	NA	NA	NA
CCGGCTAGCTCAGTCGGTAGAGCATGA	0	NA	NA	NA	NA	NA
CCGGCTAGCTCAGTCGGTAGAGCATGAGACTCT	0.0870847	-0.444951	3.08458	-0.14425	0.885303	NA
CCGGCTAGCTCAGTCGGTAGAGCATGGGA	0	NA	NA	NA	NA	NA
CCGGCTAGCTCAGTCGGTAGAGCATGGGAC	0	NA	NA	NA	NA	NA
CCGGCTAGCTCAGTCGGTAGAGCATGGGACTC	0.0999943	-0.444951	3.08458	-0.14425	0.885303	NA
CCGGCTAGCTCAGTCGGTAGAGCATGGGACTCT	0.407104	-2.13193	1.63018	-1.30778	0.190947	NA
CCGGCTAGCTCAGTCGGTAGAGCATGGGACTCTT	0	NA	NA	NA	NA	NA
CCGGGGTTCAATTCCCCGACGGGGAGC	0.039345	-0.444951	3.08458	-0.14425	0.885303	NA
CCGGGGTTCGATTCCCCGACGGGGAG	0	NA	NA	NA	NA	NA
CCGGGGTTCGATTCCCCGACGGGGAGC	0.29966	-0.774957	1.66255	-0.466125	0.641126	NA
CCGGGGTTCGATTCCCCGACGGGGAGCC	0.197444	-0.0353666	1.96796	-0.0179713	0.985662	NA
CCGGGGTTCGATTCCCCGACGGGGAGCCA	0.028814	0.358256	3.08286	0.116209	0.907487	NA
CCGGGTTCGATTCCCGGCCAATGCACCA	0	NA	NA	NA	NA	NA
CCGGTTCAAATCCGGGTGCCCCCTCCA	0	NA	NA	NA	NA	NA
CCGTATGGAGGCGTGGGTT	0	NA	NA	NA	NA	NA
CCTCACACGGGGCACCA	0	NA	NA	NA	NA	NA
CCTCAGTGGTCTGGGGTGCAGGCTTC	0	NA	NA	NA	NA	NA
CCTCAGTGGTCTGGGGTGCAGGCTTCAA	0	NA	NA	NA	NA	NA
CCTCAGTGGTCTGGGGTGCAGGCTTCAAA	0	NA	NA	NA	NA	NA
CCTCGTTAGCGCAGTAGGTAGCG	0.168153	-0.445332	2.22923	-0.199769	0.841661	NA
CCTCGTTAGCGCAGTAGGTAGCGC	0	NA	NA	NA	NA	NA
CCTGCCACGCGGGAGGC	0.028814	0.358256	3.08286	0.116209	0.907487	NA
CCTGCCACGCGGGAGGCCCGG	0.336561	0.33877	1.53127	0.221235	0.824909	NA
CCTGCCACGCGGGAGGCCCGGG	0.303461	0.37149	1.65919	0.223899	0.822836	NA
CCTGCCACGCGGGAGGCCCGGGTT	0	NA	NA	NA	NA	NA
CCTGCCACGCGGGAGGCCCGGGTTC	0	NA	NA	NA	NA	NA
CCTGCCACGCGGGAGGCCCGGGTTCGATTC	0	NA	NA	NA	NA	NA
CCTGCCACGCGGGAGGCCCGGGTTCGATTCCC	0.145516	0.650883	2.14339	0.30367	0.761379	NA
CCTGCCACGCGGGAGGCCCGGGTTCGATTCCCGGCCAATGCACC	0.227607	0.26137	1.77427	0.147311	0.882887	NA
CCTGGAGGCGTGGGTTCGAATCCCACTTCTGA	0	NA	NA	NA	NA	NA
CCTGGATAGCTCAATTGGTAGAG	0	NA	NA	NA	NA	NA
CCTGGATAGCTCAGTCGGTAGAG	0.0576279	0.663481	3.0786	0.215514	0.829367	NA
CCTGGATAGCTCAGTCGGTAGAGCA	0	NA	NA	NA	NA	NA
CCTGGTTCAAATCCGGGTGCCCCCTCCA	0	NA	NA	NA	NA	NA
CCTGGTTCGATCCCGGGTTTCGGCACCA	0	NA	NA	NA	NA	NA
CCTGGTTTTCACCCAGGCGGCCCGGGT	0	NA	NA	NA	NA	NA
CCTTCGATAGCTCAGCTGGTA	0	NA	NA	NA	NA	NA
CCTTCGATAGCTCAGCTGGTAGAGC	0	NA	NA	NA	NA	NA
CCTTCGATAGCTCAGTTGGTAGA	0	NA	NA	NA	NA	NA
CCTTCGATAGCTCAGTTGGTAGAGC	0.039345	-0.444951	3.08458	-0.14425	0.885303	NA
CGAAACCATCCTCTGCTA	0	NA	NA	NA	NA	NA
CGAAACCATCCTCTGCTAC	0	NA	NA	NA	NA	NA
CGAAACCATCCTCTGCTACC	0.0786899	-0.803279	3.08318	-0.260536	0.794451	NA
CGAAACCATCCTCTGCTACCA	0	NA	NA	NA	NA	NA
CGAAACCGGGCAGAAACACC	0	NA	NA	NA	NA	NA
CGAAACCGGGCGGAAAC	0.0999943	-0.444951	3.08458	-0.14425	0.885303	NA
CGAAACCGGGCGGAAACA	0.293573	-0.0798165	1.6779	-0.0475692	0.96206	NA
CGAAATAGCTCAGTTGGGAGAG	0.451494	0.687397	1.42015	0.484032	0.628363	NA
CGAACCCCACTCCTGGTACCA	0.028814	0.358256	3.08286	0.116209	0.907487	NA
CGAACCCCACTTCTGGTACCA	0	NA	NA	NA	NA	NA
CGAACCCTGCTCGCTGCGCCA	0.473425	-0.109981	1.36251	-0.0807196	0.935665	NA
CGAACCTCAGAGGGGGCACCA	0	NA	NA	NA	NA	NA
CGAATCACGTCGGGGTC	0	NA	NA	NA	NA	NA
CGAATCACGTCGGGGTCACCA	0.0991273	1.01194	2.93191	0.345148	0.729983	NA
CGAATCCCACCGCTGCCA	0	NA	NA	NA	NA	NA
CGAATCCCACCGCTGCCACC	0	NA	NA	NA	NA	NA
CGAATCCCACCGCTGCCACCA	0.0786899	-0.803279	3.08318	-0.260536	0.794451	NA
CGAATCCCACTCCTGACAC	0	NA	NA	NA	NA	NA
CGAATCCCACTCCTGACACC	0.0786899	-0.803279	3.08318	-0.260536	0.794451	NA
CGAATCCCACTCCTGACACCA	0.17433	0.851611	2.03307	0.41888	0.675304	NA
CGAATCCCACTTCTGACA	0	NA	NA	NA	NA	NA
CGAATCCCACTTCTGACAC	0	NA	NA	NA	NA	NA
CGAATCCCACTTCTGACACC	0	NA	NA	NA	NA	NA
CGAATCCCACTTCTGACACCA	0.37778	0.111299	1.70975	0.0650969	0.948097	NA
CGAATCCCAGCGGGGCCTCCA	0	NA	NA	NA	NA	NA
CGAATCCGAGTCACGGCACCA	0.246562	1.05572	1.84398	0.572523	0.566968	NA
CGAATCCTGCCGACTACGCCA	0	NA	NA	NA	NA	NA
CGAATGGAGGCGTGGGTT	0	NA	NA	NA	NA	NA
CGAATGGAGGCGTGGGTTC	0	NA	NA	NA	NA	NA
CGAATGGAGGCGTGGGTTCGAATCCC	0	NA	NA	NA	NA	NA
CGACAGAGTGGTTCAAT	0	NA	NA	NA	NA	NA
CGACAGAGTGGTTCAATT	0.028814	0.358256	3.08286	0.116209	0.907487	NA
CGACTCCCGGTATGGGAAC	0	NA	NA	NA	NA	NA
CGACTCCCGGTATGGGAACCA	0.166214	-0.88408	2.44111	-0.362163	0.71723	NA
CGACTCCCGGTGTGGGAAC	0.246413	0.764567	1.98647	0.384888	0.700321	NA
CGACTCCCGGTGTGGGAACC	0.472411	-0.284064	1.51624	-0.187348	0.851388	NA
CGACTCCTGGCTGGCTCGCCA	0.039345	-0.444951	3.08458	-0.14425	0.885303	NA
CGAGCCCCAGTGGAACC	0.296446	1.35843	1.74326	0.779248	0.435834	NA
CGAGCCCCAGTGGAACCAC	0.190976	0.675754	2.13511	0.316496	0.751626	NA
CGAGGTGGCCGAGTGGT	0	NA	NA	NA	NA	NA
CGAGTCCCGGCGGAGTCGCCA	0	NA	NA	NA	NA	NA
CGAGTCCTGCCGCGGTCGCCA	0	NA	NA	NA	NA	NA
CGAGTTCAAATCTCGGTGGAACC	0	NA	NA	NA	NA	NA
CGATCCCCGTACGGGCCACCA	0	NA	NA	NA	NA	NA
CGATCCCGGGTTTCGGCACCA	0	NA	NA	NA	NA	NA
CGATGCCCGCATCCTCCACCA	0	NA	NA	NA	NA	NA
CGATGGATCGAAACCATCCTCTGCTACC	0.136175	-0.398496	2.38511	-0.167077	0.86731	NA
CGATTCCCGGCCAACGCAC	0	NA	NA	NA	NA	NA
CGATTCCCGGCCAACGCACC	0.415818	0.321125	1.55617	0.206356	0.836513	NA
CGATTCCCGGCCAATGC	0	NA	NA	NA	NA	NA
CGATTCCCGGCCAATGCA	0.0815449	-0.00244523	3.08243	-0.00079328	0.999367	NA
CGATTCCCGGGCGGCGC	0.0703134	0.769745	3.07653	0.250199	0.802433	NA
CGATTCCCGGGCGGCGCA	0.0815449	-0.00244523	3.08243	-0.00079328	0.999367	NA
CGATTCCCGGGCGGCGCAC	0.267632	1.20054	1.80481	0.665189	0.50593	NA
CGATTCCGGCTCGAAGGAC	0	NA	NA	NA	NA	NA
CGATTCCGGCTCGAAGGACC	0	NA	NA	NA	NA	NA
CGATTCCGGCTCGAAGGACCA	0	NA	NA	NA	NA	NA
CGCAGCGGAAGCGTGCTGGGCC	0.282656	-1.70336	1.9192	-0.887537	0.37479	NA
CGCAGCGGAAGCGTGCTGGGCCC	0	NA	NA	NA	NA	NA
CGCCGCGGCCCGGGTTC	0	NA	NA	NA	NA	NA
CGCCGCGGCCCGGGTTCGAT	0	NA	NA	NA	NA	NA
CGCCGCGGCCCGGGTTCGATTC	0.0703134	0.769745	3.07653	0.250199	0.802433	NA
CGCCGCGGCCCGGGTTCGATTCCCGGTCAGGGA	0	NA	NA	NA	NA	NA
CGCCGCGGCCCGGGTTCGATTCCCGGTCAGGGAA	0.0351567	0.409749	3.08243	0.132931	0.894248	NA
CGCCGCTGGTGTAGTGGT	0	NA	NA	NA	NA	NA
CGCCGCTGGTGTAGTGGTATCATG	0.106171	1.05891	2.57691	0.410921	0.68113	NA
CGCCGCTGGTGTAGTGGTATCATGCAAGAT	0	NA	NA	NA	NA	NA
CGCCGCTGGTGTAGTGGTATCATGCAAGATT	0.0870847	-0.444951	3.08458	-0.14425	0.885303	NA
CGCCGCTGGTGTAGTGGTATCATGCAAGATTC	0.265529	-0.921672	1.82698	-0.504479	0.613925	NA
CGCCGCTGGTGTAGTGGTATCATGCAAGATTCCCATTC	0.16122	-0.884226	2.46582	-0.358592	0.7199	NA
CGCCTGCCACGCGGGAGGCCCGGGT	0.028814	0.358256	3.08286	0.116209	0.907487	NA
CGCCTGCCACGCGGGAGGCCCGGGTT	0	NA	NA	NA	NA	NA
CGCGGCCCGGGTTCGATT	0.323716	1.36985	1.59683	0.857857	0.390971	NA
CGCGGCCCGGGTTCGATTCC	0.569293	0.459522	1.36411	0.336866	0.736218	NA
CGCGGCCCGGGTTCGATTCCCGGTCAGGGAA	0.183272	0.81268	2.18981	0.371119	0.710549	NA
CGCGGCCCGGGTTCGATTCCCGGTCAGGGAAC	0.343245	0.314437	1.52297	0.206463	0.83643	NA
CGCGGGAGGCCCGGGTTCGATTCCCGGC	0.039345	-0.444951	3.08458	-0.14425	0.885303	NA
CGCGGGAGGCCCGGGTTCGATTCCCGGCC	0	NA	NA	NA	NA	NA
CGCGGGAGGCCCGGGTTCGATTCCCGGCCAATGCACC	0	NA	NA	NA	NA	NA
CGCGGGAGGCCCGGGTTCGATTCCCGGCCAATGCACCA	0	NA	NA	NA	NA	NA
CGCGGGTTCGATCCCCGTACGGGCC	0.0576279	0.663481	3.0786	0.215514	0.829367	NA
CGCGGGTTCGATCCCCGTACGGGCCACC	0.039345	-0.444951	3.08458	-0.14425	0.885303	NA
CGCGGGTTCGATCCCCGTACGGGCCACCA	0.253019	0.224728	1.88206	0.119405	0.904954	NA
CGCTCTCACCGCCGCGGCCCGGGT	0.0639706	0.715082	3.0778	0.232335	0.816278	NA
CGCTGGTGTAGTGGTATCATG	0.120031	-0.88554	2.72833	-0.324572	0.745505	NA
CGCTGGTGTAGTGGTATCATGCAAG	0	NA	NA	NA	NA	NA
CGCTGGTGTAGTGGTATCATGCAAGATTC	0	NA	NA	NA	NA	NA
CGCTGGTGTAGTGGTATCATGCAAGATTCC	0	NA	NA	NA	NA	NA
CGCTGGTGTAGTGGTATCATGCAAGATTCCC	0	NA	NA	NA	NA	NA
CGCTGGTGTAGTGGTATCATGCAAGATTCCCATTC	0.0791291	-0.444951	3.08458	-0.14425	0.885303	NA
CGCTGGTTCGATTCCGGCTCGAAGGAC	0	NA	NA	NA	NA	NA
CGCTGGTTCGATTCCGGCTCGAAGGACC	0	NA	NA	NA	NA	NA
CGGAAGCGTGCTGGGCCCATA	0	NA	NA	NA	NA	NA
CGGAAGCGTGCTGGGCCCATAA	0	NA	NA	NA	NA	NA
CGGAAGCGTGCTGGGCCCATAACCCAG	0	NA	NA	NA	NA	NA
CGGAAGCGTGCTGGGCCCATAACCCAGA	0.0546298	-0.444951	3.08458	-0.14425	0.885303	NA
CGGATAGCTCAGTCGGTAGAGCA	0.544375	1.64544	1.34131	1.22674	0.21992	NA
CGGATAGCTCAGTCGGTAGAGCATCAGAC	0	NA	NA	NA	NA	NA
CGGATAGCTCAGTCGGTAGAGCATCAGACTTTT	0	NA	NA	NA	NA	NA
CGGATGATCCTCAGTGGTCTGGG	0	NA	NA	NA	NA	NA
CGGATGATCCTCAGTGGTCTGGGGT	0	NA	NA	NA	NA	NA
CGGATGATCCTCAGTGGTCTGGGGTG	0.297431	-0.170143	1.78332	-0.0954079	0.923991	NA
CGGATGATCCTCAGTGGTCTGGGGTGC	0	NA	NA	NA	NA	NA
CGGATGATCCTCAGTGGTCTGGGGTGCAGG	0	NA	NA	NA	NA	NA
CGGATGATCCTCAGTGGTCTGGGGTGCAGGC	0.0422	0.409749	3.08243	0.132931	0.894248	NA
CGGATGATCCTCAGTGGTCTGGGGTGCAGGCTTCA	0	NA	NA	NA	NA	NA
CGGATGATCCTCAGTGGTCTGGGGTGCAGGCTTCAAAC	0	NA	NA	NA	NA	NA
CGGCCCGGGTTCGACTCC	0.421128	1.66967	1.50873	1.10667	0.268437	NA
CGGCCCGGGTTCGACTCCC	0	NA	NA	NA	NA	NA
CGGCCCGGGTTCGACTCCCGGTATGGGA	0.240852	-0.254565	2.04289	-0.12461	0.900832	NA
CGGCCCGGGTTCGACTCCCGGTATGGGAAC	0.580121	0.0269042	1.27588	0.0210869	0.983176	NA
CGGCCCGGGTTCGACTCCCGGTGTGGGAA	0	NA	NA	NA	NA	NA
CGGCCCGGGTTCGACTCCCGGTGTGGGAAC	0.0351567	0.409749	3.08243	0.132931	0.894248	NA
CGGCCCGGGTTCGATTCCCGGTCAGGGAACC	0	NA	NA	NA	NA	NA
CGGCCCGGGTTCGATTCCCGGTCAGGGAACCA	0.0351567	0.409749	3.08243	0.132931	0.894248	NA
CGGCTAGCTCAGTCGGTAGAGCATGAG	0.188348	-0.257417	2.40839	-0.106884	0.914881	NA
CGGCTAGCTCAGTCGGTAGAGCATGAGAC	0.460774	-0.92648	1.46259	-0.633451	0.526439	NA
CGGCTAGCTCAGTCGGTAGAGCATGAGACTC	0	NA	NA	NA	NA	NA
CGGCTAGCTCAGTCGGTAGAGCATGAGACTCTT	0.309926	-1.75446	1.87636	-0.935031	0.349772	NA
CGGCTAGCTCAGTCGGTAGAGCATGGGA	0.0999943	-0.444951	3.08458	-0.14425	0.885303	NA
CGGCTAGCTCAGTCGGTAGAGCATGGGAC	0	NA	NA	NA	NA	NA
CGGCTAGCTCAGTCGGTAGAGCATGGGACTC	0	NA	NA	NA	NA	NA
CGGCTAGCTCAGTCGGTAGAGCATGGGACTCT	0.297478	-0.472258	1.77597	-0.265916	0.790304	NA
CGGCTAGCTCAGTCGGTAGAGCATGGGACTCTT	0	NA	NA	NA	NA	NA
CGGCTAGCTCAGTCGGTAGAGCATGGGACTCTTAAT	0	NA	NA	NA	NA	NA
CGGGAGGCCCGGGTTCGATTCCC	0	NA	NA	NA	NA	NA
CGGGAGGCCCGGGTTCGATTCCCG	0.0815449	-0.00244523	3.08243	-0.00079328	0.999367	NA
CGGGAGGCCCGGGTTCGATTCCCGGC	0	NA	NA	NA	NA	NA
CGGGAGGCCCGGGTTCGATTCCCGGCCAATGCACC	0	NA	NA	NA	NA	NA
CGGGAGGCCCGGGTTCGATTCCCGGCCAATGCACCA	0	NA	NA	NA	NA	NA
CGGGGTTCGATTCCCCGACGGGGAGC	0.0351567	0.409749	3.08243	0.132931	0.894248	NA
CGGGGTTCGATTCCCCGACGGGGAGCCA	0	NA	NA	NA	NA	NA
CGGGTTCGACTCCCGGTATGGGAAC	0.217402	0.488531	2.06547	0.236523	0.813026	NA
CGGGTTCGACTCCCGGTATGGGAACCA	0	NA	NA	NA	NA	NA
CGGGTTCGATCCCCGTACGGGCCACCA	0	NA	NA	NA	NA	NA
CGGGTTCGATTCCCGGCCAATGCACC	0	NA	NA	NA	NA	NA
CGGGTTCGATTCCCGGCCAATGCACCA	0.106171	1.05891	2.57691	0.410921	0.68113	NA
CGGGTTCGATTCCCGGTCAGGG	0	NA	NA	NA	NA	NA
CGGTAGAGCATGGGACTCTTAATCC	0.0820911	-0.444951	3.08458	-0.14425	0.885303	NA
CGGTAGAGCATGGGACTCTTAATCCC	0	NA	NA	NA	NA	NA
CGGTTCAAATCCGGGTGCCC	0	NA	NA	NA	NA	NA
CGGTTCAAATCCGGGTGCCCCCTCCA	0	NA	NA	NA	NA	NA
CGGTTCCCGGCCAATGCACCA	0.0791291	-0.444951	3.08458	-0.14425	0.885303	NA
CGTATGGAGGCGTGGGTT	0	NA	NA	NA	NA	NA
CGTATGGAGGCGTGGGTTCGAATCCC	0	NA	NA	NA	NA	NA
CGTATGGAGGCGTGGGTTCGAATCCCACTTCTGA	0	NA	NA	NA	NA	NA
CGTATGGAGGCGTGGGTTCGAATCCCACTTCTGACACCA	0	NA	NA	NA	NA	NA
CGTGGGTTCGAACCCCACGTTGGGCGC	0	NA	NA	NA	NA	NA
CGTGGGTTCGAATCCCACCGCTGCCA	0	NA	NA	NA	NA	NA
CGTGGGTTCGAGCCCCACGTTGGGC	0.109658	0.357764	2.83338	0.126267	0.89952	NA
CGTGGGTTCGAGCCCCACGTTGGGCG	0	NA	NA	NA	NA	NA
CGTGGGTTCGAGCCCCACGTTGGGCGC	0.103316	0.305013	2.61092	0.116822	0.907001	NA
CGTGGGTTCGAGCCCCACGTTGGGCGCC	0.339574	1.08814	1.70807	0.637063	0.524084	NA
CGTGGGTTCGAGCCCCACGTTGGGCGCCA	0.248365	0.923127	1.84498	0.500344	0.616833	NA
CGTGTGGAGGCGTGGGT	0.560721	1.69716	1.32471	1.28115	0.200141	NA
CGTGTGGAGGCGTGGGTTCGAATCCCACT	0	NA	NA	NA	NA	NA
CGTGTTCGAATCACGTCGGGGT	0.136318	-0.105338	2.64867	-0.0397703	0.968276	NA
CGTTGGTCTAGGGGTATGATTCT	0	NA	NA	NA	NA	NA
CGTTGGTCTAGGGGTATGATTCTC	0	NA	NA	NA	NA	NA
CTAAACACAGAGGTTTAAATCCTC	0	NA	NA	NA	NA	NA
CTAAACACAGAGGTTTAAATCCTCTTTTTACCACC	0	NA	NA	NA	NA	NA
CTAGCTCAGTCGGTAGAGCATGAGA	0	NA	NA	NA	NA	NA
CTAGCTCAGTCGGTAGAGCATGAGACT	0	NA	NA	NA	NA	NA
CTAGCTCAGTCGGTAGAGCATGGGACTC	0	NA	NA	NA	NA	NA
CTAGCTCAGTCGGTAGAGCATGGGACTCT	0	NA	NA	NA	NA	NA
CTAGGGGTATGATTCTC	0	NA	NA	NA	NA	NA
CTAGGGGTATGATTCTCG	0	NA	NA	NA	NA	NA
CTAGGGGTATGATTCTCGC	0	NA	NA	NA	NA	NA
CTAGGGGTATGATTCTCGCTT	0.589036	-0.878408	1.26457	-0.694628	0.487288	NA
CTAGGGGTATGATTCTCGCTTC	0	NA	NA	NA	NA	NA
CTAGGTTCGACTCCTGGCTGGCTCGCC	0	NA	NA	NA	NA	NA
CTCAAGTTCTGGTCTCC	0	NA	NA	NA	NA	NA
CTCACCGCCGCGGCCCGG	0	NA	NA	NA	NA	NA
CTCACCGCCGCGGCCCGGGT	0.0351567	0.409749	3.08243	0.132931	0.894248	NA
CTCACCGCCGCGGCCCGGGTTCGATTCCCGGTC	0	NA	NA	NA	NA	NA
CTCACCGCCGCGGCCCGGGTTCGATTCCCGGTCAGG	0.427435	-1.43628	1.60712	-0.893698	0.371483	NA
CTCACCGCCGCGGCCCGGGTTCGATTCCCGGTCAGGGAAC	0.448618	-1.83837	1.47574	-1.24573	0.212863	NA
CTCACCGCCGCGGCCCGGGTTCGATTCCCGGTCAGGGAACCA	0.37835	-1.19667	1.55538	-0.769374	0.441671	NA
CTCAGTCGGTAGAGCATC	0	NA	NA	NA	NA	NA
CTCAGTCGGTAGAGCATCA	0	NA	NA	NA	NA	NA
CTCAGTCGGTAGAGCATCAGACT	0	NA	NA	NA	NA	NA
CTCAGTCGGTAGAGCATGA	0	NA	NA	NA	NA	NA
CTCAGTCGGTAGAGCATGAGA	0	NA	NA	NA	NA	NA
CTCAGTCGGTAGAGCATGAGAC	0	NA	NA	NA	NA	NA
CTCAGTCGGTAGAGCATGAGACT	0.0999943	-0.444951	3.08458	-0.14425	0.885303	NA
CTCAGTCGGTAGAGCATGGGACT	0	NA	NA	NA	NA	NA
CTCAGTCGGTAGAGCATGGGACTC	0	NA	NA	NA	NA	NA
CTCAGTGGTCTGGGGTGCAGGCTTC	0	NA	NA	NA	NA	NA
CTCCCCTGGAGGCGTGGGTTC	0	NA	NA	NA	NA	NA
CTCCCCTGGAGGCGTGGGTTCGAATC	0	NA	NA	NA	NA	NA
CTCCCGGTGTGGGAACCA	0	NA	NA	NA	NA	NA
CTCCTGGCTGGCTCGCCA	0	NA	NA	NA	NA	NA
CTCGCCTGCCACGCGGGAGGCCCGGG	0	NA	NA	NA	NA	NA
CTCGCCTGCCACGCGGGAGGCCCGGGT	0.215008	-0.574588	2.33111	-0.246487	0.805305	NA
CTCGTTGGTCTAGGGGTATGATTC	0	NA	NA	NA	NA	NA
CTCGTTGGTCTAGGGGTATGATTCT	0	NA	NA	NA	NA	NA
CTCGTTGGTCTAGGGGTATGATTCTCGCTTC	0	NA	NA	NA	NA	NA
CTCTCACCGCCGCGGCCCGGGTTCGATTCCCGGTCAGGGAA	0.240824	-1.14923	2.03417	-0.564964	0.572099	NA
CTCTCACCGCCGCGGCCCGGGTTCGATTCCCGGTCAGGGAACCA	0.394454	-1.30611	1.55906	-0.837754	0.402169	NA
CTCTGTGGCGCAATCGG	0	NA	NA	NA	NA	NA
CTCTTCGGGGGCGTGGG	0	NA	NA	NA	NA	NA
CTCTTCGGGGGCGTGGGTT	0	NA	NA	NA	NA	NA
CTCTTCGGGGGCGTGGGTTC	0	NA	NA	NA	NA	NA
CTCTTCGGGGGCGTGGGTTCGAAT	0	NA	NA	NA	NA	NA
CTGCCACGCGGGAGGCCCG	0.0773566	0.825992	3.07521	0.268597	0.78824	NA
CTGCCACGCGGGAGGCCCGG	0.134284	1.24615	2.65079	0.470107	0.638279	NA
CTGCCACGCGGGAGGCCCGGGTTCGATTCCCGGCCAATG	0	NA	NA	NA	NA	NA
CTGCCACGCGGGAGGCCCGGGTTCGATTCCCGGCCAATGC	0	NA	NA	NA	NA	NA
CTGCCACGCGGGAGGCCCGGGTTCGATTCCCGGCCAATGCA	0.201507	0.00853577	2.1187	0.00402877	0.996786	NA
CTGCCACGCGGGAGGCCCGGGTTCGATTCCCGGCCAATGCACC	0.257647	-0.081012	1.8518	-0.0437477	0.965105	NA
CTGGGGTGCAGGCTTCAAACCTGTAGCTGTTTAGCGACAGAGTGGTTC	0	NA	NA	NA	NA	NA
CTGGTTTTCACCCAGGCGGCCC	0	NA	NA	NA	NA	NA
CTGGTTTTCACCCAGGCGGCCCGGG	0	NA	NA	NA	NA	NA
CTGGTTTTCACCCAGGCGGCCCGGGT	0.144091	-1.1265	2.57732	-0.43708	0.662053	NA
CTGGTTTTCACCCAGGCGGCCCGGGTTCGACTCCCGGTGTGGGAAC	0	NA	NA	NA	NA	NA
CTTCAAACCTGTAGCTGTT	0	NA	NA	NA	NA	NA
CTTCAAACCTGTAGCTGTTTAGC	0	NA	NA	NA	NA	NA
CTTCAAACCTGTAGCTGTTTAGCGA	0	NA	NA	NA	NA	NA
CTTCGGAGGCGTGGGTT	0	NA	NA	NA	NA	NA
CTTCGGAGGCGTGGGTTC	0	NA	NA	NA	NA	NA
GAAACCGGGCGGAAACACC	0	NA	NA	NA	NA	NA
GAAACCGGGCGGAAACACCA	0.0745017	-0.00244523	3.08243	-0.00079328	0.999367	NA
GAAACCGGGCGGGAACACCA	0	NA	NA	NA	NA	NA
GAATCACGTCGGGGTCACCA	0	NA	NA	NA	NA	NA
GAATCCCACCGCTGCCACCA	0	NA	NA	NA	NA	NA
GAATTCTCGCCTGCCACGCGGGAGGCCCGGGT	0.171475	0.203913	2.24735	0.0907348	0.927703	NA
GACATATGTCTGCGTGGGTTC	0	NA	NA	NA	NA	NA
GACCCAGTGGCCTAATGGA	0	NA	NA	NA	NA	NA
GACGAGGTGGCCGAGTGG	0	NA	NA	NA	NA	NA
GAGGCCCGGGTTCGATTC	0	NA	NA	NA	NA	NA
GAGTTCAAATCTCGGTGGAACCT	0	NA	NA	NA	NA	NA
GATAGCTCAGTCGGTAGA	0.028814	0.358256	3.08286	0.116209	0.907487	NA
GATAGCTCAGTCGGTAGAG	0	NA	NA	NA	NA	NA
GATAGCTCAGTCGGTAGAGC	0	NA	NA	NA	NA	NA
GATAGCTCAGTCGGTAGAGCA	0	NA	NA	NA	NA	NA
GATCCCCGGCATCTCCACCA	0	NA	NA	NA	NA	NA
GATCCTCAGTGGTCTGGGGTGCAGGCTTC	0	NA	NA	NA	NA	NA
GATCCTCAGTGGTCTGGGGTGCAGGCTTCAAAC	0	NA	NA	NA	NA	NA
GATCGAAACCATCCTCTGC	0	NA	NA	NA	NA	NA
GATCGAAACCATCCTCTGCTACCA	0.443973	1.8855	1.58106	1.19255	0.233046	NA
GATGATCCTCAGTGGTCTGGGGTGCAGGCTTCA	0	NA	NA	NA	NA	NA
GATGGATCGAAACCATCCTCTGCTACC	0	NA	NA	NA	NA	NA
GATGTAGCTCAATGGTAGA	0.0969729	0.252079	2.96302	0.0850751	0.932202	NA
GATGTAGCTCAATGGTAGAGCA	0.0998279	1.01498	2.9244	0.347073	0.728537	NA
GATGTAGCTCAGAGGTAGAG	0	NA	NA	NA	NA	NA
GATGTAGCTCAGCGGTAGA	0	NA	NA	NA	NA	NA
GATGTAGCTCAGCGGTAGAG	0.150413	1.34875	2.54975	0.528972	0.596825	NA
GATGTAGCTCAGCGGTAGAGC	0	NA	NA	NA	NA	NA
GATTCCCGGCCAACGCACCA	0.510102	0.596178	1.37233	0.434426	0.663979	NA
GATTCCCGGCCAATGCACC	0.0815449	-0.00244523	3.08243	-0.00079328	0.999367	NA
GATTCCCGGGCGGCGCAC	0	NA	NA	NA	NA	NA
GATTCCGGCTCGAAGGACC	0	NA	NA	NA	NA	NA
GATTCCTGGTTTTCACCCAGGCGGCCCGGGT	0	NA	NA	NA	NA	NA
GATTCCTGGTTTTCACCCAGGCGGCCCGGGTT	0	NA	NA	NA	NA	NA
GATTCCTGGTTTTCACCCAGGCGGCCCGGGTTCGACTCCCGGTGTGGGAACCA	0	NA	NA	NA	NA	NA
GATTCGGCGCTCTCACC	0	NA	NA	NA	NA	NA
GATTCGGCGCTCTCACCGC	0	NA	NA	NA	NA	NA
GATTCGGCGCTCTCACCGCCGCGGCCCGGGT	0.336463	0.114577	1.64179	0.0697882	0.944362	NA
GCACTCTGGACTCTGAATC	0	NA	NA	NA	NA	NA
GCACTCTGGACTCTGAATCC	0	NA	NA	NA	NA	NA
GCACTCTGGACTTTGAA	0	NA	NA	NA	NA	NA
GCACTCTGGACTTTGAATCC	0	NA	NA	NA	NA	NA
GCAGAGTGGCGCAGCGGAAGCGTGCTGGGCCC	0	NA	NA	NA	NA	NA
GCAGCGGAAGCGTGCTGGGCC	0.511457	-0.355355	1.43791	-0.247133	0.804805	NA
GCAGCGGAAGCGTGCTGGGCCC	0	NA	NA	NA	NA	NA
GCATGAGACTCTTAATC	0.351261	-1.89824	1.82744	-1.03874	0.298924	NA
GCATGGGACTCTTAATCC	0	NA	NA	NA	NA	NA
GCATGGGTGGTTCAGTGGTAG	0	NA	NA	NA	NA	NA
GCATGGGTGGTTCAGTGGTAGA	0.25937	-1.56916	1.81068	-0.866612	0.386155	NA
GCATGGGTGGTTCAGTGGTAGAAT	0.457221	-2.32275	1.56719	-1.48211	0.13831	NA
GCATGGGTGGTTCAGTGGTAGAATTCTCAC	0.239571	-1.37898	2.19363	-0.628629	0.529592	NA
GCATGGGTGGTTCAGTGGTAGAATTCTCACCT	0	NA	NA	NA	NA	NA
GCATGGGTGGTTCAGTGGTAGAATTCTCGCCTGCC	0	NA	NA	NA	NA	NA
GCATGGGTGGTTCAGTGGTAGAATTCTCGCCTGCCACGCGGG	0	NA	NA	NA	NA	NA
GCATGGGTGGTTCAGTGGTAGAATTCTCGCCTGCCACGCGGGA	0	NA	NA	NA	NA	NA
GCATGGGTGGTTCAGTGGTAGAATTCTCGCCTGCCACGCGGGAGGC	0	NA	NA	NA	NA	NA
GCATGGGTTCGAATCCCATCCTCGTCGCCA	0.0351567	0.409749	3.08243	0.132931	0.894248	NA
GCATTGGTAGTTCAATGGTAGAATTCTC	0	NA	NA	NA	NA	NA
GCATTGGTAGTTCAATGGTAGAATTCTCG	0	NA	NA	NA	NA	NA
GCATTGGTGGTTCAATGGTAGAATTCT	0	NA	NA	NA	NA	NA
GCATTGGTGGTTCAATGGTAGAATTCTC	0	NA	NA	NA	NA	NA
GCATTGGTGGTTCAATGGTAGAATTCTCGCCTC	0.280705	-1.13997	1.68198	-0.677755	0.497927	NA
GCATTGGTGGTTCAATGGTAGAATTCTCGCCTCC	0.0897865	-0.00261252	3.02914	-0.000862462	0.999312	NA
GCATTGGTGGTTCAATGGTAGAATTCTCGCCTCCC	0	NA	NA	NA	NA	NA
GCATTGGTGGTTCAGTG	0.0940028	0.409749	3.08243	0.132931	0.894248	NA
GCATTGGTGGTTCAGTGGTAG	0	NA	NA	NA	NA	NA
GCATTGGTGGTTCAGTGGTAGAATTCTCGCCTC	0.0820911	-0.444951	3.08458	-0.14425	0.885303	NA
GCATTGGTGGTTCAGTGGTAGAATTCTCGCCTGCCACGCG	0.344219	-1.45028	1.59199	-0.910987	0.362302	NA
GCATTGGTGGTTCAGTGGTAGAATTCTCGCCTGCCACGCGG	0.574728	-1.14313	1.34008	-0.853033	0.393641	NA
GCATTGGTGGTTCAGTGGTAGAATTCTCGCCTGCCACGCGGGAG	0.177817	0.245335	2.22091	0.110466	0.91204	NA
GCATTGGTGGTTCAGTGGTAGAATTCTCGCCTGCCACGCGGGAGGCC	0.0703134	0.769745	3.07653	0.250199	0.802433	NA
GCATTGGTGGTTCAGTGGTAGAATTCTCGCCTGCCACGCGGGAGGCCC	0.1186	0.305763	2.49239	0.122678	0.902362	NA
GCATTGGTGGTTCAGTGGTAGAATTCTCGCCTGCCACGCGGGAGGCCCG	0	NA	NA	NA	NA	NA
GCATTGGTGGTTCAGTGGTAGAATTCTCGCCTGCCACGCGGGAGGCCCGG	0.0897865	-0.00261252	3.02914	-0.000862462	0.999312	NA
GCATTGGTGGTTCAGTGGTAGAATTCTCGCCTGCCACGCGGGAGGCCCGGGTT	0.437386	-1.29494	1.49627	-0.865448	0.386793	NA
GCATTGGTGGTTCAGTGGTAGAATTCTT	0	NA	NA	NA	NA	NA
GCATTGGTGGTTCAGTGGTAGAATTCTTG	0	NA	NA	NA	NA	NA
GCATTGGTGGTTCAGTGGTAGAATTCTTGCCTG	0	NA	NA	NA	NA	NA
GCCACGCGGGAGGCCCGG	0	NA	NA	NA	NA	NA
GCCACGCGGGAGGCCCGGGT	0	NA	NA	NA	NA	NA
GCCCACCCAGGGACGCC	0	NA	NA	NA	NA	NA
GCCCAGCTAGCTCAGTTGGTAGAG	0.028814	0.358256	3.08286	0.116209	0.907487	NA
GCCCCAGTGGAACCACC	0	NA	NA	NA	NA	NA
GCCCCAGTGGAACCACCA	0	NA	NA	NA	NA	NA
GCCCCAGTGGCCTAATGGA	0	NA	NA	NA	NA	NA
GCCCGCATCCTCCACCA	0	NA	NA	NA	NA	NA
GCCCGCATTCTCCACCA	0	NA	NA	NA	NA	NA
GCCCGGATAGCTCAGTCGGTAGAGCATCA	0.569117	-1.03015	1.44505	-0.712885	0.475917	NA
GCCCGGATAGCTCAGTCGGTAGAGCATCAGACTTTTAATC	0	NA	NA	NA	NA	NA
GCCCGGATGATCCTCAGTGGTCTGGG	0	NA	NA	NA	NA	NA
GCCCGGATGATCCTCAGTGGTCTGGGG	0.505821	-0.593419	1.42348	-0.416879	0.676767	NA
GCCCGGATGATCCTCAGTGGTCTGGGGTGC	0	NA	NA	NA	NA	NA
GCCCGGATGATCCTCAGTGGTCTGGGGTGCAG	0.168153	-0.445332	2.22923	-0.199769	0.841661	NA
GCCCGGATGATCCTCAGTGGTCTGGGGTGCAGGC	0.0639706	0.715082	3.0778	0.232335	0.816278	NA
GCCCGGATGATCCTCAGTGGTCTGGGGTGCAGGCTT	0.37043	1.24752	1.66211	0.750563	0.452916	NA
GCCCGGATGATCCTCAGTGGTCTGGGGTGCAGGCTTCAA	0.208062	-0.384009	1.95689	-0.196234	0.844427	NA
GCCCGGATGATCCTCAGTGGTCTGGGGTGCAGGCTTCAAA	0.212974	0.48302	2.12048	0.227787	0.819812	NA
GCCCGGATGATCCTCAGTGGTCTGGGGTGCAGGCTTCAAACCTG	0	NA	NA	NA	NA	NA
GCCCGGATGATCCTCAGTGGTCTGGGGTGCAGGCTTCAAACCTGTAG	0	NA	NA	NA	NA	NA
GCCCGGATGATCCTCAGTGGTCTGGGGTGCAGGCTTCAAACCTGTAGCT	0.0791291	-0.444951	3.08458	-0.14425	0.885303	NA
GCCCGGATGATCCTCAGTGGTCTGGGGTGCAGGCTTCAAACCTGTAGCTG	0.0927846	0.96774	3.00393	0.322158	0.747333	NA
GCCCGGATGATCCTCAGTGGTCTGGGGTGCAGGCTTCAAACCTGTAGCTGTT	0.250604	-0.119659	1.86692	-0.0640943	0.948895	NA
GCCCGGATGATCCTCAGTGGTCTGGGGTGCAGGCTTCAAACCTGTAGCTGTTT	0.0745017	-0.00244523	3.08243	-0.00079328	0.999367	NA
GCCCGGCTAGCTCAGTCG	0	NA	NA	NA	NA	NA
GCCCGGCTAGCTCAGTCGGTAGA	0	NA	NA	NA	NA	NA
GCCCGGCTAGCTCAGTCGGTAGAGCATGAGACTCTTA	0.0999943	-0.444951	3.08458	-0.14425	0.885303	NA
GCCCGGCTAGCTCAGTCGGTAGAGCATGAGACTCTTAA	0.502597	-1.42269	1.37119	-1.03756	0.299475	NA
GCCCGGCTAGCTCAGTCGGTAGAGCATGAGACTCTTAATCTC	0.121436	-0.837009	2.71768	-0.307987	0.758092	NA
GCCCGGCTAGCTCAGTCGGTAGAGCATGGGA	0	NA	NA	NA	NA	NA
GCCCGGCTAGCTCAGTCGGTAGAGCATGGGACTCTTA	0	NA	NA	NA	NA	NA
GCCCGGCTAGCTCAGTCGGTAGAGCATGGGACTCTTAAT	0	NA	NA	NA	NA	NA
GCCCGGCTAGCTCAGTCGGTAGAGCATGGGACTCTTAATC	0	NA	NA	NA	NA	NA
GCCCGGGTTCGACTCCC	0.0422	0.409749	3.08243	0.132931	0.894248	NA
GCCCGGGTTCGACTCCCGGTATGGGAACCA	0	NA	NA	NA	NA	NA
GCCCTGCTAGCTCAGTCGGTAGAGCATGAGACT	0	NA	NA	NA	NA	NA
GCCGAAATAGCTCAGTTGGG	0.136721	-0.884978	2.60619	-0.339568	0.734182	NA
GCCGAAATAGCTCAGTTGGGAGAGC	0	NA	NA	NA	NA	NA
GCCGAGATCGTATAGTGG	0	NA	NA	NA	NA	NA
GCCGCGGCCCGGGTTCGAT	0	NA	NA	NA	NA	NA
GCCGCGGCCCGGGTTCGATTCCCGGTCAGGGAACC	0	NA	NA	NA	NA	NA
GCCGCTGGTGTAGTGGTATCATGCA	0	NA	NA	NA	NA	NA
GCCGCTGGTGTAGTGGTATCATGCAAGATTCC	0	NA	NA	NA	NA	NA
GCCGTGATCGTATAGTGGTAGTACTCTGC	0	NA	NA	NA	NA	NA
GCCTCGTTAGCGCAGTAGGTAGCG	0.0681589	-0.053939	3.08286	-0.0174964	0.986041	NA
GCCTGCCACGCGGGAGGCCCGGGTTC	0	NA	NA	NA	NA	NA
GCCTGGATAGCTCAGTCGGTAGA	0.0639706	0.715082	3.0778	0.232335	0.816278	NA
GCCTGGATAGCTCAGTCGGTAGAGC	0.264536	-0.474489	1.71383	-0.276859	0.781889	NA
GCCTGGATAGCTCAGTCGGTAGAGCA	0	NA	NA	NA	NA	NA
GCCTGGATAGCTCAGTCGGTAGAGCATCAGACTT	0	NA	NA	NA	NA	NA
GCGCCGCTGGTGTAGTGGTATCATG	0.0422	0.409749	3.08243	0.132931	0.894248	NA
GCGCCGCTGGTGTAGTGGTATCATGCA	0.443697	-0.435477	1.46464	-0.297327	0.766217	NA
GCGCCGCTGGTGTAGTGGTATCATGCAAGA	0.270353	0.222609	1.81855	0.12241	0.902574	NA
GCGCCGCTGGTGTAGTGGTATCATGCAAGATT	0	NA	NA	NA	NA	NA
GCGCCGCTGGTGTAGTGGTATCATGCAAGATTC	0.573443	-0.438175	1.41776	-0.309062	0.757274	NA
GCGCCGCTGGTGTAGTGGTATCATGCAAGATTCCCATTC	0	NA	NA	NA	NA	NA
GCGCGGGTTCGATCCCCGTACGGGCCACCA	0	NA	NA	NA	NA	NA
GCGCTCTCACCGCCGCGGCCCGG	0.0546298	-0.444951	3.08458	-0.14425	0.885303	NA
GCGCTCTCACCGCCGCGGCCCGGGT	0	NA	NA	NA	NA	NA
GCGCTCTCACCGCCGCGGCCCGGGTTCGATTC	0	NA	NA	NA	NA	NA
GCGGAAGCGTGCTGGGC	0	NA	NA	NA	NA	NA
GCGGAAGCGTGCTGGGCC	0	NA	NA	NA	NA	NA
GCGGAAGCGTGCTGGGCCCATAAC	0	NA	NA	NA	NA	NA
GCGGAAGCGTGCTGGGCCCATAACC	0	NA	NA	NA	NA	NA
GCGGCCCGGGTTCGACT	0.028814	0.358256	3.08286	0.116209	0.907487	NA
GCGGCCCGGGTTCGACTC	0.571304	1.877	1.38619	1.35408	0.175712	NA
GCGGCCCGGGTTCGACTCC	0.039345	-0.444951	3.08458	-0.14425	0.885303	NA
GCGGCCCGGGTTCGACTCCC	0	NA	NA	NA	NA	NA
GCGGCCCGGGTTCGACTCCCGGTATGGG	0.138472	0.60574	2.38251	0.254244	0.799307	NA
GCGGCCCGGGTTCGACTCCCGGTATGGGAA	0.287954	0.737744	1.93543	0.381178	0.703071	NA
GCGGCCCGGGTTCGACTCCCGGTGTGG	0	NA	NA	NA	NA	NA
GCGGCCCGGGTTCGACTCCCGGTGTGGGA	0.344463	0.011333	1.53458	0.00738507	0.994108	NA
GCGGCCCGGGTTCGACTCCCGGTGTGGGAA	0.274521	-0.553753	1.81546	-0.305021	0.76035	NA
GCGGCCCGGGTTCGACTCCCGGTGTGGGAAC	0.211259	0.181024	1.9454	0.0930523	0.925862	NA
GCGGCCCGGGTTCGACTCCCGGTGTGGGAACC	0.467566	0.0400805	1.43682	0.0278953	0.977746	NA
GCGGCCCGGGTTCGATT	0	NA	NA	NA	NA	NA
GCGGCCCGGGTTCGATTCCCGGTCAGGGAAC	0.173132	-0.00548452	2.40283	-0.00228252	0.998179	NA
GCGGCCCGGGTTCGATTCCCGGTCAGGGAACCA	0.287009	0.528335	1.80848	0.292144	0.770177	NA
GCGGGAGGCCCGGGTTC	0	NA	NA	NA	NA	NA
GCGGGAGGCCCGGGTTCGAT	0	NA	NA	NA	NA	NA
GCGGGAGGCCCGGGTTCGATTC	0.028814	0.358256	3.08286	0.116209	0.907487	NA
GCGGGAGGCCCGGGTTCGATTCCCG	0.039345	-0.444951	3.08458	-0.14425	0.885303	NA
GCGGGAGGCCCGGGTTCGATTCCCGG	0	NA	NA	NA	NA	NA
GCGGGAGGCCCGGGTTCGATTCCCGGC	0	NA	NA	NA	NA	NA
GCGGGAGGCCCGGGTTCGATTCCCGGCCAATGCA	0	NA	NA	NA	NA	NA
GCGTTGGTGGTATAGTGGT	0	NA	NA	NA	NA	NA
GCTAGCTCAGTCGGTAGAGC	0	NA	NA	NA	NA	NA
GCTAGCTCAGTCGGTAGAGCATGAGACT	0.0870847	-0.444951	3.08458	-0.14425	0.885303	NA
GCTAGCTCAGTCGGTAGAGCATGAGACTC	0	NA	NA	NA	NA	NA
GCTAGCTCAGTCGGTAGAGCATGAGACTCTT	0.124291	-0.00389734	2.69491	-0.00144619	0.998846	NA
GCTAGCTCAGTCGGTAGAGCATGAGACTCTTAAT	0	NA	NA	NA	NA	NA
GCTAGCTCAGTCGGTAGAGCATGAGACTCTTAATC	0	NA	NA	NA	NA	NA
GCTAGCTCAGTCGGTAGAGCATGGGACT	0.039345	-0.444951	3.08458	-0.14425	0.885303	NA
GCTAGCTCAGTCGGTAGAGCATGGGACTC	0	NA	NA	NA	NA	NA
GCTAGCTCAGTCGGTAGAGCATGGGACTCT	0.24938	0.371293	1.9691	0.18856	0.850438	NA
GCTCAGGGGTAGAGCATTTGACT	0	NA	NA	NA	NA	NA
GCTCAGTCGGTAGAGCATGAGACT	0	NA	NA	NA	NA	NA
GCTCAGTCGGTAGAGCATGAGACTCT	0	NA	NA	NA	NA	NA
GCTCAGTCGGTAGAGCATGGGAC	0	NA	NA	NA	NA	NA
GCTCAGTCGGTAGAGCATGGGACT	0	NA	NA	NA	NA	NA
GCTCAGTGGTAGAGCATTTGACT	0.0422	0.409749	3.08243	0.132931	0.894248	NA
GCTCAGTGGTAGAGCATTTGACTGCA	0	NA	NA	NA	NA	NA
GCTCGTTGGTCTAGGGGT	0	NA	NA	NA	NA	NA
GCTCGTTGGTCTAGGGGTATG	0	NA	NA	NA	NA	NA
GCTCGTTGGTCTAGGGGTATGATTCT	0	NA	NA	NA	NA	NA
GCTCGTTGGTCTAGGGGTATGATTCTCG	0	NA	NA	NA	NA	NA
GCTCGTTGGTCTAGGGGTATGATTCTCGC	0.386452	0.446044	1.58457	0.281492	0.778333	NA
GCTCGTTGGTCTAGGGGTATGATTCTCGCT	0	NA	NA	NA	NA	NA
GCTCGTTGGTCTAGGGGTATGATTCTCGCTTT	0	NA	NA	NA	NA	NA
GCTCGTTGGTCTAGGGGTATGATTCTCGGTTT	0	NA	NA	NA	NA	NA
GCTCTCACCGCCGCGGCC	0.0927846	0.96774	3.00393	0.322158	0.747333	NA
GCTCTCACCGCCGCGGCCC	0.286843	1.41114	1.74661	0.807933	0.419129	NA
GCTCTCACCGCCGCGGCCCG	0.0351567	0.409749	3.08243	0.132931	0.894248	NA
GCTCTCACCGCCGCGGCCCGGG	0.160944	0.773163	2.28522	0.338332	0.735113	NA
GCTCTCACCGCCGCGGCCCGGGTT	0.0351567	0.409749	3.08243	0.132931	0.894248	NA
GCTCTCACCGCCGCGGCCCGGGTTC	0	NA	NA	NA	NA	NA
GCTCTCACCGCCGCGGCCCGGGTTCGATT	0.0639706	0.715082	3.0778	0.232335	0.816278	NA
GCTCTCACCGCCGCGGCCCGGGTTCGATTC	0.103316	0.305013	2.61092	0.116822	0.907001	NA
GCTCTCACCGCCGCGGCCCGGGTTCGATTCC	0	NA	NA	NA	NA	NA
GCTCTCACCGCCGCGGCCCGGGTTCGATTCCCGGT	0	NA	NA	NA	NA	NA
GCTCTCACCGCCGCGGCCCGGGTTCGATTCCCGGTCAGGG	0.0745017	-0.00244523	3.08243	-0.00079328	0.999367	NA
GCTCTCACCGCCGCGGCCCGGGTTCGATTCCCGGTCAGGGAACC	0.345923	-0.27668	1.60843	-0.172019	0.863423	NA
GCTGGTGTAGTGGTATC	0	NA	NA	NA	NA	NA
GCTGGTGTAGTGGTATCATG	0	NA	NA	NA	NA	NA
GCTGGTGTAGTGGTATCATGCAAGATTCCC	0	NA	NA	NA	NA	NA
GCTGTTTAGCGACAGAGTGGTTC	0	NA	NA	NA	NA	NA
GCTTCAAACCTGTAGCTGT	0	NA	NA	NA	NA	NA
GCTTCAAACCTGTAGCTGTTTAGCGAC	0.128642	1.2132	2.68223	0.452311	0.651045	NA
GGAAGCGTGCTGGGCCC	0.028814	0.358256	3.08286	0.116209	0.907487	NA
GGAAGCGTGCTGGGCCCA	0	NA	NA	NA	NA	NA
GGAAGCGTGCTGGGCCCATAAC	0	NA	NA	NA	NA	NA
GGAATTAGCTCAAATGG	0.176094	-0.005574	2.38906	-0.00233314	0.998138	NA
GGAATTAGCTCAAATGGT	0	NA	NA	NA	NA	NA
GGAATTAGCTCAAATGGTAGA	0.0999943	-0.444951	3.08458	-0.14425	0.885303	NA
GGAATTAGCTCAAATGGTAGAG	0	NA	NA	NA	NA	NA
GGAGGCCCGGGTTCGATTC	0	NA	NA	NA	NA	NA
GGAGGCCCGGGTTCGATTCC	0	NA	NA	NA	NA	NA
GGAGGCGTGGGTTCGAATC	0	NA	NA	NA	NA	NA
GGATAGCTCAGTCGGTAGAG	0	NA	NA	NA	NA	NA
GGATAGCTCAGTCGGTAGAGC	0	NA	NA	NA	NA	NA
GGATGATCCTCAGTGGTCTGGG	0	NA	NA	NA	NA	NA
GGATGTAGCTCAATGGTAGA	0	NA	NA	NA	NA	NA
GGATGTAGCTCAGAGGTAGAG	0	NA	NA	NA	NA	NA
GGATGTAGCTCAGAGGTAGAGC	0	NA	NA	NA	NA	NA
GGATGTAGCTCAGCGGTAGA	0.028814	0.358256	3.08286	0.116209	0.907487	NA
GGATGTAGCTCAGCGGTAGAGCA	0.0351567	0.409749	3.08243	0.132931	0.894248	NA
GGATGTAGCTCAGTGGT	0.0703134	0.769745	3.07653	0.250199	0.802433	NA
GGATGTAGCTCAGTGGTAGA	0.483563	-0.00991749	1.49595	-0.00662954	0.99471	NA
GGATGTAGCTCAGTGGTAGAGCA	0	NA	NA	NA	NA	NA
GGATTAGCTCAAATGGTAGA	0.0791291	-0.444951	3.08458	-0.14425	0.885303	NA
GGATTCGGCGCTCTCACCG	0	NA	NA	NA	NA	NA
GGATTCGGCGCTCTCACCGC	0.0351567	0.409749	3.08243	0.132931	0.894248	NA
GGCCCGGGTTCGACTCCC	0	NA	NA	NA	NA	NA
GGCCCGGGTTCGACTCCCGGTATGGGAACCA	0.103316	0.305013	2.61092	0.116822	0.907001	NA
GGCCCGGGTTCGACTCCCGGTGTGGGAAC	0	NA	NA	NA	NA	NA
GGCCCGGGTTCGACTCCCGGTGTGGGAACCA	0.346767	0.811117	1.60336	0.505886	0.612937	NA
GGCCCGGGTTCGATTCC	0.028814	0.358256	3.08286	0.116209	0.907487	NA
GGCCCGGGTTCGATTCCC	0	NA	NA	NA	NA	NA
GGCCGTGATCGTATAGT	0	NA	NA	NA	NA	NA
GGCGCTCTCACCGCCGCGGCCCGGGT	0.0639706	0.715082	3.0778	0.232335	0.816278	NA
GGCGGCCCGGGTTCGACTCCCG	0	NA	NA	NA	NA	NA
GGCGGCCCGGGTTCGACTCCCGGTATGGGAACC	0.028814	0.358256	3.08286	0.116209	0.907487	NA
GGCGGCCCGGGTTCGACTCCCGGTGTGGGAA	0.505134	-0.518858	1.39478	-0.372	0.709893	NA
GGCGGCCCGGGTTCGACTCCCGGTGTGGGAACC	0.028814	0.358256	3.08286	0.116209	0.907487	NA
GGCTAGCTCAGTCGGTAGAGCATGAGA	0.236169	-0.782213	1.87192	-0.417867	0.676044	NA
GGCTAGCTCAGTCGGTAGAGCATGAGACTCTTAAT	0	NA	NA	NA	NA	NA
GGCTAGCTCAGTCGGTAGAGCATGAGACTCTTAATC	0	NA	NA	NA	NA	NA
GGCTAGCTCAGTCGGTAGAGCATGAGACTCTTAATCT	0	NA	NA	NA	NA	NA
GGCTAGCTCAGTCGGTAGAGCATGGGA	0	NA	NA	NA	NA	NA
GGCTAGCTCAGTCGGTAGAGCATGGGACT	0.039345	-0.444951	3.08458	-0.14425	0.885303	NA
GGCTAGCTCAGTCGGTAGAGCATGGGACTC	0	NA	NA	NA	NA	NA
GGCTAGCTCAGTCGGTAGAGCATGGGACTCT	0.159376	-1.21322	2.26251	-0.536227	0.591801	NA
GGCTAGCTCAGTCGGTAGAGCATGGGACTCTT	0	NA	NA	NA	NA	NA
GGCTCGTTGGTCTAGGGGTATGATTC	0	NA	NA	NA	NA	NA
GGCTCGTTGGTCTAGGGGTATGATTCT	0	NA	NA	NA	NA	NA
GGCTCGTTGGTCTAGGGGTATGATTCTCG	0.0999943	-0.444951	3.08458	-0.14425	0.885303	NA
GGCTCGTTGGTCTAGGGGTATGATTCTCGC	0.0820911	-0.444951	3.08458	-0.14425	0.885303	NA
GGCTCGTTGGTCTAGGGGTATGATTCTCGCTTT	0	NA	NA	NA	NA	NA
GGCTCGTTGGTCTAGGGGTATGATTCTCGGTTT	0	NA	NA	NA	NA	NA
GGGAATTAGCTCAAATGGT	0.0351567	0.409749	3.08243	0.132931	0.894248	NA
GGGAATTAGCTCAAATGGTAGA	0.491845	-1.00662	1.42689	-0.705468	0.480519	NA
GGGATGTAGCTCAATGGT	0	NA	NA	NA	NA	NA
GGGATGTAGCTCAATGGTAGA	0.259362	0.256441	1.87306	0.13691	0.891102	NA
GGGATGTAGCTCAGAGGTAGAG	0.0351567	0.409749	3.08243	0.132931	0.894248	NA
GGGATGTAGCTCAGAGGTAGAGC	0.263015	1.16107	1.99011	0.583417	0.559612	NA
GGGATGTAGCTCAGCGGT	0	NA	NA	NA	NA	NA
GGGATGTAGCTCAGCGGTAGA	0	NA	NA	NA	NA	NA
GGGATGTAGCTCAGTGG	0	NA	NA	NA	NA	NA
GGGATGTAGCTCAGTGGT	0	NA	NA	NA	NA	NA
GGGATGTAGCTCAGTGGTAGAGCA	0	NA	NA	NA	NA	NA
GGGATTAGCTCAAATGGT	0.252399	-0.0766294	1.9896	-0.0385149	0.969277	NA
GGGATTAGCTCAAATGGTA	0	NA	NA	NA	NA	NA
GGGATTTAGCTCAGTGGTAGA	0	NA	NA	NA	NA	NA
GGGGAATTAGCTCAAATGGTAGA	0.0654012	-0.444951	3.08458	-0.14425	0.885303	NA
GGGGATGTAGCTCAATGGT	0	NA	NA	NA	NA	NA
GGGGATGTAGCTCAATGGTAGA	0.116702	0.411136	2.50277	0.164272	0.869517	NA
GGGGATGTAGCTCAGAGGTAGAG	0.262202	0.607595	1.85375	0.327765	0.74309	NA
GGGGATGTAGCTCAGAGGTAGAGC	0.136415	0.360291	2.37805	0.151507	0.879576	NA
GGGGATGTAGCTCAGCGGT	0	NA	NA	NA	NA	NA
GGGGATGTAGCTCAGCGGTAGA	0.186291	-0.696308	2.17609	-0.319981	0.748983	NA
GGGGATGTAGCTCAGCGGTAGAGCA	0.0710139	0.773398	3.07644	0.251394	0.80151	NA
GGGGATGTAGCTCAGTGG	0	NA	NA	NA	NA	NA
GGGGATGTAGCTCAGTGGT	0.164316	1.18268	2.45112	0.482505	0.629447	NA
GGGGATGTAGCTCAGTGGTAG	0.028814	0.358256	3.08286	0.116209	0.907487	NA
GGGGATGTAGCTCAGTGGTAGAGCACA	0	NA	NA	NA	NA	NA
GGGGATGTAGCTCAGTGGTAGAGCGCA	0	NA	NA	NA	NA	NA
GGGGATGTAGCTCAGTGGTAGAGCGCG	0	NA	NA	NA	NA	NA
GGGGATGTAGCTCAGTGGTAGAGCGCGCG	0	NA	NA	NA	NA	NA
GGGGATGTAGCTCAGTGGTAGAGCGCGCGC	0	NA	NA	NA	NA	NA
GGGGATGTAGCTCAGTGGTAGAGCGCGCGCTTC	0	NA	NA	NA	NA	NA
GGGGATTAGCTCAAATGG	0.0654012	-0.444951	3.08458	-0.14425	0.885303	NA
GGGGATTAGCTCAAATGGT	0.431456	1.57476	1.62448	0.969392	0.332349	NA
GGGGATTAGCTCAAATGGTA	0	NA	NA	NA	NA	NA
GGGGATTAGCTCAAATGGTAG	0	NA	NA	NA	NA	NA
GGGGCGTGGGTTCGAAT	0	NA	NA	NA	NA	NA
GGGGCGTGGGTTCGAATC	0	NA	NA	NA	NA	NA
GGGGGATTAGCTCAAATGG	0	NA	NA	NA	NA	NA
GGGGGATTAGCTCAAATGGT	0.122241	-0.00382532	2.7108	-0.00141114	0.998874	NA
GGGGGATTAGCTCAAATGGTAG	0	NA	NA	NA	NA	NA
GGGGGCATAGCTCAGGGGTAGA	0	NA	NA	NA	NA	NA
GGGGGCATAGCTCAGGGGTAGAGC	0	NA	NA	NA	NA	NA
GGGGGTATAGCTCAGAGGTAGAGCATTTGACT	0	NA	NA	NA	NA	NA
GGGGGTATAGCTCAGGGGTAGAGCA	0.123029	0.25408	2.72286	0.0933135	0.925654	NA
GGGGGTATAGCTCAGGGGTAGAGCATTTG	0.028814	0.358256	3.08286	0.116209	0.907487	NA
GGGGGTATAGCTCAGTG	0	NA	NA	NA	NA	NA
GGGGGTATAGCTCAGTGGT	0.129159	0.853498	2.65473	0.321501	0.74783	NA
GGGGGTATAGCTCAGTGGTA	0	NA	NA	NA	NA	NA
GGGGGTATAGCTCAGTGGTAG	0.13213	0.563217	2.42036	0.2327	0.815994	NA
GGGGGTATAGCTCAGTGGTAGAGCAT	0.170308	0.358227	2.43246	0.147269	0.882919	NA
GGGGGTATAGCTCAGTGGTAGAGCATT	0.039345	-0.444951	3.08458	-0.14425	0.885303	NA
GGGGGTATAGCTCAGTGGTAGAGCATTT	0	NA	NA	NA	NA	NA
GGGGGTGTAGCTCAGTGGT	0	NA	NA	NA	NA	NA
GGGGGTGTAGCTCAGTGGTAGA	0	NA	NA	NA	NA	NA
GGGGGTGTAGCTCAGTGGTAGAG	0	NA	NA	NA	NA	NA
GGGGGTGTAGCTCAGTGGTAGAGC	0	NA	NA	NA	NA	NA
GGGGGTGTAGCTCAGTGGTAGAGCGCGTGC	0.0351567	0.409749	3.08243	0.132931	0.894248	NA
GGGGGTGTAGCTCAGTGGTAGAGCGCGTGCT	0	NA	NA	NA	NA	NA
GGGGGTGTAGCTCAGTGGTAGAGCGCGTGCTT	0.039345	-0.444951	3.08458	-0.14425	0.885303	NA
GGGGTATAGCTCAGGGGTAGAG	0	NA	NA	NA	NA	NA
GGGGTATAGCTCAGGGGTAGAGCA	0.428978	-0.148428	1.44705	-0.102573	0.918302	NA
GGGGTATAGCTCAGGGGTAGAGCATTTG	0	NA	NA	NA	NA	NA
GGGGTATAGCTCAGGGGTAGAGCATTTGA	0.577417	-0.00902581	1.24073	-0.00727457	0.994196	NA
GGGGTATAGCTCAGGGGTAGAGCATTTGACTGC	0.446976	-0.197161	1.38164	-0.142701	0.886527	NA
GGGGTATAGCTCAGGGGTAGAGCATTTGACTGCA	0.0639706	0.715082	3.0778	0.232335	0.816278	NA
GGGGTATAGCTCAGTGG	0.0999943	-0.444951	3.08458	-0.14425	0.885303	NA
GGGGTATAGCTCAGTGGT	0	NA	NA	NA	NA	NA
GGGGTATAGCTCAGTGGTA	0.0351567	0.409749	3.08243	0.132931	0.894248	NA
GGGGTATAGCTCAGTGGTAG	0	NA	NA	NA	NA	NA
GGGGTATAGCTCAGTGGTAGAGCAT	0	NA	NA	NA	NA	NA
GGGGTATAGCTCAGTGGTAGAGCATT	0	NA	NA	NA	NA	NA
GGGGTATAGCTCAGTGGTAGAGCATTT	0	NA	NA	NA	NA	NA
GGGGTATGATTCTCGCTTTGG	0.039345	-0.444951	3.08458	-0.14425	0.885303	NA
GGGGTGTAGCTCAGTGGT	0	NA	NA	NA	NA	NA
GGGGTGTAGCTCAGTGGTAGAGC	0.254775	-0.103007	1.73785	-0.0592724	0.952735	NA
GGGTATAGCTCAGGGGTAGA	0.270602	0.802692	1.9626	0.408995	0.682543	NA
GGGTATAGCTCAGGGGTAGAG	0.0351567	0.409749	3.08243	0.132931	0.894248	NA
GGGTATAGCTCAGGGGTAGAGCA	0.51452	0.575969	1.37818	0.417919	0.676006	NA
GGGTATAGCTCAGGGGTAGAGCATTTGA	0.237274	0.804455	1.86551	0.431226	0.666304	NA
GGGTATAGCTCAGGGGTAGAGCATTTGACT	0.0681589	-0.053939	3.08286	-0.0174964	0.986041	NA
GGGTATAGCTCAGGGGTAGAGCATTTGACTG	0	NA	NA	NA	NA	NA
GGGTATAGCTCAGGGGTAGAGCATTTGACTGC	0.0351567	0.409749	3.08243	0.132931	0.894248	NA
GGGTATAGCTCAGTGGT	0.0940084	0.409749	3.08243	0.132931	0.894248	NA
GGGTATAGCTCAGTGGTAGAGCATTTGAC	0	NA	NA	NA	NA	NA
GGGTATAGCTCAGTGGTAGAGCATTTGACT	0	NA	NA	NA	NA	NA
GGGTATAGCTCAGTGGTAGAGCATTTGACTG	0.0773566	0.825992	3.07521	0.268597	0.78824	NA
GGGTATGATTCTCGCTTTGG	0.0351567	0.409749	3.08243	0.132931	0.894248	NA
GGGTATGATTCTCGGTTTGG	0.158186	0.565971	2.28454	0.247739	0.804336	NA
GGGTGCAGGCTTCAAACCTGTAGCTGTTTAGCGACAGAGTGGTTC	0.0939748	-0.836526	2.97962	-0.28075	0.778902	NA
GGGTGGTTCAGTGGTAGAATTCT	0	NA	NA	NA	NA	NA
GGGTGGTTCAGTGGTAGAATTCTCGCCTGCC	0	NA	NA	NA	NA	NA
GGGTGTAGCTCAGTGGT	0	NA	NA	NA	NA	NA
GGGTGTAGCTCAGTGGTAGAGC	0	NA	NA	NA	NA	NA
GGGTTCAATTCCCCGACGGGGA	0	NA	NA	NA	NA	NA
GGGTTCGACTCCCGGTATGGGAAC	0.0351567	0.409749	3.08243	0.132931	0.894248	NA
GGGTTCGACTCCCGGTGTGGGAA	0	NA	NA	NA	NA	NA
GGGTTCGACTCCCGGTGTGGGAAC	0	NA	NA	NA	NA	NA
GGGTTCGATCCCCGGCATCTC	0	NA	NA	NA	NA	NA
GGGTTCGATTCCCCGACGGGG	0	NA	NA	NA	NA	NA
GGGTTCGATTCCCCGACGGGGAGC	0	NA	NA	NA	NA	NA
GGGTTCGATTCCCGGCCAATGCACCA	0.423707	0.816139	1.52476	0.535257	0.592472	NA
GGGTTCGATTCCCGGTCAGGG	0	NA	NA	NA	NA	NA
GGGTTCGATTCCCGGTCAGGGAAC	0	NA	NA	NA	NA	NA
GGTAAAATGGCTGAGTAAGCATTAGACTGTA	0	NA	NA	NA	NA	NA
GGTAGAATTCTCGCCTG	0	NA	NA	NA	NA	NA
GGTAGAATTCTCGCCTGC	0	NA	NA	NA	NA	NA
GGTAGAATTCTCGCCTGCCACGC	0	NA	NA	NA	NA	NA
GGTAGAATTCTCGCCTGCCACGCGGGAGG	0	NA	NA	NA	NA	NA
GGTAGAATTCTCGCCTGCCACGCGGGAGGCCC	0	NA	NA	NA	NA	NA
GGTAGAATTCTCGCCTGCCACGCGGGAGGCCCGG	0	NA	NA	NA	NA	NA
GGTAGAATTCTCGCCTGCCACGCGGGAGGCCCGGG	0.222069	0.857434	1.89657	0.452096	0.6512	NA
GGTAGAATTCTCGCCTGCCACGCGGGAGGCCCGGGTT	0.0546298	-0.444951	3.08458	-0.14425	0.885303	NA
GGTAGAGCATCAGACTTTTAATCTGAG	0	NA	NA	NA	NA	NA
GGTAGAGCATGAGACTC	0	NA	NA	NA	NA	NA
GGTAGAGCATGGGACTC	0.0351567	0.409749	3.08243	0.132931	0.894248	NA
GGTAGAGCATGGGACTCTTAATC	0	NA	NA	NA	NA	NA
GGTAGAGCATGGGACTCTTAATCC	0.248305	-1.37012	1.99606	-0.686414	0.492452	NA
GGTAGAGCATTTGACTGC	0	NA	NA	NA	NA	NA
GGTAGCGTGGCCGAGCGG	0.117248	-0.00364831	2.7511	-0.00132613	0.998942	NA
GGTAGCGTGGCCGAGTG	0	NA	NA	NA	NA	NA
GGTAGTGTGGCCGAGCGG	0	NA	NA	NA	NA	NA
GGTATAGCTCAGGGGTAG	0	NA	NA	NA	NA	NA
GGTATAGCTCAGGGGTAGAG	0.399265	-0.0669578	1.58386	-0.042275	0.96628	NA
GGTATAGCTCAGGGGTAGAGCA	0.103316	0.305013	2.61092	0.116822	0.907001	NA
GGTATAGCTCAGGGGTAGAGCATTTGA	0	NA	NA	NA	NA	NA
GGTATAGCTCAGGGGTAGAGCATTTGACTG	0	NA	NA	NA	NA	NA
GGTATAGCTCAGTGGTAGAGCA	0.145516	0.650883	2.14339	0.30367	0.761379	NA
GGTATAGCTCAGTGGTAGAGCATTT	0	NA	NA	NA	NA	NA
GGTATAGCTCAGTGGTAGAGCATTTG	0	NA	NA	NA	NA	NA
GGTATAGCTCAGTGGTAGAGCATTTGACTGC	0	NA	NA	NA	NA	NA
GGTATGATTCTCGCTTTG	0	NA	NA	NA	NA	NA
GGTATGATTCTCGCTTTGG	0.233146	-0.12161	1.88503	-0.0645138	0.948561	NA
GGTATGATTCTCGGTTTGG	0.0991273	1.01194	2.93191	0.345148	0.729983	NA
GGTCTAGGGGTATGATTC	0	NA	NA	NA	NA	NA
GGTCTAGGGGTATGATTCTCGCTT	0	NA	NA	NA	NA	NA
GGTCTGGGGTGCAGGCTTC	0	NA	NA	NA	NA	NA
GGTCTGGGGTGCAGGCTTCAAACCTGTAGC	0.0681589	-0.053939	3.08286	-0.0174964	0.986041	NA
GGTCTGGGGTGCAGGCTTCAAACCTGTAGCTGTTTAGCGACAGAGTGGTTC	0	NA	NA	NA	NA	NA
GGTGCAGGCTTCAAACCTGTAGCTGTTTAGCGACAGAGTGGTTC	0.13332	-1.1254	2.65005	-0.424672	0.671076	NA
GGTGCAGGCTTCAAACCTGTAGCTGTTTAGCGACAGAGTGGTTCA	0.039345	-0.444951	3.08458	-0.14425	0.885303	NA
GGTGGTTCAGTGGTAGAAT	0.536616	-1.23218	1.32789	-0.927923	0.353448	NA
GGTGGTTCAGTGGTAGAATTC	0.263131	-0.552989	1.72384	-0.320789	0.74837	NA
GGTGGTTCAGTGGTAGAATTCTC	0.0546298	-0.444951	3.08458	-0.14425	0.885303	NA
GGTGGTTCAGTGGTAGAATTCTCG	0.257851	-0.432169	1.72212	-0.250952	0.801851	NA
GGTGGTTCAGTGGTAGAATTCTCGCC	0.255229	-0.444455	1.96605	-0.226065	0.821151	NA
GGTGGTTCAGTGGTAGAATTCTCGCCTGCC	0	NA	NA	NA	NA	NA
GGTGGTTCAGTGGTAGAATTCTCGCCTGCCACGCGGGAGGCCCGGGT	0	NA	NA	NA	NA	NA
GGTGTAGCTCAGTGGTAGAG	0.0999943	-0.444951	3.08458	-0.14425	0.885303	NA
GGTGTAGCTCAGTGGTAGAGC	0.028814	0.358256	3.08286	0.116209	0.907487	NA
GGTGTAGTGGTATCATG	0.028814	0.358256	3.08286	0.116209	0.907487	NA
GGTTCAAATCCCGGACGAGCCCCCA	0	NA	NA	NA	NA	NA
GGTTCAATCCCCGGCACCTC	0	NA	NA	NA	NA	NA
GGTTCAGTGGTAGAATTCT	0.14453	-0.884731	2.55751	-0.345935	0.729391	NA
GGTTCAGTGGTAGAATTCTC	0.14453	-0.884731	2.55751	-0.345935	0.729391	NA
GGTTCAGTGGTAGAATTCTCG	0.177351	0.408508	2.184	0.187045	0.851625	NA
GGTTCAGTGGTAGAATTCTCGCC	0.563478	-1.41311	1.31588	-1.07389	0.282874	NA
GGTTCAGTGGTAGAATTCTCGCCTG	0	NA	NA	NA	NA	NA
GGTTCAGTGGTAGAATTCTCGCCTGC	0.199989	-0.884642	2.54054	-0.348211	0.727682	NA
GGTTCAGTGGTAGAATTCTCGCCTGCCACGCGGGAGGC	0	NA	NA	NA	NA	NA
GGTTCAGTGGTAGAATTCTCGCCTGCCACGCGGGAGGCCCGGGT	0.168476	-0.692824	2.24777	-0.308227	0.757909	NA
GGTTCCCGGCCAATGCACCA	0	NA	NA	NA	NA	NA
GGTTCGAAACCGGGCGGA	0	NA	NA	NA	NA	NA
GGTTCGAAACCGGGCGGAA	0.028814	0.358256	3.08286	0.116209	0.907487	NA
GGTTCGAAACCGGGCGGAAA	0.028814	0.358256	3.08286	0.116209	0.907487	NA
GGTTCGAACCCTGCTCGCTGCGCC	0	NA	NA	NA	NA	NA
GGTTCGAATCCGGCTCGAAGGA	0	NA	NA	NA	NA	NA
GGTTCGACTCCCGGTATGGGAAC	0.121436	-0.837009	2.71768	-0.307987	0.758092	NA
GGTTCGACTCCCGGTGT	0	NA	NA	NA	NA	NA
GGTTCGACTCCCGGTGTGGGAA	0	NA	NA	NA	NA	NA
GGTTCGACTCCCGGTGTGGGAAC	0	NA	NA	NA	NA	NA
GGTTCGACTCCTGGCTGGCTC	0	NA	NA	NA	NA	NA
GGTTCGAGCCCCAGTGGAAC	0	NA	NA	NA	NA	NA
GGTTCGATCCCCGGCATC	0	NA	NA	NA	NA	NA
GGTTCGATCCCCGGCATCTC	0.121329	-0.00379311	2.71801	-0.00139555	0.998887	NA
GGTTCGATCCCGGGTTTCGGCACCA	0.0710139	0.773398	3.07644	0.251394	0.80151	NA
GGTTCGATTCCCCGACGGGG	0	NA	NA	NA	NA	NA
GGTTCGATTCCCCGACGGGGAG	0	NA	NA	NA	NA	NA
GGTTCGATTCCCGGCCAATGCACC	0	NA	NA	NA	NA	NA
GGTTCGATTCCCGGCCAATGCACCA	0	NA	NA	NA	NA	NA
GGTTCGATTCCCGGTCAGGGA	0	NA	NA	NA	NA	NA
GGTTCGATTCCCGGTCAGGGAAC	0.0422	0.409749	3.08243	0.132931	0.894248	NA
GGTTTTCACCCAGGCGGCCCG	0	NA	NA	NA	NA	NA
GGTTTTCACCCAGGCGGCCCGG	0.0999943	-0.444951	3.08458	-0.14425	0.885303	NA
GGTTTTCACCCAGGCGGCCCGGGTTCGACTCCCGGTATGGG	0	NA	NA	NA	NA	NA
GGTTTTCACCCAGGCGGCCCGGGTTCGACTCCCGGTGTGGG	0	NA	NA	NA	NA	NA
GTAGAATTCTCGCCTGC	0	NA	NA	NA	NA	NA
GTAGAATTCTCGCCTGCCACGCGGGAGG	0	NA	NA	NA	NA	NA
GTAGAATTCTCGCCTGCCACGCGGGAGGCCCGGGTT	0.0820911	-0.444951	3.08458	-0.14425	0.885303	NA
GTAGTCGTGGCCGAGTG	0	NA	NA	NA	NA	NA
GTAGTCGTGGCCGAGTGGT	0.36979	-0.672857	1.57735	-0.426574	0.669689	NA
GTATAGCTCAGGGGTAGA	0	NA	NA	NA	NA	NA
GTATAGCTCAGTGGTAGAGCATTTGA	0	NA	NA	NA	NA	NA
GTCAGGATGGCCGAGCG	0	NA	NA	NA	NA	NA
GTCAGGATGGCCGAGCGGT	0	NA	NA	NA	NA	NA
GTCAGGATGGCCGAGTG	0	NA	NA	NA	NA	NA
GTCAGGATGGCCGAGTGG	0.039345	-0.444951	3.08458	-0.14425	0.885303	NA
GTCCCACCTGGGGTGCC	0	NA	NA	NA	NA	NA
GTCCTGCCGCGGTCGCCA	0	NA	NA	NA	NA	NA
GTCGGTAGAGCATCAGA	0.0546298	-0.444951	3.08458	-0.14425	0.885303	NA
GTCGGTAGAGCATCAGAC	0	NA	NA	NA	NA	NA
GTCGGTAGAGCATCAGACT	0	NA	NA	NA	NA	NA
GTCGGTAGAGCATGAGAC	0.0999943	-0.444951	3.08458	-0.14425	0.885303	NA
GTCGGTAGAGCATGAGACT	0.0870847	-0.444951	3.08458	-0.14425	0.885303	NA
GTCGGTAGAGCATGAGACTCTTAATCT	0	NA	NA	NA	NA	NA
GTCGGTAGAGCATGAGACTCTTAATCTC	0	NA	NA	NA	NA	NA
GTCGGTAGAGCATGGGA	0.028814	0.358256	3.08286	0.116209	0.907487	NA
GTCGGTAGAGCATGGGAC	0.340383	-1.93876	3.05985	-0.633612	0.526334	NA
GTCGGTAGAGCATGGGACT	0.0791291	-0.444951	3.08458	-0.14425	0.885303	NA
GTCGGTAGAGCATGGGACTC	0	NA	NA	NA	NA	NA
GTCTAGGGGTATGATTCTC	0	NA	NA	NA	NA	NA
GTCTAGGGGTATGATTCTCGCTT	0	NA	NA	NA	NA	NA
GTCTAGGGGTATGATTCTCGGTTTGG	0	NA	NA	NA	NA	NA
GTCTCTGTGGCGCAATC	0	NA	NA	NA	NA	NA
GTCTCTTCGGGGGCGTGG	0.0639706	0.715082	3.0778	0.232335	0.816278	NA
GTCTGGGGTGCAGGCTTCAAACCTGTA	0	NA	NA	NA	NA	NA
GTCTGGGGTGCAGGCTTCAAACCTGTAGCTGTTTAGCGAC	0	NA	NA	NA	NA	NA
GTGGGTTCGAGCCCCACGTTGGGC	0	NA	NA	NA	NA	NA
GTGGTAGAATTCTCGCC	0.335904	0.941852	1.72549	0.545847	0.585171	NA
GTGGTAGAATTCTCGCCT	0.162167	0.373732	2.24518	0.16646	0.867795	NA
GTGGTAGAATTCTCGCCTGC	0	NA	NA	NA	NA	NA
GTGGTAGAATTCTCGCCTGCCACGCGGGAG	0	NA	NA	NA	NA	NA
GTGGTAGAATTCTCGCCTGCCACGCGGGAGG	0.17433	0.851611	2.03307	0.41888	0.675304	NA
GTGGTAGAATTCTCGCCTGCCACGCGGGAGGC	0.171572	0.652304	2.04075	0.319639	0.749242	NA
GTGGTAGAATTCTCGCCTGCCACGCGGGAGGCC	0.0745017	-0.00244523	3.08243	-0.00079328	0.999367	NA
GTGGTAGAATTCTCGCCTGCCACGCGGGAGGCCC	0.0815449	-0.00244523	3.08243	-0.00079328	0.999367	NA
GTGGTAGAATTCTCGCCTGCCACGCGGGAGGCCCGGG	0.462837	-0.389071	1.40076	-0.277758	0.781198	NA
GTGGTAGAGCATTTGACTG	0	NA	NA	NA	NA	NA
GTGGTCTGGGGTGCAGG	0	NA	NA	NA	NA	NA
GTGGTCTGGGGTGCAGGCTTCAAACC	0	NA	NA	NA	NA	NA
GTGGTCTGGGGTGCAGGCTTCAAACCTG	0	NA	NA	NA	NA	NA
GTGGTCTGGGGTGCAGGCTTCAAACCTGTA	0	NA	NA	NA	NA	NA
GTGGTCTGGGGTGCAGGCTTCAAACCTGTAGCT	0.21082	-0.0534439	2.14375	-0.0249301	0.980111	NA
GTGGTCTGGGGTGCAGGCTTCAAACCTGTAGCTG	0	NA	NA	NA	NA	NA
GTGGTCTGGGGTGCAGGCTTCAAACCTGTAGCTGT	0.139173	0.607807	2.37855	0.255536	0.798309	NA
GTGGTCTGGGGTGCAGGCTTCAAACCTGTAGCTGTT	0	NA	NA	NA	NA	NA
GTGGTTCAGTGGTAGAA	0.135151	-0.004271	2.61668	-0.00163222	0.998698	NA
GTGGTTCAGTGGTAGAAT	0.0939748	-0.836526	2.97962	-0.28075	0.778902	NA
GTGGTTCAGTGGTAGAATTC	0.138472	0.60574	2.38251	0.254244	0.799307	NA
GTGGTTCAGTGGTAGAATTCTC	0.039345	-0.444951	3.08458	-0.14425	0.885303	NA
GTGGTTCAGTGGTAGAATTCTCG	0	NA	NA	NA	NA	NA
GTGGTTCAGTGGTAGAATTCTCGCC	0.426607	0.228752	1.5472	0.147849	0.882462	NA
GTGGTTCAGTGGTAGAATTCTCGCCTG	0	NA	NA	NA	NA	NA
GTGGTTCAGTGGTAGAATTCTCGCCTGC	0	NA	NA	NA	NA	NA
GTGGTTCAGTGGTAGAATTCTCGCCTGCCACGCGGGAGGCC	0	NA	NA	NA	NA	NA
GTGGTTCAGTGGTAGAATTCTCGCCTGCCACGCGGGAGGCCCGGGT	0.109658	0.357764	2.83338	0.126267	0.89952	NA
GTGTGGAGGCGTGGGTTCGAATCC	0	NA	NA	NA	NA	NA
GTGTTCGAATCACGTCGGGG	0	NA	NA	NA	NA	NA
GTGTTCGAATCACGTCGGGGT	0	NA	NA	NA	NA	NA
GTGTTCGAATCACGTCGGGGTCACCA	0	NA	NA	NA	NA	NA
GTTAGCGCAGTAGGTAG	0	NA	NA	NA	NA	NA
GTTCAAATCACGTCGGGGT	0	NA	NA	NA	NA	NA
GTTCAAATCACGTCGGGGTCACCA	0.0745017	-0.00244523	3.08243	-0.00079328	0.999367	NA
GTTCAAATCCCGGACGAGC	0.0710139	0.773398	3.07644	0.251394	0.80151	NA
GTTCAAATCCCGGACGAGCC	0.349205	0.973612	1.59259	0.611341	0.540974	NA
GTTCAAATCCCGGACGAGCCCC	0	NA	NA	NA	NA	NA
GTTCAAATCCCGGACGAGCCCCCA	0.42625	0.0411648	1.52547	0.026985	0.978472	NA
GTTCAAATCCGGGTGCCCCC	0	NA	NA	NA	NA	NA
GTTCAAATCCGGGTGCCCCCTC	0	NA	NA	NA	NA	NA
GTTCAAATCTCGCTGGGGCCTCCA	0.0815449	-0.00244523	3.08243	-0.00079328	0.999367	NA
GTTCAAATCTCGGTGGAACCT	0	NA	NA	NA	NA	NA
GTTCAAATCTCGGTGGAACCTCC	0	NA	NA	NA	NA	NA
GTTCAAATCTCGGTGGAACCTCCA	0.028814	0.358256	3.08286	0.116209	0.907487	NA
GTTCAAATCTCGGTGGGA	0.0998279	1.01498	2.9244	0.347073	0.728537	NA
GTTCAAATCTCGGTGGGACC	0	NA	NA	NA	NA	NA
GTTCAAATCTCGGTGGGACCT	0.028814	0.358256	3.08286	0.116209	0.907487	NA
GTTCAAATCTCGGTGGGACCTC	0	NA	NA	NA	NA	NA
GTTCAAATCTCGGTGGGACCTCC	0	NA	NA	NA	NA	NA
GTTCAAATCTCGGTGGGACCTCCA	0.164288	-0.0348342	2.26063	-0.0154091	0.987706	NA
GTTCAAGTCACGTCGGGG	0.0576279	0.663481	3.0786	0.215514	0.829367	NA
GTTCAATCCCCGGCACC	0	NA	NA	NA	NA	NA
GTTCAATCCCCGGCACCTCC	0	NA	NA	NA	NA	NA
GTTCAATCCCCGGCACCTCCAC	0	NA	NA	NA	NA	NA
GTTCAATCCCCGGCACCTCCACCA	0.039345	-0.444951	3.08458	-0.14425	0.885303	NA
GTTCAATCCCCGGCATCT	0	NA	NA	NA	NA	NA
GTTCAATCCCCGGCATCTC	0	NA	NA	NA	NA	NA
GTTCAATCCCCGGCATCTCC	0	NA	NA	NA	NA	NA
GTTCAGTGGTAGAATTCT	0	NA	NA	NA	NA	NA
GTTCAGTGGTAGAATTCTC	0	NA	NA	NA	NA	NA
GTTCAGTGGTAGAATTCTCA	0	NA	NA	NA	NA	NA
GTTCAGTGGTAGAATTCTCG	0.149801	0.462668	2.53799	0.182297	0.855349	NA
GTTCAGTGGTAGAATTCTCGCC	0	NA	NA	NA	NA	NA
GTTCAGTGGTAGAATTCTCGCCTGC	0	NA	NA	NA	NA	NA
GTTCAGTGGTAGAATTCTCGCCTGCC	0	NA	NA	NA	NA	NA
GTTCAGTGGTAGAATTCTCGCCTGCCACGCGGGAGGC	0	NA	NA	NA	NA	NA
GTTCAGTGGTAGAATTCTCGCCTGCCACGCGGGAGGCCC	0	NA	NA	NA	NA	NA
GTTCGAAACCGGGCGGAAACA	0.204574	0.220496	1.96166	0.112403	0.910504	NA
GTTCGAAACCGGGCGGGAACACCA	0	NA	NA	NA	NA	NA
GTTCGAAACCTGGCGGAAACACCA	0	NA	NA	NA	NA	NA
GTTCGAACCCCGTCCGTGCCTCCA	0	NA	NA	NA	NA	NA
GTTCGAATCACGTCGGGG	0	NA	NA	NA	NA	NA
GTTCGAATCACGTCGGGGT	0	NA	NA	NA	NA	NA
GTTCGAATCCCACCGCTGCCACCA	0.0351567	0.409749	3.08243	0.132931	0.894248	NA
GTTCGAATCCCACTCCTGACACC	0	NA	NA	NA	NA	NA
GTTCGAATCCCACTTCTG	0	NA	NA	NA	NA	NA
GTTCGAATCCCAGCGGTGCCT	0	NA	NA	NA	NA	NA
GTTCGAATCCCATCCTCGTCGCCA	0.471003	1.18223	1.58992	0.743581	0.45713	NA
GTTCGAATCCGGCTCGAAGG	0	NA	NA	NA	NA	NA
GTTCGAATCCGGCTCGAAGGACC	0	NA	NA	NA	NA	NA
GTTCGAATCCGGCTCGAAGGACCA	0	NA	NA	NA	NA	NA
GTTCGACTCCCGGTATG	0	NA	NA	NA	NA	NA
GTTCGACTCCCGGTATGGG	0.0681589	-0.053939	3.08286	-0.0174964	0.986041	NA
GTTCGACTCCCGGTATGGGAA	0	NA	NA	NA	NA	NA
GTTCGACTCCCGGTATGGGAAC	0.0820911	-0.444951	3.08458	-0.14425	0.885303	NA
GTTCGACTCCCGGTATGGGAACC	0	NA	NA	NA	NA	NA
GTTCGACTCCCGGTGTG	0	NA	NA	NA	NA	NA
GTTCGACTCCCGGTGTGG	0.028814	0.358256	3.08286	0.116209	0.907487	NA
GTTCGACTCCCGGTGTGGGA	0	NA	NA	NA	NA	NA
GTTCGACTCCCGGTGTGGGAA	0	NA	NA	NA	NA	NA
GTTCGACTCCCGGTGTGGGAAC	0	NA	NA	NA	NA	NA
GTTCGACTCCCGGTGTGGGAACC	0.039345	-0.444951	3.08458	-0.14425	0.885303	NA
GTTCGACTCCCGGTGTGGGAACCA	0.028814	0.358256	3.08286	0.116209	0.907487	NA
GTTCGACTCCTGGCTGGCTCGCCA	0.116702	0.411136	2.50277	0.164272	0.869517	NA
GTTCGAGCCCCAGTGGAAC	0	NA	NA	NA	NA	NA
GTTCGAGCCCCAGTGGAACC	0	NA	NA	NA	NA	NA
GTTCGAGCCCCAGTGGAACCAC	0	NA	NA	NA	NA	NA
GTTCGAGCCCCAGTGGAACCACC	0	NA	NA	NA	NA	NA
GTTCGAGTCCCGGCGGAGTCGCCA	0.0681589	-0.053939	3.08286	-0.0174964	0.986041	NA
GTTCGATCCCCGGCATC	0.0546298	-0.444951	3.08458	-0.14425	0.885303	NA
GTTCGATCCCCGGCATCT	0	NA	NA	NA	NA	NA
GTTCGATCCCCGGCATCTC	0.277274	1.17242	1.78375	0.657279	0.511002	NA
GTTCGATCCCCGGCATCTCC	0.0870847	-0.444951	3.08458	-0.14425	0.885303	NA
GTTCGATCCCCGGCATCTCCAC	0	NA	NA	NA	NA	NA
GTTCGATCCCCGGCATCTCCACC	0	NA	NA	NA	NA	NA
GTTCGATCCCCGGCATCTCCACCA	0	NA	NA	NA	NA	NA
GTTCGATCCCCGTACGGGCCACC	0	NA	NA	NA	NA	NA
GTTCGATCCCCGTACGGGCCACCA	0.142661	-0.0552629	2.36653	-0.0233519	0.98137	NA
GTTCGATCCCGGGTTTCGGC	0	NA	NA	NA	NA	NA
GTTCGATCCCGGGTTTCGGCACC	0	NA	NA	NA	NA	NA
GTTCGATCCCGGGTTTCGGCACCA	0.323175	0.284733	1.55577	0.183018	0.854784	NA
GTTCGATTCCCCGACGGG	0	NA	NA	NA	NA	NA
GTTCGATTCCCCGACGGGGAGC	0	NA	NA	NA	NA	NA
GTTCGATTCCCGGCCAACG	0	NA	NA	NA	NA	NA
GTTCGATTCCCGGCCAACGCACC	0	NA	NA	NA	NA	NA
GTTCGATTCCCGGCCAATG	0	NA	NA	NA	NA	NA
GTTCGATTCCCGGCCAATGCACC	0	NA	NA	NA	NA	NA
GTTCGATTCCCGGCCAATGCACCA	0.0422	0.409749	3.08243	0.132931	0.894248	NA
GTTCGATTCCCGGGCGG	0	NA	NA	NA	NA	NA
GTTCGATTCCCGGGCGGCGCACC	0	NA	NA	NA	NA	NA
GTTCGATTCCCGGTCAGGGA	0	NA	NA	NA	NA	NA
GTTCGATTCCCGGTCAGGGAACC	0	NA	NA	NA	NA	NA
GTTGGTAGAGCGGAGGACTGTA	0	NA	NA	NA	NA	NA
GTTGGTCTAGGGGTATGATTCT	0	NA	NA	NA	NA	NA
GTTGGTGGTATAGTGGT	0	NA	NA	NA	NA	NA
GTTTAGCGACAGAGTGG	0.115256	1.13109	3.06881	0.368577	0.712443	NA
GTTTAGCGACAGAGTGGTT	0	NA	NA	NA	NA	NA
GTTTAGCGACAGAGTGGTTC	0.231477	0.371742	2.01345	0.18463	0.85352	NA
GTTTAGCGACAGAGTGGTTCA	0	NA	NA	NA	NA	NA
GTTTAGCGACAGAGTGGTTCAATT	0	NA	NA	NA	NA	NA
GTTTCCGTAGTGTAGTG	0.0351567	0.409749	3.08243	0.132931	0.894248	NA
GTTTCCGTAGTGTAGTGGT	0.439254	-0.438797	1.53237	-0.286351	0.774609	NA
GTTTTCACCCAGGCGGCCCGGGTT	0	NA	NA	NA	NA	NA
GTTTTCACCCAGGCGGCCCGGGTTCGAC	0	NA	NA	NA	NA	NA
GTTTTCACCCAGGCGGCCCGGGTTCGACT	0.0820911	-0.444951	3.08458	-0.14425	0.885303	NA
GTTTTCACCCAGGCGGCCCGGGTTCGACTC	0.193803	0.219948	1.99192	0.11042	0.912076	NA
GTTTTCACCCAGGCGGCCCGGGTTCGACTCC	0.0773566	0.825992	3.07521	0.268597	0.78824	NA
GTTTTCACCCAGGCGGCCCGGGTTCGACTCCC	0.13213	0.563217	2.42036	0.2327	0.815994	NA
GTTTTCACCCAGGCGGCCCGGGTTCGACTCCCGG	0.107504	-0.412741	2.85881	-0.144375	0.885204	NA
GTTTTCACCCAGGCGGCCCGGGTTCGACTCCCGGT	0.443905	0.91814	1.51495	0.606052	0.54448	NA
GTTTTCACCCAGGCGGCCCGGGTTCGACTCCCGGTAT	0	NA	NA	NA	NA	NA
GTTTTCACCCAGGCGGCCCGGGTTCGACTCCCGGTATGGGA	0	NA	NA	NA	NA	NA
GTTTTCACCCAGGCGGCCCGGGTTCGACTCCCGGTATGGGAA	0.470739	-1.39832	1.35347	-1.03314	0.30154	NA
GTTTTCACCCAGGCGGCCCGGGTTCGACTCCCGGTATGGGAAC	0.0703134	0.769745	3.07653	0.250199	0.802433	NA
GTTTTCACCCAGGCGGCCCGGGTTCGACTCCCGGTATGGGAACC	0.238138	-0.293858	1.87649	-0.156599	0.875561	NA
GTTTTCACCCAGGCGGCCCGGGTTCGACTCCCGGTG	0	NA	NA	NA	NA	NA
GTTTTCACCCAGGCGGCCCGGGTTCGACTCCCGGTGTG	0.545796	-0.00773661	1.45685	-0.00531052	0.995763	NA
GTTTTCACCCAGGCGGCCCGGGTTCGACTCCCGGTGTGGGA	0.153192	-0.617205	2.56123	-0.24098	0.809571	NA
GTTTTCACCCAGGCGGCCCGGGTTCGACTCCCGGTGTGGGAA	0.342545	0.301953	1.64205	0.183888	0.854102	NA
TAATCCATTGTGCTTTGC	0	NA	NA	NA	NA	NA
TAGAATTCTCGCCTGCCACG	0	NA	NA	NA	NA	NA
TAGAATTCTCGCCTGCCACGC	0	NA	NA	NA	NA	NA
TAGAATTCTCGCCTGCCACGCGGGAGGCCCGGGT	0.0710139	0.773398	3.07644	0.251394	0.80151	NA
TAGCTCAGTCGGTAGAGCATGAGA	0.0703134	0.769745	3.07653	0.250199	0.802433	NA
TAGCTCAGTCGGTAGAGCATGAGAC	0	NA	NA	NA	NA	NA
TAGCTCAGTCGGTAGAGCATGAGACT	0	NA	NA	NA	NA	NA
TAGCTCAGTCGGTAGAGCATGAGACTCT	0	NA	NA	NA	NA	NA
TAGCTCAGTCGGTAGAGCATGGGA	0	NA	NA	NA	NA	NA
TAGCTCAGTCGGTAGAGCATGGGAC	0	NA	NA	NA	NA	NA
TAGCTCAGTCGGTAGAGCATGGGACT	0	NA	NA	NA	NA	NA
TAGCTCAGTCGGTAGAGCATGGGACTC	0	NA	NA	NA	NA	NA
TAGCTCAGTGGTAGAGCATTTGACT	0.028814	0.358256	3.08286	0.116209	0.907487	NA
TAGCTGTTTAGCGACAGAGTGGTTC	0	NA	NA	NA	NA	NA
TAGGATTCGGCGCTCTCACCGCCGCGGCCCGGGT	0.103316	0.305013	2.61092	0.116822	0.907001	NA
TAGGATTCGGCGCTCTCACCGCCGCGGCCCGGGTT	0	NA	NA	NA	NA	NA
TAGGGGTATGATTCTCGCTT	0.454283	-1.06557	1.41772	-0.751605	0.452288	NA
TAGGGGTATGATTCTCGCTTC	0	NA	NA	NA	NA	NA
TAGGGGTATGATTCTCGCTTTGG	0.028814	0.358256	3.08286	0.116209	0.907487	NA
TAGGTTCGACTCCTGGCTGGCTCGCCA	0	NA	NA	NA	NA	NA
TAGTCGTGGCCGAGTGG	0	NA	NA	NA	NA	NA
TAGTCGTGGCCGAGTGGT	0	NA	NA	NA	NA	NA
TATAGCTCAGGGGTAGA	0.163799	1.42165	2.23902	0.634944	0.525465	NA
TATAGCTCAGGGGTAGAGC	0	NA	NA	NA	NA	NA
TATGTCTGCGTGGGTTCGAACCCCA	0	NA	NA	NA	NA	NA
TCAAACCTGTAGCTGTT	0	NA	NA	NA	NA	NA
TCAAACCTGTAGCTGTTTAGC	0	NA	NA	NA	NA	NA
TCAAATCACGTCGGGGTCACC	0	NA	NA	NA	NA	NA
TCAAATCACGTCGGGGTCACCA	0	NA	NA	NA	NA	NA
TCAAATCCCGGACGAGC	0	NA	NA	NA	NA	NA
TCAAATCCCGGACGAGCC	0	NA	NA	NA	NA	NA
TCAAATCCCGGACGAGCCC	0.028814	0.358256	3.08286	0.116209	0.907487	NA
TCAAATCCCGGACGAGCCCCCA	0.41769	0.666657	1.45924	0.456852	0.647778	NA
TCAAATCTCGCTGGGGCCT	0	NA	NA	NA	NA	NA
TCAAATCTCGCTGGGGCCTCC	0	NA	NA	NA	NA	NA
TCAAATCTCGCTGGGGCCTCCA	0.0681589	-0.053939	3.08286	-0.0174964	0.986041	NA
TCAAATCTCGGTGGAACC	0	NA	NA	NA	NA	NA
TCAAATCTCGGTGGAACCT	0	NA	NA	NA	NA	NA
TCAAATCTCGGTGGAACCTCC	0	NA	NA	NA	NA	NA
TCAAATCTCGGTGGGACCTCCA	0.0422	0.409749	3.08243	0.132931	0.894248	NA
TCAAGTCACGTCGGGGT	0	NA	NA	NA	NA	NA
TCAAGTCACGTCGGGGTCACCA	0.122789	-0.445343	2.4681	-0.180439	0.856808	NA
TCAATCCCCGGCACCTC	0.028814	0.358256	3.08286	0.116209	0.907487	NA
TCAATCCCCGGCACCTCCACC	0	NA	NA	NA	NA	NA
TCAATCCCCGGCACCTCCACCA	0.391492	0.49753	1.69181	0.294082	0.768696	NA
TCAATCCCCGGCATCTC	0	NA	NA	NA	NA	NA
TCACCCAGGCGGCCCGGG	0.0422	0.409749	3.08243	0.132931	0.894248	NA
TCACCCAGGCGGCCCGGGTTCGACTC	0	NA	NA	NA	NA	NA
TCACCCAGGCGGCCCGGGTTCGACTCCC	0.028814	0.358256	3.08286	0.116209	0.907487	NA
TCACCCAGGCGGCCCGGGTTCGACTCCCG	0.0546298	-0.444951	3.08458	-0.14425	0.885303	NA
TCACCCAGGCGGCCCGGGTTCGACTCCCGGTATG	0	NA	NA	NA	NA	NA
TCACCCAGGCGGCCCGGGTTCGACTCCCGGTATGG	0	NA	NA	NA	NA	NA
TCACCCAGGCGGCCCGGGTTCGACTCCCGGTATGGG	0.459596	-2.34218	1.56703	-1.49466	0.135002	NA
TCACCCAGGCGGCCCGGGTTCGACTCCCGGTATGGGAAC	0.370521	-0.392299	1.69011	-0.232115	0.816449	NA
TCACCCAGGCGGCCCGGGTTCGACTCCCGGTATGGGAACCA	0.103316	0.305013	2.61092	0.116822	0.907001	NA
TCACCCAGGCGGCCCGGGTTCGACTCCCGGTGT	0.233753	-1.32181	2.02052	-0.654192	0.512988	NA
TCACCCAGGCGGCCCGGGTTCGACTCCCGGTGTGG	0	NA	NA	NA	NA	NA
TCACCCAGGCGGCCCGGGTTCGACTCCCGGTGTGGGAAC	0.360855	-1.67142	1.65768	-1.00828	0.313318	NA
TCACCCAGGCGGCCCGGGTTCGACTCCCGGTGTGGGAACC	0.482151	-2.53369	1.52205	-1.66466	0.095981	NA
TCACCGCCGCGGCCCGG	0	NA	NA	NA	NA	NA
TCACCGCCGCGGCCCGGG	0	NA	NA	NA	NA	NA
TCACCGCCGCGGCCCGGGT	0	NA	NA	NA	NA	NA
TCACCGCCGCGGCCCGGGTT	0	NA	NA	NA	NA	NA
TCACCGCCGCGGCCCGGGTTCGATTC	0.039345	-0.444951	3.08458	-0.14425	0.885303	NA
TCACCGCCGCGGCCCGGGTTCGATTCCCGGTCAG	0	NA	NA	NA	NA	NA
TCACCGCCGCGGCCCGGGTTCGATTCCCGGTCAGGGA	0	NA	NA	NA	NA	NA
TCACCGCCGCGGCCCGGGTTCGATTCCCGGTCAGGGAAC	0.565794	-2.75634	1.37075	-2.01082	0.0443443	NA
TCACCGCCGCGGCCCGGGTTCGATTCCCGGTCAGGGAACC	0.118035	-1.0504	3.08116	-0.34091	0.733172	NA
TCACGTCGGGGTCACCA	0.129165	0.853498	2.65469	0.321506	0.747827	NA
TCAGGATGGCCGAGCGG	0.370593	-0.146883	1.60659	-0.0914253	0.927155	NA
TCAGGATGGCCGAGCGGT	0.0999943	-0.444951	3.08458	-0.14425	0.885303	NA
TCAGGATGGCCGAGTGG	0	NA	NA	NA	NA	NA
TCAGGGGTAGAGCATTTGACT	0	NA	NA	NA	NA	NA
TCAGGGGTAGAGCATTTGACTG	0	NA	NA	NA	NA	NA
TCAGTCGGTAGAGCATCAG	0	NA	NA	NA	NA	NA
TCAGTCGGTAGAGCATCAGA	0	NA	NA	NA	NA	NA
TCAGTCGGTAGAGCATCAGAC	0	NA	NA	NA	NA	NA
TCAGTCGGTAGAGCATCAGACT	0	NA	NA	NA	NA	NA
TCAGTCGGTAGAGCATGAG	0	NA	NA	NA	NA	NA
TCAGTCGGTAGAGCATGAGA	0	NA	NA	NA	NA	NA
TCAGTCGGTAGAGCATGAGACT	0.0820911	-0.444951	3.08458	-0.14425	0.885303	NA
TCAGTCGGTAGAGCATGAGACTCT	0	NA	NA	NA	NA	NA
TCAGTCGGTAGAGCATGG	0	NA	NA	NA	NA	NA
TCAGTCGGTAGAGCATGGG	0	NA	NA	NA	NA	NA
TCAGTCGGTAGAGCATGGGA	0.0351567	0.409749	3.08243	0.132931	0.894248	NA
TCAGTCGGTAGAGCATGGGAC	0	NA	NA	NA	NA	NA
TCAGTCGGTAGAGCATGGGACT	0	NA	NA	NA	NA	NA
TCAGTGGTAGAATTCTC	0	NA	NA	NA	NA	NA
TCAGTGGTAGAATTCTCG	0.121329	-0.00379311	2.71801	-0.00139555	0.998887	NA
TCAGTGGTAGAATTCTCGCC	0.039345	-0.444951	3.08458	-0.14425	0.885303	NA
TCAGTGGTAGAATTCTCGCCTGCC	0	NA	NA	NA	NA	NA
TCAGTGGTAGAATTCTCGCCTGCCACGCGGGAGGC	0.13213	0.563217	2.42036	0.2327	0.815994	NA
TCAGTGGTAGAATTCTCGCCTGCCACGCGGGAGGCCCGGG	0.039345	-0.444951	3.08458	-0.14425	0.885303	NA
TCAGTGGTAGAGCATTT	0	NA	NA	NA	NA	NA
TCAGTGGTAGAGCATTTGACT	0	NA	NA	NA	NA	NA
TCAGTGGTAGAGCATTTGACTGC	0	NA	NA	NA	NA	NA
TCAGTGGTAGAGTGCTTGC	0	NA	NA	NA	NA	NA
TCAGTGGTCTGGGGTGCA	0.352157	0.931132	1.59363	0.584285	0.559028	NA
TCAGTGGTCTGGGGTGCAGG	0.0639706	0.715082	3.0778	0.232335	0.816278	NA
TCAGTGGTCTGGGGTGCAGGC	0.0991273	1.01194	2.93191	0.345148	0.729983	NA
TCAGTGGTCTGGGGTGCAGGCTTC	0.0940028	0.409749	3.08243	0.132931	0.894248	NA
TCAGTGGTCTGGGGTGCAGGCTTCAAACCT	0.491467	0.0537446	1.41574	0.0379622	0.969718	NA
TCAGTGGTCTGGGGTGCAGGCTTCAAACCTGT	0	NA	NA	NA	NA	NA
TCAGTGGTCTGGGGTGCAGGCTTCAAACCTGTAGC	0	NA	NA	NA	NA	NA
TCAGTGGTCTGGGGTGCAGGCTTCAAACCTGTAGCT	0	NA	NA	NA	NA	NA
TCAGTGGTCTGGGGTGCAGGCTTCAAACCTGTAGCTGTT	0	NA	NA	NA	NA	NA
TCAGTGGTCTGGGGTGCAGGCTTCAAACCTGTAGCTGTTTAGC	0	NA	NA	NA	NA	NA
TCAGTTGGTAGAGTGCTTGC	0	NA	NA	NA	NA	NA
TCAGTTGGTAGAGTGCTTGCCT	0.0576279	0.663481	3.0786	0.215514	0.829367	NA
TCATGCAAGATTCCCATTC	0	NA	NA	NA	NA	NA
TCCAGGTTCGACTCCTGGCTGGCTCGCC	0	NA	NA	NA	NA	NA
TCCCACATGGTCTAGCGGTAGGATTCCTG	0	NA	NA	NA	NA	NA
TCCCACCACTGCCACCA	0	NA	NA	NA	NA	NA
TCCCACCGCTGCCACCA	0.164316	1.18268	2.45112	0.482505	0.629447	NA
TCCCACCTTCGTCGCCA	0	NA	NA	NA	NA	NA
TCCCACTCCTGACACCA	0.258444	0.802786	1.82055	0.440957	0.659244	NA
TCCCAGCGGTGCCTCCA	0	NA	NA	NA	NA	NA
TCCCATCCTCGTCGCCA	0	NA	NA	NA	NA	NA
TCCCCAGCATCTCCACCA	0.0940028	0.409749	3.08243	0.132931	0.894248	NA
TCCCCGGCACCTCCACC	0.360211	-0.919283	1.70404	-0.539474	0.58956	NA
TCCCCGTACGGGCCACC	0	NA	NA	NA	NA	NA
TCCCCGTACGGGCCACCA	0	NA	NA	NA	NA	NA
TCCCCTGGAGGCGTGGGTTCGAATCCCA	0.0351567	0.409749	3.08243	0.132931	0.894248	NA
TCCCCTGGAGGCGTGGGTTCGAATCCCACTTCTGACAC	0	NA	NA	NA	NA	NA
TCCCGCCAGAGTCGCCA	0	NA	NA	NA	NA	NA
TCCCGGCATCTCCACCA	0	NA	NA	NA	NA	NA
TCCCGGCCCATGCACCA	0	NA	NA	NA	NA	NA
TCCCGGGTTTCGGCACC	0.330396	-1.86117	1.8518	-1.00506	0.314869	NA
TCCCTGGTGGTCTAGTGGTAGGATTCG	0	NA	NA	NA	NA	NA
TCCCTGGTGGTCTAGTGGTAGGATTCGG	0	NA	NA	NA	NA	NA
TCCCTGGTGGTCTAGTGGTAGGATTCGGC	0.14453	-0.884731	2.55751	-0.345935	0.729391	NA
TCCCTGGTGGTCTAGTGGTAGGATTCGGCG	0	NA	NA	NA	NA	NA
TCCCTGGTGGTCTAGTGGTAGGATTCGGCGC	0	NA	NA	NA	NA	NA
TCCCTGGTGGTCTAGTGGTAGGATTCGGCGCT	0	NA	NA	NA	NA	NA
TCCCTGTTCGGGCGCCA	0.0351567	0.409749	3.08243	0.132931	0.894248	NA
TCCCTTCGTGGTCGCCA	0	NA	NA	NA	NA	NA
TCCGAATGGAGGCGTGG	0	NA	NA	NA	NA	NA
TCCGAATGGAGGCGTGGGT	0	NA	NA	NA	NA	NA
TCCGAGTCACGGCACCA	0.0351567	0.409749	3.08243	0.132931	0.894248	NA
TCCGAGTTCAAATCTCGGTGGGACC	0	NA	NA	NA	NA	NA
TCCGGCTCGAAGGACCA	0.181087	-0.0057233	2.36659	-0.00241838	0.99807	NA
TCCGGGTGCCCCCTCCA	0	NA	NA	NA	NA	NA

## Sheet: human tsRNA CD_vs_NC
	baseMean	log2FoldChange	lfcSE	stat	pvalue	padj
GCATTGGTGGTTCAGTGGTAGAATTCTCGCCT|Gly-GCC-2-4|-|tsRNA	303494	-30	2.95661	-10.1467	3.42587e-24	7.98392e-21
GTTTCCGTAGTGTAGTGGTTATCACGTTCGCCT|Val-CAC-4-1|-|tsRNA	21709.6	30	2.95661	10.1467	3.42613e-24	7.98392e-21
TCCCTGGTGGTCTAGTGGTTAGGATTCGGCGCT|Glu-CTC-2-1|-|tsRNA	19313.3	30	2.95661	10.1467	3.42615e-24	7.98392e-21
GTTTCCGTAGTGTAGTGGTTATCACGTTCGCCT|Val-CAC-1-5|-|tsRNA	8225.25	30	2.95662	10.1467	3.42632e-24	7.98392e-21
GTTTCCGTAGTGTAGTGGTTATCACGTTCGCCT|Val-CAC-5-1|-|tsRNA	3389.87	30	2.95662	10.1467	3.42676e-24	7.98392e-21
GCATTGGTGGTTCAGTGGTAGAATTCTCGCCT|Gly-GCC-2-1|-|tsRNA	3988.34	-30	2.95662	-10.1467	3.42632e-24	7.98392e-21
GCATTGGTGGTTCAGTGGTAGAATTCTCGC|Gly-GCC-5-1|-|tsRNA	3332.7	30	2.95662	10.1467	3.42677e-24	7.98392e-21
GCCCGGCTAGCTCAGTCGGTAGAGCATGAGACT|Lys-CTT-2-2|-|tsRNA	2069.43	30	2.95662	10.1467	3.42723e-24	7.98392e-21
GCATTGGTGGTTCAGTGGTAGAATTCTCGC|Gly-CCC-1-2|-|tsRNA	2807.42	30	2.95662	10.1467	3.42691e-24	7.98392e-21
GTTTCCGTAGTGTAGTGGTTATCACGTTCGCC|Val-CAC-5-1|-|tsRNA	2539.33	30	2.95662	10.1467	3.42701e-24	7.98392e-21
GCATTGGTGGTTCAGTGGTAGAATTCTC|Gly-GCC-2-1|-|tsRNA	5155.54	30	2.95662	10.1467	3.4265e-24	7.98392e-21
GCATTGGTGGTTCAGTGGTAGAATTCTCGCCT|Gly-GCC-2-5|-|tsRNA	2649.97	30	2.95662	10.1467	3.42697e-24	7.98392e-21
TCCCTGGTGGTCTAGTGGTTAGGATTCGGCGCTCTCACCG|Glu-CTC-1-7|-|tsRNA	4374.28	30	2.95662	10.1467	3.42659e-24	7.98392e-21
GCATTGGTGGTTCAGTGGTAGAATT|Gly-GCC-2-4|-|tsRNA	5145.53	-30	2.95661	-10.1467	3.42621e-24	7.98392e-21
GCTCTCACCGCCGCGGCCCGGGTT|Glu-CTC-2-1|-|tsRNA	3425.82	30	2.95662	10.1467	3.42675e-24	7.98392e-21
GCATTGGTGGTTCAGTGGTAGAATTCTCGCCTGCCACGCGGGAGG|Gly-GCC-2-5|-|tsRNA	4047.85	-30	2.95662	-10.1467	3.42631e-24	7.98392e-21
TCCCTGGTGGTCTAGTGGTTAGGATTCGG|Glu-CTC-1-7|-|tsRNA	1948.38	30	2.95662	10.1467	3.42731e-24	7.98392e-21
GTAGTCGTGGCCGAGTGGTTAAGG|Ser-AGA-2-4|-|tsRNA	2839.56	30	2.95662	10.1467	3.4269e-24	7.98392e-21
CCCTGGTGGTCTAGTGGTTAGGATTCGGCGCT|Glu-CTC-1-6|-|tsRNA	2473.02	-29.7781	2.95662	-10.0717	7.37001e-24	1.62648e-20
TCCCTGGTGGTCTAGTGGTTAGGATTCGGCGCT|Glu-CTC-1-6|-|tsRNA	2338.96	-29.7007	2.95662	-10.0455	9.61664e-24	2.01618e-20
TCCCTGGTGGTCTAGTGGTTAGGATTCGGCGCTCT|Glu-CTC-1-5|-|tsRNA	1465.75	29.6546	2.95663	10.0299	1.12677e-23	2.24983e-20
GCATTGGTGGTTCAGTGGTAGAATTCTCGCCTGCCACGCGGG|Gly-GCC-2-2|-|tsRNA	1380.43	29.569	2.95663	10.0009	1.50982e-23	2.87765e-20
GCCCGGATAGCTCAGTCGGTAGAGCATCAGACT|Lys-TTT-3-5|-|tsRNA	1957.54	-29.4484	2.95662	-9.96016	2.27696e-23	4.15109e-20
GCATTGGTGGTTCAGTGGTAGAATTCTCG|Gly-GCC-3-1|-|tsRNA	1227.49	29.4037	2.95663	9.94502	2.65133e-23	4.63221e-20
CCCTGGTGGTCTAGTGGTTAGGATTCGGCGCTCTCACCG|Glu-CTC-1-3|-|tsRNA	1199.28	29.3713	2.95663	9.93405	2.95986e-23	4.96439e-20
GTTTCCGTAGTGTAGTGGTTATCACGTTCGCCTC|Val-CAC-1-6|-|tsRNA	1112.33	29.2744	2.95663	9.90126	4.1108e-23	6.62961e-20
TCCCTGGTGGTCTAGTGGTTAGGATTCGGCGCTCTCACCGC|Glu-CTC-1-6|-|tsRNA	382.741	-27.1672	2.74549	-9.89523	4.3662e-23	6.78071e-20
GCATTGGTGGTTCAGTGGTAGAATTCTCGCCT|Gly-GCC-2-6|-|tsRNA	1595.75	-29.1659	2.95662	-9.86461	5.92642e-23	8.87502e-20
CATTGGTGGTTCAGTGGTAGAATTCTCGCCT|Gly-GCC-5-1|-|tsRNA	1492.67	-29.0606	2.95662	-9.829	8.4457e-23	1.211e-19
GCATTGGTGGTTCAGTGGTAGAA|Gly-GCC-2-5|-|tsRNA	947.238	29.0531	2.95664	9.82642	8.66421e-23	1.211e-19
GCATTGGTGGTTCAGTGGTAGAATTCTC|Gly-GCC-2-3|-|tsRNA	974.962	29.0382	2.95663	9.82138	9.10875e-23	1.23206e-19
TCCCTGGTGGTCTAGTGGTTAGGATTCGGCGCT|Glu-CTC-1-5|-|tsRNA	900.555	28.9847	2.95664	9.80327	1.09004e-22	1.42833e-19
GCCCGGCTAGCTCAGTCGGTAGAGCATGAGA|Lys-CTT-2-1|-|tsRNA	895.42	28.9699	2.95664	9.79826	1.14543e-22	1.45543e-19
CATTGGTGGTTCAGTGGTAGAATTCTCGCCT|Gly-GCC-2-5|-|tsRNA	1520.43	-28.9588	2.95662	-9.79457	1.18801e-22	1.46513e-19
GCATTGGTGGTTCAGTGGTAGAATTCT|Gly-GCC-2-1|-|tsRNA	872.081	28.9315	2.95664	9.78526	1.30257e-22	1.56051e-19
TCCCTGGTGGTCTAGTGGTTAGGATTCGGCGCT|Glu-CTC-1-1|-|tsRNA	1283.12	-28.8594	2.95662	-9.76092	1.65648e-22	1.87723e-19
GCATTGGTGGTTCAGTGGTAGAATTCTC|Gly-GCC-2-2|-|tsRNA	4366.34	-28.8623	2.95662	-9.76193	1.63998e-22	1.87723e-19
GCATTGGTGGTTCAGTGGTAGAATTCTCGCCTGCCACGCGGGAGGCC|Gly-GCC-3-1|-|tsRNA	776.708	28.7803	2.95664	9.73412	2.15682e-22	2.31891e-19
GCATTGGTGGTTCAGTGGTAGAATTCTCGCCTGCCACGCGGGAGGC|Gly-GCC-2-3|-|tsRNA	779.339	28.7858	2.95664	9.736	2.11732e-22	2.31891e-19
GCATTGGTGGTTCAGTGGTAGAATTCTCGCCTGCCACGCGGGA|Gly-GCC-2-5|-|tsRNA	757.936	28.7374	2.95664	9.71961	2.48724e-22	2.60731e-19
ACTCTGAATCCAGCGATCCGAGTTCAAATCTCGGTGGAA|Gln-CTG-1-1|-|tsRNA	95.6765	25.9116	2.67079	9.70185	2.96069e-22	3.02792e-19
GTTTCCGTAGTGTAGTGGTTATCACGTTCGCC|Val-CAC-1-5|-|tsRNA	720.844	28.6714	2.95664	9.69727	3.09662e-22	3.09153e-19
TTTCCGTAGTGTAGTGGTTATCACGTTCGCCT|Val-AAC-1-3|-|tsRNA	1088.16	-28.6302	2.95663	-9.68339	3.54743e-22	3.45924e-19
GTTTCCGTAGTGTAGTGGTTATCACGTTCGCCTC|Val-CAC-1-1|-|tsRNA	686.998	28.6087	2.95664	9.67606	3.81107e-22	3.63186e-19
TCCCTGGTGGTCTAGTGGTTAGGATTCGGCGCTCTCACCG|Glu-CTC-1-6|-|tsRNA	1276.97	-28.5954	2.95662	-9.67163	3.97991e-22	3.70848e-19
AGCGGAAGCGTGCTGGGC|iMet-CAT-1-6|-|tsRNA	658.661	28.5186	2.95665	9.64559	5.13144e-22	4.67754e-19
CTAGGGGTATGATTCTCGCTT|Pro-CGG-1-1|-|tsRNA	961.188	-28.4562	2.95663	-9.62455	6.29844e-22	5.50208e-19
GTTCCATAGTGTAGTGGTTATCACGTCTGCTT|Val-TAC-1-2|-|tsRNA	648.859	28.4595	2.95665	9.62561	6.23337e-22	5.50208e-19
GCATTGGTGGTTCAGTGGTAGAATTCTCGCCTGCCACGCGGG|Gly-GCC-2-6|-|tsRNA	607.689	28.4417	2.95665	9.61957	6.61087e-22	5.54401e-19
GCATTGGTGGTTCAGTGGTAGAATTCTC|Gly-GCC-2-4|-|tsRNA	608.84	28.442	2.95665	9.61968	6.6037e-22	5.54401e-19
GCATTGGTGGTTCAGTGGTAGAATTCTCGCCTGCCACGCGGGAGGC|Gly-GCC-2-6|-|tsRNA	945.713	-28.4194	2.95663	-9.6121	7.10849e-22	5.84443e-19
GCGGGAGACCGGGGTTCGATTCCCCGACGGGGAG|Asp-GTC-2-10|-|tsRNA	594.78	28.4069	2.95665	9.60782	7.41008e-22	5.97523e-19
GCATTGGTGGTTCAGTGGTAGAATTCTCGCCTGCCACGCGGGAGGC|Gly-GCC-3-1|-|tsRNA	919.425	-28.394	2.95663	-9.60351	7.72661e-22	6.11291e-19
GCCCGGCTAGCTCAGTCGGTAGAGCATGAGAC|Lys-CTT-3-1|-|tsRNA	582.058	28.3781	2.95665	9.59806	8.14672e-22	6.32593e-19
GTTTCCGTAGTGTAGTGGTTATCACGTTCG|Val-AAC-1-1|-|tsRNA	567.137	28.3453	2.95665	9.58697	9.07117e-22	6.9157e-19
CTCTCACCGCCGCGGCCCGGGTT|Glu-CTC-1-6|-|tsRNA	547.286	28.2993	2.95665	9.5714	1.05469e-21	7.89717e-19
GCATTGGTGGTTCAGTGGTAGAATTCTCGCCTGCCACGCGGGA|Gly-GCC-2-6|-|tsRNA	553.19	28.2937	2.95665	9.56951	1.07416e-21	7.90183e-19
GCCCGGATAGCTCAGTCGGTAGAGCATCAGACT|Lys-TTT-3-1|-|tsRNA	533.97	28.264	2.95665	9.55945	1.18379e-21	8.41313e-19
GCATTGGTGGTTCAGTGGTAGAATTC|Gly-GCC-2-4|-|tsRNA	671.371	28.2652	2.95664	9.55988	1.17888e-21	8.41313e-19
CATTGGTGGTTCAGTGGTAGAATT|Gly-GCC-5-1|-|tsRNA	834.752	-28.2026	2.95663	-9.53877	1.4453e-21	1.01005e-18
TCCCTGGTGGTCTAGTGGTTAGGATTCGGCGCTCTCACCG|Glu-CTC-1-1|-|tsRNA	488.106	28.144	2.95666	9.51885	1.75114e-21	1.20372e-18
TCCCTGGTGGTCTAGTGGTTAGGATTCGGCGCTCTCACCG|Glu-CTC-1-4|-|tsRNA	1825.14	-28.1381	2.95662	-9.51699	1.78273e-21	1.20567e-18
GTTTCCGTAGTGTAGTGGTTATCACGTTCGCCTC|Val-CAC-1-2|-|tsRNA	761.583	-28.1265	2.95663	-9.51303	1.85193e-21	1.23259e-18
CATTGGTGGTTCAGTGGTAGAATT|Gly-CCC-1-1|-|tsRNA	486.4	28.0853	2.95666	9.49899	2.11929e-21	1.3885e-18
TCCCTGGTGGTCTAGTGGTTAGGATTCGGCGCTCT|Glu-CTC-1-7|-|tsRNA	688.289	-27.9581	2.95663	-9.45606	3.19768e-21	2.0628e-18
GCCCGGCTAGCTCAGTCGGTAGAGCATGGGACTC|Lys-CTT-1-2|-|tsRNA	425.454	27.9375	2.95666	9.44899	3.4213e-21	2.17361e-18
GCATTGGTGGTTCAGTGGTAGAATT|Gly-CCC-1-1|-|tsRNA	642.909	-27.8932	2.95664	-9.43409	3.94396e-21	2.46827e-18
GCGGGAGACCGGGGTTCGATTCCCCGACGGGGA|Asp-GTC-2-5|-|tsRNA	398.16	27.8538	2.95667	9.42069	4.48118e-21	2.76324e-18
GCATTGGTGGTTCAGTGGTAGAATTCTCGCCTG|Gly-GCC-2-3|-|tsRNA	625.341	-27.8339	2.95664	-9.41403	4.77454e-21	2.90147e-18
GCCCGGATAGCTCAGTCGGTAGAGCATCAGACTTT|Lys-TTT-3-2|-|tsRNA	1216.99	-27.8172	2.95662	-9.40843	5.03615e-21	3.01672e-18
TTCCGTAGTGTAGTGGTTATCACGTTCGCCT|Val-CAC-1-7|-|tsRNA	378.903	27.7979	2.95667	9.40177	5.36552e-21	3.16875e-18
GCATTGGTGGTTCAGTGG|Gly-GCC-2-2|-|tsRNA	375.218	27.7537	2.95667	9.3868	6.1853e-21	3.60216e-18
GGCTCGTTGGTCTAGGGGTATGATTCTCGCTT|Pro-AGG-2-4|-|tsRNA	1723.65	-27.7301	2.95662	-9.37899	6.66062e-21	3.82584e-18
GTTTCCGTAGTGTAGTGGTTATCACGTTC|Val-AAC-1-3|-|tsRNA	1087.64	-27.6991	2.95663	-9.36849	7.35765e-21	4.1691e-18
CGGGAGACCGGGGTTCGATTCCCCGACGGGGA|Asp-GTC-3-1|-|tsRNA	342.184	27.6554	2.95667	9.35355	8.47557e-21	4.73852e-18
GCATTGGTGGTTCAGTGGTAGAATTCTCGCCTGCCACGCGGGAG|Gly-GCC-2-2|-|tsRNA	337.39	27.6314	2.95668	9.34543	9.15185e-21	5.04929e-18
TCCCTGGTGGTCTAGTGGTTAGGATTCGGCGCTC|Glu-CTC-1-7|-|tsRNA	335.326	27.6272	2.95668	9.34401	9.27498e-21	5.05077e-18
GCATTGGTGGTTCAGTGGTAGAATTCTCGCCTGCCACGCGGGAGG|Gly-GCC-2-1|-|tsRNA	524.037	-27.6029	2.95664	-9.33589	1.0015e-20	5.38383e-18
CCCTGGTGGTCTAGTGGTTAGGATTCGGCGCTCT|Glu-CTC-1-1|-|tsRNA	318.408	27.5411	2.95668	9.31487	1.22105e-20	6.48101e-18
TCCCTGGTGGTCTAGTGGTTAGGATTCGGCGCTCT|Glu-CTC-1-3|-|tsRNA	487.547	-27.5063	2.95664	-9.30321	1.36265e-20	7.14216e-18
CGGAAGCGTGCTGGGCCC|iMet-CAT-1-5|-|tsRNA	490.506	-27.4656	2.95664	-9.28945	1.5509e-20	8.0285e-18
GCATTGGTGGTTCAGTGGTAGA|Gly-GCC-3-1|-|tsRNA	469.321	-27.449	2.95664	-9.28384	1.63473e-20	8.35925e-18
GCATTGGTGGTTCAGTGGTAGAATTCTCGCCTGCCACGCGGG|Gly-GCC-2-1|-|tsRNA	446.489	-27.3779	2.95665	-9.25978	2.04854e-20	1.03491e-17
GCCCGGATAGCTCAGTCG|Lys-TTT-5-1|-|tsRNA	129.483	24.9881	2.69942	9.25684	2.10578e-20	1.05116e-17
TTCGGCGCTCTCACCGCCGCGGCCCGGGTT|Glu-CTC-1-5|-|tsRNA	275.832	27.3581	2.95669	9.25294	2.18408e-20	1.07742e-17
GCATTGGTGGTTCAGTGGTAGAAT|Gly-CCC-1-1|-|tsRNA	270.16	27.332	2.95669	9.24412	2.37194e-20	1.15648e-17
GCTCGTTGGTCTAGGGGTATGATTCTCGCTT|Pro-AGG-2-7|-|tsRNA	269.234	27.3255	2.95669	9.2419	2.42153e-20	1.16709e-17
GGTAGCGTGGCCGAGCGGTCTAAGGCGCTGGATT|Leu-AAG-1-2|-|tsRNA	268.17	27.3211	2.95669	9.24042	2.45521e-20	1.16988e-17
GCATTGGTGGTTCAGTGGTAGAATTCTCGCCTGCC|Gly-GCC-2-4|-|tsRNA	261.752	27.2894	2.95669	9.22969	2.71418e-20	1.27874e-17
ATTGGTGGTTCAGTGGTAGAATTCTCGCCTGCCACGCGGGA|Gly-GCC-2-3|-|tsRNA	258.737	27.2727	2.95669	9.22406	2.86047e-20	1.33269e-17
GCGGGAGACCGGGGTTCGATTCCCCGACGGGGAG|Asp-GTC-2-3|-|tsRNA	259.249	27.2612	2.95669	9.22015	2.96687e-20	1.35221e-17
GGATGTAGCTCAGTGGTAGAG|Ala-CGC-1-1|-|tsRNA	44.3497	24.8122	2.69092	9.22069	2.95186e-20	1.35221e-17
GTTTCCGTAGTGTAGTGGTTATCACGTTC|Val-AAC-3-1|-|tsRNA	255.659	27.2557	2.9567	9.2183	3.01847e-20	1.36094e-17
GGTTCCATGGTGTAATGGTTAGCACTCTG|Gln-CTG-2-1|-|tsRNA	418.749	-27.2495	2.95665	-9.21635	3.07396e-20	1.37122e-17
GCATTGGTGGTTCAGTGGTAGAATTCTCGCCTGCCACGCGGGAGGCCCGGGTT|Gly-GCC-2-2|-|tsRNA	258.811	27.246	2.95669	9.21501	3.11256e-20	1.37382e-17
GCTCTCACCGCCGCGGCCCGGGTT|Glu-CTC-1-3|-|tsRNA	253.745	27.2216	2.9567	9.20677	3.36072e-20	1.45277e-17
GCCCGGATAGCTCAGTCGGTAGAGCA|Lys-TTT-3-2|-|tsRNA	250.051	27.2241	2.9567	9.20762	3.33448e-20	1.45277e-17
TTTCCGTAGTGTAGTGGTTATCACGTTCGCCT|Val-CAC-1-6|-|tsRNA	245.009	27.194	2.9567	9.19744	3.66592e-20	1.55423e-17
GCATTGGTGGTTCAGTGGTAGAATTCTCGCCTGCCACGCG|Gly-GCC-2-6|-|tsRNA	244.414	27.1937	2.9567	9.19733	3.66956e-20	1.55423e-17
GCCGTGATCGTATAGTGGTTAGTACTCTGCG|His-GTG-1-1|-|tsRNA	236.895	27.1506	2.9567	9.18273	4.20314e-20	1.76242e-17
ATTGGTGGTTCAGTGGTAGAATTCTCGC|Gly-CCC-1-1|-|tsRNA	234.166	27.1235	2.9567	9.17357	4.57602e-20	1.89977e-17
TTTCCGTAGTGTAGTGGTTATCACGTTCGCC|Val-CAC-1-3|-|tsRNA	368.36	-27.1135	2.95665	-9.17033	4.71556e-20	1.93851e-17
GCTCTCACCGCCGCGGCCCGGGTTC|Glu-CTC-1-7|-|tsRNA	379.58	27.0333	2.95667	9.14318	6.0645e-20	2.46884e-17
CGGAAGCGTGCTGGGCC|iMet-CAT-1-5|-|tsRNA	338.324	27.0298	2.95668	9.14194	6.13406e-20	2.47315e-17
GGGGGTGTAGCTCAGTGGTAGAGCGCGTGCTT|Ala-CGC-4-1|-|tsRNA	345.104	-27.0171	2.95666	-9.13773	6.37742e-20	2.54678e-17
TCCCTGGTGGTCTAGTGGTTAGGATT|Glu-CTC-1-5|-|tsRNA	211.899	26.9918	2.95671	9.12899	6.91406e-20	2.73503e-17
GCCGTGATCGTATAGTGGTTAGTACTCTGCGTT|His-GTG-1-9|-|tsRNA	204.244	26.9447	2.95672	9.11306	8.00911e-20	3.1386e-17
TCCCTGGTGGTCTAGTGGTTAGGATTCGGCGCTCT|Glu-CTC-1-6|-|tsRNA	201.82	26.9289	2.95672	9.10769	8.4154e-20	3.26728e-17
GCATTGGTGGTTCAGTGGTAGAATTCTCGCCTGCC|Gly-GCC-2-1|-|tsRNA	1511.44	-26.9083	2.95662	-9.10102	8.949e-20	3.44258e-17
CCCTGGTGGTCTAGTGGTTAGGATTCGGCGCTCTCACCG|Glu-CTC-1-6|-|tsRNA	314.167	-26.8848	2.95666	-9.09297	9.63738e-20	3.67368e-17
TAGGGGTATGATTCTCGCTT|Pro-TGG-3-3|-|tsRNA	194.171	26.8706	2.95672	9.08798	1.00892e-19	3.81125e-17
GCATTGGTGGTTCAGTGGTAGAATTCT|Gly-GCC-5-1|-|tsRNA	199.78	26.8648	2.95672	9.08603	1.02722e-19	3.84575e-17
GCCCGGATAGCTCAGTCGGT|Lys-TTT-3-3|-|tsRNA	191.466	26.8347	2.95672	9.07584	1.12803e-19	4.18581e-17
GGGGGTATAGCTCAGGGGTAGAGCATTTGACT|Cys-GCA-15-1|-|tsRNA	185.786	26.8154	2.95673	9.06927	1.19814e-19	4.40695e-17
GCATTGGTGGTTCAGTGGTAGAAT|Gly-GCC-2-2|-|tsRNA	182.812	26.7951	2.95673	9.06243	1.27578e-19	4.65171e-17
GGGTTCGATTCCCCGACGGGGAG|Asp-GTC-2-11|-|tsRNA	27.5542	24.1637	2.66772	9.05782	1.33088e-19	4.81077e-17
GCATTGGTGGTTCAGTGGTAGAATTCTCGCCTGCC|Gly-GCC-2-2|-|tsRNA	176.157	26.7453	2.95673	9.04556	1.489e-19	5.33636e-17
TCCCTGGTGGTCTAGTGGTTAGGATTCGGCGCTC|Glu-CTC-1-5|-|tsRNA	312.671	-26.7306	2.95666	-9.04082	1.55507e-19	5.48207e-17
GCATTGGTGGTTCAGTGGTAGAATTCTCGCCTGCCACGCGGGAGGCCCGGGT|Gly-GCC-3-1|-|tsRNA	174.625	26.7311	2.95673	9.04076	1.55581e-19	5.48207e-17
GGTTCCATAGTGTAGTGGTTATCACGTCTGCTT|Val-TAC-1-1|-|tsRNA	199.172	26.7095	2.95672	9.03349	1.6628e-19	5.76221e-17
GTTTCCGTAGTGTAGTGGTTATCACGTTCGCCTCA|Val-CAC-1-2|-|tsRNA	172.576	26.7106	2.95673	9.03383	1.65768e-19	5.76221e-17
GCCCGGATAGCTCAGTCGGTAGAGCATCAGAC|Lys-TTT-5-1|-|tsRNA	170.133	26.6979	2.95674	9.0295	1.72455e-19	5.92721e-17
AGCGGAAGCGTGCTGGGCC|iMet-CAT-1-3|-|tsRNA	165.569	26.6667	2.95674	9.01894	1.89913e-19	6.47418e-17
GCATTGGTGGTTCAGTGGTAGA|Gly-GCC-2-5|-|tsRNA	162.859	26.6388	2.95674	9.0095	2.07006e-19	6.99996e-17
TCCCTGGTGGTCTAGTGGTTAGGATTCGGCGCTCTCACCGCC|Glu-CTC-1-5|-|tsRNA	234.141	26.5873	2.9567	8.9922	2.42326e-19	8.12877e-17
TCCTCGTTAGTATAGTGGTGAGTATCCCCGCC|Asp-GTC-2-4|-|tsRNA	261.009	-26.4874	2.95667	-8.95851	3.29094e-19	1.09092e-16
GCTCTCACCGCCGCGGCCCGGGTTC|Glu-CTC-1-5|-|tsRNA	235.132	-26.4861	2.95668	-8.95807	3.30417e-19	1.09092e-16
GTAGTCGTGGCCGAGTGG|Ser-AGA-1-1|-|tsRNA	233.233	-26.4741	2.95668	-8.95401	3.42794e-19	1.12294e-16
GCATTGGTGGTTCAGTGGTAGAATTCTCGCCTGCCACGCGGGAGGCCC|Gly-GCC-2-5|-|tsRNA	256.105	-26.4691	2.95667	-8.95234	3.48025e-19	1.13124e-16
GCATTGGTGGTTCAGTGGTAGA|Gly-CCC-1-1|-|tsRNA	147.428	26.4464	2.95676	8.94441	3.73959e-19	1.20619e-16
AGCAGAGTGGCGCAGCGGAAGCGTGCTGGGC|iMet-CAT-2-1|-|tsRNA	185.279	26.4247	2.95673	8.93714	3.99366e-19	1.27831e-16
GGTAGCGTGGCCGAGCGGTCT|Leu-AAG-2-3|-|tsRNA	223.986	-26.4144	2.95668	-8.93381	4.11568e-19	1.30738e-16
TCCGTAGTGTAGTGGTTATCACGTTCGCCT|Val-AAC-1-5|-|tsRNA	216.808	-26.3723	2.95668	-8.91956	4.68165e-19	1.47599e-16
GCATTGGTGGTTCAGTGGTAGAATTCTCGCCTGC|Gly-GCC-2-2|-|tsRNA	207.732	-26.3078	2.95668	-8.89774	5.69979e-19	1.78357e-16
TTGGTGGTTCAGTGGTAGAATTCTCGCCTGCCACGCGGGAGGCCCGGGTT|Gly-GCC-2-2|-|tsRNA	129.345	26.3049	2.95678	8.89648	5.76439e-19	1.79042e-16
CCCTGGTGGTCTAGTGGTTAGGATTCGGCGC|Glu-CTC-1-1|-|tsRNA	137.955	26.2746	2.95677	8.88627	6.3195e-19	1.9484e-16
ATTGGTGGTTCAGTGGTAGAATTCTCGCC|Gly-GCC-2-2|-|tsRNA	124.782	26.2683	2.95678	8.88408	6.44497e-19	1.97258e-16
GCGGGAGACCGGGGTTCGATTCCCCGACGGGGAG|Asp-GTC-3-1|-|tsRNA	201.266	-26.2627	2.95669	-8.88249	6.53793e-19	1.98654e-16
ATTGGTGGTTCAGTGGTAGAATTCTCGCCT|Gly-CCC-1-2|-|tsRNA	122.806	26.2523	2.95678	8.87867	6.76658e-19	2.04122e-16
GCATTGGTGGTTCAGTGGTAGAATTC|Gly-CCC-1-2|-|tsRNA	122.268	26.2417	2.95678	8.87509	6.98761e-19	2.09284e-16
CCCTGGTGGTCTAGTGGTTAGGATTCGGCGCT|Glu-CTC-1-3|-|tsRNA	121.927	26.2392	2.95679	8.87422	7.0426e-19	2.09435e-16
CATTGGTGGTTCAGTGGTAGA|Gly-CCC-1-1|-|tsRNA	185.931	-26.157	2.95669	-8.84672	9.01292e-19	2.6428e-16
GCTCTCACCGCCGCGGCCCGGGTTCGATTCCCGGTCAGGG|Glu-CTC-1-1|-|tsRNA	114.758	26.1597	2.9568	8.8473	8.96614e-19	2.6428e-16
GGGGGTATAGCTCAGGGGTAGAGCATTTGAC|Cys-GCA-9-2|-|tsRNA	113.912	26.1408	2.9568	8.84093	9.49231e-19	2.76404e-16
GCTCTCACCGCCGCGGCCCGGGTT|Glu-CTC-1-2|-|tsRNA	107.717	26.0691	2.95681	8.81663	1.17952e-18	3.38757e-16
CATTGGTGGTTCAGTGGTAGAATTCTCGCCTGCCACGCGGGAG|Gly-GCC-3-1|-|tsRNA	107.442	26.0696	2.95681	8.81681	1.17763e-18	3.38757e-16
CGAGGTGGCCGAGTGGTTAAGG|Ser-GCT-4-3|-|tsRNA	103.935	26.0243	2.95681	8.80147	1.35035e-18	3.8518e-16
CCCGGCTAGCTCAGTCGGTAGAGCATGAG|Lys-CTT-2-3|-|tsRNA	108.75	26.013	2.95681	8.79767	1.39681e-18	3.9574e-16
GCATTGGTGGTTCAGTGGTAGAATTCTCGCCTGCCACGCGGGAGGC|Gly-GCC-2-1|-|tsRNA	102.28	26.0033	2.95682	8.79435	1.43883e-18	4.0491e-16
TCCCTGGTGGTCTAGTGGTTAGGATTCGGCGCTCT|Glu-CTC-1-4|-|tsRNA	166.285	-25.9984	2.9567	-8.79305	1.45551e-18	4.06874e-16
GGTCCCATGGTGTAATGGTTAGCACTCTG|Gln-TTG-4-1|-|tsRNA	105.667	25.9928	2.95681	8.79084	1.4845e-18	4.12229e-16
AGCAGAGTGGCGCAGCGGAAGCGTGCTGGGCCCATAACCCAGA|iMet-CAT-1-1|-|tsRNA	102.542	25.9833	2.95682	8.78757	1.52824e-18	4.21583e-16
CGGGAGACCGGGGTTCGATTCCCCGACGGGGAG|Asp-GTC-2-5|-|tsRNA	105.555	25.9683	2.95681	8.78253	1.59831e-18	4.38032e-16
ATTGGTGGTTCAGTGGTAGA|Gly-GCC-2-2|-|tsRNA	96.3415	25.9182	2.95683	8.76555	1.85866e-18	5.03204e-16
CTGTCACGCGGGAGACCGGGGTTCGATTCCCCGACGGGGA|Asp-GTC-2-3|-|tsRNA	96.8907	25.918	2.95683	8.76546	1.86012e-18	5.03204e-16
CGCGGGAGACCGGGGTTCGATTCCCCGACGGGGAG|Asp-GTC-2-2|-|tsRNA	155.645	-25.9083	2.95671	-8.76254	1.90901e-18	5.13119e-16
GCCCGGATAGCTCAGTCGGTAGAGCATCAGA|Lys-TTT-5-1|-|tsRNA	95.0194	25.8908	2.95683	8.75626	2.01839e-18	5.37445e-16
CTCACCGCCGCGGCCCGGGTT|Glu-CTC-1-3|-|tsRNA	94.8547	25.8897	2.95683	8.75588	2.02514e-18	5.37445e-16
GCCGTGATCGTATAGTGGTTAGTAC|His-GTG-1-1|-|tsRNA	94.6713	25.8869	2.95683	8.75495	2.04201e-18	5.38514e-16
GGTAGCGTGGCCGAGCGGTCTAAGGC|Leu-AAG-1-3|-|tsRNA	93.4086	25.8789	2.95684	8.75224	2.09162e-18	5.48148e-16
TTTCCGTAGTGTAGTGGTTATCACGTTCGCCTC|Val-CAC-4-1|-|tsRNA	150.999	-25.8662	2.95671	-8.74829	2.16607e-18	5.64132e-16
TTCGGCGCTCTCACCGCCGCGGCCCGGGTT|Glu-CTC-1-7|-|tsRNA	150.863	-25.8594	2.95671	-8.74599	2.21067e-18	5.72196e-16
ATTGGTGGTTCAGTGGTAGAATTCTCGCCTGCCACGCGGGAG|Gly-GCC-2-4|-|tsRNA	149.399	-25.8519	2.95671	-8.74346	2.26072e-18	5.81561e-16
ATTGGTGGTTCAGTGGTAGAATTCTCGCCT|Gly-GCC-2-1|-|tsRNA	172.907	-25.8462	2.9567	-8.74159	2.29849e-18	5.87671e-16
GGGGGTATAGCTCAGGGGTAGAGCATTTGACT|Cys-GCA-13-1|-|tsRNA	169.624	-25.8263	2.9567	-8.73484	2.43991e-18	6.12621e-16
GGGATTGTGGGTTCGAG|Arg-CCG-2-1|-|tsRNA	249.751	25.8283	2.9567	8.73551	2.42549e-18	6.12621e-16
TCCTCGTTAGTATAGTGGTGAGTATCCCCG|Asp-GTC-2-2|-|tsRNA	90.192	25.8314	2.95685	8.73612	2.41256e-18	6.12621e-16
GTAGTCGTGGCCGAGTGGTTAAGG|Ser-AGA-3-1|-|tsRNA	88.9763	25.8051	2.95685	8.72722	2.6102e-18	6.51477e-16
GCATTGGTGGTTCAGTGGTAG|Gly-GCC-2-5|-|tsRNA	144.75	-25.8001	2.95671	-8.72594	2.63988e-18	6.54986e-16
CGTTGGTGGTATAGTGGT|Gly-TCC-3-1|-|tsRNA	145.494	-25.7882	2.95671	-8.72193	2.73507e-18	6.74614e-16
TCCGTAGTGTAGTGGTTATCACGTTCGCCT|Val-CAC-1-2|-|tsRNA	87.1486	25.785	2.95685	8.72041	2.77204e-18	6.78418e-16
GGGATGTAGCTCAGTGGTAGAG|Ala-TGC-3-1|-|tsRNA	87.5859	25.7837	2.95685	8.71997	2.78285e-18	6.78418e-16
GCTCTCACCGCCGCGGCCCGGGTT|Glu-CTC-1-5|-|tsRNA	154.886	-25.7681	2.95671	-8.71513	2.9043e-18	7.03932e-16
TTCCGTAGTGTAGTGGTTATCACGTTCGCCT|Val-CAC-1-5|-|tsRNA	139.069	-25.7517	2.95672	-8.70955	3.05082e-18	7.35195e-16
CCCGGATAGCTCAGTCGGTAGAG|Lys-TTT-3-5|-|tsRNA	90.5371	25.736	2.95684	8.70386	3.20777e-18	7.686e-16
GGTTCCATGGTGTAATGGTTAGCACTCTG|Gln-CTG-1-4|-|tsRNA	209.762	25.6769	2.95671	8.68426	3.81226e-18	9.08249e-16
GCATTGGTGGTTCAGTGGTAGAATTCTCGCCTGCCACGCGGGAGGCCCGG|Gly-GCC-2-2|-|tsRNA	80.5831	25.6688	2.95687	8.68106	3.921e-18	9.20897e-16
TTGGTGGTTCAGTGGTAGAATTCTCGCCTGCCACGCGGG|Gly-GCC-2-4|-|tsRNA	80.1679	25.6692	2.95687	8.68119	3.9165e-18	9.20897e-16
CCTGTCACGCGGGAGACCGGGGTTCGATTCCCCGA|Asp-GTC-2-6|-|tsRNA	80.0689	25.6679	2.95687	8.68076	3.93123e-18	9.20897e-16
GGGATTGTGGGTTCGAGT|Arg-CCT-1-1|-|tsRNA	129.414	-25.6493	2.95673	-8.6749	4.13914e-18	9.64212e-16
GGGGTGTAGCTCAGTGGTAGAGCGCGTGCTT|Ala-CGC-4-1|-|tsRNA	133.414	25.6427	2.95677	8.67253	4.22614e-18	9.7904e-16
CCTGTCACGCGGGAGACCGGGGTTCGATT|Asp-GTC-2-9|-|tsRNA	77.7807	25.6295	2.95688	8.66776	4.40704e-18	1.01534e-15
GCATTGGTGGTTCAGTGGTAGAATTC|Gly-GCC-3-1|-|tsRNA	126.836	-25.6215	2.95673	-8.6655	4.49548e-18	1.03005e-15
TCCCTGGTGGTCTAGTGGTTAGGATTCGG|Glu-CTC-1-3|-|tsRNA	125.639	-25.6099	2.95673	-8.66155	4.654e-18	1.06058e-15
GGGGGTATAGCTCAGTGGTAGAGCATTTGACT|Cys-GCA-2-4|-|tsRNA	80.0659	25.5974	2.95687	8.65691	4.84726e-18	1.09865e-15
CCCGGCTAGCTCAGTCGGTAGAGCATGAGAC|Lys-CTT-2-5|-|tsRNA	75.4328	25.5873	2.95689	8.65343	4.99732e-18	1.12657e-15
GGTTCCATGGTGTAATGGTTAGCACTC|Gln-CTG-2-1|-|tsRNA	75.5521	25.583	2.95689	8.65201	5.0602e-18	1.13465e-15
GGCTCGTTGGTCTAGGGGTATGATTCTCGC|Pro-CGG-1-1|-|tsRNA	75.0255	25.5786	2.95689	8.65051	5.12718e-18	1.14355e-15
GCATTGGTGGTTCAGTGGTAGAATTCTCGCCTGCCACGCGGGAGGCCCGGG|Gly-GCC-2-6|-|tsRNA	73.9627	25.5567	2.9569	8.64307	5.47231e-18	1.21407e-15
GCCCGGATAGCTCAGTCGGTAGAG|Lys-TTT-3-1|-|tsRNA	120.046	-25.5441	2.95674	-8.63929	5.65645e-18	1.24832e-15
CATTGGTGGTTCAGTGGTAGAATTCTCGCCT|Gly-GCC-2-4|-|tsRNA	73.3924	25.5431	2.9569	8.63848	5.69676e-18	1.25063e-15
GCATTGGTGGTTCAGTGGTAGAA|Gly-GCC-3-1|-|tsRNA	72.2871	25.5289	2.9569	8.63367	5.94129e-18	1.29752e-15
CATTGGTGGTTCAGTGGTAGAATTCTCGCCTGCCACGCGGG|Gly-GCC-2-6|-|tsRNA	145.721	-25.5178	2.95671	-8.63044	6.11147e-18	1.32777e-15
GCATTGGTGGTTCAGTGGTAGAATTCTCGCCTGC|Gly-GCC-2-4|-|tsRNA	71.7911	25.5155	2.9569	8.62912	6.18246e-18	1.33627e-15
GTTTCCGTAGTGTAGTGGTTATC|Val-CAC-4-1|-|tsRNA	117.06	-25.511	2.95674	-8.6281	6.23796e-18	1.33885e-15
GCATTGGTGGTTCAGTGGTAGAATTCTCGCCTGCCACGCGGGAGGCCC|Gly-GCC-2-6|-|tsRNA	71.7366	25.5097	2.95691	8.62715	6.2902e-18	1.33885e-15
TTTCCGTAGTGTAGTGGTTATCACGTTCGCCTC|Val-CAC-1-3|-|tsRNA	71.3967	25.511	2.95691	8.6276	6.2652e-18	1.33885e-15
CCCGGCTAGCTCAGTCGGTAGAGCATGAGACT|Lys-CTT-2-2|-|tsRNA	69.7679	25.4767	2.95691	8.61598	6.9347e-18	1.46858e-15
TCCTCGTTAGTATAGTGGTGAGTATCCCCGCC|Asp-GTC-2-6|-|tsRNA	68.4321	25.4497	2.95692	8.60681	7.51193e-18	1.58283e-15
CATTGGTGGTTCAGTGGTAGAATTCTCGCCT|Gly-CCC-1-2|-|tsRNA	67.3422	25.424	2.95692	8.59811	8.10404e-18	1.69905e-15
GGTCCCATGGTGTAATGGTTAGCACTCTG|Gln-TTG-1-1|-|tsRNA	109.145	-25.3919	2.95675	-8.58778	8.86672e-18	1.8497e-15
ATTGGTGGTTCAGTGGTAGAATTCTCGCCTGCCACGCGGG|Gly-GCC-3-1|-|tsRNA	89.2814	25.3883	2.95685	8.58629	8.98243e-18	1.86457e-15
CCTGTCACGCGGGAGACCGGGGTTCGATTCCCCGAC|Asp-GTC-2-8|-|tsRNA	65.4113	25.3873	2.95693	8.58567	9.03095e-18	1.8654e-15
GCCCGGATAGCTCAGTCGGTAGAGCATCAGACT|Lys-TTT-3-2|-|tsRNA	106.979	-25.3803	2.95675	-8.58385	9.17501e-18	1.88587e-15
TCCCTGGTGGTCTAGTGGTTAGGATTCGGCGCTCTCACCGCC|Glu-CTC-1-3|-|tsRNA	106.474	-25.3778	2.95675	-8.58301	9.24202e-18	1.89038e-15
GCATTGGTGGTTCAGTGGTAGAAT|Gly-GCC-2-1|-|tsRNA	117.994	-25.361	2.95674	-8.57735	9.70843e-18	1.97614e-15
AGCGGAAGCGTGCTGGGC|iMet-CAT-1-3|-|tsRNA	62.5373	25.3301	2.95695	8.56629	1.06874e-17	2.1649e-15
CCGGCTAGCTCAGTCGGTAGAGCATGGGACT|Lys-CTT-1-2|-|tsRNA	65.3432	25.3265	2.95693	8.56512	1.07964e-17	2.17647e-15
CGTTGGTGGTATAGTGGTGAGC|Gly-TCC-2-1|-|tsRNA	62.2582	25.3245	2.95695	8.5644	1.08643e-17	2.17966e-15
GTCGGTAGAGCATGAGACTCTTAATCTCAGGGTCGTGGGTT|Lys-CTT-2-1|-|tsRNA	61.4435	25.3012	2.95695	8.5565	1.16343e-17	2.32303e-15
GCATTGGTGGTTCAGTGGTAGAATTCTCGCCTGCCACGCGGGAGGCCCGGGT|Gly-GCC-2-6|-|tsRNA	99.4614	-25.2812	2.95676	-8.55029	1.22783e-17	2.4171e-15
CATTGGTGGTTCAGTGGTAGAATTCTCG|Gly-GCC-2-1|-|tsRNA	60.3423	25.2829	2.95696	8.55031	1.22757e-17	2.4171e-15
TCCTCGTTAGTATAGTGGTGAGTATCCCCGC|Asp-GTC-2-5|-|tsRNA	60.4874	25.2846	2.95696	8.55088	1.22156e-17	2.4171e-15
CCCGGCTAGCTCAGTCGGTAGAGCATGAGAC|Lys-CTT-3-1|-|tsRNA	101.825	-25.2537	2.95676	-8.54101	1.33057e-17	2.60711e-15
GCCCGGATAGCTCAGTCGGTAG|Lys-TTT-3-4|-|tsRNA	58.9336	25.2474	2.95697	8.53826	1.36258e-17	2.6574e-15
GCCCGGATAGCTCAGTCGGTAGAGCATCAGACTTT|Lys-TTT-5-1|-|tsRNA	58.5495	25.2342	2.95697	8.53379	1.41625e-17	2.74929e-15
CGTTGGTGGTATAGTGGTGAGCA|Gly-TCC-2-5|-|tsRNA	58.0219	25.2268	2.95697	8.53128	1.44741e-17	2.79684e-15
GCTCTCACCGCCGCGGCCCGGGTTCGATTCCCGGTCAGGGAA|Glu-CTC-1-7|-|tsRNA	57.6438	25.22	2.95698	8.52898	1.47648e-17	2.83991e-15
TCTCTTCGGGGGCGTGGGT|Leu-AAG-2-3|-|tsRNA	56.9716	25.2043	2.95698	8.52367	1.54581e-17	2.95971e-15
ATTGGTGGTTCAGTGGTAGAATTCTCGCCT|Gly-GCC-3-1|-|tsRNA	56.7781	25.1987	2.95698	8.52176	1.57141e-17	2.99504e-15
GGCTCGTTGGTCTAGGGGTATGATTCTC|Pro-AGG-2-2|-|tsRNA	56.7481	25.1913	2.95698	8.51927	1.60568e-17	3.03279e-15
GCATTGGTGGTTCAGTGGTAGAATTCTCGCCTGC|Gly-GCC-2-6|-|tsRNA	93.1472	-25.1909	2.95677	-8.51972	1.59941e-17	3.03279e-15
GTTTCCGTAGTGTAGTGGTTATC|Val-CAC-1-4|-|tsRNA	56.3306	25.1876	2.95698	8.518	1.62334e-17	3.05239e-15
CGTTGGTGGTATAGTGGTGA|Gly-TCC-2-6|-|tsRNA	94.1148	-25.183	2.95677	-8.51705	1.63668e-17	3.06373e-15
TAGTCGTGGCCGAGTGGTTAAGG|Ser-TGA-4-1|-|tsRNA	55.6887	25.1721	2.95699	8.51273	1.69878e-17	3.16585e-15
GCCGTGATCGTATAGTGGTTAGTACTCT|His-GTG-1-6|-|tsRNA	57.6546	25.1497	2.95698	8.5052	1.81278e-17	3.36335e-15
GCCCGGATAGCTCAGTCGGTAGAGCATCAGACT|Lys-TTT-5-1|-|tsRNA	54.9592	25.1472	2.95699	8.5043	1.82699e-17	3.37479e-15
GCATTGGTGGTTCAGTGGTAGA|Gly-GCC-2-1|-|tsRNA	88.9642	-25.1271	2.95678	-8.49814	1.92645e-17	3.52041e-15
TCCCTGGTGGTCTAGTGGTTAGGATTCGGCGCTCTCACCGC|Glu-CTC-1-5|-|tsRNA	54.035	25.1311	2.957	8.49884	1.91501e-17	3.52041e-15
CATTGGTGGTTCAGTGGTAGAATTCTCGCCTGCCACGCGGG|Gly-GCC-2-2|-|tsRNA	53.6291	25.1282	2.957	8.49787	1.93101e-17	3.52041e-15
CGGAAGCGTGCTGGGCCC|iMet-CAT-2-1|-|tsRNA	55.7111	25.1241	2.95699	8.4965	1.95397e-17	3.54684e-15
GCTCTCACCGCCGCGGCCCGGGTTC|Glu-CTC-1-6|-|tsRNA	53.6522	25.1093	2.957	8.49148	2.04015e-17	3.6873e-15
CGTTGGTGGTATAGTGGTG|Gly-TCC-2-5|-|tsRNA	52.6531	25.0962	2.95701	8.48703	2.11994e-17	3.81507e-15
CGGGAGACCGGGGTTCGATTCCCCGACGGGGA|Asp-GTC-2-4|-|tsRNA	52.1798	25.0803	2.95701	8.48163	2.22063e-17	3.9792e-15
GCCCGGATAGCTCAGTCGGTAGAGCATCAGACTT|Lys-TTT-5-1|-|tsRNA	51.4492	25.0591	2.95702	8.47445	2.36183e-17	4.21422e-15
TTCGGCGCTCTCACCGCCGCGGCCCGGGT|Glu-CTC-1-5|-|tsRNA	88.5818	-25.0355	2.95678	-8.46714	2.51501e-17	4.46851e-15
CCCTGGTGGTCTAGTGGTTAGGATTCGGCGCTCT|Glu-CTC-1-7|-|tsRNA	92.1234	-25.032	2.95677	-8.46599	2.53994e-17	4.49376e-15
GCATTGGTGGTTCAGTGGTAGAATTCTCGCCTGCCACGCGG|Gly-GCC-2-5|-|tsRNA	50.1664	25.0279	2.95703	8.46385	2.58703e-17	4.55784e-15
GCCCGGCTAGCTCAGTCGGTAGAGCATGAGAC|Lys-CTT-2-2|-|tsRNA	49.9636	25.0245	2.95703	8.4627	2.61266e-17	4.58374e-15
AGTGGTTAGGATTCGGCGCTCTCACCGCCGCGGCCCGGGTT|Glu-CTC-1-3|-|tsRNA	56.7003	25.0166	2.95698	8.46017	2.66977e-17	4.66443e-15
ATTGGTGGTTCAGTGGTAGAATTCTCGC|Gly-GCC-3-1|-|tsRNA	80.6816	-24.9912	2.9568	-8.4521	2.86097e-17	4.97773e-15
CCTGGTGGTCTAGTGGTTAGGATTCGGCGCT|Glu-CTC-1-4|-|tsRNA	48.2174	24.9761	2.95705	8.4463	3.00689e-17	5.18955e-15
TCCTCGTTAGTATAGTGGTGAGTATCCCCGC|Asp-GTC-2-4|-|tsRNA	67.2622	24.975	2.95692	8.44627	3.00746e-17	5.18955e-15
CTCTCACCGCCGCGGCCCGGGTT|Glu-CTC-1-5|-|tsRNA	47.9939	24.9695	2.95705	8.44407	3.06474e-17	5.2667e-15
AGTGGTTAGGATTCGGCGCTCTCACCG|Glu-CTC-1-2|-|tsRNA	78.4875	-24.9525	2.9568	-8.43902	3.19996e-17	5.45437e-15
GGTTCCATGGTGTAATGGTTAGCACTCTG|Gln-CTG-1-5|-|tsRNA	47.6976	24.9557	2.95705	8.43938	3.1903e-17	5.45437e-15
GTTTCCGTAGTGTAGTGGTTATCACGTTCGC|Val-AAC-1-1|-|tsRNA	47.0647	24.9424	2.95706	8.43487	3.31585e-17	5.62903e-15
TTGGTGGTTCAGTGGTAGAATTCTCGC|Gly-CCC-1-2|-|tsRNA	47.4257	24.9406	2.95705	8.43427	3.33272e-17	5.63486e-15
TTCGGCGCTCTCACCGCCGCGGCCCGGGTT|Glu-CTC-1-3|-|tsRNA	47.148	24.9375	2.95706	8.43321	3.36324e-17	5.66362e-15
GGGGTATGATTCTCGCTT|Pro-AGG-2-4|-|tsRNA	77.4057	-24.9279	2.9568	-8.43068	3.43664e-17	5.76407e-15
GCTCTCACCGCCGCGGCCCGGGTTCGATT|Glu-CTC-1-6|-|tsRNA	46.6181	24.9206	2.95706	8.42748	3.53187e-17	5.90019e-15
GCCCGGATAGCTCAGTCG|Lys-TTT-3-1|-|tsRNA	237.154	-24.897	2.95667	-8.4206	3.74546e-17	6.23218e-15
GCCGTGATCGTATAGTGGTTAGTACTC|His-GTG-1-9|-|tsRNA	213.063	-24.8832	2.95668	-8.41592	3.8983e-17	6.46085e-15
CCCTGGTGGTCTAGTGGTTAGGATTCGGC|Glu-CTC-2-1|-|tsRNA	45.0721	24.8762	2.95708	8.41242	4.0165e-17	6.63055e-15
CCGTGATCGTATAGTGGTTAGTACT|His-GTG-1-5|-|tsRNA	45.2281	24.8582	2.95708	8.40633	4.23036e-17	6.95621e-15
GCATTGGTGGTTCAGTGGTAGAATTCTCGCCTGCCACGCGGGAGGCCCGGGTTC|Gly-GCC-2-2|-|tsRNA	73.0122	-24.8508	2.95682	-8.40458	4.29385e-17	7.02723e-15
ATTGGTGGTTCAGTGGTAGAATTCTCGCCTGCCACGCGGGAGGCCCGG|Gly-GCC-3-1|-|tsRNA	44.3026	24.852	2.95709	8.40422	4.30707e-17	7.02723e-15
TCTCTTCGGGGGCGTGGGT|Leu-AAG-2-1|-|tsRNA	72.0376	-24.8268	2.95682	-8.39645	4.60177e-17	7.47894e-15
AGGGGTATGATTCTCGCTT|Pro-AGG-2-6|-|tsRNA	43.1866	24.8231	2.9571	8.39442	4.68182e-17	7.57967e-15
CGAGGTGGCCGAGTGGTTAAGG|Ser-GCT-4-2|-|tsRNA	70.9681	-24.8115	2.95682	-8.39126	4.80948e-17	7.7564e-15
GCCCGGATAGCTCAGTCGGTAGAGCATCAGA|Lys-TTT-3-3|-|tsRNA	70.6936	-24.8065	2.95682	-8.3896	4.87816e-17	7.83701e-15
GGTGTAGCTCAGTGGTAGA|Ala-TGC-7-1|-|tsRNA	42.5385	24.8062	2.95711	8.38866	4.9171e-17	7.86943e-15
CATTGGTGGTTCAGTGGTAGAATTCTCGC|Gly-GCC-2-6|-|tsRNA	42.2909	24.7973	2.95711	8.38566	5.04404e-17	8.04189e-15
TAGGGGTATGATTCTCGCTTTGG|Pro-TGG-3-2|-|tsRNA	42.2583	24.7941	2.95711	8.38457	5.09117e-17	8.08628e-15
AGCAGAGTGGCGCAGCGGAAGCGTGCTGGGC|iMet-CAT-1-2|-|tsRNA	108.23	-24.7883	2.95675	-8.38363	5.13221e-17	8.1207e-15
CATTGGTGGTTCAGTGGTAGAATTCTCGCCTGCCACGCGGGAGGCCCGGGTT|Gly-GCC-2-3|-|tsRNA	41.5828	24.7746	2.95712	8.37795	5.38578e-17	8.48988e-15
GCCCGGATAGCTCAGTCGGTAG|Lys-TTT-3-3|-|tsRNA	41.4739	24.7706	2.95712	8.37661	5.44751e-17	8.55504e-15
CCTGGTGGTCTAGTGGTTAGGATTCGGCGC|Glu-CTC-1-7|-|tsRNA	68.1931	-24.7556	2.95683	-8.37234	5.64875e-17	8.83798e-15
TCCTCGTTAGTATAGTGGTGAGTATCCCCGCCT|Asp-GTC-2-5|-|tsRNA	45.5424	24.7379	2.95707	8.36566	5.97784e-17	9.29315e-15
CCTGGTGGTCTAGTGGTTAGGATTCGGCGC|Glu-CTC-1-2|-|tsRNA	43.1074	24.7377	2.9571	8.36554	5.984e-17	9.29315e-15
GCTCTCACCGCCGCGGCCCGGGTTCGATT|Glu-CTC-1-1|-|tsRNA	43.1828	24.7166	2.9571	8.35838	6.35847e-17	9.83827e-15
TCCCTGGTGGTCTAGTGGTTAGGATT|Glu-CTC-1-4|-|tsRNA	40.9431	24.7151	2.95713	8.35782	6.38857e-17	9.8485e-15
ATTGGTGGTTCAGTGGTAGAATT|Gly-GCC-2-3|-|tsRNA	64.4826	-24.678	2.95684	-8.34608	7.05648e-17	1.08383e-14
TCTCACCGCCGCGGCCCGGGTT|Glu-CTC-1-1|-|tsRNA	38.6029	24.672	2.95716	8.34316	7.23331e-17	1.10693e-14
TCCCTGGTGGTCTAGTGGTTAGGATTCGGCGCTCTCACC|Glu-CTC-1-3|-|tsRNA	44.464	24.6693	2.95708	8.34245	7.27645e-17	1.10949e-14
ATTGGTGGTTCAGTGGTAGAATTCTCGCC|Gly-CCC-1-1|-|tsRNA	179.192	-24.6594	2.9567	-8.34018	7.41755e-17	1.1269e-14
AGTGGTTAGGATTCGGCGCTCTCACCGCC|Glu-CTC-1-6|-|tsRNA	37.5194	24.6337	2.95717	8.33016	8.07347e-17	1.22212e-14
GTTTCCGTAGTGTAGTGGTTATCACG|Val-AAC-1-1|-|tsRNA	37.3705	24.6272	2.95717	8.32796	8.22493e-17	1.24057e-14
TTGGTGGTTCAGTGGTAGAATTCTCGCCTGCC|Gly-GCC-2-5|-|tsRNA	37.294	24.6255	2.95717	8.32736	8.26663e-17	1.24239e-14
GCATTGGTGGTTCAGTGGTAGAATTCTCGCCTG|Gly-GCC-2-5|-|tsRNA	63.4721	-24.6206	2.95685	-8.32664	8.3171e-17	1.24445e-14
TTGGTGGTTCAGTGGTAGAATTCTCGCCT|Gly-GCC-3-1|-|tsRNA	37.3799	24.6211	2.95717	8.3259	8.36931e-17	1.24445e-14
GCATTGGTGGTTCAGTGGTA|Gly-GCC-2-2|-|tsRNA	37.2795	24.6221	2.95718	8.32621	8.34741e-17	1.24445e-14
GCCCGGATAGCTCAGTCGGTAGAG|Lys-TTT-5-1|-|tsRNA	61.9259	-24.6163	2.95685	-8.32517	8.42074e-17	1.24767e-14
GCATTGGTGGTTCAGTGGTAGAATTCTCGCCTGCCACGCGGGAGGCCCGGG|Gly-GCC-2-3|-|tsRNA	36.5509	24.5992	2.95719	8.31846	8.91108e-17	1.31567e-14
AGTGGTTAGGATTCGGCGCTCTCACCGCCGCGGCCCGGGTT|Glu-CTC-1-7|-|tsRNA	60.7511	-24.5942	2.95686	-8.31767	8.97078e-17	1.31984e-14
CTCACCGCCGCGGCCCGGGTT|Glu-CTC-1-5|-|tsRNA	60.8599	-24.5908	2.95686	-8.31653	9.0573e-17	1.32778e-14
ATTGGTGGTTCAGTGGTA|Gly-GCC-2-1|-|tsRNA	36.4099	24.5924	2.95719	8.31613	9.0881e-17	1.32778e-14
ATTGGTGGTTCAGTGGTAGAATTCTCGCCTGCCACGCGGG|Gly-GCC-2-2|-|tsRNA	36.098	24.5767	2.95719	8.31081	9.50549e-17	1.38394e-14
GGTAGAGCATGAGACTCTTAATCTCAGGGTCGTGGGTT|Lys-CTT-2-5|-|tsRNA	153.03	-24.567	2.95671	-8.3089	9.65904e-17	1.40143e-14
TCTCTTCGGGGGCGTGGGTT|Leu-AAG-2-3|-|tsRNA	35.7464	24.569	2.9572	8.30821	9.71568e-17	1.40479e-14
TTTCCGTAGTGTAGTGGTTATCACGTTCGCC|Val-AAC-1-2|-|tsRNA	35.5457	24.5612	2.9572	8.30557	9.93411e-17	1.42653e-14
GCCGTGATCGTATAGTGGTTAGTA|His-GTG-1-6|-|tsRNA	44.9882	24.5608	2.95708	8.30577	9.9177e-17	1.42653e-14
AGTGGTTAGGATTCGGCGCTCTCACCGCCGCGGCCCGGGT|Glu-CTC-1-7|-|tsRNA	56.983	24.5564	2.95698	8.30454	1.0021e-16	1.43409e-14
GGTAGCGTGGCCGAGCGGT|Leu-AAG-2-2|-|tsRNA	67.3395	-24.552	2.95683	-8.30349	1.01099e-16	1.4419e-14
AGCGGAAGCGTGCTGGGCCC|iMet-CAT-1-6|-|tsRNA	35.2585	24.5493	2.95721	8.30153	1.02781e-16	1.46092e-14
GAGACCGGGGTTCGATTCCCCGACGGGGA|Asp-GTC-2-11|-|tsRNA	35.3863	24.5462	2.95721	8.30048	1.03693e-16	1.4689e-14
GCCGTGATCGTATAGTGGTTAGTACTCTGCGTT|His-GTG-1-8|-|tsRNA	35.0331	24.5424	2.95721	8.29917	1.04837e-16	1.48011e-14
CTTCCAAGCAGTTGACCCGGGT|Gly-TCC-2-5|-|tsRNA	58.4641	-24.5368	2.95687	-8.29824	1.05666e-16	1.48681e-14
CATTGGTGGTTCAGTGGTAGA|Gly-GCC-2-5|-|tsRNA	35.1527	24.5362	2.95721	8.29707	1.06713e-16	1.49652e-14
GCATTGGTGGTTCAGTGGTAGAATTCTCGCCTGCCACGC|Gly-GCC-3-1|-|tsRNA	35.0262	24.5346	2.95721	8.29652	1.07209e-16	1.49847e-14
CGGGAGACCGGGGTTCGATTCCCCGACGGGGA|Asp-GTC-2-10|-|tsRNA	34.6099	24.5208	2.95722	8.29184	1.11512e-16	1.55342e-14
GCCCGGATAGCTCAGTCGGT|Lys-TTT-5-1|-|tsRNA	64.3937	-24.5008	2.95684	-8.28615	1.16975e-16	1.62414e-14
GTAGTCGTGGCCGAGTGG|Ser-AGA-2-6|-|tsRNA	33.3154	24.4701	2.95724	8.27464	1.28846e-16	1.78305e-14
ATTGGTGGTTCAGTGGTAGAATTCTCGCCTGCCACGCGGGAG|Gly-GCC-2-5|-|tsRNA	33.2201	24.4679	2.95724	8.27388	1.29666e-16	1.78849e-14
CGGAAGCGTGCTGGGCCC|iMet-CAT-1-7|-|tsRNA	55.3024	-24.4634	2.95688	-8.27339	1.30202e-16	1.79e-14
AGTGGTTATCACGTTCGCCT|Val-AAC-1-1|-|tsRNA	32.4634	24.4369	2.95726	8.26336	1.41623e-16	1.94065e-14
CCTGTCACGCGGGAGACCGGGGTTCGATTCCCCGAC|Asp-GTC-2-6|-|tsRNA	32.3554	24.4333	2.95726	8.26214	1.43085e-16	1.9543e-14
CGAGGTGGCCGAGTGGTTAAG|Ser-GCT-2-1|-|tsRNA	32.239	24.4255	2.95726	8.25951	1.46271e-16	1.99132e-14
CATTGGTGGTTCAGTGGTAGAATTCTCGCCT|Gly-GCC-3-1|-|tsRNA	54.0009	-24.421	2.95689	-8.25902	1.46874e-16	1.99307e-14
CATTGGTGGTTCAGTGGTAGAATTCTCGCC|Gly-GCC-2-1|-|tsRNA	60.0287	-24.4074	2.95686	-8.2545	1.52535e-16	2.05091e-14
CGTTGGTGGTATAGTGGTGAGCATA|Gly-TCC-4-1|-|tsRNA	31.8913	24.4106	2.95727	8.25445	1.52604e-16	2.05091e-14
TCCTCGTTAGTATAGTGGTGAGTATCCCC|Asp-GTC-2-2|-|tsRNA	31.9733	24.4128	2.95727	8.25517	1.51685e-16	2.05091e-14
CGTTGGTGGTATAGTGGTGAGCATAGCTG|Gly-TCC-2-3|-|tsRNA	38.7111	24.398	2.95715	8.25051	1.57721e-16	2.11291e-14
CATTGGTGGTTCAGTGGTAGAATTCTCGCC|Gly-GCC-5-1|-|tsRNA	38.6882	24.3943	2.95715	8.24924	1.59404e-16	2.12865e-14
CGTTGGTGGTATAGTGGTGAGCATAGCTGCCTTCCAAGCAGTT|Gly-TCC-2-3|-|tsRNA	43.0628	24.3888	2.9571	8.24753	1.61705e-16	2.15252e-14
AGCAGAGTGGCGCAGCGGAAGCGTGCTGGGCCCATAACCCAGA|iMet-CAT-1-3|-|tsRNA	31.2727	24.3863	2.95728	8.24618	1.63545e-16	2.17013e-14
ATTGGTGGTTCAGTGGTAGAATTCTCGCCTGCCACGCGGG|Gly-GCC-2-5|-|tsRNA	51.6448	-24.3675	2.9569	-8.24088	1.70942e-16	2.25402e-14
GCATTGGTGGTTCAGTGGTAGAATTCTCGCCTGCCACGCGGGAGGCCCG|Gly-GCC-2-2|-|tsRNA	31.4471	24.371	2.95728	8.24101	1.70758e-16	2.25402e-14
GCATTGGTGGTTCAGTGGTAGAATTCTCGCCTGCCACGCGGGAGGCC|Gly-GCC-2-1|-|tsRNA	63.8703	-24.3555	2.95684	-8.237	1.76578e-16	2.302e-14
TCCGTAGTGTAGTGGTTATCACGTTCGCCT|Val-CAC-1-4|-|tsRNA	51.1083	-24.3524	2.9569	-8.23576	1.78416e-16	2.302e-14
ATTGGTGGTTCAGTGGTAGAATTCTCGCCTGCCACGCGGG|Gly-GCC-2-1|-|tsRNA	138.722	-24.3548	2.95672	-8.2371	1.76433e-16	2.302e-14
GCGGGAGACCGGGGTTCGATTCCCCGACGGGGA|Asp-GTC-2-9|-|tsRNA	105.679	-24.3511	2.95675	-8.23576	1.78424e-16	2.302e-14
GGCTCGTTGGTCTAGGGGTATGATTC|Pro-TGG-3-5|-|tsRNA	81.8282	-24.3544	2.95679	-8.23674	1.76961e-16	2.302e-14
CGCTCTCACCGCCGCGGCCCGGGT|Glu-CTC-1-4|-|tsRNA	30.6	24.357	2.9573	8.23625	1.77693e-16	2.302e-14
CATTGGTGGTTCAGTGGTAGAATTCTCGCCTGCCACGCGGGAGGCCC|Gly-GCC-2-1|-|tsRNA	30.5887	24.3559	2.9573	8.23587	1.78261e-16	2.302e-14
GTAGTCGTGGCCGAGTGGTT|Ser-AGA-2-3|-|tsRNA	50.3416	-24.3322	2.95691	-8.22894	1.88877e-16	2.42939e-14
TCCCTGGTGGTCTAGTGGTTAGGATTCGGCGCTCTCAC|Glu-CTC-2-1|-|tsRNA	30.1196	24.3341	2.95731	8.22847	1.89616e-16	2.43144e-14
CGTTGGTGGTATAGTGGTGAG|Gly-TCC-2-6|-|tsRNA	29.87	24.3244	2.95731	8.22517	1.94912e-16	2.49172e-14
CGTTGGTGGTATAGTGG|Gly-TCC-1-1|-|tsRNA	29.7422	24.3184	2.95732	8.22312	1.98277e-16	2.52704e-14
TTGGTGGTTCAGTGGTAGAATTCTCGCCTGCCACGCGGGAGGCCCGGGTT|Gly-GCC-2-4|-|tsRNA	49.4261	-24.3011	2.95691	-8.21842	2.06207e-16	2.60435e-14
CCTGTCACGCGGGAGACCGGGGTTCGATTCCCC|Asp-GTC-2-6|-|tsRNA	49.2435	-24.3015	2.95691	-8.21855	2.05977e-16	2.60435e-14
AGCGGAAGCGTGCTGGGCCCATAACCCAGAGGTCGATGGATCG|iMet-CAT-1-5|-|tsRNA	29.5845	24.3061	2.95732	8.21895	2.05299e-16	2.60435e-14
CCCTGGTGGTCTAGTGGTTAGGATTCGGCGCTCTCACCGCC|Glu-CTC-2-1|-|tsRNA	29.3903	24.2941	2.95733	8.21488	2.12376e-16	2.67421e-14
GCCCGGATAGCTCAGTCGGTAGAGCA|Lys-TTT-3-4|-|tsRNA	47.3001	-24.2452	2.95693	-8.19947	2.41443e-16	3.03112e-14
CCTTCCAAGCAGTTGACCCGGGT|Gly-TCC-2-1|-|tsRNA	47.1738	-24.2411	2.95693	-8.19806	2.44307e-16	3.05792e-14
CGCGGGAGACCGGGGTTCGATTCCCCGAC|Asp-GTC-3-1|-|tsRNA	27.7013	24.221	2.95737	8.19006	2.61096e-16	3.25833e-14
GTAGTCGTGGCCGAGTGGTTAAGGC|Ser-TGA-3-1|-|tsRNA	28.383	24.2125	2.95735	8.18722	2.67327e-16	3.3262e-14
GTGGTTAGGATTCGGCGCTCTCACCGCCGCGGCCCGGGTT|Glu-CTC-1-7|-|tsRNA	46.2499	-24.2048	2.95693	-8.18577	2.70579e-16	3.3567e-14
GTTTCCGTAGTGTAGTGGTTATCA|Val-AAC-1-3|-|tsRNA	45.771	-24.1988	2.95694	-8.18374	2.75166e-16	3.40353e-14
GCATTGGTGGTTCAGTGGTAG|Gly-GCC-2-3|-|tsRNA	27.2641	24.1997	2.95738	8.18282	2.77273e-16	3.41951e-14
TCCTCGTTAGTATAGTGGTGAGTATCCCCGCCTG|Asp-GTC-2-2|-|tsRNA	27.0804	24.1899	2.95739	8.17948	2.85071e-16	3.50537e-14
CATTGGTGGTTCAGTGGTAGAATTCTCG|Gly-GCC-2-2|-|tsRNA	45.1672	-24.1777	2.95694	-8.17658	2.92011e-16	3.58021e-14
GGTATGATTCTCGCTTTGG|Pro-TGG-3-4|-|tsRNA	27.6789	24.1759	2.95737	8.1748	2.96358e-16	3.62292e-14
GTCTCTTCGGGGGCGTGGGTTC|Leu-AAG-2-4|-|tsRNA	44.8667	-24.1707	2.95694	-8.17421	2.97814e-16	3.63012e-14
GTAGTCGTGGCCGAGTGGTTAAGGC|Ser-AGA-2-2|-|tsRNA	26.7111	24.1719	2.9574	8.17337	2.99886e-16	3.64479e-14
ATTGGTGGTTCAGTGGTAGAATTCTCGCCTGCCACGCGGGAGGCCCGGGTT|Gly-GCC-3-1|-|tsRNA	26.5549	24.1646	2.9574	8.17088	3.06145e-16	3.7101e-14
TCCCTGGTGGTCTAGTGGTTAGGATTCGGCGCTCTCACCGCCGCGGC|Glu-CTC-1-4|-|tsRNA	26.495	24.16	2.9574	8.16932	3.10132e-16	3.74759e-14
GTAGTCGTGGCCGAGTGGTT|Ser-TGA-4-1|-|tsRNA	46.5872	-24.1523	2.95693	-8.16802	3.13491e-16	3.76812e-14
GGTTCCATGGTGTAATGGTTAGCACTCT|Gln-CTG-5-1|-|tsRNA	47.1106	-24.1521	2.95693	-8.16797	3.13628e-16	3.76812e-14
CTAGGGGTATGATTCTCGCT|Pro-CGG-1-3|-|tsRNA	26.0833	24.1395	2.95742	8.16237	3.28517e-16	3.93573e-14
CATTGGTGGTTCAGTGGTAGAATTCTCGCCTGCCACGCGGGAGG|Gly-GCC-3-1|-|tsRNA	25.4123	24.106	2.95744	8.15097	3.6101e-16	4.31268e-14
TCCCTGGTGGTCTAGTGGTTAGGATTCGGCGCTCTCACCGC|Glu-CTC-1-4|-|tsRNA	42.6238	-24.0985	2.95696	-8.14974	3.64709e-16	4.33702e-14
GGCTCGTTGGTCTAGGGGTATGATTCTCG|Pro-AGG-2-6|-|tsRNA	25.4633	24.1019	2.95744	8.1496	3.65116e-16	4.33702e-14
ACGCGGGAGACCGGGGTTCGATTCCCCGACGGGG|Asp-GTC-3-1|-|tsRNA	25.1618	24.0893	2.95745	8.14532	3.78276e-16	4.48065e-14
AGGATTCGGCGCTCTCACCGCCGCGGCCCGGGTT|Glu-CTC-1-4|-|tsRNA	42.3161	-24.0814	2.95696	-8.14395	3.82592e-16	4.519e-14
TGGTGGTTCAGTGGTAGAATTCTCGCCTGCCACGCGGGAGGCCCGGGTT|Gly-GCC-2-1|-|tsRNA	25.1289	24.0802	2.95745	8.14221	3.88116e-16	4.57138e-14
TTAGGATTCGGCGCTCTCACCGCCGCGGCCCGGGTT|Glu-CTC-1-5|-|tsRNA	25.0335	24.0766	2.95745	8.14099	3.92046e-16	4.60473e-14
TTCCGTAGTGTAGTGGTTATCACGTTCGCC|Val-CAC-1-7|-|tsRNA	48.1564	24.0669	2.95705	8.13881	3.99174e-16	4.67535e-14
CCCGGATAGCTCAGTCGGTAGAGC|Lys-TTT-3-1|-|tsRNA	41.7541	-24.065	2.95697	-8.13839	4.00576e-16	4.6787e-14
CCTTCCAAGCAGTTGACCCGGGT|Gly-TCC-3-1|-|tsRNA	24.4632	24.0467	2.95747	8.13085	4.26287e-16	4.94319e-14
GGTAGCGTGGCCGAGCGGTC|Leu-TAG-1-1|-|tsRNA	40.9199	-24.0423	2.95698	-8.13072	4.26757e-16	4.94319e-14
GGGAGACCGGGGTTCGATT|Asp-GTC-2-10|-|tsRNA	24.4399	24.0471	2.95747	8.13096	4.25894e-16	4.94319e-14
GGTAGCGTGGCCGAGCGGTCT|Leu-AAG-1-3|-|tsRNA	24.1814	24.0378	2.95748	8.12779	4.37176e-16	5.04993e-14
CCCTGGTGGTCTAGTGGTTAGGATTCGGCGCTC|Glu-CTC-1-3|-|tsRNA	24.162	24.0343	2.95748	8.12661	4.41466e-16	5.08547e-14
GCATTGGTGGTTCAGTGGTAG|Gly-GCC-2-1|-|tsRNA	40.467	-24.0271	2.95698	-8.12557	4.45265e-16	5.11518e-14
CATTGGTGGTTCAGTGGTAGAATTCTCGCCTGCCACGCGGGAGGCCCGGGTT|Gly-GCC-2-5|-|tsRNA	23.8982	24.0167	2.95749	8.12062	4.63797e-16	5.31351e-14
GCCCGGATAGCTCAGTCGGTAGAG|Lys-TTT-3-3|-|tsRNA	39.9466	-24.0075	2.95698	-8.1189	4.7043e-16	5.36021e-14
GCATTGGTGGTTCAGTGGTAGAATTCTCGCCTGCCACGCGGGAGGCC|Gly-GCC-2-5|-|tsRNA	42.3047	-24.0075	2.95696	-8.11897	4.70168e-16	5.36021e-14
CCCTGGTGGTCTAGTGGTTAGGATTCGGCGCTCT|Glu-CTC-1-4|-|tsRNA	23.6647	24.0056	2.9575	8.11686	4.78382e-16	5.43605e-14
GTTTCCGTAGTGTAGTGGTTATCACGTTCGCCTCAC|Val-CAC-4-1|-|tsRNA	23.6656	24.0032	2.9575	8.11607	4.81536e-16	5.45711e-14
CATTGGTGGTTCAGTGGTAGAA|Gly-GCC-2-2|-|tsRNA	42.1407	-23.9954	2.95696	-8.11488	4.8626e-16	5.49579e-14
GCATTGGTGGTTCAGTGGTAGAATTCTCGCCTGCCACG|Gly-GCC-2-3|-|tsRNA	23.4902	23.9919	2.9575	8.11222	4.97044e-16	5.60256e-14
CCTGGTGGTCTAGTGGTTAGGATTCGGCGCT|Glu-CTC-1-2|-|tsRNA	41.539	-23.9772	2.95697	-8.10871	5.11614e-16	5.75133e-14
CGTTGGTGGTATAGTGGTGAG|Gly-TCC-2-1|-|tsRNA	41.2952	-23.9752	2.95697	-8.10801	5.14564e-16	5.75365e-14
GATTCGGCGCTCTCACCGCCGCGGCCCGGGT|Glu-CTC-2-1|-|tsRNA	23.2127	23.9798	2.95752	8.10808	5.14239e-16	5.75365e-14
GGGAGACCGGGGTTCGAT|Asp-GTC-2-3|-|tsRNA	23.1702	23.9768	2.95752	8.10707	5.18531e-16	5.78258e-14
CATAACCCAGAGGTCGATGGATCG|iMet-CAT-1-3|-|tsRNA	38.8704	-23.971	2.95699	-8.10655	5.20779e-16	5.79225e-14
AGCGGAAGCGTGCTGGG|iMet-CAT-1-3|-|tsRNA	26.7853	23.9619	2.95739	8.10236	5.3905e-16	5.9796e-14
AGCGGAAGCGTGCTGGGCCC|iMet-CAT-1-5|-|tsRNA	22.6122	23.9417	2.95754	8.09515	5.71962e-16	6.32795e-14
ATTGGTGGTTCAGTGGTA|Gly-GCC-3-1|-|tsRNA	22.2302	23.9213	2.95755	8.08821	6.05487e-16	6.68123e-14
GCCGTGATCGTATAGTGGTTAGTACTCTGCGTT|His-GTG-1-5|-|tsRNA	37.1646	-23.9085	2.95701	-8.08535	6.19849e-16	6.8039e-14
GGATGTAGCTCAGTGGT|Ala-TGC-2-1|-|tsRNA	22.0992	23.913	2.95756	8.08538	6.19726e-16	6.8039e-14
GGGGTGTAGCTCAGTGGTAGAGC|Ala-CGC-4-1|-|tsRNA	37.1184	-23.9069	2.95701	-8.08481	6.22624e-16	6.81652e-14
CCCTGGTGGTCTAGTGGTTAGGATTC|Glu-CTC-2-1|-|tsRNA	36.7957	-23.8942	2.95702	-8.0805	6.45025e-16	7.04337e-14
CCCTGGTGGTCTAGTGGTTAGGATTCGGCGC|Glu-CTC-1-3|-|tsRNA	36.7394	-23.8907	2.95702	-8.07933	6.51223e-16	7.09258e-14
CCTGTCACGCGGGAGACCGGGGTTC|Asp-GTC-2-4|-|tsRNA	21.6566	23.885	2.95758	8.07585	6.70072e-16	7.27896e-14
CATTGGTGGTTCAGTGGTAGAATTCTCGCCTG|Gly-GCC-2-3|-|tsRNA	36.3863	-23.8747	2.95702	-8.07392	6.80761e-16	7.37597e-14
GTGGTTAGGATTCGGCGCTCTCACCG|Glu-CTC-1-5|-|tsRNA	21.5165	23.8768	2.95759	8.07305	6.85614e-16	7.4094e-14
TCCCTGGTGGTCTAGTGGTTAGGATTCG|Glu-CTC-1-2|-|tsRNA	21.5164	23.8755	2.95759	8.07262	6.88036e-16	7.41646e-14
ACGAGGTGGCCGAGTGGTTAAGG|Ser-GCT-4-1|-|tsRNA	36.256	-23.8698	2.95702	-8.07223	6.90256e-16	7.42132e-14
ATTGGTGGTTCAGTGGTAGAATTCTCGCCTGCCACGCGGGA|Gly-GCC-2-2|-|tsRNA	47.0967	-23.8678	2.95693	-8.07181	6.92631e-16	7.4278e-14
GGAGACCGGGGTTCGATTCCCCGACGGGGAG|Asp-GTC-2-2|-|tsRNA	36.4521	-23.8558	2.95702	-8.06752	7.17382e-16	7.67361e-14
GGGTGTAGCTCAGTGGTAGAG|Ala-TGC-6-1|-|tsRNA	49.3741	23.8546	2.95704	8.06707	7.20053e-16	7.68258e-14
AGACCGGGGTTCGATTCCCCGACGGGGAG|Asp-GTC-2-11|-|tsRNA	35.303	23.8454	2.95721	8.06348	7.41532e-16	7.89167e-14
CCTGTCACGCGGGAGACCGGGGT|Asp-GTC-2-1|-|tsRNA	21.084	23.8423	2.95761	8.06134	7.54619e-16	8.01061e-14
GCATTGGTGGTTCAGTGGTAG|Gly-GCC-2-2|-|tsRNA	55.3433	23.8362	2.95699	8.06095	7.57058e-16	8.01621e-14
CATTGGTGGTTCAGTGGTAGAA|Gly-GCC-2-1|-|tsRNA	20.901	23.8358	2.95761	8.05913	7.68378e-16	8.09519e-14
ACCGCCGCGGCCCGGGTTC|Glu-CTC-1-6|-|tsRNA	21.0412	23.8362	2.95761	8.05929	7.67375e-16	8.09519e-14
CGTTGGTGGTATAGTGGTGAGC|Gly-TCC-2-3|-|tsRNA	20.8368	23.8324	2.95762	8.05798	7.75676e-16	8.1516e-14
GGGGTGTAGCTCAGTGGTAGAGCGCGTGCTT|Ala-AGC-7-1|-|tsRNA	151.732	-23.8187	2.95671	-8.0558	7.89618e-16	8.27737e-14
GCCCGGCTAGCTCAGTCGGTAGAGCATGAG|Lys-CTT-2-3|-|tsRNA	25.5143	23.8225	2.95743	8.05512	7.94024e-16	8.28214e-14
AATCCAGCGATCCGAGTTC|Gln-CTG-4-2|-|tsRNA	35.0142	-23.8201	2.95704	-8.0554	7.92214e-16	8.28214e-14
CCTGTCACGCGGGAGACCGGGGTTCGATTCCCC|Asp-GTC-2-3|-|tsRNA	20.448	23.8067	2.95764	8.04925	8.33057e-16	8.66772e-14
GCGTTGGTGGTATAGTGGTGAGCATAGCTG|Gly-TCC-2-2|-|tsRNA	20.3712	23.7985	2.95764	8.04644	8.52366e-16	8.82483e-14
GGTAGCGTGGCCGAGCGGTCTA|Leu-AAG-1-3|-|tsRNA	20.3569	23.7993	2.95764	8.04671	8.50494e-16	8.82483e-14
TTCGGCGCTCTCACCGCCGCGGCCCGGGTT|Glu-CTC-2-1|-|tsRNA	34.2043	-23.7918	2.95705	-8.04578	8.5696e-16	8.85054e-14
GGGGTATGATTCTCGCTT|Pro-TGG-3-3|-|tsRNA	33.6683	-23.7708	2.95705	-8.03869	9.08003e-16	9.35466e-14
AGACCGGGGTTCGATTCCCCGACGGGGAG|Asp-GTC-2-7|-|tsRNA	33.4632	-23.7613	2.95706	-8.03545	9.32371e-16	9.58217e-14
GTAGTCGTGGCCGAGTGGTTAAG|Ser-TGA-2-1|-|tsRNA	20.1972	23.7641	2.95765	8.03479	9.37411e-16	9.61042e-14
CCCGGCTAGCTCAGTCGGTAGAGCATGAG|Lys-CTT-2-4|-|tsRNA	19.7389	23.7586	2.95767	8.03288	9.52118e-16	9.73738e-14
GGAGACCGGGGTTCGAT|Asp-GTC-2-11|-|tsRNA	33.2438	-23.7517	2.95706	-8.0322	9.57392e-16	9.7675e-14
GCGGAAGCGTGCTGGGCCCATAACCCAGAGGTCGATGGA|iMet-CAT-1-5|-|tsRNA	19.551	23.7436	2.95769	8.02775	9.92771e-16	1.01039e-13
TTGGTGGTTCAGTGGTAGAATTCTCGCCTGCCACGCGGGAGGC|Gly-GCC-2-1|-|tsRNA	19.5449	23.7412	2.95768	8.02695	9.99257e-16	1.01452e-13
CATTGGTGGTTCAGTGGTAGAATTCTCGCCTGCCACGCGGGAGGC|Gly-GCC-2-4|-|tsRNA	19.4238	23.7392	2.95769	8.02626	1.0049e-15	1.01779e-13
GCATTGGTGGTTCAGTGGTAGAATTCTCGCCTGC|Gly-GCC-3-1|-|tsRNA	19.4343	23.7351	2.95769	8.02488	1.01627e-15	1.02683e-13
TTTCCGTAGTGTAGTGGTTATCACGTTC|Val-AAC-1-4|-|tsRNA	19.4722	23.732	2.95769	8.02384	1.02487e-15	1.03303e-13
GCATTGGTGGTTCAGTGGTAGAATTCTCGCCTGCC|Gly-GCC-2-3|-|tsRNA	19.2084	23.7198	2.9577	8.01968	1.06025e-15	1.06612e-13
CGCAGCGGAAGCGTGCTGGGCCCATAACCCAGAGGTCGATGGA|iMet-CAT-1-3|-|tsRNA	20.3349	23.7166	2.95764	8.01877	1.06812e-15	1.07147e-13
GCGTTGGTGGTATAGTGGTGAGCATAGCTGCC|Gly-TCC-2-4|-|tsRNA	19.1435	23.7154	2.95771	8.01819	1.07318e-15	1.07397e-13
GGAAGCGTGCTGGGCCCA|iMet-CAT-1-1|-|tsRNA	19.1499	23.7085	2.95771	8.01584	1.09386e-15	1.09206e-13
AGCGGAAGCGTGCTGGGCCCATAACCCAGAGGTCGATGG|iMet-CAT-1-7|-|tsRNA	18.4169	23.6644	2.95775	8.00081	1.23606e-15	1.2311e-13
ATTGGTGGTTCAGTGGTAGAATTCTCGCCTGCCACGCGGG|Gly-GCC-2-4|-|tsRNA	18.368	23.6609	2.95775	7.99962	1.24799e-15	1.24004e-13
ATTGGTGGTTCAGTGGTAGAATTCTC|Gly-GCC-2-3|-|tsRNA	18.4214	23.6581	2.95775	7.99867	1.2577e-15	1.24673e-13
GCCGTGATCGTATAGTGGTTAGTACTCTG|His-GTG-1-3|-|tsRNA	18.2693	23.6467	2.95776	7.99479	1.298e-15	1.28062e-13
GTGGTTAGGATTCGGCGCTCTCACCGCCGCGGCCCGGGT|Glu-CTC-1-4|-|tsRNA	18.2178	23.6473	2.95776	7.99499	1.29583e-15	1.28062e-13
CATTGGTGGTTCAGTGGTAGAATTCTCGCCTGCCACGCGGGAGGC|Gly-GCC-3-1|-|tsRNA	30.5931	-23.6344	2.9571	-7.99242	1.3231e-15	1.30232e-13
GGGGTATAGCTCAGGGGTAGAGCATTTGACT|Cys-GCA-19-1|-|tsRNA	18.1373	23.6376	2.95777	7.9917	1.33092e-15	1.30695e-13
GGTATGATTCTCGCTTTGG|Pro-TGG-1-1|-|tsRNA	17.999	23.6325	2.95778	7.98997	1.34971e-15	1.32231e-13
ATTGGTGGTTCAGTGGTAG|Gly-GCC-2-2|-|tsRNA	30.3848	-23.622	2.9571	-7.98824	1.36881e-15	1.33789e-13
CACGCGGGAGACCGGGGTTCGATTCCCCGACGGG|Asp-GTC-2-7|-|tsRNA	17.7233	23.6039	2.9578	7.98022	1.46067e-15	1.42435e-13
AGAGCATGAGACTCTTAATCTCAGGGTCGTGGGTT|Lys-CTT-2-3|-|tsRNA	29.6911	-23.5947	2.95711	-7.97896	1.47574e-15	1.43572e-13
TTCGGGGGCGTGGGTTC|Leu-AAG-2-1|-|tsRNA	75.7237	-23.5908	2.95681	-7.97847	1.48162e-15	1.4381e-13
CGTTGGTGGTATAGTGGTGAGCATA|Gly-TCC-2-4|-|tsRNA	29.6293	-23.5905	2.95711	-7.97755	1.49265e-15	1.44545e-13
TCACCGCCGCGGCCCGGGTTC|Glu-CTC-1-7|-|tsRNA	17.646	23.5928	2.9578	7.97648	1.50569e-15	1.45473e-13
GGGGTATAGCTCAGGGGTAGAGCATTTGACT|Cys-GCA-14-1|-|tsRNA	29.3965	-23.5811	2.95712	-7.97436	1.53175e-15	1.4765e-13
GCTCTCACCGCCGCGGCC|Glu-CTC-1-5|-|tsRNA	17.477	23.5796	2.95781	7.97198	1.56148e-15	1.5017e-13
CTGTCACGCGGGAGACCGGGGTTCGATTCCCCGA|Asp-GTC-2-5|-|tsRNA	29.0989	-23.565	2.95712	-7.96891	1.60079e-15	1.53599e-13
GCTCTCACCGCCGCGGCCCGGGTTCGAT|Glu-CTC-1-1|-|tsRNA	17.1659	23.5678	2.95783	7.96792	1.61363e-15	1.54478e-13
AGCAGAGTGGCGCAGCGGAAGCGTGCTGGGC|iMet-CAT-1-6|-|tsRNA	17.0683	23.5604	2.95784	7.9654	1.64694e-15	1.57307e-13
CTCGTTGGTCTAGGGGTATGATTCTCGCTT|Pro-TGG-3-2|-|tsRNA	26.7589	23.5549	2.9574	7.96476	1.65551e-15	1.57767e-13
CCTGGTGGTCTAGTGGTTAGGATTCGGC|Glu-CTC-1-5|-|tsRNA	28.8882	-23.55	2.95713	-7.96382	1.66807e-15	1.58603e-13
CGGGAGACCGGGGTTCGATTCCCCGACGGGG|Asp-GTC-2-3|-|tsRNA	16.9566	23.5518	2.95785	7.96249	1.68606e-15	1.59951e-13
CATTGGTGGTTCAGTGGTAGAATTCTCGCC|Gly-GCC-2-6|-|tsRNA	26.9215	23.5466	2.95739	7.96194	1.69363e-15	1.60306e-13
GCCCGGATAGCTCAGTCGGTAGAGCATCA|Lys-TTT-3-2|-|tsRNA	58.4528	-23.5412	2.95687	-7.96154	1.69914e-15	1.60466e-13
CCCGGATAGCTCAGTCGGTAGAGCATCAGAC|Lys-TTT-3-4|-|tsRNA	28.204	-23.5227	2.95714	-7.95456	1.79766e-15	1.69388e-13
CGTTGGTGGTATAGTGGTGAGCAT|Gly-TCC-2-3|-|tsRNA	16.7334	23.5053	2.95786	7.94673	1.91496e-15	1.80036e-13
GTTGGTGGTATAGTGGTGA|Gly-TCC-2-6|-|tsRNA	27.6753	-23.4934	2.95715	-7.94461	1.94805e-15	1.82738e-13
CGCGGGAGACCGGGGTTCGATTCCCCGACGGGGA|Asp-GTC-2-3|-|tsRNA	26.993	-23.4607	2.95716	-7.93353	2.13002e-15	1.99362e-13
TAGGGGTATGATTCTCGCTT|Pro-AGG-2-6|-|tsRNA	15.8992	23.4621	2.95793	7.93193	2.15768e-15	2.01207e-13
GTCAGGATGGCCGAGTGG|Leu-CAA-3-1|-|tsRNA	16.0805	23.4617	2.95792	7.93183	2.15934e-15	2.01207e-13
CTCTCACCGCCGCGGCCCGGGT|Glu-CTC-1-1|-|tsRNA	26.7993	-23.45	2.95717	-7.92988	2.19353e-15	2.0394e-13
GCTCGTTGGTCTAGGGGTATGATTCTC|Pro-CGG-2-1|-|tsRNA	15.7296	23.4507	2.95794	7.92806	2.22594e-15	2.06495e-13
CGCTCTCACCGCCGCGGCCCGGGT|Glu-CTC-1-2|-|tsRNA	26.7298	-23.44	2.95717	-7.92652	2.25381e-15	2.08619e-13
GCCGTGATCGTATAGTGGTTAGTACTCTGCGTTGTGGCCGCAGCA|His-GTG-1-6|-|tsRNA	15.5488	23.4333	2.95796	7.92213	2.33484e-15	2.15643e-13
GCGTTGGTGGTATAGTGGTGAGC|Gly-TCC-2-2|-|tsRNA	15.3646	23.4155	2.95798	7.91604	2.45187e-15	2.25954e-13
TTGGTGGTTCAGTGGTAGAATTCTCGCCTGCCACGCGGGAGG|Gly-GCC-3-1|-|tsRNA	15.3013	23.4119	2.95798	7.91483	2.47584e-15	2.27663e-13
GCTCGTTGGTCTAGGGGTATG|Pro-TGG-3-5|-|tsRNA	15.1267	23.3954	2.958	7.90922	2.59015e-15	2.37653e-13
TCTAGGGGTATGATTCTCGCTT|Pro-AGG-2-2|-|tsRNA	15.0898	23.3929	2.958	7.90836	2.60802e-15	2.38771e-13
TTCGGCGCTCTCACCGCCGCGGCCCGGGT|Glu-CTC-2-1|-|tsRNA	14.9883	23.3846	2.95801	7.90552	2.66809e-15	2.43738e-13
CCCTGGTGGTCTAGTGGTTAGGATTCGGCGCT|Glu-CTC-1-1|-|tsRNA	43.4239	23.3695	2.9571	7.90286	2.72582e-15	2.4847e-13
TGTCACGCGGGAGACCGGGGTTCGATTCCCCGA|Asp-GTC-2-4|-|tsRNA	14.8804	23.3757	2.95802	7.90248	2.73407e-15	2.48682e-13
GGCTCGTTGGTCTAGGGGTATGATTCTCGCT|Pro-TGG-3-4|-|tsRNA	14.9531	23.3722	2.95801	7.90134	2.75925e-15	2.50429e-13
GGGGATGTAGCTCAGTGGTAGAGC|Ala-TGC-2-1|-|tsRNA	14.7567	23.3655	2.95803	7.89901	2.8112e-15	2.54592e-13
ACGCGGGAGACCGGGGTTCGATTCCCCGACGGGGAG|Asp-GTC-2-11|-|tsRNA	14.803	23.364	2.95803	7.8985	2.82289e-15	2.551e-13
GCATTGGTGGTTCAGTGGTAGAATTCTCGCCTGCCACG|Gly-GCC-2-4|-|tsRNA	14.7896	23.3606	2.95803	7.89734	2.84912e-15	2.56917e-13
GGGATGTAGCTCAGTGGT|Ala-TGC-3-1|-|tsRNA	15.0282	23.3515	2.95801	7.89433	2.91882e-15	2.62637e-13
CGCCGCGGCCCGGGTTCGA|Glu-CTC-1-3|-|tsRNA	14.6015	23.3475	2.95805	7.89288	2.95299e-15	2.65143e-13
GCGTTGGTGGTATAGTGGTGAGCATAGC|Gly-TCC-2-6|-|tsRNA	14.5428	23.3433	2.95805	7.89146	2.98676e-15	2.67602e-13
GGTCTAGCGGTTAGGATTCCT|Glu-TTC-2-1|-|tsRNA	14.5772	23.3419	2.95805	7.891	2.9978e-15	2.68019e-13
GTGATCGTATAGTGGTTAGTACTCTGCGTT|His-GTG-1-1|-|tsRNA	14.5044	23.3405	2.95806	7.89049	3.00991e-15	2.68528e-13
GGTGTAGCTCAGTGGTAGAG|Cys-GCA-6-1|-|tsRNA	14.4555	23.3385	2.95806	7.88979	3.02705e-15	2.69484e-13
CTCACCGCCGCGGCCCGGGT|Glu-CTC-1-4|-|tsRNA	24.5742	-23.3299	2.95722	-7.88913	3.04293e-15	2.70324e-13
GCTCTCACCGCCGCGGCCCGGGTTCGATTCCCGGTCAGGGA|Glu-CTC-1-2|-|tsRNA	14.5003	23.3353	2.95805	7.88874	3.05246e-15	2.70598e-13
CATTGGTGGTTCAGTGGTAGAATTCTCGCCTGCCACGCGGGAG|Gly-GCC-2-4|-|tsRNA	14.3189	23.3232	2.95808	7.88459	3.15575e-15	2.79164e-13
CCCTGGTGGTCTAGTGGTTAGGATT|Glu-CTC-1-3|-|tsRNA	14.2183	23.316	2.95808	7.88212	3.21877e-15	2.83542e-13
CTCTTCGGGGGCGTGGGTT|Leu-AAG-3-1|-|tsRNA	24.2354	-23.3098	2.95722	-7.88232	3.21354e-15	2.83542e-13
GCCCGGATAGCTCAGTCGGTAGAGCATCAGACTTT|Lys-TTT-3-5|-|tsRNA	24.1706	-23.3076	2.95723	-7.88157	3.23295e-15	2.83938e-13
GCGGGAGACCGGGGTTCGATT|Asp-GTC-3-1|-|tsRNA	14.2164	23.3139	2.95809	7.88142	3.23681e-15	2.83938e-13
TCCTCGTTAGTATAGTGGTGAGTATCCCC|Asp-GTC-2-10|-|tsRNA	24.0325	-23.2999	2.95723	-7.87896	3.3011e-15	2.88974e-13
TCGGCTGTTAACCGAAAGGTTGGTGGTT|Asn-GTT-2-6|-|tsRNA	14.097	23.303	2.9581	7.87771	3.33424e-15	2.91267e-13
GTTTCCGTAGTGTAGTGGTTATCACGTTCGCCTCACAC|Val-CAC-1-7|-|tsRNA	24.6172	23.2938	2.95746	7.87627	3.3731e-15	2.94049e-13
CAAGCAGTTGACCCGGGT|Gly-TCC-2-4|-|tsRNA	14.1949	23.2909	2.95809	7.87364	3.44477e-15	2.99674e-13
AGCGGAAGCGTGCTGGGC|iMet-CAT-1-7|-|tsRNA	24.0698	-23.2771	2.95723	-7.87126	3.51094e-15	3.03541e-13
CCTGTCACGCGGGAGACCGGGGTTCGATTCCCCGACGGGGA|Asp-GTC-2-9|-|tsRNA	13.9421	23.2842	2.95812	7.8713	3.50969e-15	3.03541e-13
GGTTAGGATTCGGCGCTCTCACCGCCGCGGCCCGGGTT|Glu-CTC-2-1|-|tsRNA	14.0342	23.2843	2.9581	7.87135	3.50838e-15	3.03541e-13
AGCATAGCTGCCTTCCAAGCAGTTGACCCGG|Gly-TCC-3-1|-|tsRNA	23.6559	-23.272	2.95724	-7.86951	3.5602e-15	3.07166e-13
CGGGGGCGTGGGTTCGAAT|Leu-TAG-2-1|-|tsRNA	23.4883	-23.2679	2.95724	-7.86809	3.60087e-15	3.10037e-13
CGTTGGTGGTATAGTGGTGAGCATAGCT|Gly-TCC-2-4|-|tsRNA	23.3314	-23.2572	2.95725	-7.86447	3.70655e-15	3.18482e-13
GGATGTAGCTCAGTGGT|Ala-AGC-4-1|-|tsRNA	23.2187	-23.2523	2.95725	-7.8628	3.75655e-15	3.22118e-13
CGCCGCGGCCCGGGTTCGATTCCCGGT|Glu-TTC-4-1|-|tsRNA	13.8451	23.2568	2.95813	7.86201	3.78022e-15	3.23486e-13
GCGGGAGACCGGGGTTCGATTCCCCGACGGG|Asp-GTC-2-6|-|tsRNA	13.498	23.2438	2.95816	7.85752	3.91802e-15	3.3392e-13
TAGGATTCGGCGCTCTCACCGCCGCGGCCCGGGTT|Glu-CTC-1-3|-|tsRNA	24.393	-23.2364	2.95722	-7.85752	3.91808e-15	3.3392e-13
CCCTGGTGGTCTAGTGGTTAGGATTCGGCGCTCTCACCGCC|Glu-CTC-1-5|-|tsRNA	22.9349	-23.2338	2.95726	-7.85654	3.94887e-15	3.35862e-13
CCGGCTAGCTCAGTCGGTAGAGCATGAGACT|Lys-CTT-2-2|-|tsRNA	22.8627	-23.2298	2.95726	-7.85519	3.99182e-15	3.38828e-13
ATTGGTGGTTCAGTGGTA|Gly-GCC-5-1|-|tsRNA	22.7106	-23.2207	2.95727	-7.85209	4.09159e-15	3.46595e-13
GGGGTGTAGCTCAGTGGT|Val-AAC-6-1|-|tsRNA	13.2124	23.2157	2.95819	7.84794	4.22939e-15	3.57545e-13
CCCGGATAGCTCAGTCGGTAGAGC|Lys-TTT-3-3|-|tsRNA	13.2277	23.2111	2.95819	7.84638	4.28226e-15	3.61287e-13
GTAATGGTTAGCACTCTGGA|Gln-TTG-3-3|-|tsRNA	13.1654	23.2071	2.9582	7.84499	4.32981e-15	3.64565e-13
ATTGGTGGTTCAGTGGTAGAATT|Gly-GCC-2-4|-|tsRNA	22.3555	-23.1953	2.95728	-7.84347	4.38257e-15	3.68267e-13
CACGCGGGAGACCGGGGTTCGATTCCCCGACGGGGA|Asp-GTC-2-2|-|tsRNA	15.1968	23.1992	2.95799	7.84288	4.40316e-15	3.69258e-13
CATTGGTGGTTCAGTGGTAGAATTCT|Gly-GCC-2-2|-|tsRNA	22.2957	-23.1917	2.95728	-7.84226	4.4252e-15	3.70365e-13
ATTGGTGGTTCAGTGGTA|Gly-GCC-2-6|-|tsRNA	47.5264	-23.1861	2.95692	-7.8413	4.45894e-15	3.71705e-13
CATTGGTGGTTCAGTGGTAGAATTCTCGCCTGCCACGCGGGAGGC|Gly-GCC-2-5|-|tsRNA	13.0389	23.1966	2.95822	7.8414	4.45559e-15	3.71705e-13
GGAAGCGTGCTGGGCCC|iMet-CAT-1-4|-|tsRNA	36.09	23.1838	2.95719	7.8398	4.51281e-15	3.7545e-13
GGGATTGTGGGTTCGAG|Arg-CCT-3-1|-|tsRNA	22.0975	-23.1821	2.95728	-7.83897	4.54272e-15	3.77189e-13
GGTAGCGTGGCCGAGCGGT|Leu-AAG-1-3|-|tsRNA	12.9228	23.1856	2.95823	7.83765	4.59057e-15	3.8041e-13
GGGGGTATAGCTCAGGGGTAGAGCATTTGAC|Cys-GCA-9-4|-|tsRNA	21.927	-23.1697	2.95729	-7.83478	4.69673e-15	3.88439e-13
GCATTGGTGGTTCAGTGGTAGAATTCTCGCCTGCCACGCGGGAGGCCCG|Gly-GCC-2-1|-|tsRNA	12.7761	23.1683	2.95825	7.83174	4.81161e-15	3.97157e-13
CCTTCCAAGCAGTTGACCCG|Gly-TCC-1-1|-|tsRNA	12.7847	23.1671	2.95825	7.83136	4.82637e-15	3.97592e-13
CCGGATAGCTCAGTCGGTAGAGCATCAGACT|Lys-TTT-3-2|-|tsRNA	12.7525	23.163	2.95825	7.82997	4.88e-15	4.00437e-13
CGAGGTGGCCGAGTGGTT|Ser-GCT-5-1|-|tsRNA	12.7363	23.1632	2.95826	7.83003	4.87761e-15	4.00437e-13
CGTTGGTGGTATAGTGGTG|Gly-TCC-4-1|-|tsRNA	12.6609	23.1472	2.95827	7.82458	5.09341e-15	4.17133e-13
TCTCACCGCCGCGGCCCGGGT|Glu-CTC-1-6|-|tsRNA	12.5328	23.1448	2.95828	7.82372	5.12834e-15	4.19174e-13
GGATGTAGCTCAGTGGTAGAG|Ala-TGC-4-1|-|tsRNA	12.5102	23.1397	2.95829	7.82199	5.19943e-15	4.23969e-13
TAGTCGTGGCCGAGTGGTTAAGG|Ser-AGA-3-1|-|tsRNA	22.9652	-23.1311	2.95726	-7.8218	5.20722e-15	4.23969e-13
GGGGATGTAGCTCAGTGGT|Ala-TGC-3-1|-|tsRNA	12.5047	23.1352	2.95829	7.82047	5.26272e-15	4.27657e-13
GCTCTCACCGCCGCGGCCCGGGTTCGATTCCCGGTCAGG|Glu-CTC-1-1|-|tsRNA	12.5142	23.1331	2.95828	7.81978	5.29149e-15	4.29164e-13
CCCTGGTGGTCTAGTGGTTAGGATTCGGCGCTCTCACC|Glu-CTC-1-7|-|tsRNA	21.1726	-23.1235	2.95731	-7.81909	5.32048e-15	4.30681e-13
GGTTAGGATTCCTGGTTTTCAC|Glu-TTC-1-2|-|tsRNA	20.9194	-23.1043	2.95732	-7.81256	5.60383e-15	4.52744e-13
AGCAGAGTGGCGCAGCGGA|iMet-CAT-1-7|-|tsRNA	20.9131	-23.102	2.95732	-7.81181	5.63727e-15	4.5457e-13
CTTCGGGGGCGTGGGTTCG|Leu-AAG-2-2|-|tsRNA	12.1432	23.102	2.95833	7.80913	5.75862e-15	4.63464e-13
GCCGTGATCGTATAGTGGTTAGTACTCTGCGTTGTGGCCGCAGCA|His-GTG-1-3|-|tsRNA	20.6966	-23.0913	2.95733	-7.80817	5.80264e-15	4.66112e-13
GGAAGCGTGCTGGGCCC|iMet-CAT-1-6|-|tsRNA	20.3824	-23.0696	2.95734	-7.8008	6.15171e-15	4.93207e-13
GCGTTGGTGGTATAGTGGTGAGCATAGCTGCC|Gly-TCC-2-1|-|tsRNA	20.073	-23.0484	2.95735	-7.79359	6.51319e-15	5.21192e-13
GCCGTGATCGTATAGTGGTTAGTACTCTGCGT|His-GTG-1-7|-|tsRNA	20.0268	-23.0464	2.95735	-7.7929	6.54903e-15	5.22067e-13
GCCCGGATAGCTCAGTCGGTAGAGCATCAG|Lys-TTT-3-5|-|tsRNA	12.8289	23.0535	2.95824	7.79296	6.54583e-15	5.22067e-13
CATTGGTGGTTCAGTGGTAGAA|Gly-GCC-2-3|-|tsRNA	11.7225	23.0373	2.9584	7.78707	6.85808e-15	5.43338e-13
GCCCGGCTAGCTCAGTCGGTAGAGCATGAG|Lys-CTT-2-5|-|tsRNA	15.9926	23.0351	2.95792	7.78759	6.83018e-15	5.43338e-13
CATTGGTGGTTCAGTGG|Gly-GCC-2-3|-|tsRNA	11.6227	23.0368	2.95841	7.78689	6.86769e-15	5.43338e-13
GCGGGAGACCGGGGTTCGA|Asp-GTC-2-1|-|tsRNA	11.6337	23.0378	2.95841	7.78722	6.84976e-15	5.43338e-13
CGGAAGCGTGCTGGGCCCATAACCCAGAGGTCGATGGA|iMet-CAT-1-4|-|tsRNA	11.4163	23.0133	2.95845	7.77886	7.31781e-15	5.77141e-13
GCGGGAGACCGGGGTTCGATTCCCCGA|Asp-GTC-2-5|-|tsRNA	12.0543	23.0124	2.95835	7.77878	7.32248e-15	5.77141e-13
CAAGCAGTTGACCCGGGT|Gly-TCC-2-3|-|tsRNA	11.3603	23.0103	2.95845	7.77782	7.37847e-15	5.80463e-13
AGTGGTTAGGATTCGGCGCTCTCACCGCCGCGGCCCGGGTT|Glu-CTC-1-6|-|tsRNA	11.408	23.0078	2.95845	7.77697	7.42807e-15	5.83271e-13
GGGTGTAGCTCAGTGGT|Ala-AGC-2-2|-|tsRNA	19.3102	-22.9927	2.95738	-7.7747	7.56289e-15	5.92747e-13
GCGGGAGACCGGGGTTCGATTCCCCGACGGGG|Asp-GTC-2-7|-|tsRNA	11.3464	22.9965	2.95846	7.77313	7.65725e-15	5.99022e-13
GGTAGCGTGGCCGAGCGGTCTAAGGCGCTGGATT|Leu-AAG-2-2|-|tsRNA	19.0467	-22.9766	2.95739	-7.7692	7.89828e-15	6.15582e-13
GCCCGGCTAGCTCAGTCGGTAGAGCATGAGACTCTTAATC|Lys-CTT-2-5|-|tsRNA	19.0703	-22.9766	2.95739	-7.76921	7.89762e-15	6.15582e-13
CGGAAGCGTGCTGGGCCCA|iMet-CAT-2-1|-|tsRNA	18.9331	-22.9652	2.9574	-7.76534	8.14242e-15	6.33432e-13
GGTAGCGTGGCCGAGCGGTCTAAGG|Leu-AAG-2-3|-|tsRNA	10.9135	22.9552	2.95853	7.75898	8.56181e-15	6.63596e-13
CCTCACACGCGAAAGGTCCCCGGT|Val-CAC-1-2|-|tsRNA	19.502	-22.9467	2.95737	-7.75915	8.55016e-15	6.63596e-13
CATTGGTGGTTCAGTGGTAGAATTC|Gly-GCC-5-1|-|tsRNA	20.0828	-22.942	2.95735	-7.75761	8.65433e-15	6.69529e-13
ATTGGTGGTTCAGTGGTAGAATTCTCGCCTGCCACGCGGGAGGCCCGG|Gly-GCC-2-5|-|tsRNA	18.5843	-22.9409	2.95741	-7.75709	8.68991e-15	6.71043e-13
GCATTGGTGGTTCAGTGGTAGAATTCTCGCCTGC|Gly-GCC-2-3|-|tsRNA	15.4837	22.9421	2.95797	7.75604	8.76207e-15	6.75372e-13
TTGGTGGTTCAGTGGTAGAATTCTCGCCTGCCACGCGGGAGGCCCGGGT|Gly-GCC-2-1|-|tsRNA	18.5144	-22.9358	2.95741	-7.75536	8.80957e-15	6.77787e-13
GCTCTCACCGCCGCGGCCCGGGT|Glu-CTC-1-3|-|tsRNA	31.924	-22.9271	2.95708	-7.75328	8.95473e-15	6.87693e-13
CTGTCACGCGGGAGACCGGGGTTCGATTCCCCGACGGGG|Asp-GTC-2-9|-|tsRNA	18.3493	-22.9221	2.95742	-7.75071	9.13806e-15	7.0049e-13
CTGTCACGCGGGAGACCGGGGTTCGATTCCCCGACGGGGAG|Asp-GTC-2-10|-|tsRNA	10.6377	22.9215	2.95858	7.74747	9.37439e-15	7.17295e-13
CCTGTCACGCGGGAGACCGGGGTTCGATTCCCCGACGGGGA|Asp-GTC-2-5|-|tsRNA	10.5983	22.9046	2.95859	7.74174	9.80664e-15	7.49002e-13
CGTGATCGTATAGTGGTTAGTACTCTGCGTT|His-GTG-1-3|-|tsRNA	18.1923	-22.8933	2.95743	-7.74095	9.86804e-15	7.52321e-13
GGGTATGATTCTCGCTTCGGGTGC|Pro-CGG-1-3|-|tsRNA	19.1212	22.8935	2.95771	7.74029	9.91935e-15	7.5486e-13
GTTTCCGTAGTGTAGTGGTTATCACGTTCGCCTCAC|Val-CAC-1-1|-|tsRNA	42.0256	-22.8818	2.95697	-7.73828	1.00773e-14	7.65491e-13
GCCCGGATAGCTCAGTCGGTAGA|Lys-TTT-3-4|-|tsRNA	17.7351	-22.8764	2.95745	-7.73517	1.03262e-14	7.82982e-13
GCCCGGATAGCTCAGTCGGTAGAGCAT|Lys-TTT-3-4|-|tsRNA	10.1698	22.8617	2.95867	7.72704	1.10079e-14	8.33162e-13
TTGGTGGTTCAGTGGTAGAATTCTCGCC|Gly-GCC-2-5|-|tsRNA	17.3389	-22.8426	2.95747	-7.7237	1.13004e-14	8.53758e-13
GCTCTCACCGCCGCGGCCCGGGTTCGATTCCCGGTCA|Glu-CTC-1-4|-|tsRNA	10.2058	22.8481	2.95866	7.72244	1.14125e-14	8.60682e-13
CGTTGGTGGTATAGTGGTGAGC|Gly-TCC-2-5|-|tsRNA	41.8259	-22.8342	2.95697	-7.72216	1.14376e-14	8.61026e-13
TGGTTAGGATTCGGCGCTCTCACCGCCGCGGCCCGGGTT|Glu-CTC-2-1|-|tsRNA	17.1759	-22.8297	2.95748	-7.71932	1.1695e-14	8.78825e-13
GGGATTGTGGGTTCGAG|Arg-CCT-1-1|-|tsRNA	10.1242	22.8348	2.95868	7.7179	1.18265e-14	8.87114e-13
TCGGGGGCGTGGGTTCG|Leu-TAG-2-1|-|tsRNA	17.0984	-22.8238	2.95748	-7.71732	1.18802e-14	8.89554e-13
GGGGTGTAGCTCAGTGGTAGAG|Ala-AGC-2-2|-|tsRNA	16.9924	-22.8163	2.95749	-7.71478	1.21194e-14	9.05845e-13
CCCTGGTGGTCTAGTGGTTAGGATTCGGCGCTCT|Glu-CTC-1-2|-|tsRNA	10.3048	22.8241	2.95864	7.71439	1.21563e-14	9.06988e-13
TCCCTGGTGGTCTAGTGGTTAGGATTCGGCGCTCTCAC|Glu-CTC-1-1|-|tsRNA	9.94122	22.8138	2.95872	7.71069	1.25135e-14	9.31978e-13
TCACGCGGGAGACCGGGGTTCGATTCCCCGACGGGGA|Asp-GTC-2-7|-|tsRNA	9.6493	22.7893	2.95878	7.70225	1.33688e-14	9.93917e-13
CGTTGGTGGTATAGTGGTG|Gly-TCC-2-4|-|tsRNA	9.61334	22.776	2.95879	7.69776	1.38467e-14	1.02762e-12
GGGGGTATAGCTCAGGGGTAGAGCATTTGACTGC|Cys-GCA-9-2|-|tsRNA	17.4977	-22.7569	2.95746	-7.69474	1.41782e-14	1.04851e-12
GCGGAAGCGTGCTGGGCCCATAACCCAGAGGTCGATGGATC|iMet-CAT-1-7|-|tsRNA	16.3384	-22.758	2.95752	-7.69494	1.41556e-14	1.04851e-12
GAGCATGAGACTCTTAATCTCAGGGTCGTGGGTT|Lys-CTT-5-1|-|tsRNA	16.1553	-22.7444	2.95753	-7.69033	1.46754e-14	1.08337e-12
CATTGGTGGTTCAGTGGTAGA|Gly-GCC-3-1|-|tsRNA	9.33007	22.7353	2.95885	7.68381	1.54426e-14	1.138e-12
GCTCTCACCGCCGCGGCCCGG|Glu-CTC-1-7|-|tsRNA	9.24859	22.7269	2.95887	7.68094	1.5793e-14	1.16178e-12
GCGGAAGCGTGCTGGGCCC|iMet-CAT-1-7|-|tsRNA	15.8178	-22.7145	2.95755	-7.68016	1.58895e-14	1.16684e-12
GCTCTCACCGCCGCGGCCCGGGTTCGATT|Glu-CTC-2-1|-|tsRNA	16.9593	-22.7091	2.95749	-7.6785	1.60966e-14	1.17998e-12
CACGCGGGAGACCGGGGTTCGATTCCCCGACGGGGAG|Asp-GTC-2-7|-|tsRNA	9.21113	22.7175	2.95888	7.67775	1.61909e-14	1.18329e-12
GCCCGGATAGCTCAGTCGGTAGAGCATC|Lys-TTT-3-3|-|tsRNA	15.7554	-22.7072	2.95755	-7.67769	1.61983e-14	1.18329e-12
TTGGTGGTTCAGTGGTAGA|Gly-GCC-5-1|-|tsRNA	9.36494	22.7121	2.95884	7.67599	1.64141e-14	1.19698e-12
ATTGGTGGTTCAGTGGTAGAATTCTCGCCTGCC|Gly-GCC-2-1|-|tsRNA	15.5413	-22.6887	2.95757	-7.67139	1.70146e-14	1.23861e-12
TTGGTGGTTCAGTGGTAGAATTCTCGCCTGCCACGCGGG|Gly-GCC-3-1|-|tsRNA	15.6278	-22.6846	2.95756	-7.67004	1.71942e-14	1.24951e-12
TTGGTGGTTCAGTGGTAGAATTCTCGCCTGCCACGCGGGAGG|Gly-GCC-2-6|-|tsRNA	8.98295	22.6915	2.95894	7.66878	1.73637e-14	1.25965e-12
CCCGGATAGCTCAGTCGGTAGAGCA|Lys-TTT-3-4|-|tsRNA	15.3242	-22.6654	2.95758	-7.66348	1.80966e-14	1.31055e-12
GGGGTGTAGCTCAGTGGTAGAGC|Ala-TGC-7-1|-|tsRNA	8.89571	22.673	2.95896	7.66249	1.82367e-14	1.31842e-12
GGCCCGGGTTCGACTCC|Glu-TTC-2-1|-|tsRNA	8.84116	22.6708	2.95898	7.66171	1.83478e-14	1.32417e-12
GGGGTGTAGCTCAGTGG|Ala-TGC-7-1|-|tsRNA	15.1677	-22.6565	2.95759	-7.66046	1.85271e-14	1.33481e-12
CGAGGTGGCCGAGTGGTTAAGGC|Ser-GCT-4-2|-|tsRNA	15.0857	-22.6503	2.9576	-7.65835	1.88332e-14	1.35454e-12
CCCTGGTGGTCTAGTGGTTAGGATTC|Glu-CTC-1-7|-|tsRNA	8.79818	22.6569	2.95899	7.65699	1.90339e-14	1.36663e-12
CTAGGGGTATGATTCTCGCT|Pro-AGG-2-8|-|tsRNA	8.73355	22.6557	2.959	7.65654	1.91016e-14	1.36914e-12
TCGGCGCTCTCACCGCCGCGGCCCGGGTT|Glu-CTC-1-6|-|tsRNA	15.0033	-22.6373	2.9576	-7.65393	1.94928e-14	1.3948e-12
GCGGAAGCGTGCTGGGCCC|iMet-CAT-1-5|-|tsRNA	16.9727	22.6361	2.95785	7.65292	1.96469e-14	1.40343e-12
CGTGATCGTATAGTGGTTAGTACTCTGCGTTGTGGCCGCAG|His-GTG-1-9|-|tsRNA	8.68091	22.6415	2.95902	7.65169	1.98349e-14	1.41445e-12
CTGTCACGCGGGAGACCGGGGTTCGATTCCCCG|Asp-GTC-2-7|-|tsRNA	8.64088	22.6383	2.95903	7.65059	2.00062e-14	1.42424e-12
GCGTTGGTGGTATAGTGGTGAGCATAGCTGCC|Gly-TCC-2-3|-|tsRNA	16.1713	-22.6175	2.95753	-7.64743	2.05033e-14	1.45716e-12
ATTGGTGGTTCAGTGGTAGAATTCTCGCCTGCCACGCGGGAGGCCC|Gly-GCC-2-6|-|tsRNA	14.7434	-22.6173	2.95762	-7.64714	2.05494e-14	1.45797e-12
CGTTGGTGGTATAGTGGTGAG|Gly-TCC-2-2|-|tsRNA	14.7082	-22.6152	2.95762	-7.6464	2.06677e-14	1.46388e-12
CTTCGGGGGCGTGGGTTCG|Leu-AAG-2-4|-|tsRNA	14.7259	-22.6139	2.95762	-7.64599	2.07344e-14	1.46612e-12
TCCCTGGTGGTCTAGTGGTTAGGATTCG|Glu-CTC-1-5|-|tsRNA	14.6474	-22.6093	2.95763	-7.64441	2.09903e-14	1.48002e-12
CGCTCTCACCGCCGCGGCCCGGGTT|Glu-CTC-1-6|-|tsRNA	14.6446	-22.6091	2.95763	-7.64434	2.10015e-14	1.48002e-12
ATTGGTGGTTCAGTGGTAGAATTCTCGCCTGCCACGCGGGA|Gly-GCC-3-1|-|tsRNA	23.8323	-22.6015	2.95724	-7.64278	2.12588e-14	1.49564e-12
GGTAGCGTGGCCGAGCGGTC|Leu-AAG-2-4|-|tsRNA	8.47872	22.6143	2.95907	7.64234	2.13301e-14	1.49814e-12
TCCTCGTTAGTATAGTGGTGAGTATCCCCGCCTGTC|Asp-GTC-2-7|-|tsRNA	24.3005	-22.5991	2.95722	-7.64199	2.13882e-14	1.49971e-12
CCTCGTTAGTATAGTGGTGAGTATCCCCGCCT|Asp-GTC-2-5|-|tsRNA	8.5896	22.6105	2.95904	7.64114	2.15301e-14	1.50714e-12
GCTCTCACCGCCGCGGCCCGG|Glu-CTC-2-1|-|tsRNA	9.57394	22.6016	2.9588	7.63879	2.19266e-14	1.53234e-12
GCATTGGTGGTTCAGTGGTAGAATTCTCGCCTGCCACGC|Gly-GCC-2-6|-|tsRNA	8.31656	22.5877	2.95912	7.63323	2.28938e-14	1.59727e-12
CCTCGTTAGTATAGTGGTGAGTATCCCCGCC|Asp-GTC-2-11|-|tsRNA	14.3395	-22.5755	2.95765	-7.63291	2.29514e-14	1.59863e-12
CCTCACACGCGAAAGGTCCCCGGT|Val-CAC-1-1|-|tsRNA	8.22972	22.5722	2.95915	7.62792	2.38568e-14	1.65894e-12
TCCTAAGCCAGGGATTGTGGG|Arg-CCT-4-1|-|tsRNA	14.1303	-22.5569	2.95766	-7.62661	2.41006e-14	1.67312e-12
CGCGGGAGACCGGGGTTCGATTCCCCGACGGGGA|Asp-GTC-2-4|-|tsRNA	8.17756	22.5628	2.95916	7.62472	2.44571e-14	1.69506e-12
GGGGTATGATTCTCGCTT|Pro-TGG-3-2|-|tsRNA	8.14854	22.5602	2.95918	7.62382	2.46278e-14	1.70407e-12
GCCCGGATAGCTCAGTCGGTAGAGCATCAG|Lys-TTT-3-4|-|tsRNA	14.0383	-22.5481	2.95767	-7.6236	2.46694e-14	1.70414e-12
TCACGCGGGAGACCGGGGTTCGATTCCCCG|Asp-GTC-2-8|-|tsRNA	14.9247	-22.5464	2.95761	-7.62318	2.47498e-14	1.70648e-12
CGCGGGAGACCGGGGTTCGATTCCCCGA|Asp-GTC-2-11|-|tsRNA	14.1417	-22.5463	2.95766	-7.623	2.47847e-14	1.70648e-12
CTTCCAAGCAGTTGACCCGGGT|Gly-TCC-2-3|-|tsRNA	24.0237	-22.5256	2.95723	-7.61714	2.59361e-14	1.78283e-12
GTTTCCGTAGTGTAGTGGTTATCACGTTCGCCTCACACGC|Val-CAC-4-1|-|tsRNA	13.8619	-22.5284	2.95768	-7.61689	2.59856e-14	1.78331e-12
ATTGGTGGTTCAGTGGTAGAATTCTCGCCT|Gly-GCC-5-1|-|tsRNA	13.8256	-22.5271	2.95769	-7.61644	2.60761e-14	1.78368e-12
GCGTTGGTGGTATAGTGGTGAGCATAGCTGCCT|Gly-TCC-2-2|-|tsRNA	13.8159	-22.5273	2.95769	-7.61651	2.60622e-14	1.78368e-12
CCTGTCACGCGGGAGACCGGGGTTCGATTCCC|Asp-GTC-2-7|-|tsRNA	13.7466	-22.5182	2.95769	-7.61344	2.66888e-14	1.82262e-12
GCCGTGATCGTATAGTGGTTAGTACTCTGCGT|His-GTG-1-4|-|tsRNA	7.96865	22.5292	2.95924	7.61318	2.67432e-14	1.82336e-12
CACGCGGGAGACCGGGGTTCGATTCCCCG|Asp-GTC-2-9|-|tsRNA	7.92628	22.5216	2.95925	7.61056	2.72905e-14	1.85766e-12
AGCAGAGTGGCGCAGCGGAAGCGTGCTGGGCCCATAACCCAGA|iMet-CAT-1-2|-|tsRNA	8.27077	22.5146	2.95914	7.6085	2.7729e-14	1.88445e-12
CCCGGATAGCTCAGTCGGTAGAG|Lys-TTT-3-2|-|tsRNA	23.4169	-22.4929	2.95725	-7.60604	2.82629e-14	1.91763e-12
ACGCGGGAGACCGGGGTTCGATTCCCCGACGGGGAG|Asp-GTC-3-1|-|tsRNA	25.6985	-22.4917	2.95719	-7.60576	2.83233e-14	1.91862e-12
CATTGGTGGTTCAGTGGTAG|Gly-GCC-2-3|-|tsRNA	8.19498	22.5048	2.95916	7.60514	2.84593e-14	1.92472e-12
GCTCTCACCGCCGCGGCCCGGGTTCG|Glu-CTC-1-7|-|tsRNA	7.78185	22.498	2.9593	7.60248	2.90517e-14	1.96162e-12
ATTGGTGGTTCAGTGGTAG|Gly-CCC-1-2|-|tsRNA	21.6189	-22.4655	2.9573	-7.59664	3.03921e-14	2.04883e-12
TGGTTAGGATTCGGCGCTCTCACCG|Glu-CTC-2-1|-|tsRNA	13.1006	-22.4543	2.95775	-7.59169	3.15767e-14	2.12527e-12
CGTGATCGTATAGTGGTTAGT|His-GTG-1-1|-|tsRNA	13.0492	-22.4303	2.95775	-7.58358	3.36151e-14	2.25884e-12
ACGCGGGAGACCGGGGTTCGATTCCCCGACGGGGA|Asp-GTC-2-7|-|tsRNA	12.8564	-22.4281	2.95777	-7.58276	3.38269e-14	2.26943e-12
AGTCGGTAGAGCATCAGA|Lys-TTT-3-1|-|tsRNA	12.8958	22.427	2.95824	7.58119	3.42391e-14	2.29342e-12
ATTGGTGGTTCAGTGGTAGAA|Gly-GCC-2-4|-|tsRNA	12.8047	-22.422	2.95777	-7.58069	3.43713e-14	2.2986e-12
GCCCGGATAGCTCAGTCGGTAGAGCAT|Lys-TTT-3-3|-|tsRNA	12.788	-22.421	2.95777	-7.58036	3.44601e-14	2.30087e-12
CATTGGTGGTTCAGTGGTAGAATTCT|Gly-GCC-2-1|-|tsRNA	12.5222	-22.3915	2.9578	-7.57034	3.72235e-14	2.48143e-12
GCCCGGATAGCTCAGTCGGTAGAGCATC|Lys-TTT-3-2|-|tsRNA	16.5711	22.3804	2.95788	7.56636	3.83822e-14	2.55461e-12
CGTTGGTGGTATAGTGG|Gly-TCC-4-1|-|tsRNA	12.4201	-22.3778	2.95781	-7.56566	3.85913e-14	2.56446e-12
ATTGGTGGTTCAGTGGTAGAATTCTCGCCTGCCACGCGGGAGGCC|Gly-GCC-2-4|-|tsRNA	7.1351	22.3802	2.95954	7.56207	3.96701e-14	2.63197e-12
GGTTAGCACTCTGGACT|Gln-CTG-1-3|-|tsRNA	12.2803	-22.3634	2.95782	-7.56077	4.00686e-14	2.65421e-12
CCGTGATCGTATAGTGGTTAGTACT|His-GTG-1-8|-|tsRNA	7.11193	22.375	2.95955	7.56029	4.02157e-14	2.65975e-12
ATTGGTGGTTCAGTGGTAGAATTCTCGCCTGCCACGCGGGAGGC|Gly-GCC-2-6|-|tsRNA	7.08923	22.3706	2.95956	7.55877	4.06888e-14	2.68681e-12
TCACGCGGGAGACCGGGGTTCGATTCCCCGACGGGGA|Asp-GTC-2-2|-|tsRNA	12.1421	-22.3469	2.95784	-7.55514	4.18413e-14	2.75856e-12
CGTTGGTGGTATAGTGGTGAGCATAGCT|Gly-TCC-2-5|-|tsRNA	12.1171	-22.3431	2.95784	-7.55388	4.22484e-14	2.77259e-12
ATTGGTGGTTCAGTGGTAGAATTCTCGCCTGCCACGCGGGAGGC|Gly-GCC-2-4|-|tsRNA	12.1171	-22.3431	2.95784	-7.55388	4.22484e-14	2.77259e-12
GCTCTCACCGCCGCGGCCCGGGTTCGATTCCCGGTCAGGG|Glu-CTC-1-3|-|tsRNA	12.1341	-22.3431	2.95784	-7.55387	4.22524e-14	2.77259e-12
TTCCGTAGTGTAGTGGTTATCACGTTCGCC|Val-AAC-1-2|-|tsRNA	12.0597	-22.3358	2.95784	-7.55139	4.30623e-14	2.81692e-12
CACGCGGGAGACCGGGGTTCGATTCCCCGACGGGGA|Asp-GTC-2-4|-|tsRNA	12.0497	-22.3362	2.95784	-7.55151	4.30236e-14	2.81692e-12
CCTGTCACGCGGGAGACCGGGGTTCGATTCCCCGA|Asp-GTC-2-2|-|tsRNA	11.9008	-22.3174	2.95786	-7.54511	4.51902e-14	2.95151e-12
CGTTGGTGGTATAGTGGTGAGCA|Gly-TCC-2-1|-|tsRNA	11.8838	-22.3152	2.95786	-7.54436	4.54509e-14	2.96102e-12
GCGGGAGACCGGGGTTCGATTCCCCGAC|Asp-GTC-2-1|-|tsRNA	11.8587	-22.315	2.95786	-7.54429	4.54771e-14	2.96102e-12
TAGTCGTGGCCGAGTGG|Ser-AGA-2-5|-|tsRNA	11.811	-22.3081	2.95787	-7.54193	4.63049e-14	3.01025e-12
ACGCGGGAGACCGGGGTTCGATTCCCCGACGGGGAG|Asp-GTC-2-6|-|tsRNA	20.5276	22.3049	2.95763	7.54146	4.6474e-14	3.01657e-12
GCCGTGATCGTATAGTGGTTAGTAC|His-GTG-1-3|-|tsRNA	11.7755	-22.3043	2.95787	-7.54064	4.67679e-14	3.02656e-12
AGTGGTTAGGATTCGGCGCTCTCACCGCCGCGGCCCGGGT|Glu-CTC-1-3|-|tsRNA	11.7744	-22.3042	2.95787	-7.54063	4.67723e-14	3.02656e-12
CATTGGTGGTTCAGTGGTAGAATTCTCGCCTGCCACGCGGGAG|Gly-GCC-2-2|-|tsRNA	11.6559	-22.2898	2.95789	-7.53573	4.85627e-14	3.13757e-12
GTTTCCGTAGTGTAGTGGTTAT|Val-AAC-5-1|-|tsRNA	11.5721	-22.2805	2.9579	-7.53253	4.9765e-14	3.2103e-12
GCCCGGCTAGCTCAGTCGGTAGAGCATGAGACTCT|Lys-CTT-2-2|-|tsRNA	6.69782	22.2928	2.95973	7.53203	4.99566e-14	3.21771e-12
GGTATGATTCTCGCTTTGG|Pro-TGG-3-3|-|tsRNA	11.4766	-22.2683	2.95791	-7.52841	5.13621e-14	3.30316e-12
CCTCGTTAGTATAGTGGTGAGTATCCCCGCC|Asp-GTC-2-8|-|tsRNA	6.62545	22.2779	2.95976	7.52693	5.19487e-14	3.33578e-12
CTGTCACGCGGGAGACCGGGGTTCGATTCCCCGAC|Asp-GTC-3-1|-|tsRNA	11.4168	-22.2611	2.95791	-7.52595	5.23365e-14	3.35554e-12
GGTAGCGTGGCCGAGCGGTCTAAGG|Leu-TAG-1-1|-|tsRNA	22.1762	-22.2538	2.95728	-7.52508	5.26887e-14	3.37296e-12
ATTGGTGGTTCAGTGGTAGAA|Gly-GCC-2-6|-|tsRNA	11.3419	-22.2525	2.95792	-7.52302	5.35239e-14	3.4212e-12
ATTGGTGGTTCAGTGGTAGA|Gly-GCC-2-3|-|tsRNA	6.55957	22.2624	2.9598	7.5216	5.41103e-14	3.45342e-12
CACGCGGGAGACCGGGGTTCGATTCCCCGACGGGGA|Asp-GTC-2-10|-|tsRNA	6.54852	22.2605	2.9598	7.52097	5.43727e-14	3.46489e-12
CGCGGGAGACCGGGGTTCGATTCCCCG|Asp-GTC-2-9|-|tsRNA	11.2523	-22.2418	2.95793	-7.51939	5.50327e-14	3.50163e-12
GCGGAAGCGTGCTGGGC|iMet-CAT-2-1|-|tsRNA	11.1914	-22.2339	2.95794	-7.5167	5.61774e-14	3.56905e-12
ATTGGTGGTTCAGTGGTAGAAT|Gly-GCC-3-1|-|tsRNA	6.44012	22.2405	2.95985	7.51407	5.73188e-14	3.63606e-12
CCGTGATCGTATAGTGGTTAGTACTCTGCG|His-GTG-1-3|-|tsRNA	11.0889	-22.2213	2.95795	-7.5124	5.80514e-14	3.67697e-12
TTAGGATTCGGCGCTCTCACCGCCGCGGCCCGGGTT|Glu-CTC-2-1|-|tsRNA	6.3966	22.2311	2.95988	7.51081	5.87623e-14	3.71638e-12
CATTGGTGGTTCAGTGGTAGAAT|Gly-GCC-2-4|-|tsRNA	11.0844	-22.2156	2.95795	-7.51047	5.89167e-14	3.72054e-12
GGTTAGGATTCGGCGCTC|Glu-CTC-1-6|-|tsRNA	8.15223	22.2232	2.95917	7.50993	5.91608e-14	3.73033e-12
TCCCTGGTGGTCTAGTGGTTAGGATTCGGCGCTCTCACCGCC|Glu-CTC-1-6|-|tsRNA	17.8915	-22.2025	2.95744	-7.50733	6.03462e-14	3.79936e-12
AGTGGTTAGGATTCGGCGC|Glu-CTC-1-2|-|tsRNA	10.9251	-22.1961	2.95797	-7.50383	6.19785e-14	3.89045e-12
CCGTGATCGTATAGTGGTTAGTA|His-GTG-1-2|-|tsRNA	16.3021	-22.1929	2.95752	-7.50388	6.19556e-14	3.89045e-12
GGTTAGGATTCGGCGCTCTCACCG|Glu-CTC-1-6|-|tsRNA	10.9112	-22.1942	2.95797	-7.50317	6.2294e-14	3.90441e-12
CCTTCCAAGCAGTTGACCCGGGTTCGAT|Gly-TCC-2-4|-|tsRNA	6.3035	22.2051	2.95992	7.50191	6.28923e-14	3.93603e-12
TTCGGCGCTCTCACCGCCGCGGCCCGGGT|Glu-CTC-1-6|-|tsRNA	6.18563	22.1871	2.95999	7.49569	6.5953e-14	4.12142e-12
TCCTCGTTAGTATAGTGGTGAGTATCC|Asp-GTC-2-8|-|tsRNA	6.24339	22.1748	2.95995	7.4916	6.80414e-14	4.2456e-12
GGCTCGTTGGTCTAGGGGTATGATTCTCGCT|Pro-AGG-2-7|-|tsRNA	10.5762	-22.1508	2.95802	-7.48839	6.97261e-14	4.34426e-12
ATTCGGCGCTCTCACCGCCGCGGCCCGGGTT|Glu-CTC-1-6|-|tsRNA	10.5202	-22.1454	2.95803	-7.48654	7.07143e-14	4.39929e-12
GGAGACCGGGGTTCGAT|Asp-GTC-2-7|-|tsRNA	6.06743	22.1583	2.96005	7.48577	7.11268e-14	4.41839e-12
GCCGTGATCGTATAGTGGTTAGTACTCTGCGTTGTGGCCGCAGCA|His-GTG-1-8|-|tsRNA	10.5528	-22.1408	2.95802	-7.48501	7.15413e-14	4.43757e-12
GACCTCGTGGCGCAACGGTAGCGCGTCTGACT|Trp-CCA-3-3|-|tsRNA	10.4506	-22.1379	2.95803	-7.484	7.20938e-14	4.46524e-12
CTGCCTTCCAAGCAGTTGACCCGGGTTCGAT|Gly-TCC-2-3|-|tsRNA	6.03252	22.1377	2.96007	7.4788	7.5006e-14	4.63875e-12
GGAGACCGGGGTTCGATTCCCCGACGGGGA|Asp-GTC-2-6|-|tsRNA	7.90408	22.1297	2.95926	7.47815	7.53789e-14	4.65444e-12
GATGTAGCTCAGTGGTAGAG|Ala-CGC-1-1|-|tsRNA	10.3167	-22.1202	2.95805	-7.47797	7.54817e-14	4.65444e-12
GTTTCCGTAGTGTAGTGGTTATCACGTTCGCCTCACAC|Val-CAC-5-1|-|tsRNA	10.1221	-22.0918	2.95808	-7.46829	8.12453e-14	5.00249e-12
GCGGGAGACCGGGGTTCGATT|Asp-GTC-2-10|-|tsRNA	5.79148	22.0971	2.96021	7.4647	8.34881e-14	5.13305e-12
GCTCTCACCGCCGCGGCCCGGGTTCGATTCCCGGTCAGGGAA|Glu-CTC-1-3|-|tsRNA	10.055	-22.08	2.95809	-7.46426	8.37667e-14	5.14264e-12
CCTCGTTAGTATAGTGGTGAGTATCCCCGCC|Asp-GTC-2-5|-|tsRNA	9.90618	-22.0641	2.95811	-7.45884	8.72875e-14	5.35095e-12
TTCGGGGGCGTGGGTTCG|Leu-AAG-2-1|-|tsRNA	9.80424	-22.0449	2.95813	-7.4523	9.17251e-14	5.60879e-12
ACGCGGGAGACCGGGGTTCGATTCCCCGACGGGGA|Asp-GTC-2-3|-|tsRNA	5.63529	22.061	2.96031	7.45225	9.1761e-14	5.60879e-12
GCCCGGATAGCTCAGTCGGTA|Lys-TTT-3-2|-|tsRNA	5.62238	22.058	2.96032	7.45124	9.24643e-14	5.64355e-12
GGGAGACCGGGGTTCGAT|Asp-GTC-2-2|-|tsRNA	5.55982	22.0449	2.96036	7.44671	9.56949e-14	5.82378e-12
TTGGTGGTTCAGTGGTAGAATT|Gly-GCC-2-2|-|tsRNA	5.55982	22.0449	2.96036	7.44671	9.56949e-14	5.82378e-12
CATTGGTGGTTCAGTGGTAGAATTCTC|Gly-GCC-2-1|-|tsRNA	9.50703	-22.0039	2.95817	-7.43835	1.01947e-13	6.19529e-12
ACGCGGGAGACCGGGGTTCGATTCCCCGACGGGGA|Asp-GTC-2-1|-|tsRNA	5.49032	22.0113	2.96041	7.43522	1.04396e-13	6.33493e-12
GCGGAAGCGTGCTGGGCCCATAACCCAGAGGTCGATGGAT|iMet-CAT-1-2|-|tsRNA	13.5871	21.9894	2.95815	7.43351	1.05756e-13	6.40819e-12
GGTAGCGTGGCCGAGCGG|Leu-AAG-2-3|-|tsRNA	9.36022	-21.9861	2.9582	-7.43226	1.06756e-13	6.45945e-12
GTAGTCGTGGCCGAGTGGTTAA|Ser-AGA-2-1|-|tsRNA	9.32475	-21.9792	2.95821	-7.4299	1.08678e-13	6.56628e-12
GTTTCCGTAGTGTAGTGGTTATCACGTTCGCCTCA|Val-CAC-1-4|-|tsRNA	5.34573	21.9918	2.96051	7.42837	1.09945e-13	6.63322e-12
ATTGGTGGTTCAGTGGTAGAAT|Gly-CCC-1-1|-|tsRNA	9.31101	-21.974	2.95821	-7.42815	1.1013e-13	6.63483e-12
CCCGGCTAGCTCAGTCGGTAGAGCATGAGA|Lys-CTT-2-5|-|tsRNA	13.6093	21.9724	2.95815	7.42777	1.10446e-13	6.64433e-12
CGTTGGTGGTATAGTGGTGAGCATA|Gly-TCC-2-5|-|tsRNA	9.25123	-21.968	2.95822	-7.42608	1.1186e-13	6.71979e-12
GTTAGGATTCGGCGCTCTCACCGCCGCGGCCCGGGTT|Glu-CTC-1-1|-|tsRNA	5.28183	21.9754	2.96056	7.42272	1.14737e-13	6.87469e-12
GTTTCCGTAGTGTAGTGGTTATCACG|Val-AAC-1-4|-|tsRNA	9.2086	-21.958	2.95823	-7.42269	1.14767e-13	6.87469e-12
CGTTGGTGGTATAGTGG|Gly-TCC-2-1|-|tsRNA	9.16454	-21.9555	2.95823	-7.42185	1.15498e-13	6.90864e-12
TCCCTGGTGGTCTAGTGGCTAGGATTCGGC|Glu-TTC-4-1|-|tsRNA	9.14543	-21.9515	2.95824	-7.42048	1.16695e-13	6.97028e-12
CCCGGATAGCTCAGTCGGTAGAGCATCAGACT|Lys-TTT-3-4|-|tsRNA	9.1365	-21.9503	2.95824	-7.42005	1.17077e-13	6.98313e-12
GCATTGGTGGTTCAGTGGTAGAATTCTCGCCTGCCACGCGGGAGGCCCGGGTTCG|Gly-GCC-2-1|-|tsRNA	5.23436	21.9599	2.96059	7.41739	1.19449e-13	7.11451e-12
CCCGGATAGCTCAGTCGGTAGAGCA|Lys-TTT-3-3|-|tsRNA	17.992	-21.915	2.95744	-7.41015	1.26161e-13	7.50365e-12
AGTGGTTAGGATTCGGCGCTCTCACCG|Glu-CTC-2-1|-|tsRNA	8.91017	-21.9153	2.95828	-7.40812	1.28103e-13	7.60835e-12
GGTTAGGATTCGGCGCTCTCACCGCC|Glu-CTC-1-2|-|tsRNA	22.5288	-21.9012	2.95727	-7.40589	1.30272e-13	7.72621e-12
GGCTCGTTGGTCTAGGGGTATGA|Pro-AGG-2-8|-|tsRNA	8.84395	-21.9062	2.95829	-7.40502	1.31129e-13	7.76609e-12
GGTGTAGCTCAGTGGTAGA|Ala-AGC-2-2|-|tsRNA	8.74064	-21.8886	2.95831	-7.39903	1.37186e-13	8.11334e-12
CGTAGTGTAGTGGTTATCACGTTCGCC|Val-CAC-1-4|-|tsRNA	4.98935	21.8989	2.96078	7.3963	1.40031e-13	8.26991e-12
GCCCGGATAGCTCAGTCGG|Lys-TTT-3-1|-|tsRNA	4.96707	21.8912	2.9608	7.39366	1.42838e-13	8.42381e-12
CGCGGGAGACCGGGGTTCGATTCCCCGA|Asp-GTC-2-4|-|tsRNA	4.88801	21.8713	2.96087	7.38677	1.50436e-13	8.85945e-12
CCCGGATAGCTCAGTCG|Lys-TTT-3-1|-|tsRNA	4.9575	21.8681	2.96081	7.38584	1.51498e-13	8.9095e-12
AGCGGAAGCGTGCTGGGCCCA|iMet-CAT-1-1|-|tsRNA	8.55107	-21.842	2.95835	-7.38319	1.54545e-13	9.07596e-12
CCCGGATAGCTCAGTCGGT|Lys-TTT-3-4|-|tsRNA	8.96496	-21.8377	2.95827	-7.38192	1.56025e-13	9.15005e-12
GTTTCCGTAGTGTAGTGGTTATCACG|Val-AAC-1-3|-|tsRNA	8.3875	-21.8331	2.95838	-7.38009	1.58188e-13	9.26394e-12
GTGATCGTATAGTGGTTAGTACTCTGCGTT|His-GTG-1-5|-|tsRNA	8.33181	-21.8205	2.95839	-7.37581	1.63353e-13	9.55307e-12
GCCCGGATAGCTCAGTC|Lys-TTT-3-2|-|tsRNA	4.76661	21.8361	2.96098	7.37462	1.64818e-13	9.6253e-12
TTGGTGGTTCAGTGGTAGAATTCTCGCCTGCCACGCGGGA|Gly-GCC-3-1|-|tsRNA	8.21873	-21.8045	2.95842	-7.37033	1.70212e-13	9.92653e-12
CGGGAGACCGGGGTTCGATTCCCCGACGGGG|Asp-GTC-2-7|-|tsRNA	8.10016	-21.7807	2.95845	-7.3622	1.80901e-13	1.05352e-11
AGTGGTTAGGATTCGGCGCT|Glu-CTC-1-7|-|tsRNA	8.52693	-21.7738	2.95835	-7.36012	1.83742e-13	1.06858e-11
GTTTCCGTAGTGTAGTGGTTATCACGTTCGCCTCA|Val-CAC-1-5|-|tsRNA	8.02465	-21.7699	2.95846	-7.35852	1.85964e-13	1.08001e-11
GTTTCCGTAGTGTAGTGGTTATCACG|Val-CAC-1-6|-|tsRNA	7.981	-21.7618	2.95847	-7.35577	1.8983e-13	1.10094e-11
GGCCGGTTAGCTCAGTTGGTAAGAG|Ile-GAT-1-1|-|tsRNA	7.96539	-21.7602	2.95848	-7.35519	1.90653e-13	1.10418e-11
ATTGGTGGTTCAGTGGTAGAATTCTCGCCTGCCAC|Gly-GCC-2-1|-|tsRNA	4.61411	21.7656	2.96112	7.35047	1.97506e-13	1.1423e-11
CTCTCACCGCCGCGGCCCGGGTTCGATTCCCGGTCAGGGAA|Glu-CTC-1-6|-|tsRNA	4.61069	21.7558	2.96113	7.34714	2.02494e-13	1.16953e-11
TGGTGGTTCAGTGGTAGAATTCTCGCCTGCCACGCGGGAGG|Gly-GCC-2-3|-|tsRNA	4.56368	21.7502	2.96117	7.34513	2.05566e-13	1.18401e-11
TGAATCCAGCGATCCGAGTTC|Gln-CTG-2-1|-|tsRNA	4.56368	21.7502	2.96117	7.34513	2.05566e-13	1.18401e-11
GCTCGTTGGTCTAGGGGTATGATTC|Pro-CGG-1-3|-|tsRNA	7.79475	-21.7292	2.95852	-7.34464	2.0632e-13	1.1851e-11
TCTCTTCGGGGGCGTGGGT|Leu-TAG-2-1|-|tsRNA	4.47102	21.7497	2.96127	7.34472	2.06185e-13	1.1851e-11
TTTCCGTAGTGTAGTGGTTATC|Val-AAC-4-1|-|tsRNA	7.72952	-21.7195	2.95853	-7.34131	2.11514e-13	1.21177e-11
CGTTGGTGGTATAGTGGTGAGCATAGCTGCCTTCCAAGCAGTTG|Gly-TCC-2-6|-|tsRNA	7.76174	-21.7194	2.95853	-7.34129	2.11542e-13	1.21177e-11
CCGCCGCGGCCCGGGTT|Glu-CTC-1-4|-|tsRNA	4.40152	21.7129	2.96134	7.33212	2.26539e-13	1.29591e-11
ATTGGTGGTTCAGTGGTAGAATTCTC|Gly-GCC-2-6|-|tsRNA	7.47558	-21.6696	2.9586	-7.32428	2.4019e-13	1.37182e-11
TCTCACCGCCGCGGCCCGGGT|Glu-CTC-1-4|-|tsRNA	7.46553	-21.6679	2.9586	-7.32371	2.41206e-13	1.37182e-11
CGGGAGACCGGGGTTCGATT|Asp-GTC-2-3|-|tsRNA	4.27658	21.6892	2.96148	7.32378	2.41083e-13	1.37182e-11
CGGCGCTCTCACCGCCGCGGCCCGGGTT|Glu-CTC-1-6|-|tsRNA	7.45478	-21.6676	2.9586	-7.32358	2.41446e-13	1.37182e-11
CGCGGGAGACCGGGGTTCGATTCCCCGACGGGGA|Asp-GTC-2-10|-|tsRNA	4.27658	21.6892	2.96148	7.32378	2.41083e-13	1.37182e-11
AGCGGAAGCGTGCTGGGCCCA|iMet-CAT-1-7|-|tsRNA	4.23936	21.6796	2.96152	7.32044	2.47152e-13	1.40234e-11
CCTGTCACGCGGGAGACCGGGGTTCGATTCCCCGA|Asp-GTC-2-5|-|tsRNA	7.27292	-21.6339	2.95865	-7.31209	2.6301e-13	1.49031e-11
AGTCGGTAGAGCATGAGACT|Lys-CTT-2-5|-|tsRNA	7.22877	21.6327	2.9595	7.30959	2.67964e-13	1.51633e-11
AGTGGTTATCACGTTCGCCT|Val-CAC-1-6|-|tsRNA	7.15478	-21.6116	2.95869	-7.30445	2.7841e-13	1.57332e-11
GCGTTGGTGGTATAGTGGTGAGCATA|Gly-TCC-2-1|-|tsRNA	4.08434	21.618	2.9617	7.2992	2.89489e-13	1.63372e-11
GGTAGCGTGGCCGAGCGGTCTAAGGC|Leu-AAG-2-2|-|tsRNA	7.07698	-21.5947	2.95871	-7.29869	2.90579e-13	1.63547e-11
CATTGGTGGTTCAGTGGTAGAATTCTCGCCTG|Gly-GCC-2-6|-|tsRNA	7.07698	-21.5947	2.95871	-7.29869	2.90579e-13	1.63547e-11
TTGGTGGTTCAGTGGTAGAATTCTCGCCTGCCACGCGGG|Gly-GCC-2-6|-|tsRNA	6.94678	-21.5669	2.95875	-7.28921	3.11779e-13	1.75244e-11
GCTCTCACCGCCGCGGCCCGG|Glu-CTC-1-6|-|tsRNA	6.82118	-21.5422	2.95879	-7.28074	3.31984e-13	1.86351e-11
CCTTCCAAGCAGTTGACCCGGG|Gly-TCC-2-6|-|tsRNA	6.45901	21.546	2.95984	7.27944	3.35218e-13	1.87915e-11
ATTGGTGGTTCAGTGGTAG|Gly-GCC-3-1|-|tsRNA	6.7511	-21.5302	2.95881	-7.27663	3.42263e-13	1.91608e-11
GGTGTAGCTCAGTGGTAGAG|Val-AAC-6-1|-|tsRNA	6.7093	-21.5213	2.95883	-7.27358	3.50077e-13	1.95461e-11
GCTCTCACCGCCGCGGCCCGGGTTCGATTCCCGGTCAGG|Glu-CTC-1-2|-|tsRNA	6.7093	-21.5213	2.95883	-7.27358	3.50077e-13	1.95461e-11
GCCGTGATCGTATAGTGGTTAGTACTCTGCGTTGTGGCCGCAG|His-GTG-1-4|-|tsRNA	10.0193	-21.5018	2.95809	-7.26881	3.62658e-13	2.02216e-11
GCCCGGCTAGCTCAGTCGGTAGAGCATG|Lys-CTT-1-2|-|tsRNA	3.81091	21.5299	2.96206	7.26854	3.63395e-13	2.02358e-11
GGGGGCGTGGGTTCGAATC|Leu-AAG-2-4|-|tsRNA	3.80883	21.5289	2.96207	7.26821	3.64287e-13	2.02585e-11
AGTGGTTAGGATTCGGCGCT|Glu-CTC-1-4|-|tsRNA	6.62064	-21.5029	2.95885	-7.26729	3.66758e-13	2.03689e-11
GCGGGAGACCGGGGTTCGATTCCCCGACGG|Asp-GTC-2-2|-|tsRNA	3.77604	21.5238	2.96211	7.26636	3.69296e-13	2.04827e-11
CGCTCTCACCGCCGCGGCCCGGGTT|Glu-CTC-2-1|-|tsRNA	14.5376	-21.4876	2.95763	-7.26513	3.72674e-13	2.06428e-11
CCCGGCTAGCTCAGTCGGTAGAGCATGAGACT|Lys-CTT-2-3|-|tsRNA	6.52667	-21.4816	2.95889	-7.26003	3.86995e-13	2.14078e-11
TTTCCGTAGTGTAGTGGTTATCACGTTC|Val-CAC-1-3|-|tsRNA	6.49736	-21.4756	2.9589	-7.25798	3.92903e-13	2.1706e-11
TCACGCGGGAGACCGGGGTTCGATTCCCCGACGGGGAG|Asp-GTC-2-3|-|tsRNA	10.4688	21.4538	2.95861	7.2513	4.12782e-13	2.27742e-11
CCCGGATAGCTCAGTCGGTAGAGCAT|Lys-TTT-3-5|-|tsRNA	3.63705	21.4496	2.96232	7.24081	4.46012e-13	2.45752e-11
TCACCGCCGCGGCCCGGGTT|Glu-CTC-1-3|-|tsRNA	6.09882	-21.387	2.95905	-7.22766	4.91381e-13	2.70395e-11
CGGAAGCGTGCTGGGCCCATAAC|iMet-CAT-1-1|-|tsRNA	3.43017	21.3994	2.96266	7.22302	5.08445e-13	2.79418e-11
CTCTTCGGGGGCGTGGGTTC|Leu-AAG-3-1|-|tsRNA	6.99943	-21.2816	2.95873	-7.19281	6.34703e-13	3.48347e-11
GTTTCCGTAGTGTAGTGGTTATCAC|Val-AAC-1-5|-|tsRNA	3.22988	21.3097	2.96303	7.19188	6.39068e-13	3.50284e-11
GGTTCCATGGTGTAATGGTTAGCACTCTGG|Gln-CTG-1-5|-|tsRNA	5.64222	-21.2809	2.95924	-7.19133	6.41647e-13	3.51239e-11
CGTGATCGTATAGTGGTTAGTACTCTGCGTTGTGGCCGCAGCA|His-GTG-1-8|-|tsRNA	5.61928	-21.2733	2.95925	-7.18874	6.53913e-13	3.57487e-11
GCGGGAGACCGGGGTTCGATTCCCC|Asp-GTC-2-10|-|tsRNA	5.4886	-21.2243	2.95932	-7.17205	7.38845e-13	4.03392e-11
GTGGTCTAGTGGTTAGGATTCGGC|Glu-CTC-1-3|-|tsRNA	22.1508	-21.2016	2.95728	-7.16927	7.53964e-13	4.11111e-11
TCCCTGGTGGTCTAGTGGCTAGGATTCGGCGCTTTCACC|Glu-TTC-3-1|-|tsRNA	13.002	21.1167	2.95822	7.1383	9.44955e-13	5.14583e-11
AGCCAGGGATTGTGGGT|Arg-CCT-3-1|-|tsRNA	5.02256	-21.1152	2.95957	-7.13454	9.71085e-13	5.27443e-11
TCTCACCGCCGCGGCCCGGGT|Glu-CTC-1-1|-|tsRNA	5.02256	-21.1152	2.95957	-7.13454	9.71085e-13	5.27443e-11
AGCGGTTAGGATTCCTGGTT|Glu-TTC-1-2|-|tsRNA	5.02069	-21.1143	2.95957	-7.13426	9.73102e-13	5.27854e-11
GGGGTATAGCTCAGGGGTAGAGCATTTGACTGCAGATC|Cys-GCA-8-1|-|tsRNA	2.83682	21.1409	2.96391	7.13277	9.83681e-13	5.32903e-11
TCTTCGGGGGCGTGGGT|Leu-AAG-2-4|-|tsRNA	4.9332	-21.0903	2.95962	-7.12603	1.03303e-12	5.58914e-11
AGTCGGTAGAGCATCAGACT|Lys-TTT-4-1|-|tsRNA	4.60722	-20.9959	2.95983	-7.09363	1.30641e-12	7.05916e-11
CGTGATCGTATAGTGGTTAGTA|His-GTG-1-8|-|tsRNA	7.01063	-20.9598	2.95873	-7.08406	1.39991e-12	7.55462e-11
GCCGTGATCGTATAGTGGTTAGTACTCT|His-GTG-1-7|-|tsRNA	5.29258	-20.7476	2.95941	-7.01072	2.37098e-12	1.27786e-10
TGGTCTAGTGGTTAGGATTCGGCGCT|Glu-CTC-1-5|-|tsRNA	3.75965	20.6545	2.96213	6.97285	3.10574e-12	1.67172e-10
GAGACCGGGGTTCGATTCCCCGACGGGGAG|Asp-GTC-2-10|-|tsRNA	12.4307	-20.58	2.95781	-6.95786	3.4548e-12	1.85722e-10
ATTGGTGGTTCAGTGGTAGAATTCTCGCCTGCCACGC|Gly-GCC-2-6|-|tsRNA	13.6224	-20.5529	2.9577	-6.94894	3.68046e-12	1.976e-10
TCCCTGGTGGTCTAGTGGTTAGGATTCGGCGCTCTCA|Glu-CTC-1-7|-|tsRNA	7.67404	-20.4778	2.95855	-6.92157	4.46673e-12	2.39507e-10
GGTAGCGTGGCCGAGCGGTCTAAG|Leu-AAG-2-3|-|tsRNA	7.63168	-20.1272	2.95856	-6.80303	1.02439e-11	5.48578e-10
GTTTCCGTAGTGTAGTGGTTATCACGTTCGCCTA|Val-AAC-1-5|-|tsRNA	5.42082	20.1179	2.96046	6.79555	1.07897e-11	5.7707e-10
CTCGTTGGTCTAGGGGTATGATTCTCGCTT|Pro-AGG-2-4|-|tsRNA	5.55229	-19.8705	2.95928	-6.71461	1.88565e-11	1.00723e-09
CGCGGGAGACCGGGGTTCGATTCCCCG|Asp-GTC-2-1|-|tsRNA	6.43749	-19.4245	2.95892	-6.56474	5.21234e-11	2.78064e-09
ATTGGTGGTTCAGTGGTAGAATTCTCGCCTGCCACGCGGGAGGCCCGGG|Gly-GCC-3-1|-|tsRNA	30.2225	-8.38862	2.17864	-3.8504	0.000117927	0.00628309
TTCGGGGGCGTGGGTTCG|Leu-AAG-2-2|-|tsRNA	132.042	10.6302	2.79556	3.80252	0.000143233	0.00762171
CGTGATCGTATAGTGGTTAGTACTCTGCGTTGTGGCCGCAGCA|His-GTG-1-5|-|tsRNA	47.2194	10.3668	2.73457	3.79104	0.000150021	0.00797276
TCTCACCGCCGCGGCCCGGGTTC|Glu-CTC-1-4|-|tsRNA	35.7659	-8.63139	2.37702	-3.63119	0.00028212	0.0149741
TCCTCGTTAGTATAGTGGTGAGTATCCCCGCCTGT|Asp-GTC-2-7|-|tsRNA	40.0811	9.78128	2.7673	3.5346	0.0004084	0.0216493
GGGGTGTAGCTCAGTGGTA|Val-AAC-6-1|-|tsRNA	42.4517	9.12479	2.6246	3.47664	0.000507732	0.026881
AGGGCTTAGCTTAATTAAAGTGGCTGA|ENST00000387392.1|MT-TA|Mt_tsRNA	10.9149	-6.21919	1.82823	-3.40176	0.000669536	0.0354027
GGATTCCTGGTTTTCACCCAGGCGGCCCGGGTT|Glu-TTC-2-1|-|tsRNA	12.4383	7.35069	2.16326	3.39798	0.000678864	0.0358507
GCCCGGCTAGCTCAGTCGGTAGAGCATGAGACTCTTAATCT|Lys-CTT-2-3|-|tsRNA	41.0862	-8.83129	2.63146	-3.35604	0.000790674	0.0417028
GCCCGGATAGCTCAGTCGGTAGAGCATCAGACTTT|Lys-TTT-3-4|-|tsRNA	1491.9	9.53839	2.89296	3.2971	0.000976875	0.051459
GCTGATAACACCAAGGTCGCGG|Ile-GAT-1-1|-|tsRNA	32.7101	-8.50218	2.65822	-3.19845	0.00138168	0.0726915
GCGTTGGTGGTATAGTGGTGAGCATAGCTGCCTTCCAAGCAGTTGACCCGG|Gly-TCC-2-3|-|tsRNA	32.6057	8.56552	2.72494	3.14337	0.00167012	0.0877567
CCCGGCTAGCTCAGTCGGTAGAGCATGGGACTCT|Lys-CTT-4-1|-|tsRNA	9.98363	6.74009	2.15798	3.12334	0.00178813	0.0938397
TCGGGGGCGTGGGTTCG|Leu-AAG-2-4|-|tsRNA	86.517	8.22259	2.63593	3.11942	0.00181205	0.0949764
TCCTCGTTAGTATAGTGGTGAGTATCCCC|Asp-GTC-2-7|-|tsRNA	24.2808	-8.0725	2.5892	-3.11776	0.00182228	0.0953935
CTGGTGGTCTAGTGGTTAGGATTCGGCGCT|Glu-CTC-1-6|-|tsRNA	12.7588	-8.98155	2.95778	-3.03659	0.00239272	0.125099
GGCTAGCTCAGTCGGTAGAGCATGGGACT|Lys-CTT-1-1|-|tsRNA	12.3133	-7.09309	2.3372	-3.03487	0.00240638	0.125656
CTCTTCGGGGGCGTGGGTTCG|Leu-TAG-2-1|-|tsRNA	24.7724	-6.48198	2.15435	-3.00879	0.00262291	0.136792
GCTCTCACCGCCGCGGCCCG|Glu-CTC-1-4|-|tsRNA	19.4838	-7.7551	2.58487	-3.00019	0.00269814	0.140541
TTCGGGGGCGTGGGTTC|Leu-AAG-2-2|-|tsRNA	128.864	8.75081	2.93595	2.98057	0.00287709	0.149676
GCCCGGCTAGCTCAGTCGGTAGAGCATGGGACTCTTAAT|Lys-CTT-1-2|-|tsRNA	7.77082	-6.42941	2.16389	-2.97122	0.00296619	0.154121
TCGGTAGAGCATGAGACTCTTAATCTCAGGGTCGTGGGTT|Lys-CTT-2-3|-|tsRNA	17.4748	8.68641	2.95781	2.93677	0.00331652	0.17211
TTCGGCGCTTTCACCGCCGCGGCCCGGGTT|Glu-TTC-4-2|-|tsRNA	17.1438	-7.57053	2.57925	-2.93517	0.00333364	0.172785
GTTCCATAGTGTAGTGGTTATCACGTCTGCTTTA|Val-TAC-1-2|-|tsRNA	10.6679	-6.56036	2.2721	-2.88735	0.00388498	0.201112
AAACATCAGATTGTGAATCTGACAACAGAGG|ENST00000387441.1|MT-TH|Mt_tsRNA	7.66693	-5.12361	1.79438	-2.85537	0.00429864	0.222252
GGGTATGATTCTCGCTTCGGGTGC|Pro-CGG-1-2|-|tsRNA	8.78824	-6.60673	2.3192	-2.84872	0.00438962	0.226676
TTCTTGCGACCCGGGTTC|Gly-CCC-2-1|-|tsRNA	13.2485	-6.87854	2.4195	-2.84296	0.00446962	0.230524
ATTGGTGGTTCAGTGGTAGAATTCTCGCCTGCCACGCGGGAGGCCCGGGTT|Gly-GCC-2-3|-|tsRNA	451.761	8.19289	2.89528	2.82974	0.00465857	0.239974
CTGCCTTCCAAGCAGTTGACCCGGGTTC|Gly-TCC-2-5|-|tsRNA	13.8207	-7.25946	2.57195	-2.82254	0.00476443	0.245126
ACGAGGTGGCCGAGTGGTTAAGGC|Ser-GCT-3-1|-|tsRNA	13.0976	-7.182	2.55528	-2.81065	0.00494409	0.254057
GGGGGTATAGCTCAGTGGTAGAGCATTTGACT|Cys-GCA-4-1|-|tsRNA	2042.48	8.10456	2.88743	2.80684	0.00500294	0.256766
AGTGGTAGAATTCTCGCCTCCCACGC|Gly-CCC-1-2|-|tsRNA	10.7435	7.14284	2.54986	2.80127	0.00509025	0.260928
GTCTCTTCGGGGGCGTGGGTT|Leu-TAG-2-1|-|tsRNA	17.155	7.81797	2.79883	2.79329	0.00521744	0.267121
GTGGTCTAGTGGTTAGGATTCGGCGCTC|Glu-CTC-1-1|-|tsRNA	9.10246	-8.21445	2.95825	-2.7768	0.00548976	0.280721
CCATATGGTCTAGCGGTTAGGATTCCTGGTTTT|Glu-TTC-1-2|-|tsRNA	11.2745	7.2092	2.60701	2.76531	0.0056868	0.290442
TGGTCTAGTGGTTAGGATTCGGCGCT|Glu-CTC-1-7|-|tsRNA	20.5053	8.0734	2.95763	2.72968	0.00633954	0.323386
AGTGGTTAGGATTCGGCGCTCT|Glu-CTC-1-3|-|tsRNA	16.9345	-7.22744	2.66274	-2.71428	0.00664194	0.3384
GGGGGTATAGCTCAGGGGTAGAGCACTTGACTGC|Cys-GCA-3-1|-|tsRNA	6.69458	-5.89418	2.17256	-2.71301	0.00666748	0.339289
AGTGGTTAGGATTCGGCGCTCT|Glu-CTC-1-4|-|tsRNA	19.5221	8.00369	2.95769	2.70606	0.00680859	0.34605
CCTCACACGCGAAAGGTCCCCGG|Val-CAC-1-4|-|tsRNA	57.122	-7.02239	2.60294	-2.69787	0.00697852	0.354257
CGCGGGAGACCGGGGTTCAATTCCCCGAC|Asp-GTC-1-1|-|tsRNA	8.01417	5.5646	2.06537	2.69424	0.00705488	0.357701
TCCCTGGTGGTCTAGTGGTTAGGATTCGGCGCTCTCACCGC|Glu-CTC-1-3|-|tsRNA	392.785	7.77076	2.8939	2.68522	0.00724821	0.366616
GCCCGGCTAGCTCAGTCGGTAGAGCATGAGACTC|Lys-CTT-2-1|-|tsRNA	84.1521	7.8612	2.92746	2.68533	0.00724588	0.366616
GGGAGACCGGGGTTCGA|Asp-GTC-2-7|-|tsRNA	22.0813	-7.93529	2.95691	-2.68364	0.00728251	0.367907
AGTGGTCTGGGGTGCAGGCTTCAAACCTG|SeC-TCA-1-1|-|tsRNA	7.02892	-6.28376	2.348	-2.67622	0.00744586	0.375707
AATCCAGCGATCCGAGTTCAAAT|Gln-CTG-1-4|-|tsRNA	10.0669	-6.80236	2.5517	-2.66581	0.00768028	0.387069
TCCCTGGTGGTCTAGTGGCTAGGATTCGGCGCTTTCAC|Glu-TTC-14-1|-|tsRNA	15.2261	-6.59952	2.47823	-2.663	0.00774476	0.389851
AAAAAGTCATGGAGGCCATGG|ENST00000387416.2|MT-TS1|Mt_tsRNA	8.72248	-3.8582	1.44987	-2.66107	0.00778935	0.391625
GCCCGGCTAGCTCAGTCGGTAGAGCATGAGACT|Lys-CTT-2-4|-|tsRNA	28952.4	-7.59564	2.8855	-2.63234	0.00847981	0.425829
GGGGTATAGCTCAGGGGTAGAGCATTTGACT|Cys-GCA-9-1|-|tsRNA	79.993	7.65921	2.92395	2.61948	0.00880649	0.441177
CACGCGGGAGACCGGGGTTCGATTCCCCGA|Asp-GTC-2-4|-|tsRNA	19.3686	-7.74599	2.95701	-2.61954	0.0088049	0.441177
AATCCAGCGATCCGAGTTC|Gln-CTG-4-1|-|tsRNA	16.2651	7.7378	2.9579	2.61598	0.00889725	0.445192
TCTAGTGGTTAGGATTCGGCGCTCTCACCGCC|Glu-CTC-2-1|-|tsRNA	16.0248	7.71852	2.95323	2.61359	0.0089597	0.447782
CTTCCAAGCAGTTGACCCGGGT|Gly-TCC-2-4|-|tsRNA	94.1171	7.60635	2.91705	2.60755	0.00911926	0.455214
CACCGCCGCGGCCCGGGTTCGATTCCCGGTCAGGGAA|Glu-CTC-1-4|-|tsRNA	11.9893	7.29965	2.80237	2.60481	0.00919242	0.45832
GCCCGGATAGCTCAGTCGGTAGAGCA|Lys-TTT-3-3|-|tsRNA	200.939	7.53013	2.8995	2.59704	0.00940308	0.467711
CCTTCCAAGCAGTTGACCC|Gly-TCC-2-1|-|tsRNA	12.3744	-6.36866	2.45204	-2.59729	0.00939635	0.467711
GCCCGGCTAGCTCAGTCGGTAGAGCATGAGAC|Lys-CTT-2-1|-|tsRNA	466.903	-7.50956	2.89377	-2.59508	0.00945694	0.469833
CCGGCTAGCTCAGTCGGTAGAGCATGAG|Lys-CTT-2-3|-|tsRNA	15.2187	7.6437	2.94948	2.59154	0.00955464	0.474125
TGGTTTTCACCCAGGCGGCCCGGGTTCGACTCCCGGTGTG|Glu-TTC-2-2|-|tsRNA	7.116	6.54357	2.5401	2.5761	0.00999207	0.495245
CCCGGATAGCTCAGTCGGTAGAGCATCAGACTT|Lys-TTT-3-3|-|tsRNA	17.6822	-7.61465	2.95708	-2.57506	0.0100223	0.496157
GTCGGTAGAGCATGAGACT|Lys-CTT-2-3|-|tsRNA	11.1464	7.19467	2.79679	2.57248	0.0100974	0.499286
CTGTCACGCGGGAGACCGGGGTTCGATTCCCCGACGGG|Asp-GTC-2-6|-|tsRNA	10.4318	7.1015	2.77105	2.56274	0.0103849	0.512895
GTGGTCTGGGGTGCAGGCTTCAAACCTGTAGCTG|SeC-TCA-2-1|-|tsRNA	4.72696	5.66081	2.21046	2.56092	0.0104395	0.514987
CATTGGTGGTTCAGTGGTA|Gly-GCC-2-5|-|tsRNA	17.1186	-7.56799	2.95711	-2.55925	0.0104897	0.516856
GCATTGGTGGTTCAGTGGTAGAATTCTCGCCTG|Gly-GCC-3-1|-|tsRNA	842.179	7.39092	2.88844	2.5588	0.0105036	0.516931
AGACCGGGGTTCGATTCC|Asp-GTC-2-9|-|tsRNA	12.9927	-7.17025	2.80451	-2.55668	0.0105675	0.519469
GTTGGTGGTATAGTGGTGAG|Gly-TCC-2-1|-|tsRNA	14.2753	7.54967	2.95808	2.55222	0.010704	0.525559
GCCCGGATAGCTCAGTCGGTAGAGCATCAGAC|Lys-TTT-3-3|-|tsRNA	2789.08	-7.36177	2.88664	-2.55029	0.0107633	0.527853
GGTAGCGTGGCCGAGCGGTC|Leu-AAG-2-2|-|tsRNA	14.1719	7.53916	2.95809	2.54866	0.0108139	0.529717
TGCCTTCCAAGCAGTTGACCCGG|Gly-TCC-1-1|-|tsRNA	16.6506	-7.52816	2.95713	-2.54576	0.0109039	0.533502
GCCCGGCTAGCTCAGTCGGTAGAGCATGGGACTCT|Lys-CTT-4-1|-|tsRNA	561.538	-7.35969	2.89168	-2.54513	0.0109238	0.533853
CATTGGTGGTTCAGTGGTAGAATTCTCGC|Gly-GCC-2-1|-|tsRNA	14.0216	7.52331	2.95811	2.54328	0.0109816	0.53543
TAAGCCAGGGATTGTGGG|Arg-CCT-3-1|-|tsRNA	14.0136	7.52364	2.95811	2.54339	0.0109781	0.53543
TCACGCGGGAGACCGGGGTTCGATTCCCCGACGGGGAG|Asp-GTC-2-10|-|tsRNA	13.8615	7.50717	2.95813	2.53781	0.0111548	0.543242
GGGGTGTAGCTCAGTGGTAGA|Ala-TGC-1-1|-|tsRNA	13.8385	7.50442	2.95813	2.53688	0.0111845	0.544055
AGGTCGCGGGTTCGATCC|Ile-AAT-7-2|-|tsRNA	16.2536	-7.49315	2.95715	-2.53391	0.0112798	0.548059
GCCGTGATCGTATAGTGGTTAGTA|His-GTG-1-2|-|tsRNA	13.7266	7.49328	2.95814	2.53311	0.0113057	0.548678
CCTTCCAAGCAGTTGACCCGGGTTCGATTC|Gly-TCC-2-1|-|tsRNA	16.1125	-7.48073	2.95716	-2.5297	0.0114159	0.553193
CGTAGTGTAGTGGTTATCACGTTCGCCT|Val-CAC-5-1|-|tsRNA	12.276	-7.08809	2.80226	-2.52942	0.0114251	0.553193
TGGTTAGGATTCGGCGCTCTCACCG|Glu-CTC-1-2|-|tsRNA	13.4478	7.46338	2.95817	2.52297	0.0116369	0.562798
GGATGTAGCTCAGTGGTAGA|Ala-CGC-1-1|-|tsRNA	13.3386	7.45194	2.95818	2.51909	0.0117658	0.568378
CGGGAGACCGGGGTTCGATTCCCCGACGG|Asp-GTC-2-2|-|tsRNA	10.0656	7.04557	2.80305	2.51354	0.0119527	0.57674
GGGGGCGTGGGTTCGAATC|Leu-TAG-2-1|-|tsRNA	10.4929	-6.5385	2.60574	-2.50927	0.0120982	0.583092
CCTGTCACGCGGGAGACCGGGGTTCGATTCCCCGAC|Asp-GTC-2-11|-|tsRNA	10.4914	-6.52961	2.60438	-2.50717	0.0121703	0.585892
CCCGGATAGCTCAGTCGGTAGA|Lys-TTT-3-3|-|tsRNA	11.6249	-7.00978	2.80159	-2.50208	0.0123468	0.593706
CTTTACACGCAGAAGGTCCTGGGTTCGAGCCCCAGTGGAAC|Val-TAC-1-1|-|tsRNA	15.2064	-7.39708	2.95722	-2.50137	0.0123715	0.594215
CTGTCACGCGGGAGACCGGGGTTCGATTCCCCGACGGG|Asp-GTC-2-11|-|tsRNA	11.2894	-6.96751	2.79093	-2.49648	0.0125431	0.601768
CCGTAGTGTAGTGGTTATCACGTTCGCC|Val-CAC-1-4|-|tsRNA	15.0394	-7.38094	2.95723	-2.4959	0.0125638	0.602071
GGTTAGGATTCGGCGCT|Glu-CTC-1-4|-|tsRNA	12.6755	7.37742	2.95827	2.49383	0.0126373	0.604902
GGTAGCGTGGCCGAGCGG|Leu-AAG-1-3|-|tsRNA	83.5392	7.26234	2.91359	2.49257	0.0126822	0.606358
TTTCCGTAGTGTAGCGGTTATCACATTCGCCTCAC|Val-CAC-3-1|-|tsRNA	4.63988	-5.68391	2.28208	-2.49067	0.0127502	0.608917
CCTGTCACGCGGGAGACCGGGGTTCGATT|Asp-GTC-2-5|-|tsRNA	12.4133	7.3477	2.9583	2.48376	0.0130004	0.620134
GTTGGTGGTATAGTGGTGAG|Gly-TCC-2-2|-|tsRNA	8.97283	6.88213	2.7717	2.483	0.0130282	0.620134
CTAGTGGTTAGGATTCGGCGCT|Glu-CTC-1-2|-|tsRNA	12.3821	7.34536	2.9583	2.48296	0.0130295	0.620134
CTGTCACGCGGGAGACCGGGGTTCGATTCCCCGACG|Asp-GTC-2-7|-|tsRNA	8.86594	6.86535	2.76699	2.48116	0.0130954	0.622566
TCACGCGGGAGACCGGGGTTCGATTCCCCGACGG|Asp-GTC-2-11|-|tsRNA	10.8939	-6.91621	2.78973	-2.47916	0.0131691	0.625359
CGTTGGTGGTATAGTGGTG|Gly-TCC-2-1|-|tsRNA	121.543	-7.21414	2.91146	-2.47785	0.0132178	0.626965
GGGGATGTAGCTCAGTGGTAGAG|Ala-TGC-3-2|-|tsRNA	12.2268	7.32531	2.95833	2.47617	0.0132801	0.62779
GCCGTGATCGTATAGTGGTTAGTACTCTGC|His-GTG-1-7|-|tsRNA	12.2268	7.32531	2.95833	2.47617	0.0132801	0.62779
GCGGGAGACCGGGGTTCGATTCCCCGAC|Asp-GTC-3-1|-|tsRNA	12.2134	7.32633	2.95833	2.47651	0.0132674	0.62779
CGTTGGTGGTATAGTGGTGAGCATAGCTGCCTTCCAAGCAGTTGACCCGGGT|Gly-TCC-2-2|-|tsRNA	14.0999	-7.28814	2.94421	-2.47541	0.0133082	0.628409
GCGGGAGACCGGGGTTCGATTCCCCGACGGGG|Asp-GTC-2-4|-|tsRNA	9.89677	-6.45338	2.6112	-2.47142	0.0134578	0.634758
GCTTTCACCGCCGCGGCCCGGGTTCGATTCCCGGTCAGGGA|Glu-TTC-4-2|-|tsRNA	5.25519	6.11541	2.47742	2.46846	0.0135696	0.63931
AGCATGAGACTCTTAATCTCAGGGTCGTGGGTT|Lys-CTT-5-1|-|tsRNA	10.7286	-6.89415	2.79437	-2.46716	0.0136189	0.640914
CATTGGTGGTTCAGTGGTAGAATTCTCGCCTGCCACGCGGG|Gly-GCC-2-3|-|tsRNA	11.8503	7.28091	2.95838	2.46111	0.0138507	0.651092
GGTTAGGATTCGGCGCTCTCA|Glu-CTC-1-3|-|tsRNA	11.7904	7.27513	2.95839	2.45915	0.0139266	0.653926
CGTGATCGTATAGTGGTTAGTACTCTGCGTTGTGGCCGCAGC|His-GTG-1-8|-|tsRNA	10.4539	-6.85627	2.79215	-2.45555	0.0140669	0.659776
GCCCGGATAGCTCAGTC|Lys-TTT-3-5|-|tsRNA	11.6892	7.26083	2.95841	2.45431	0.0141157	0.661324
CCCGGATAGCTCAGTCGGTAGAGCATCAGACTTT|Lys-TTT-3-3|-|tsRNA	44.2886	-6.29992	2.56905	-2.45224	0.0141972	0.663741
CTCACCGCCGCGGCCCGGG|Glu-CTC-1-5|-|tsRNA	3.46762	5.21293	2.12582	2.45219	0.0141989	0.663741
GGTGGTCTAGTGGTTAGGA|Glu-CTC-1-3|-|tsRNA	7.18149	-6.31517	2.57713	-2.45047	0.0142671	0.665784
GGGGGTATAGCTCAGTGGTAGAGCATTTGACTGCA|Cys-GCA-2-2|-|tsRNA	8.76608	6.84524	2.79365	2.45028	0.0142744	0.665784
AGGTGGCCCGGGTTCGACT|Glu-TTC-1-1|-|tsRNA	6.10886	6.32414	2.591	2.44081	0.0146543	0.682745
GGCTCGTTGGTCTAGGGGTATGATTCTCGCTTTGG|Pro-TGG-3-4|-|tsRNA	11.3295	7.2151	2.95846	2.4388	0.0147362	0.685037
GGTAGAGCATGAGACTCTTAATCTCAGGGTCGTGGGT|Lys-CTT-2-1|-|tsRNA	13.0185	-7.17303	2.94084	-2.43911	0.0147234	0.685037
CTCACCGCCGCGGCCCGGGT|Glu-CTC-1-1|-|tsRNA	11.3041	7.21311	2.95847	2.43812	0.0147637	0.685556
TCACCGCCGCGGCCCGGGTT|Glu-CTC-1-6|-|tsRNA	11.2754	7.20874	2.95847	2.43664	0.0148243	0.687608
GCTCTCACCGCCGCGGCCCGG|Glu-CTC-1-5|-|tsRNA	11.229	7.20458	2.95848	2.43523	0.0148822	0.689531
GTTTCCGTAGTGTAGTGGTTATCACGT|Val-CAC-1-5|-|tsRNA	11.1131	7.18877	2.9585	2.42987	0.0151041	0.699041
GTCTCTTCGGGGGCGTGGGTTCG|Leu-AAG-2-2|-|tsRNA	9.67471	-6.74544	2.77838	-2.42783	0.0151894	0.702213
GCAGTTGACCCGGGTTC|Gly-TCC-3-1|-|tsRNA	7.88159	6.69395	2.76407	2.42177	0.0154452	0.71325
CTGCCTTCCAAGCAGTTGACCCGGGTTCGATTC|Gly-TCC-1-1|-|tsRNA	8.03526	6.72493	2.77824	2.42058	0.015496	0.714808
CCTGTCACGCGGGAGACCGGGGTTCGATTCCCCGACGGGGA|Asp-GTC-2-10|-|tsRNA	10.8628	7.15516	2.95854	2.41848	0.0155857	0.718158
GTTAGGATTCGGCGCTCTCACCGCCGCGGCCCGGGT|Glu-CTC-2-1|-|tsRNA	8.23106	6.75641	2.79448	2.41777	0.0156159	0.718759
CCGTGATCGTATAGTGGTTAGTACTCTGCGTTGTGGCCGCAGCA|His-GTG-1-8|-|tsRNA	10.8393	7.15188	2.95855	2.41736	0.0156334	0.718778
GCCCGGATAGCTCAGTCGGTAGAGC|Lys-TTT-3-1|-|tsRNA	10.6564	7.12653	2.95858	2.40877	0.0160065	0.735126
GGGGTGTAGCTCAGTGGTAGAGCA|Ala-TGC-6-1|-|tsRNA	6.04664	-6.06583	2.51917	-2.40786	0.0160461	0.736139
TCGGCTGTTAACCGAAAGGTTGGTGGTTCGAGC|Asn-GTT-2-7|-|tsRNA	7.6873	6.65708	2.76769	2.40528	0.01616	0.74055
GGGGTATGATTCTCGCTTTGG|Pro-TGG-3-1|-|tsRNA	10.5508	7.11463	2.9586	2.40473	0.0161843	0.740858
GTCTAGGGGTATGATTCTCGCTT|Pro-CGG-1-1|-|tsRNA	10.3963	7.09521	2.95862	2.39815	0.0164783	0.753493
CGGCTAGCTCAGTCGGTAGAGCATGGGACTCT|Lys-CTT-1-2|-|tsRNA	10.2678	7.07493	2.95865	2.39127	0.0167903	0.766922
GGGATGTAGCTCAGTGG|Ala-TGC-2-1|-|tsRNA	10.1085	7.05456	2.95868	2.38436	0.0171089	0.780624
CCCGGATAGCTCAGTCGGTAGAGCATCAGAC|Lys-TTT-3-3|-|tsRNA	19.4998	-7.0326	2.951	-2.38313	0.0171662	0.782388
ATTGGTGGTTCAGTGGTAGAATTCTCGCCTGCCACGCGGGAGGCCCGGGT|Gly-GCC-2-3|-|tsRNA	9.97403	7.03178	2.95871	2.37664	0.0174714	0.795431
CGCCGCGGCCCGGGTTCGATTCCCGGT|Glu-CTC-1-4|-|tsRNA	8.91437	-6.62711	2.79205	-2.37356	0.0176173	0.801205
CCTTCCAAGCAGTTGACCCGGGTTCG|Gly-TCC-2-5|-|tsRNA	6.89126	6.50375	2.74139	2.37243	0.0176715	0.802797
GGGATTGTGGGTTCGAG|Arg-CCT-4-1|-|tsRNA	133.164	-6.88603	2.90447	-2.37083	0.017748	0.805402
GACCCAGTGGCCTAATGGATAAGGCATCAGCCTCC|Arg-CCG-2-1|-|tsRNA	7.5711	6.63469	2.80185	2.36797	0.0178861	0.810792
GATTAGCTCAAATGGTAGAG|Ala-AGC-8-1|-|tsRNA	7.4064	6.60095	2.78924	2.36658	0.0179532	0.812955
GCGGCCCGGGTTCGACTCC|Glu-TTC-2-1|-|tsRNA	6.54604	6.12931	2.59147	2.36519	0.0180207	0.81513
AGCGGAAGCGTGCTGGGCCCATA|iMet-CAT-1-6|-|tsRNA	8.85654	-6.61752	2.80025	-2.36319	0.0181182	0.818658
AGCGGAAGCGTGCTGGGCCCATAACCCAGAGGTCGATGGATC|iMet-CAT-1-2|-|tsRNA	9.67778	6.9882	2.95878	2.36185	0.0181839	0.820744
ATTGGTGGTTCAGTGGTAGAATTCTCGCCTGCCACGCGG|Gly-GCC-2-2|-|tsRNA	9.62032	6.97924	2.95879	2.35881	0.0183335	0.826606
CGAGGTGGCCGAGTGGTTA|Ser-GCT-5-1|-|tsRNA	9.56562	6.97272	2.9588	2.3566	0.0184429	0.829753
TAGGATTCCTGGTTTTCACCCAGGTGGCCCGGGTT|Glu-TTC-1-1|-|tsRNA	9.57369	6.97299	2.9588	2.35669	0.0184385	0.829753
ATTGGTGGTTCAGTGGTAGAATTCTCGCCTGCCACGCG|Gly-GCC-3-1|-|tsRNA	9.55117	6.96997	2.95881	2.35567	0.0184894	0.830953
GATGGGGTGTGATAGGTGGCACGGAGAATTTTGGATTCTCAG|ENST00000387372.1|MT-TQ|Mt_tsRNA	2.60705	-4.85397	2.06246	-2.35349	0.0185981	0.834945
GGGTCGTGGGTTCGAGC|Lys-CTT-5-1|-|tsRNA	10.8844	-6.91496	2.94261	-2.34994	0.0187766	0.842057
TTGGTGGTTCAGTGGTAGAATTCTCGCCTCCCACGC|Gly-CCC-1-1|-|tsRNA	9.47014	5.26925	2.24309	2.3491	0.0188188	0.843045
CTCTCACCGCCGCGGCCCGGGTTCGATTCCCGGTCAGG|Glu-CTC-1-7|-|tsRNA	9.38828	6.9483	2.95884	2.34832	0.0188584	0.843917
GTCAGGATGGCCGAGTGGT|Leu-CAA-1-2|-|tsRNA	6.84123	6.4903	2.76595	2.3465	0.0189505	0.847137
AGTCGGTAGAGCATCAGA|Lys-TTT-3-3|-|tsRNA	9.30124	6.9332	2.95886	2.3432	0.0191192	0.852861
CGCAGCGGAAGCGTGCTGGGCC|iMet-CAT-1-7|-|tsRNA	9.30174	6.93354	2.95886	2.34331	0.0191133	0.852861
GCTCGTTGGTCTAGGGGTATGATTC|Pro-TGG-3-3|-|tsRNA	9.31035	6.9312	2.95887	2.34252	0.019154	0.853504
TTTCACCCAGGCGGCCCGGGTTCGACTC|Glu-TTC-2-2|-|tsRNA	4.11703	5.76226	2.4642	2.33839	0.0193672	0.862088
TGTAGTGGTTATCACGTTCGCCT|Val-AAC-1-1|-|tsRNA	9.16244	6.91053	2.9589	2.33551	0.0195169	0.867831
GGGGATGTAGCTCAGTGGTAGAGCGCA|Ala-AGC-4-1|-|tsRNA	10.7035	-6.89085	2.95763	-2.32986	0.0198136	0.880088
CGAGGTGGCCGAGTGGT|Ser-GCT-5-1|-|tsRNA	16.9714	-6.29485	2.70838	-2.32422	0.0201139	0.89248
AGTCGGTAGAGCATCAGAC|Lys-TTT-3-1|-|tsRNA	8.92764	6.8739	2.95896	2.32308	0.0201748	0.894236
ATTGGTGGTTCAGTGGTAGAATTC|Gly-CCC-1-1|-|tsRNA	8.89971	6.87079	2.95896	2.32203	0.0202315	0.89486
ACTTTGAATCCAGCGATCCGAGTTCAAATCTCGGTG|Gln-TTG-3-1|-|tsRNA	8.08831	-6.48639	2.79296	-2.32241	0.0202109	0.89486
GCCCGGATAGCTCAGTCGGTAGAGCATCAGACTTTT|Lys-TTT-3-1|-|tsRNA	101.47	6.72281	2.90151	2.317	0.0205037	0.905373
TTGGTGGTTCAGTGGTAGAATTCTCGCCTGCCACGCGGG|Gly-GCC-2-5|-|tsRNA	8.81743	6.8555	2.95899	2.31684	0.0205124	0.905373
CCGCCGCGGCCCGGGTTC|Glu-CTC-1-4|-|tsRNA	8.77067	6.84998	2.959	2.31497	0.0206148	0.908937
GATGTAGCTCAGTGGTAG|Ala-CGC-2-1|-|tsRNA	10.1082	-6.80845	2.94268	-2.31369	0.0206849	0.910615
GTTGGTGGTATAGTGGTGAGCA|Gly-TCC-2-5|-|tsRNA	8.74715	6.84559	2.959	2.31348	0.0206963	0.910615
TCCCTGGTGGTCTAGTGGTTAGGATTCGGCGCTCTCACCGCCGCG|Glu-CTC-1-3|-|tsRNA	6.51004	6.41618	2.77764	2.30994	0.0208916	0.917961
CGCCGCGGCCCGGGTTCGA|Glu-CTC-1-2|-|tsRNA	7.43626	-6.36607	2.75628	-2.30966	0.020907	0.917961
GCCCGGCTAGCTCAGTCGGTAGAGCATGAGACTCTTAA|Lys-CTT-2-4|-|tsRNA	7.835	-6.44092	2.79045	-2.3082	0.0209878	0.920546
CTAGTGGTTAGGATTCGGC|Glu-CTC-2-1|-|tsRNA	10.1749	-6.8179	2.9577	-2.30514	0.0211589	0.926112
TTGGTGGTTCAGTGGTAG|Gly-GCC-2-1|-|tsRNA	7.32319	-6.02246	2.61249	-2.30526	0.021152	0.926112
GCCCGGCTAGCTCAGTCGGTAGAGCATG|Lys-CTT-2-1|-|tsRNA	8.58587	6.81472	2.95906	2.30301	0.0212785	0.930374
GCTCAGTCGGTAGAGCATGGGACT|Lys-CTT-4-1|-|tsRNA	7.15262	-5.96691	2.59294	-2.30121	0.0213795	0.933816
CCGGCTAGCTCAGTCGGTAGAGCATGAGACT|Lys-CTT-2-1|-|tsRNA	6.51651	6.42178	2.7942	2.29826	0.0215471	0.940158
CGCAGAAGGTCCTGGGTTCGAGCCCCAGTGGAAC|Val-TAC-1-1|-|tsRNA	6.0988	6.323	2.75173	2.29783	0.0215717	0.940251
AGGATTCGGCGCTCTCACCGCCGCGGCCCGGGT|Glu-CTC-1-6|-|tsRNA	8.4744	6.79688	2.95909	2.29695	0.0216215	0.941446
CACATGGTCTAGCGGTTAGGATT|Glu-TTC-2-2|-|tsRNA	26.3914	-5.4442	2.37404	-2.29322	0.0218353	0.949768
GCGGTTAGGATTCCTGGT|Glu-TTC-2-2|-|tsRNA	8.36524	6.77786	2.95912	2.2905	0.0219923	0.955605
CCTTCCAAGCAGTTGACCCGGGTTCGATTCCCGGCCAACGCA|Gly-TCC-2-2|-|tsRNA	7.48836	-6.37528	2.78477	-2.28934	0.0220595	0.956981
ATTCCCATTCTTGCGACCCGGGTTCGATTCCC|Gly-CCC-2-1|-|tsRNA	6.50259	6.41411	2.80194	2.28917	0.0220696	0.956981
CCGTGATCGTATAGTGGTTAGTACTCTGCGTT|His-GTG-1-2|-|tsRNA	12.5836	6.16055	2.69236	2.28816	0.0221283	0.958535
CGTTGGTGGTATAGTGGTGAGCATAGCTGCCTTCCAAGCAGTTG|Gly-TCC-2-5|-|tsRNA	8.28989	6.76642	2.95914	2.28662	0.0222181	0.959256
GCATTGGTGGTTCAGTGGTAG|Gly-CCC-1-1|-|tsRNA	8.29524	6.76532	2.95914	2.28624	0.0222399	0.959256
CATTGGTGGTTCAGTGG|Gly-GCC-2-6|-|tsRNA	8.27471	6.76487	2.95914	2.28609	0.0222488	0.959256
TGGTTAGCACTCTGGACTCTGAATC|Gln-CTG-5-1|-|tsRNA	5.82133	6.25695	2.73678	2.28625	0.0222398	0.959256
GTGGTAGAATTCTCGCCTCCCACGCGGGAGACCCGGGT|Gly-CCC-1-2|-|tsRNA	4.92421	-5.76988	2.5241	-2.28591	0.0222593	0.959256
CTCACCGCCGCGGCCCGGGTTC|Glu-CTC-2-1|-|tsRNA	6.37618	6.38889	2.79668	2.28446	0.0223445	0.961936
TCGGCTGTTAACCGAAAGGTTGGTGGTTC|Asn-GTT-2-8|-|tsRNA	9.72902	-6.75285	2.95777	-2.28309	0.0224249	0.964407
CGTTGGTGGTATAGTGGTGAGCATA|Gly-TCC-2-6|-|tsRNA	8.21453	6.75323	2.95916	2.28214	0.0224809	0.964877
AGTCGGTAGAGCATCAGAC|Lys-TTT-3-3|-|tsRNA	9.70739	-6.75	2.95777	-2.28213	0.0224818	0.964877
CGTGATCGTATAGTGGTTAGTACTCTGCGTTGTGGCCGCAG|His-GTG-1-1|-|tsRNA	9.67347	-6.74403	2.95777	-2.2801	0.0226015	0.96838
TTCGGGGGCGTGGGTTCGAATCCCACC|Leu-AAG-2-4|-|tsRNA	8.18723	6.74682	2.95917	2.27997	0.0226096	0.96838
TCCTCGTTAGTATAGTGGTGAGTATC|Asp-GTC-2-6|-|tsRNA	8.1721	6.74328	2.95918	2.27877	0.0226809	0.970444
AGCAGAGTGGCGCAGCGG|iMet-CAT-1-4|-|tsRNA	8.13957	6.74006	2.95918	2.27768	0.0227459	0.97223
CTTTACACGCAGAAGGTCCT|Val-TAC-1-2|-|tsRNA	6.56791	-5.51957	2.4268	-2.27442	0.0229406	0.979553
GCCGTGATCGTATAGTGGTTAGTACTCTGCGTTGTGGCCGCAGC|His-GTG-1-5|-|tsRNA	9.54357	-6.7247	2.9578	-2.27355	0.022993	0.979928
TGGTCTAGTGGTTAGGATTCGGCGCTCT|Glu-CTC-2-1|-|tsRNA	5.79938	6.25269	2.75025	2.2735	0.0229961	0.979928
TGGTCTAGTGGTTAGGATTCGGC|Glu-CTC-1-5|-|tsRNA	4.94384	-5.77598	2.54675	-2.26798	0.0233302	0.993155
CGTTGGTGGTATAGTGGTGAGCATAGCTGCCTTCCAAGCAGTTGAC|Gly-TCC-2-6|-|tsRNA	9.40251	-6.7035	2.95782	-2.26637	0.023429	0.996352
CTTTCACCGCCGCGGCCCGGGTTCGATTCCCGGTCA|Glu-TTC-4-2|-|tsRNA	6.08776	6.3186	2.7891	2.26546	0.0234844	0.997694
GCATTGGTGGTTCAGTGGTAGAATTCTCGCCT|Gly-GCC-3-1|-|tsRNA	1.78477e+06	2.61883	2.88536	0.907625	0.364076	0.998
GCATTGGTGGTTCAGTGGTAGAATTCTCGCC|Gly-CCC-1-1|-|tsRNA	188014	6.46841	2.88537	2.2418	0.0249745	0.998
TCCCACATGGTCTAGCGGTTAGGATTCCTG|Glu-TTC-2-2|-|tsRNA	90951.9	0.449593	2.34916	0.191385	0.848224	0.998
TCCCACATGGTCTAGCGGTTAGGATTCCTGGTT|Glu-TTC-2-1|-|tsRNA	100397	0.405549	2.40572	0.168577	0.86613	0.998
GTTTCCGTAGTGTAGTGGTCATCACGTTCGCCT|Val-AAC-2-1|-|tsRNA	53490.2	-0.440512	1.14153	-0.385897	0.699573	0.998
GCATTGGTGGTTCAGTGGTAGAATTCTCGCC|Gly-GCC-5-1|-|tsRNA	10223.6	-2.77982	2.88538	-0.963416	0.335339	0.998
TCCCACATGGTCTAGCGGTTAGGATTCCTG|Glu-TTC-2-1|-|tsRNA	61217.4	-0.426451	2.88536	-0.147798	0.882502	0.998
TCCCACATGGTCTAGCGGTTAGGATTCCTGGTT|Glu-TTC-2-2|-|tsRNA	65005.1	0.164091	2.88536	0.0568702	0.954649	0.998
GCCCGGCTAGCTCAGTCGGTAGAGCATGGGACT|Lys-CTT-4-1|-|tsRNA	62048.1	0.425526	2.88536	0.147477	0.882755	0.998
GCTTCTGTAGTGTAGTGGTTATCACGTTCGCCT|Val-CAC-2-1|-|tsRNA	54576.1	0.257077	1.04305	0.246467	0.805321	0.998
GCCCGGATGATCCTCAGTGGTCTGGGGTGCAGGCTTC|SeC-TCA-1-1|-|tsRNA	45975.5	1.09321	0.819081	1.33468	0.18198	0.998
GCATTGGTGGTTCAGTGGTAGAATTCTCGCCTGCCACGCGGGAGG|Gly-GCC-2-4|-|tsRNA	19846	3.63404	2.88537	1.25947	0.20786	0.998
GGTTCCATAGTGTAGTGGTTATCACGTCTGCTT|Val-TAC-1-2|-|tsRNA	47149.8	0.901645	1.76612	0.510524	0.609684	0.998
GTTTCCGTAGTGTAGCGGTTATCACATTCGCCT|Val-CAC-3-1|-|tsRNA	36677.3	0.856115	1.17279	0.729979	0.465403	0.998
GCCCGGCTAGCTCAGTCGGTAGAGCATGGGACT|Lys-CTT-1-2|-|tsRNA	7134.2	4.69062	2.88542	1.62563	0.104029	0.998
GCATTGGTGGTTCAGTGGTAGAATTCTCGCCTGCCACGCGGG|Gly-GCC-3-1|-|tsRNA	17933.2	1.09594	2.88536	0.379826	0.704075	0.998
GCCCGGCTAGCTCAGTCGGTAGAGCATGGGACT|Lys-CTT-1-1|-|tsRNA	24191.2	-2.43894	2.88537	-0.845281	0.397954	0.998
TCCCTGGTGGTCTAGTGGTTAGGATTCGGCGC|Glu-CTC-1-4|-|tsRNA	28382.7	0.264162	2.88536	0.0915524	0.927054	0.998
TCCCTGGTGGTCTAGTGGTTAGGATTCGGCGC|Glu-CTC-1-3|-|tsRNA	7163.5	-0.427148	2.88537	-0.148039	0.882312	0.998
CGTTGGTGGTATAGTGGTTAGCATAGCTG|Gly-TCC-1-1|-|tsRNA	19644.9	-0.0527909	0.877745	-0.0601438	0.952041	0.998
GCCCGGATGATCCTCAG|SeC-TCA-1-1|-|tsRNA	24994.4	1.59876	0.897434	1.78148	0.0748348	0.998
GGTTCCATAGTGTAGTGGTTATCACGTCTG|Val-TAC-1-1|-|tsRNA	17768.5	-0.818874	1.9249	-0.425412	0.670536	0.998
GCCCGGATAGCTCAGTCGGTAGAGCATCAGACT|Lys-TTT-3-3|-|tsRNA	3239.9	-2.63209	2.88541	-0.912207	0.36166	0.998
GAAAAAGTCATGGAGGCCATGGGGTTGG|ENST00000387416.2|MT-TS1|Mt_tsRNA	16285.5	-0.71543	1.15443	-0.619727	0.535438	0.998
GTTTCCGTAGTGTAGTGGTTATCACGTTCGCC|Val-CAC-1-3|-|tsRNA	2306.07	0.63543	2.88539	0.220223	0.825698	0.998
AAAAAGTCATGGAGGCCATGGGGTTGG|ENST00000387416.2|MT-TS1|Mt_tsRNA	13629.4	-1.31836	1.16458	-1.13205	0.257615	0.998
GGATGGGGTGTGATAGGTGGCACGGAGAATTTTG|ENST00000387372.1|MT-TQ|Mt_tsRNA	13114.8	-1.26953	1.28177	-0.990454	0.321952	0.998
AGTCATGGAGGCCATGGGGTTGG|ENST00000387416.2|MT-TS1|Mt_tsRNA	13119.8	-0.995081	1.16633	-0.853172	0.393564	0.998
TCCCACATGGTCTAGCGGTTAGGATTCCT|Glu-TTC-2-2|-|tsRNA	13488.3	-0.969356	2.4	-0.403899	0.686287	0.998
GGGGGTGTAGCTCAGTGGTAGAGCATTTGACT|Cys-GCA-6-1|-|tsRNA	11690.5	0.957912	0.837756	1.14343	0.252861	0.998
GGATGGGGTGTGATAGGTGGCACGGAGAATT|ENST00000387372.1|MT-TQ|Mt_tsRNA	11561	-1.23544	1.29295	-0.955519	0.339315	0.998
GGATGGGGTGTGATAGGTG|ENST00000387372.1|MT-TQ|Mt_tsRNA	11455.3	-1.40182	1.30137	-1.07718	0.281398	0.998
TCCCACATGGTCTAGCGGTTAGGATTCCTGGTTTT|Glu-TTC-2-1|-|tsRNA	18695.9	1.97007	2.46995	0.797618	0.425092	0.998
TCCCATATGGTCTAGCGGTTAGGATTCCTGGTT|Glu-TTC-1-1|-|tsRNA	13911.4	0.637103	2.63018	0.242228	0.808604	0.998
GCATTGGTGGTTCAGTGGTAGAATTCTCG|Gly-GCC-5-1|-|tsRNA	13749.9	0.15484	2.88537	0.0536638	0.957203	0.998
TAGGATGGGGTGTGATAGGTGGCACGGAGAATT|ENST00000387372.1|MT-TQ|Mt_tsRNA	9967.37	-0.732377	1.29774	-0.564349	0.572516	0.998
AGGATGGGGTGTGATAGGTGGCACGGAGA|ENST00000387372.1|MT-TQ|Mt_tsRNA	9786	-0.943176	1.25698	-0.750351	0.453043	0.998
AGGATGGGGTGTGATAGGTGGCACGGAGAATT|ENST00000387372.1|MT-TQ|Mt_tsRNA	9882.49	-0.936307	1.29522	-0.722892	0.469746	0.998
TAGGATGGGGTGTGATAGGTGGCACGGAGA|ENST00000387372.1|MT-TQ|Mt_tsRNA	9593.44	-0.695042	1.25378	-0.554358	0.579334	0.998
TCCCATATGGTCTAGCGGTTAGGATTCCTGGTT|Glu-TTC-1-2|-|tsRNA	5400.31	-1.57216	2.5362	-0.619889	0.535331	0.998
TCCCTGGTGGTCTAGTGGTTAGGATTCGGCGC|Glu-CTC-1-5|-|tsRNA	1274.04	-0.312446	2.88542	-0.108285	0.91377	0.998
AGGATGGGGTGTGATAGGTGGCACGGAG|ENST00000387372.1|MT-TQ|Mt_tsRNA	8973.03	-1.49571	1.30229	-1.14852	0.250753	0.998
GCATTGGTGGTTCAGTGGTAGAATTCTCGCCTGCCACGCGGGAGG|Gly-GCC-2-3|-|tsRNA	16129	3.10557	2.88537	1.07632	0.281785	0.998
TCCCACATGGTCTAGCGGTTAGGATTCCT|Glu-TTC-2-1|-|tsRNA	9163.03	0.284625	2.74156	0.103819	0.917313	0.998
GGTTCCATAGTGTAGTGGTTATCACGTCTGCTTT|Val-TAC-1-2|-|tsRNA	12665.5	1.16993	2.88537	0.405469	0.685133	0.998
GGGGGTATAGCTTAGCGGTAGAGCATTTGACT|Cys-GCA-11-1|-|tsRNA	7583.34	0.641985	0.881085	0.72863	0.466228	0.998
GGTTCCATAGTGTAGTGGTTATCACGTCTG|Val-TAC-1-2|-|tsRNA	10210.9	1.91225	2.88537	0.662742	0.507496	0.998
GGATGGGGTGTGATAGGTGGC|ENST00000387372.1|MT-TQ|Mt_tsRNA	8295.95	-1.53147	1.23349	-1.24158	0.214393	0.998
TTTCCGTAGTGTAGTGGTTATCACGTTCGCCT|Val-AAC-1-5|-|tsRNA	8282.33	-1.16864	2.88537	-0.405021	0.685462	0.998
GGATGGGGTGTGATAGGTGGCACGGAGA|ENST00000387372.1|MT-TQ|Mt_tsRNA	8084.53	-1.29811	1.27402	-1.01891	0.308246	0.998
CATTGGTGGTTCAGTGGTAGAATTCTCGCCT|Gly-GCC-2-1|-|tsRNA	95.6571	0.943951	2.88617	0.32706	0.743622	0.998
GCATTGGTGGTTCAGTGGTAGAATT|Gly-GCC-2-1|-|tsRNA	6522.41	2.89599	2.88538	1.00368	0.315534	0.998
CGTTGGTGGTATAGTGGTTAGCATAG|Gly-TCC-1-1|-|tsRNA	8232.28	-0.0826891	0.976271	-0.0846989	0.932501	0.998
GCCCGGCTAGCTCAGTCGGTAGAGCATGAGACT|Lys-CTT-2-3|-|tsRNA	252.674	0.948867	2.88567	0.328821	0.742291	0.998
TAGGATGGGGTGTGATAGGTGGCACGGAG|ENST00000387372.1|MT-TQ|Mt_tsRNA	7334.7	-1.1257	1.24457	-0.904487	0.365737	0.998
GAAAAAGTCATGGAGGCCATGGGGTTG|ENST00000387416.2|MT-TS1|Mt_tsRNA	7460.45	-0.998504	1.15873	-0.861721	0.388841	0.998
GGATGGGGTGTGATAGGTGGCACGGAGAAT|ENST00000387372.1|MT-TQ|Mt_tsRNA	7340.8	-1.15595	1.30021	-0.889046	0.373978	0.998
CCCTGGTGGTCTAGTGGTTAGGATTCGGCGCT|Glu-CTC-2-1|-|tsRNA	11757.4	2.20089	2.88537	0.762775	0.445597	0.998
GGTTCCATAGTGTAGTGGTTATCACGTCTGCTTT|Val-TAC-1-1|-|tsRNA	7926.99	-0.0269923	2.28043	-0.0118365	0.990556	0.998
AGGATGGGGTGTGATAGGTGGCACGGAGAAT|ENST00000387372.1|MT-TQ|Mt_tsRNA	6261.7	-0.822157	1.29972	-0.632566	0.527017	0.998
GGGGGTATAGCTCAGTGGGTAGAGCATTTGACT|Cys-GCA-5-1|-|tsRNA	5539.6	1.06404	0.821087	1.29589	0.195014	0.998
GGATGGGGTGTGATAGGTGGCACGGAGAA|ENST00000387372.1|MT-TQ|Mt_tsRNA	6231.59	-1.16967	1.27273	-0.919028	0.358081	0.998
TAGGATGGGGTGTGATAGGTGGCACGGA|ENST00000387372.1|MT-TQ|Mt_tsRNA	6135.96	-1.47754	1.25508	-1.17724	0.239099	0.998
TCCCTGGTGGTCTAGTGGTTAGGATTCGGC|Glu-CTC-1-4|-|tsRNA	7555.93	0.633613	2.88537	0.219595	0.826187	0.998
GGATGGGGTGTGATAGGTGGCACGGAG|ENST00000387372.1|MT-TQ|Mt_tsRNA	5871.16	-1.8257	1.25211	-1.4581	0.144813	0.998
TAGGATGGGGTGTGATAGGTGGCACGGAGAAT|ENST00000387372.1|MT-TQ|Mt_tsRNA	5941.7	-0.605566	1.25486	-0.482578	0.629395	0.998
CCCACATGGTCTAGCGGTTAGGATTCCTG|Glu-TTC-2-2|-|tsRNA	5683.48	0.339309	2.35375	0.144157	0.885376	0.998
GCATTGGTGGTTCAGTGGTAGAATTCTCGCCTGCCACGCGGGAG|Gly-GCC-2-4|-|tsRNA	1990.89	0.0589378	2.8854	0.0204262	0.983703	0.998
GCCGTGATCGTATAGTGGTTAGTACTCTGCGTT|His-GTG-1-2|-|tsRNA	1020.45	0.976558	2.88544	0.338444	0.735029	0.998
GGATGGGGTGTGATAGGTGG|ENST00000387372.1|MT-TQ|Mt_tsRNA	5145.02	-1.57003	1.25948	-1.24657	0.212555	0.998
GCATTGGTGGTTCAGTGGTAGAATTCTCGCCTC|Gly-CCC-1-2|-|tsRNA	6213.36	0.309862	2.40755	0.128704	0.897591	0.998
GTTAAGATGGCAGAGCCCGGTAATCGCATA|ENST00000386347.1|MT-TL1|Mt_tsRNA	5494.7	-0.981799	1.22092	-0.804147	0.421312	0.998
GGATGGGGTGTGATAGGT|ENST00000387372.1|MT-TQ|Mt_tsRNA	5114.76	-1.54559	1.31904	-1.17175	0.241296	0.998
TCCCTGGTGGTCTAGTGGTTAGGATTCGGCGCTC|Glu-CTC-1-6|-|tsRNA	4230.19	-1.46699	2.88538	-0.508422	0.611158	0.998
AGGATGGGGTGTGATAGGTGGCACGGAGAA|ENST00000387372.1|MT-TQ|Mt_tsRNA	5027.34	-0.82771	1.28469	-0.644289	0.519388	0.998
TAGGATGGGGTGTGATAGGTGGCACGGAGAA|ENST00000387372.1|MT-TQ|Mt_tsRNA	5019.25	-0.540951	1.23863	-0.436732	0.662306	0.998
TCCCTGGTGGTCTAGTGGTTAGGATTCGGC|Glu-CTC-1-5|-|tsRNA	6337.3	0.992547	2.88537	0.343993	0.730852	0.998
GCATTGGTGGTTCAGTGGTAGAATTCTCGCCTGCCACGCGGGA|Gly-GCC-2-4|-|tsRNA	4396.72	-1.775	2.88539	-0.615168	0.538444	0.998
GGATGGGGTGTGATAGGTGGCACGGAGAATTT|ENST00000387372.1|MT-TQ|Mt_tsRNA	4604.56	-1.56131	1.29437	-1.20623	0.227728	0.998
AGGATGGGGTGTGATAGGTGGCACGGA|ENST00000387372.1|MT-TQ|Mt_tsRNA	4479.84	-1.64156	1.30171	-1.26108	0.207281	0.998
CACTGTAAAGCTAACTTAGCATTAACCT|ENST00000387421.1|MT-TK|Mt_tsRNA	4565.24	-1.17022	1.48192	-0.789662	0.429725	0.998
AGGATGGGGTGTGATAGGTGGCACGGAGAATTTTG|ENST00000387372.1|MT-TQ|Mt_tsRNA	4479.76	-0.928061	1.27784	-0.726274	0.467671	0.998
GGGGGTATAGCTCAGGGGTAGAGCATTTGACT|Cys-GCA-8-1|-|tsRNA	2667.43	0.0445201	2.88539	0.0154295	0.98769	0.998
AGTCATGGAGGCCATGGGGTTG|ENST00000387416.2|MT-TS1|Mt_tsRNA	4378.96	-0.933816	1.20071	-0.777717	0.436736	0.998
TCCCACATGGTCTAGCGGTTAGGATT|Glu-TTC-2-2|-|tsRNA	4290.17	-1.83161	2.47737	-0.739336	0.459703	0.998
GTTAAGATGGCAGAGCCCGGT|ENST00000386347.1|MT-TL1|Mt_tsRNA	4491.14	-0.609215	1.18548	-0.513896	0.607325	0.998
GCATTGGTGGTTCAGTGGTAGAATTCTCGCCTCCCACGCGGG|Gly-CCC-1-1|-|tsRNA	3455.98	2.82519	2.44792	1.15412	0.248451	0.998
GCCCGGATAGCTCAGTCGGTAGAGCATCAGAC|Lys-TTT-3-4|-|tsRNA	6427.51	2.66091	2.88538	0.922205	0.356422	0.998
CGTTGGTGGTATAGTGGTTAG|Gly-TCC-1-1|-|tsRNA	3221.99	0.266479	0.983918	0.270835	0.786518	0.998
GGGGGTATAGCTCAGTGGTAGAGCATTTGACT|Cys-GCA-2-3|-|tsRNA	3531.01	0.209878	2.88538	0.0727384	0.942014	0.998
CGTTGGTGGTATAGTGGTTAGCATAGCT|Gly-TCC-1-1|-|tsRNA	3684.02	-0.121012	0.883145	-0.137024	0.891012	0.998
GCATTGGTGGTTCAGTGGTAGAATTCTCGCCTGCCACGCGGGAGGCCCGGGTT|Gly-GCC-2-6|-|tsRNA	6792.13	1.47254	2.88537	0.510347	0.609809	0.998
AAAAGTCATGGAGGCCATGGGGTTGG|ENST00000387416.2|MT-TS1|Mt_tsRNA	3756.23	-1.64907	1.16597	-1.41434	0.157263	0.998
GCATTGGTGGTTCAGTGGTAGAATTCTCGCCTCCC|Gly-CCC-1-2|-|tsRNA	3496.69	-0.590903	1.69327	-0.348971	0.727111	0.998
TCCCACATGGTCTAGCGGTTAGGATT|Glu-TTC-2-1|-|tsRNA	4976.6	1.34773	2.5068	0.53763	0.590832	0.998
TCCCACATGGTCTAGCGGTTAGGATTCCTGGT|Glu-TTC-2-2|-|tsRNA	3886.67	-0.248953	2.04684	-0.121628	0.903193	0.998
GCCCGGATGATCCTCAGTGGTCTGGGGTGCAGGCT|SeC-TCA-1-1|-|tsRNA	5706.17	1.42959	1.1971	1.19421	0.232395	0.998
GTTTCCGTAGTGTAGCGGTTATCACATTCGCC|Val-CAC-3-1|-|tsRNA	4469.7	0.643917	1.02255	0.629714	0.528882	0.998
CCCACATGGTCTAGCGGTTAGGATTCCTG|Glu-TTC-2-1|-|tsRNA	3851.25	-0.882533	2.66384	-0.331301	0.740417	0.998
TCCCACATGGTCTAGCGGTTAGGATTCCTGGTTTTC|Glu-TTC-2-1|-|tsRNA	4204.85	0.62823	2.53746	0.247582	0.804458	0.998
GCATTGGTGGTTCAGTGGTAGAATTCTCGCCTCCCACGCGGG|Gly-CCC-1-2|-|tsRNA	3016.29	-0.729145	2.48862	-0.292991	0.769529	0.998
GGATGGGGTGTGATAGGTGGCACGGAGAATTTT|ENST00000387372.1|MT-TQ|Mt_tsRNA	3564.94	-1.41336	1.22691	-1.15196	0.249338	0.998
CGTTGGTGGTATAGTGGTTAGCATA|Gly-TCC-1-1|-|tsRNA	3270.55	0.160482	0.922905	0.173888	0.861954	0.998
TAGGATGGGGTGTGATAGGTGGCACGGAGAATTTTG|ENST00000387372.1|MT-TQ|Mt_tsRNA	3535.82	-0.563079	1.27851	-0.440416	0.659636	0.998
GGATGGGGTGTGATAGGTGGCA|ENST00000387372.1|MT-TQ|Mt_tsRNA	3512.66	-1.48709	1.25759	-1.18249	0.237011	0.998
TCCCACATGGTCTAGCGGTTAGGATTCCTGGTTTT|Glu-TTC-2-2|-|tsRNA	3360.92	0.278798	2.72069	0.102473	0.918381	0.998
AGGATGGGGTGTGATAGGTGGCACGGAGAATTT|ENST00000387372.1|MT-TQ|Mt_tsRNA	3368.62	-1.21247	1.34934	-0.89856	0.368887	0.998
GCATTGGTGGTTCAGTGGTAGAATTCTCGCCTCCCACGCGGGA|Gly-CCC-1-2|-|tsRNA	2453.66	1.80616	2.14066	0.843737	0.398817	0.998
GCATTGGTGGTTCAGTGG|Gly-CCC-1-2|-|tsRNA	2030.64	1.16377	2.8854	0.40333	0.686706	0.998
GCCCGGCTAGCTCAGTCGGTAGAGCATGAGAC|Lys-CTT-2-5|-|tsRNA	3936.21	0.563844	2.88538	0.195414	0.845069	0.998
AAAGTCATGGAGGCCATGGGGTTGG|ENST00000387416.2|MT-TS1|Mt_tsRNA	3037.89	-2.02829	1.14316	-1.77429	0.0760158	0.998
GAAAAAGTCATGGAGGCCATGGGGTT|ENST00000387416.2|MT-TS1|Mt_tsRNA	3207.66	-0.242263	1.13792	-0.2129	0.831405	0.998
GCATTGGTGGTTCAGTGGTAGAATTCTCGCCTG|Gly-GCC-2-6|-|tsRNA	955.832	2.38402	2.88549	0.826211	0.408685	0.998
GGATGGGGTGTGATAGGTGGCACGGA|ENST00000387372.1|MT-TQ|Mt_tsRNA	2939.57	-1.88297	1.26916	-1.48364	0.137905	0.998
TAGGATGGGGTGTGATAGGTGGCACGGAGAATTT|ENST00000387372.1|MT-TQ|Mt_tsRNA	2974.62	-0.962859	1.24514	-0.773294	0.439348	0.998
TCCCACATGGTCTAGCGGTTAGGATTCCTGG|Glu-TTC-2-1|-|tsRNA	3401.03	1.33777	2.17087	0.616238	0.537738	0.998
AGTAAGGTCAGCTAAATAAGCTATCGGGCCC|ENST00000387377.1|MT-TM|Mt_tsRNA	2946.59	-0.750982	1.28349	-0.58511	0.558474	0.998
TCCCACATGGTCTAGCGGTTAGGATTCCTGGT|Glu-TTC-2-1|-|tsRNA	4858	1.88336	2.88538	0.652723	0.513935	0.998
GCATTGGTGGTTCAGTGGTAGAATTCTCGCCTCCCACGCGGGAGA|Gly-CCC-1-2|-|tsRNA	2157.92	2.1624	1.95676	1.10509	0.26912	0.998
TCCTTGTAGTATAAACT|ENST00000387460.2|MT-TT|Mt_tsRNA	2797.2	-0.977739	1.4016	-0.697586	0.485436	0.998
AGGATGGGGTGTGATAGGTGGCACGG|ENST00000387372.1|MT-TQ|Mt_tsRNA	2618.15	-1.6066	1.31821	-1.21878	0.222929	0.998
CGTTGGTGGTATAGTGGTTAGCA|Gly-TCC-1-1|-|tsRNA	2709.75	-0.302653	1.02021	-0.296659	0.766727	0.998
GCATTGGTGGTTCAGTGG|Gly-GCC-2-5|-|tsRNA	3004.87	-0.818127	2.88539	-0.283541	0.776762	0.998
GCCCGGCTAGCTCAGTCGGTAGAGCATGGGACTCT|Lys-CTT-1-2|-|tsRNA	3356.46	1.12913	2.67986	0.421338	0.673508	0.998
CGTTGGTGGTATAGTGGTTAGCATAGCTGC|Gly-TCC-1-1|-|tsRNA	2501.14	0.0146181	0.813103	0.0179781	0.985656	0.998
TCCCACATGGTCTAGCGGTTAGGATTCCTGGTTT|Glu-TTC-2-2|-|tsRNA	3177.56	0.0540419	2.38673	0.0226427	0.981935	0.998
GCATTGGTGGTTCAGTGGTAGAATTCTCGCCTGCCACGCGGGAG|Gly-GCC-3-1|-|tsRNA	2777.02	-0.685545	2.88539	-0.237592	0.812198	0.998
GTTAAGATGGCAGAGCCCGGTAATCGCATAAAACTTA|ENST00000386347.1|MT-TL1|Mt_tsRNA	2601.49	-0.696454	1.14955	-0.605851	0.544614	0.998
GGTTCCATAGTGTAGTGGTTATCACGTCTGC|Val-TAC-1-1|-|tsRNA	2765.07	-0.358675	2.64329	-0.135693	0.892064	0.998
GTTCCATAGTGTAGTGGTTATCACGTCTGCTT|Val-TAC-1-1|-|tsRNA	2328.68	-1.16482	1.48425	-0.784787	0.432579	0.998
TAGGATGGGGTGTGATAGGTGGCACGG|ENST00000387372.1|MT-TQ|Mt_tsRNA	2306.5	-1.43665	1.25496	-1.14477	0.252303	0.998
GTTTCCGTAGTGTAGTGGTCATCACGTTCGCC|Val-AAC-2-1|-|tsRNA	1891.97	-0.371023	1.08641	-0.341513	0.732717	0.998
CCCGGATGATCCTCAGTGGTCTGGGGTGCAGGCTTC|SeC-TCA-1-1|-|tsRNA	2753.6	1.35515	0.946525	1.43171	0.152226	0.998
GTTAAGATGGCAGAGCCCGGTA|ENST00000386347.1|MT-TL1|Mt_tsRNA	2463.49	-1.50773	1.26306	-1.19371	0.23259	0.998
CCCACATGGTCTAGCGGTTAGGATTCCTGGTT|Glu-TTC-2-2|-|tsRNA	2859.28	0.169127	2.19129	0.0771813	0.938479	0.998
CGTTGGTGGTATAGTGGTTAGCATAGCTGCC|Gly-TCC-1-1|-|tsRNA	2474.07	-0.380845	0.953367	-0.399473	0.689544	0.998
CACTGTAAAGCTAACTTAGCATTA|ENST00000387421.1|MT-TK|Mt_tsRNA	2281.49	-1.32299	1.64399	-0.804746	0.420966	0.998
GGTTCCATAGTGTAGTGGTTATCACGTCTGC|Val-TAC-1-2|-|tsRNA	2431.57	0.628216	2.30926	0.272043	0.785589	0.998
TCCCACATGGTCTAGCGGTTAGGATTCCTGGTTT|Glu-TTC-2-1|-|tsRNA	1611.29	-0.129871	2.63946	-0.0492035	0.960757	0.998
GCTTCTGTAGTGTAGTGGTTATCACGTTCGCC|Val-CAC-2-1|-|tsRNA	2602.99	0.491911	0.993084	0.495337	0.620362	0.998
GCATTGGTGGTTCAGTGGTAGAATTCTCGCCTC|Gly-CCC-1-1|-|tsRNA	1661.61	-0.902177	2.61513	-0.344983	0.730107	0.998
GGTTCCATAGTGTAGCGGTTATCACGTCTGCTT|Val-TAC-2-1|-|tsRNA	3289.01	1.5639	1.29492	1.20772	0.227156	0.998
GCCCGGATAGCTCAGTCGGTAGAGCATCAGAC|Lys-TTT-3-1|-|tsRNA	2180.9	-4.85578	2.88566	-1.68273	0.0924282	0.998
TTTCCGTAGTGTAGTGGTCATCACGTTCGCCT|Val-AAC-2-1|-|tsRNA	1705.67	-0.406355	1.19103	-0.341179	0.732969	0.998
AGGATGGGGTGTGATAGGTGGCACGGAGAATTTT|ENST00000387372.1|MT-TQ|Mt_tsRNA	2053.24	-1.12723	1.3031	-0.86504	0.387017	0.998
GCTCTCACCGCCGCGGCCCGGGTT|Glu-CTC-1-7|-|tsRNA	2500.72	-2.63851	2.88543	-0.914424	0.360494	0.998
TCCCATATGGTCTAGCGGTTAGGATTCCTGGTTTT|Glu-TTC-1-2|-|tsRNA	873.623	1.71156	2.42707	0.705194	0.480689	0.998
GGTTCCATAGTGTAGCGGTTATCACGTCTG|Val-TAC-2-1|-|tsRNA	2285.06	0.188465	0.791889	0.237995	0.811885	0.998
TCCCTGGTGGTCTAGTGGTTAGGATTCGG|Glu-CTC-1-4|-|tsRNA	1575.18	-2.0897	2.88544	-0.724221	0.46893	0.998
GGGGTGTAGCTCAGTGGTAGAGCATTTGACT|Cys-GCA-6-1|-|tsRNA	1862.51	1.08574	1.01543	1.06924	0.284963	0.998
GGGGGTATAGCTCAGTGGTAGAGCATTTGACT|Cys-GCA-2-2|-|tsRNA	1798.84	-2.71256	2.88546	-0.940079	0.347177	0.998
GCATTGGTGGTTCAGTGGTAGAATTCTCGCCTCCCACGCGGGA|Gly-CCC-1-1|-|tsRNA	2000.84	-0.23303	2.8854	-0.0807619	0.935631	0.998
TCCCACATGGTCTAGCGGTTAGGATTCCTGG|Glu-TTC-2-2|-|tsRNA	1806.86	-1.80461	2.76701	-0.652185	0.514282	0.998
GGTTCCATAGTGTAGTGGTTATCACATCTGCTT|Val-TAC-3-1|-|tsRNA	2187.31	0.14066	1.02806	0.136821	0.891172	0.998
GCCCGGCTAGCTCAGTCGGTAGAGCATGAGA|Lys-CTT-3-1|-|tsRNA	1628.79	-0.996353	2.77366	-0.359219	0.719431	0.998
GGGGGTGTAGCTCAGTGGTAGAGCGCGTGCTT|Ala-AGC-5-1|-|tsRNA	177.545	5.06593	2.88844	1.75386	0.0794541	0.998
CGCCGCTGGTGTAGTGGTATCATGCAAGATTCCCATTC|Gly-CCC-2-2|-|tsRNA	1308.59	1.11677	2.3937	0.466545	0.640825	0.998
TAGGATGGGGTGTGATAGGTGGCACGGAGAATTTT|ENST00000387372.1|MT-TQ|Mt_tsRNA	1746.92	-0.910859	1.19881	-0.759803	0.447373	0.998
GCCCGGATAGCTCAGTCGGTAGAGCATCAGACTTT|Lys-TTT-3-1|-|tsRNA	2160.11	-4.55702	2.88561	-1.57922	0.114285	0.998
GCATTGGTGGTTCAGTGGTAGAA|Gly-GCC-2-1|-|tsRNA	1909.82	-2.51971	2.88545	-0.873248	0.382528	0.998
TCCCTGGTGGTCTAGTGGTTAGGATTCGGCG|Glu-CTC-1-1|-|tsRNA	2477.68	3.14569	2.88543	1.0902	0.275626	0.998
TCCCACATGGTCTAGCGGTTAGGATTCCTGGTTTTC|Glu-TTC-2-2|-|tsRNA	1764.2	-1.53159	2.4581	-0.62308	0.533232	0.998
GCCCGGATAGCTCAGTCGGTAGAGCATCAGA|Lys-TTT-3-2|-|tsRNA	542.821	5.35107	2.86876	1.86529	0.0621408	0.998
CCCACATGGTCTAGCGGTTAGGATTCCTGGTT|Glu-TTC-2-1|-|tsRNA	2082.26	0.276053	2.8854	0.0956727	0.923781	0.998
AGGATGGGGTGTGATAGGTGGCACG|ENST00000387372.1|MT-TQ|Mt_tsRNA	1572.72	-1.43516	1.38197	-1.03849	0.299042	0.998
AAAAAGTCATGGAGGCCATGGGGTTG|ENST00000387416.2|MT-TS1|Mt_tsRNA	1544.42	-1.52624	1.17527	-1.29862	0.194073	0.998
GTAAATATAGTTTAACCAAAACATCAGATTGTGAATCTGA|ENST00000387441.1|MT-TH|Mt_tsRNA	1573.73	-1.27846	1.71575	-0.745136	0.456189	0.998
TAGGATGGGGTGTGATAGGTGGCACG|ENST00000387372.1|MT-TQ|Mt_tsRNA	1552.27	-1.23682	1.29626	-0.954142	0.340012	0.998
GCATTGGTGGTTCAGTGGTAGAATTCTCGCCTCCCACGCGG|Gly-CCC-1-1|-|tsRNA	1177.86	0.693379	2.40533	0.288268	0.773142	0.998
GTTAAGATGGCAGAGCCCGG|ENST00000386347.1|MT-TL1|Mt_tsRNA	1589.16	-1.16157	1.21201	-0.958385	0.337869	0.998
GCATTGGTGGTTCAGTGGTAGAATTCTCGCCTCCCACGCGGGAGACCCGG|Gly-CCC-1-2|-|tsRNA	1092.41	1.86473	2.22193	0.839239	0.401335	0.998
ATTGGTGGTTCAGTGGTAGAATTCTCGCCTGCCACGCGGGAGG|Gly-GCC-2-4|-|tsRNA	1353.21	1.87037	2.88543	0.648211	0.516848	0.998
GGTTCCATAGTGTAGTGGTTATCACATCTG|Val-TAC-3-1|-|tsRNA	1609.83	0.322187	0.865301	0.372341	0.709639	0.998
GCCCGGCTAGCTCAGTCGGTAGAGCATGGGACTCT|Lys-CTT-1-1|-|tsRNA	530.486	0.14663	2.8855	0.0508162	0.959472	0.998
GCATTGGTGGTTCAGTGGTAGAATTCTCGCCTCCC|Gly-CCC-1-1|-|tsRNA	1915.52	2.87953	2.88544	0.997951	0.318303	0.998
GTTTTCACCCAGGCGGCCCGGGTTCGACTCCCGGTGTGG|Glu-TTC-2-2|-|tsRNA	1451.32	1.76888	1.80145	0.981918	0.32614	0.998
GCGTTGGTGGTATAGTGGTTAGCATAGCTG|Gly-TCC-1-1|-|tsRNA	875.174	0.530871	0.815391	0.651064	0.515005	0.998
GGTTCCATAGTGTAGTGGTTATCACATCTGCTTT|Val-TAC-3-1|-|tsRNA	1532.54	0.0311639	1.01621	0.0306669	0.975535	0.998
GCATTGGTGGTTCAGTGGTAGAATTCTCGCCTGCCACGCGGGA|Gly-GCC-2-3|-|tsRNA	1360.42	-2.07207	2.88546	-0.718108	0.472691	0.998
GGCTCGTTGGTCTAGGGGTATGATTCTCGGTT|Pro-TGG-2-1|-|tsRNA	1822.73	0.560083	1.0574	0.529679	0.596335	0.998
TCCCTGGTGGTCTAGTGGTTAGGATTCGGCG|Glu-CTC-1-6|-|tsRNA	1087.03	-0.0594172	2.88543	-0.0205922	0.983571	0.998
CCCGGCTAGCTCAGTCGGTAGAGCATGAGACT|Lys-CTT-2-5|-|tsRNA	235.074	-3.59291	2.88662	-1.24468	0.213251	0.998
GGTTCCATAGTGTAGCGGTTATCACGTCTGCTTT|Val-TAC-2-1|-|tsRNA	1918.12	1.52696	1.30146	1.17326	0.24069	0.998
TCCCACATGGTCTAGCGGTTAGGATTCC|Glu-TTC-2-1|-|tsRNA	1420.3	0.646634	1.95043	0.331535	0.740241	0.998
GCATTGGTGGTTCAGTGGTAGAATTCTCGCCTCCCACGCGG|Gly-CCC-1-2|-|tsRNA	1143.82	0.926567	2.42666	0.381829	0.702589	0.998
CATTGGTGGTTCAGTGGTAGAATTCTCGCC|Gly-GCC-3-1|-|tsRNA	2033.55	3.37218	2.88546	1.16868	0.242532	0.998
CCCACATGGTCTAGCGGTTAGGATT|Glu-TTC-2-2|-|tsRNA	1174.85	-3.46329	2.65965	-1.30216	0.192862	0.998
TTGTAAACCGGAGATGAAAACCTTTTTCCAAGGACA|ENST00000387460.2|MT-TT|Mt_tsRNA	1142.88	-0.815547	1.59973	-0.509803	0.610189	0.998
GCCCGGATAGCTCAGTCGGTAGAGCATCAGACTTTT|Lys-TTT-3-4|-|tsRNA	1581.33	-0.0501958	2.88541	-0.0173965	0.98612	0.998
GCCCGGATAGCTCAGTCGGT|Lys-TTT-3-5|-|tsRNA	1548.86	-1.04377	2.88542	-0.361741	0.717545	0.998
GCCCGGATAGCTCAGTCGGTAGAGCATCAGACTT|Lys-TTT-3-4|-|tsRNA	335.908	-0.13752	2.88558	-0.0476576	0.961989	0.998
GGATGGGGTGTGATAGGTGGCACGG|ENST00000387372.1|MT-TQ|Mt_tsRNA	1110.88	-1.99402	1.4689	-1.35749	0.174626	0.998
TGAATCTGACAACAGAGGCTTACGACCCCT|ENST00000387441.1|MT-TH|Mt_tsRNA	1286.87	-0.676403	1.18403	-0.57127	0.567817	0.998
ACCGGAGATGAAAACCTTTTTCCAAGGACA|ENST00000387460.2|MT-TT|Mt_tsRNA	1110.69	-0.502436	1.5336	-0.327618	0.7432	0.998
TCCGGATGGAGGCGTGGG|Leu-CAA-4-1|-|tsRNA	874.906	1.15521	1.0441	1.10642	0.268545	0.998
TCCCATATGGTCTAGCGGTTAGGATTCCT|Glu-TTC-1-1|-|tsRNA	1220.2	-1.16833	2.40642	-0.485506	0.627318	0.998
GCATTGGTGGTTCAGTGGTAGAATTCTCGCCTCCCACGCG|Gly-CCC-1-2|-|tsRNA	769.655	0.988642	2.20258	0.448856	0.653535	0.998
CGCCGCTGGTGTAGTGGTATCATGCAAGATTCCCATTC|Gly-CCC-2-1|-|tsRNA	1556.98	0.314781	2.45654	0.12814	0.898038	0.998
GTTTTCACCCAGGCGGCCCGGGTTCGACTCCCGGTGTG|Glu-TTC-2-1|-|tsRNA	1000.77	0.791096	2.08309	0.37977	0.704116	0.998
GGATGGGGTGTGATAGG|ENST00000387372.1|MT-TQ|Mt_tsRNA	1022.92	-1.35295	1.55346	-0.870932	0.383791	0.998
AGTAAGGTCAGCTAAATAAGCTATCGGGC|ENST00000387377.1|MT-TM|Mt_tsRNA	1074.49	0.0204158	1.4808	0.013787	0.989	0.998
CCCACATGGTCTAGCGGTTAGGATTCCT|Glu-TTC-2-1|-|tsRNA	1116.15	-0.49816	2.09833	-0.237408	0.81234	0.998
GTAAATATAGTTTAACCAAAACATCAGATTGTGAATC|ENST00000387441.1|MT-TH|Mt_tsRNA	1071.38	-1.49316	1.58694	-0.940906	0.346753	0.998
GAAAAAGTCATGGAGGCCATGGGGT|ENST00000387416.2|MT-TS1|Mt_tsRNA	1060.9	-0.643639	1.11987	-0.574742	0.565466	0.998
GCCCGGATGATCCTCAGT|SeC-TCA-1-1|-|tsRNA	1386.11	0.954314	0.904881	1.05463	0.291595	0.998
GTCATGGAGGCCATGGGGTTGG|ENST00000387416.2|MT-TS1|Mt_tsRNA	1008	-1.23138	1.20264	-1.0239	0.305885	0.998
GTTAAGATGGCAGAGCCCGGTAATCGCA|ENST00000386347.1|MT-TL1|Mt_tsRNA	1075.34	-1.55778	1.26166	-1.23471	0.21694	0.998
GCATTGGTGGTTCAGTGGTAGAATTCTCGCCTCC|Gly-CCC-1-1|-|tsRNA	981.448	0.776493	2.08313	0.372753	0.709332	0.998
GCCCGGATAGCTCAGTCGGTAGAG|Lys-TTT-3-5|-|tsRNA	1034.77	-0.510342	2.88544	-0.176868	0.859612	0.998
GGTTCCATAGTGTAGTGGTTATCACGTCTGCT|Val-TAC-1-2|-|tsRNA	555.449	-2.2341	2.02302	-1.10434	0.269446	0.998
GCCCGGATGATCCTCAGTGGTCTGGGGTGCAGGCTTCAAAC|SeC-TCA-1-1|-|tsRNA	1007.4	0.974862	0.866915	1.12452	0.260793	0.998
CCCACATGGTCTAGCGGTTAGGATT|Glu-TTC-2-1|-|tsRNA	1291.06	1.96921	2.08505	0.944442	0.344944	0.998
GCCCGGATAGCTCAGTCGGT|Lys-TTT-3-1|-|tsRNA	962.011	0.465939	2.76198	0.168698	0.866035	0.998
GATGGGGTGTGATAGGTG|ENST00000387372.1|MT-TQ|Mt_tsRNA	942.127	-1.65393	1.44858	-1.14176	0.253554	0.998
CGTTGGTGGTATAGTGGTTAGC|Gly-TCC-1-1|-|tsRNA	845.453	0.181903	0.945794	0.192329	0.847485	0.998
GTTAAGATGGCAGAGCCCGGTAATCGCATAAAACT|ENST00000386347.1|MT-TL1|Mt_tsRNA	1035.29	-0.471748	1.22992	-0.38356	0.701304	0.998
GCCCGGATAGCTCAGTCGGTAGAG|Lys-TTT-3-4|-|tsRNA	930.531	3.87666	2.88564	1.34343	0.179133	0.998
CCTGGTGGTCTAGTGGTTAGGATTCGGCGCT|Glu-CTC-1-1|-|tsRNA	1591.65	2.12932	2.88543	0.737955	0.460542	0.998
CACTGTAAAGCTAACTTAGCATTAACCTTTTAAG|ENST00000387421.1|MT-TK|Mt_tsRNA	918.424	-0.963645	1.414	-0.681504	0.495552	0.998
TCCCATATGGTCTAGCGGTTAGGATTCCTGGTTTT|Glu-TTC-1-1|-|tsRNA	935.592	0.203703	2.49083	0.0817811	0.934821	0.998
GCTTTCACCGCCGCGGCCCGGGTT|Glu-TTC-3-1|-|tsRNA	699.292	3.23884	2.88562	1.12241	0.26169	0.998
ATTGGTGGTTCAGTGGTAGAATTCTCGCCTGCCACGCGGGAGG|Gly-GCC-2-1|-|tsRNA	717.799	-0.61287	2.88547	-0.212398	0.831796	0.998
GGGGGTATAGCTCAGTGGGTAGAGCATTTGACTG|Cys-GCA-5-1|-|tsRNA	777.95	0.506358	0.869287	0.582497	0.560232	0.998
GCTCTCACCGCCGCGGCCCGGGTTC|Glu-CTC-2-1|-|tsRNA	122.721	1.37471	2.88605	0.476329	0.63384	0.998
CGTTGGTGGTATAGTGGTTAGCATAGC|Gly-TCC-1-1|-|tsRNA	827.837	-0.0745536	0.852081	-0.087496	0.930277	0.998
GGAGCTGGGGATTGTGGGT|Arg-CCG-2-1|-|tsRNA	867.238	-0.223876	0.962124	-0.23269	0.816002	0.998
TCCCATATGGTCTAGCGGTTAGGATTCCT|Glu-TTC-1-2|-|tsRNA	911.989	-0.251913	2.39017	-0.105395	0.916062	0.998
GTTTTCACCCAGGCGGCCCGGGTTCGACTCCCGGTGTGGG|Glu-TTC-2-1|-|tsRNA	861.772	1.58036	1.90778	0.828376	0.407458	0.998
GTTCTTGTAGTTGAAATACAACGATGGTTTTTCATATCATTGGT|ENST00000387459.1|MT-TE|Mt_tsRNA	830.878	-1.33062	1.23437	-1.07798	0.281042	0.998
TCCCACATGGTCTAGCGGTTAGGATTCC|Glu-TTC-2-2|-|tsRNA	924.43	0.655709	2.88544	0.227247	0.820231	0.998
GCATTGGTGGTTCAGTGGTAGAATTCTCGCCTGCCACGCGGGAGGCCCGGGT|Gly-GCC-2-1|-|tsRNA	948.923	-2.85978	2.88557	-0.991063	0.321655	0.998
GCATTGGTGGTTCAGTGGTAGAATTCTCGCCTGCCACGCGGGAGGCCCGGG|Gly-GCC-2-2|-|tsRNA	551.579	0.0857318	2.88549	0.0297113	0.976297	0.998
GAAAAAGTCATGGAGGCCATGGGG|ENST00000387416.2|MT-TS1|Mt_tsRNA	851.512	-0.742069	1.19268	-0.622184	0.533821	0.998
GGGGTATAGCTTAGCGGTAGAGCATTTGACT|Cys-GCA-11-1|-|tsRNA	733.509	0.505408	0.930469	0.543176	0.587009	0.998
GGGGGCATAGCTCAGTGGTAGAGCATTTGACT|Cys-GCA-1-1|-|tsRNA	1203.47	1.68232	1.21304	1.38686	0.165483	0.998
GCCCGGCTAGCTCAGTCGGTAGAGCATGGGAC|Lys-CTT-1-1|-|tsRNA	738.037	-1.4253	2.08256	-0.684397	0.493725	0.998
GCATTGGTGGTTCAGTGGTAGAATTCTCGCCTGCCACGCGG|Gly-GCC-2-3|-|tsRNA	786.959	-2.04335	2.88552	-0.708139	0.478859	0.998
GGTATATAGTTTAAACAAAACGAATGATTTCGACTC|ENST00000387439.1|MT-TR|Mt_tsRNA	823.109	-1.16452	1.50618	-0.773164	0.439425	0.998
AGCTGGGGATTGTGGGT|Arg-CCG-2-1|-|tsRNA	719.022	0.113731	0.985598	0.115393	0.908134	0.998
CTTCTGTAGTGTAGTGGTTATCACGTTCGCCT|Val-CAC-2-1|-|tsRNA	985.52	0.404187	1.06698	0.378815	0.704825	0.998
GCCGTGATCGTATAGTGGTTAGTACTCTGCG|His-GTG-1-3|-|tsRNA	637.309	0.833934	2.88548	0.289011	0.772573	0.998
GTTCCATAGTGTAGTGGTTATCACGTCTGCTTT|Val-TAC-1-2|-|tsRNA	786.807	-1.3312	2.0939	-0.635751	0.524939	0.998
GCGTTGGTGGTATAGTGGTTAGCATAGCTGCC|Gly-TCC-1-1|-|tsRNA	813.701	-0.0994383	0.901838	-0.110262	0.912202	0.998
CGTTGGTGGTATAGTGGTTA|Gly-TCC-1-1|-|tsRNA	623.004	0.342256	1.01868	0.335981	0.736885	0.998
GGTTAGGATTCCTGGTT|Glu-TTC-2-2|-|tsRNA	251.003	0.746769	2.4352	0.306656	0.759105	0.998
GCATTGGTGGTTCAGTGGTAGAATTCTCGCCTCC|Gly-CCC-1-2|-|tsRNA	954.415	-0.100414	2.86649	-0.0350304	0.972056	0.998
AACCGGAGATGAAAACCTTTTTCCAAGGACA|ENST00000387460.2|MT-TT|Mt_tsRNA	717.345	-0.696244	1.64527	-0.42318	0.672164	0.998
GCCCGGCTAGCTCAGTCGGTAGAGCATGGGACTC|Lys-CTT-4-1|-|tsRNA	745.574	0.629131	2.88546	0.218035	0.827402	0.998
GATGGGGTGTGATAGGTGGCA|ENST00000387372.1|MT-TQ|Mt_tsRNA	717.748	-1.74679	1.47523	-1.18408	0.23638	0.998
GGTTCCATAGTGTAGTGGTTATCACGTCTGCTTTAC|Val-TAC-1-2|-|tsRNA	788.161	-1.11092	1.90904	-0.581925	0.560617	0.998
ATTGGTGGTTCAGTGGTAGAATTCTCGCCTGCCACGCGGG|Gly-GCC-2-6|-|tsRNA	536.506	1.77821	2.88554	0.616249	0.53773	0.998
TGGATTTAGGCTCCAGTCATTTCGATGGCGTGGGT|Leu-TAG-3-1|-|tsRNA	727.639	0.225573	1.02617	0.21982	0.826011	0.998
CCCGGCTAGCTCAGTCGGTAGAGCATGAGACT|Lys-CTT-2-4|-|tsRNA	738.655	-5.15667	2.88645	-1.78651	0.0740164	0.998
GTTCCATAGTGTAGTGGTTATCACGTCTGCTTT|Val-TAC-1-1|-|tsRNA	1155.89	2.2202	2.76213	0.803801	0.421512	0.998
GTTAAGATGGCAGAGCCCGGTAATCGCATAAA|ENST00000386347.1|MT-TL1|Mt_tsRNA	712.567	-0.722465	1.33925	-0.539455	0.589573	0.998
CATTGGTGGTTCAGTGGTAGAATT|Gly-CCC-1-2|-|tsRNA	796.3	2.24957	2.8855	0.779611	0.43562	0.998
CCCACATGGTCTAGCGGTTAGGATTCCT|Glu-TTC-2-2|-|tsRNA	656.19	-0.966046	2.68759	-0.359447	0.719261	0.998
GCATTGGTGGTTCAGTGGTAGAATTCTCGCCTCCCACGCGGGAGA|Gly-CCC-1-1|-|tsRNA	830.546	-1.2158	2.88547	-0.421352	0.673498	0.998
CCACATGGTCTAGCGGTTAGGATTCCTG|Glu-TTC-2-2|-|tsRNA	748.001	-1.38527	2.21277	-0.626035	0.531292	0.998
GCTTCTGTAGTGTAGTGGTTATCACGTTCGCCTC|Val-CAC-2-1|-|tsRNA	778.64	0.983175	0.997824	0.985319	0.324468	0.998
GCTGGGGATTGTGGGTTC|Arg-CCG-2-1|-|tsRNA	578.918	0.709743	1.02508	0.692377	0.488701	0.998
GCATTGGTGGTTCAGTGGTAGAATTCTCGCCTGCC|Gly-GCC-2-6|-|tsRNA	92.9404	-0.233994	2.88617	-0.0810744	0.935383	0.998
GCGCCGCTGGTGTAGTGGTATCATGCAAGATTCCCATTC|Gly-CCC-2-1|-|tsRNA	520.506	1.46422	2.15124	0.680638	0.496101	0.998
AGAAAGCTCACAAGAACT|ENST00000387449.1|MT-TS2|Mt_tsRNA	774.131	-0.901309	1.50804	-0.597671	0.550059	0.998
GCCCGGCTAGCTCAGTCGGTAGAGCATGGGACTC|Lys-CTT-1-1|-|tsRNA	731.943	-0.210278	2.5538	-0.0823394	0.934377	0.998
ATTGGTGGTTCAGTGGTAGAATTCTCGCCTGCCACGCGGGAGGCCCGGGTT|Gly-GCC-2-6|-|tsRNA	244.055	-2.12504	2.88591	-0.736349	0.461518	0.998
GCATTGGTGGTTCAGTGGTAGAATTCTCGCCTGCCACGCGG|Gly-GCC-2-1|-|tsRNA	506.281	-0.852849	2.88553	-0.295561	0.767565	0.998
TCATGGAGGCCATGGGGTTGG|ENST00000387416.2|MT-TS1|Mt_tsRNA	652.291	-1.02879	1.29802	-0.792589	0.428017	0.998
CGAGGTGGCCGAGTGGTTAAGG|Ser-GCT-3-1|-|tsRNA	641.472	0.685814	2.88548	0.237678	0.812131	0.998
TTGTAAACCGGAGATGAAAACCTTTTTCCAAGGAC|ENST00000387460.2|MT-TT|Mt_tsRNA	653.818	-0.533222	1.69561	-0.314472	0.753163	0.998
GTTGGTGGTATAGTGGTTAGCATAGCTG|Gly-TCC-1-1|-|tsRNA	665.442	-0.682818	0.910442	-0.749985	0.453264	0.998
AGTCATGGAGGCCATGGGGTT|ENST00000387416.2|MT-TS1|Mt_tsRNA	675.904	-0.370121	1.27248	-0.290865	0.771154	0.998
GCCCGGATAGCTCAGTCGG|Lys-TTT-5-1|-|tsRNA	120.27	5.28787	2.89061	1.82933	0.0673504	0.998
ACTTTTAAAGGATAACAGCTATCCATTGGTCT|ENST00000387456.1|MT-TL2|Mt_tsRNA	648.505	-0.97509	1.72959	-0.563768	0.572912	0.998
GCCCGGATGATCCTCAGTGGTCTGGGGTGCAGGCTT|SeC-TCA-1-1|-|tsRNA	748.119	0.932172	0.779922	1.19521	0.232004	0.998
TCCCTGGTGGTCTAGTGGTTAGGATTCGGCGCTCTCACC|Glu-CTC-1-2|-|tsRNA	52.7279	-0.250159	2.88678	-0.0866566	0.930945	0.998
GCCCGGCTAGCTCAGTCGGTAGAGCATGGGACTCTTAATCCCAGGGTCGTGGGTT|Lys-CTT-1-2|-|tsRNA	421.441	1.63193	2.45075	0.665891	0.505481	0.998
GTTAAGATGGCAGAGCCCGGTAATCGCATAA|ENST00000386347.1|MT-TL1|Mt_tsRNA	652.801	-0.86018	1.43372	-0.599963	0.548531	0.998
CGTTGGTGGTATAGTGGTGAGCATAGCTG|Gly-TCC-2-2|-|tsRNA	879.967	-0.950812	2.88546	-0.329519	0.741764	0.998
GGTTCCATAGTGTAGTGGTTATCACGTCTGCT|Val-TAC-1-1|-|tsRNA	844.031	1.26271	2.77023	0.455813	0.648524	0.998
GCCCGGCTAGCTCAGTCGGTAGAGCATGAGA|Lys-CTT-2-2|-|tsRNA	340.22	3.51959	2.88599	1.21954	0.222638	0.998
TGGTATATAGTTTAAACAAAACGAATGATTTCGACTC|ENST00000387439.1|MT-TR|Mt_tsRNA	629.51	-0.708962	1.69661	-0.41787	0.676043	0.998
CACTGTAAAGCTAACTTAGCATTAACC|ENST00000387421.1|MT-TK|Mt_tsRNA	606.659	-1.49473	1.79368	-0.833328	0.40466	0.998
GCTCTCACCGCCGCGGCCCGGGT|Glu-CTC-1-7|-|tsRNA	380.727	4.35493	2.88628	1.50884	0.131339	0.998
ATGGGACTCTTAATCCCAGGGTCGTGGGTT|Lys-CTT-1-2|-|tsRNA	483.96	0.820635	1.89683	0.432636	0.66528	0.998
TGGGACTCTTAATCCCAGGGTCGTGGGTT|Lys-CTT-1-2|-|tsRNA	525.829	-0.107642	2.0597	-0.0522611	0.958321	0.998
GCGTTGGTGGTATAGTGGTTAGCATAG|Gly-TCC-1-1|-|tsRNA	345.358	0.285259	0.905943	0.314875	0.752856	0.998
CATTGGTCGTGGTTGTAGTCCGTGCGAGAA|ENST00000387459.1|MT-TE|Mt_tsRNA	689.295	-0.284588	1.26766	-0.224498	0.82237	0.998
GTTAAGATGGCAGAGCCCGGTAATCGCATAAAA|ENST00000386347.1|MT-TL1|Mt_tsRNA	617.449	-0.938261	1.41735	-0.661983	0.507982	0.998
TCCCTGGTGGTCTAGTGGTTAGGATTCGGCGCTCTC|Glu-CTC-1-4|-|tsRNA	544.063	-0.63996	2.88551	-0.221784	0.824482	0.998
TTTCCGTAGTGTAGCGGTTATCACATTCGCCT|Val-CAC-3-1|-|tsRNA	857.096	1.06403	1.4129	0.753078	0.451403	0.998
CCCTGGTGGTCTAGTGGTTAGGATTCGGCGC|Glu-CTC-1-6|-|tsRNA	585.646	0.290677	2.88548	0.100738	0.919759	0.998
AAGGGCTTAGCTTAATTAAAGTGGC|ENST00000387392.1|MT-TA|Mt_tsRNA	575.67	-0.926523	1.70164	-0.544489	0.586105	0.998
GCCCGGATAGCTCAGTCGG|Lys-TTT-3-4|-|tsRNA	68.2216	-2.72966	2.88801	-0.945168	0.344573	0.998
GCATTGGTGGTTCAGTGGTAGAATTCTCGCCTCCCACG|Gly-CCC-1-2|-|tsRNA	473.932	-0.26658	1.88043	-0.141765	0.887265	0.998
CCTTCCAAGCAGTTGACCCGGGT|Gly-TCC-2-3|-|tsRNA	972.173	2.69214	2.8855	0.932988	0.350826	0.998
AAAAAGTCATGGAGGCCATGGGGTT|ENST00000387416.2|MT-TS1|Mt_tsRNA	582.38	-0.737166	1.27753	-0.577026	0.563922	0.998
GATGGGGTGTGATAGGTGGC|ENST00000387372.1|MT-TQ|Mt_tsRNA	557.283	-2.06133	1.63598	-1.26	0.20767	0.998
GCGCCGCTGGTGTAGTGGTATCATGCAAGATTCCCATTCTTGCGACCCGG|Gly-CCC-2-1|-|tsRNA	592.042	1.8032	2.19581	0.821202	0.411531	0.998
CGTTGGTGGTATAGTGGTTAGCATAGCTGCCTTCCAAGCAGTTGACCCGG|Gly-TCC-1-1|-|tsRNA	418.417	0.665561	0.969	0.686854	0.492175	0.998
AGTAAGGTCAGCTAAATAAGCTATCGGGCCCA|ENST00000387377.1|MT-TM|Mt_tsRNA	593.271	-0.822205	1.79822	-0.457232	0.647504	0.998
GTTAAGATGGCAGAGCCCGGTAATCGCATAAAAC|ENST00000386347.1|MT-TL1|Mt_tsRNA	555.275	-0.882006	1.52671	-0.577716	0.563456	0.998
TGAATCTGACAACAGAGGCTTACGACCCCTTATTTACC|ENST00000387441.1|MT-TH|Mt_tsRNA	712.55	0.44225	1.34433	0.328976	0.742174	0.998
GTTAAGATGGCAGAGCCCGGTAA|ENST00000386347.1|MT-TL1|Mt_tsRNA	550.86	-1.09713	1.20476	-0.910669	0.36247	0.998
CATTGGTCGTGGTTGTAGTCCGTGCGAGA|ENST00000387459.1|MT-TE|Mt_tsRNA	611.82	-0.301337	1.26061	-0.239041	0.811074	0.998
GTTCCATAGTGTAGTGGTTATCACGTCTG|Val-TAC-1-2|-|tsRNA	489.149	-0.278779	2.15686	-0.129252	0.897158	0.998
GGTAGCGTGGCCGAGCGGTCTAAGGCGCTGGATT|Leu-AAG-1-1|-|tsRNA	220.388	2.91293	2.88606	1.00931	0.312827	0.998
GTTAAGATGGCAGAGCCCGGTAAT|ENST00000386347.1|MT-TL1|Mt_tsRNA	543.182	-1.05287	1.29363	-0.813886	0.41571	0.998
GGGGGTGTAGCTCAGTGGTAGAGCGCGTGCT|Ala-AGC-2-1|-|tsRNA	247.192	1.66769	2.88573	0.577909	0.563325	0.998
TCCCTGGTGGTCTAGTGGCTAGGATTCGGCGCT|Glu-TTC-3-1|-|tsRNA	726.637	0.902364	2.88547	0.312728	0.754488	0.998
GTTTCCGTAGTGGAGTGGTTATCACGTTCGCCT|Val-CAC-6-1|-|tsRNA	608.201	-0.532774	0.958423	-0.555887	0.578288	0.998
TCCCACATGGTCTAGCGGTTAGGATTC|Glu-TTC-2-1|-|tsRNA	517.173	0.791411	2.01812	0.392153	0.694945	0.998
GCATTGGTGGTTCAGTGGTAGAATTCTCGCCTGCCACGCGGGAGGCC|Gly-GCC-2-6|-|tsRNA	708.093	2.42161	2.88553	0.839225	0.401343	0.998
GTTTTCACCCAGGCGGCCCGGG|Glu-TTC-2-1|-|tsRNA	464.851	0.877473	1.74464	0.502954	0.614997	0.998
TGTAAACCGGAGATGAAAACCTTTTTCCAAGG|ENST00000387460.2|MT-TT|Mt_tsRNA	552.945	-0.89445	1.91021	-0.468246	0.639608	0.998
GCATTGGTGGTTCAGTGGTAGAATTCTCGCCTGCCACGCGGGAGGCCC|Gly-GCC-2-3|-|tsRNA	489.189	2.17913	2.88559	0.755177	0.450143	0.998
TCCCATATGGTCTAGCGGTTAGGATTCCTGGTTT|Glu-TTC-1-1|-|tsRNA	485.506	-0.359644	1.90033	-0.189254	0.849894	0.998
TGAATCTGACAACAGAGGCTTACGACCCCTTATT|ENST00000387441.1|MT-TH|Mt_tsRNA	590.291	-0.380891	1.53644	-0.247906	0.804207	0.998
GCGCCGCTGGTGTAGTGGTATCATGCAAGATTCCCATTCTTGCGACCCGG|Gly-CCC-2-2|-|tsRNA	349.044	0.981474	2.49466	0.39343	0.694002	0.998
GCTGGGGATTGTGGGTT|Arg-CCG-2-1|-|tsRNA	428.568	0.575893	1.01253	0.568764	0.569516	0.998
GACCCAGTGGCCTAATGGATAAGGCATCAGCCT|Arg-CCG-2-1|-|tsRNA	781.21	1.22055	1.63843	0.744955	0.456299	0.998
CAGGCGGCCCGGGTTCGACTCCCGGTGTGGGAA|Glu-TTC-2-1|-|tsRNA	247.422	1.17982	1.57854	0.747413	0.454814	0.998
TCCCATATGGTCTAGCGGTTAGGATTCCTGGT|Glu-TTC-1-2|-|tsRNA	269.253	2.38137	2.66972	0.891992	0.372397	0.998
GTTTTCACCCAGGCGGCCCGGGTTCGACTCCCGGTGTG|Glu-TTC-2-2|-|tsRNA	585.641	1.7038	2.68421	0.634749	0.525592	0.998
GTTTTCACCCAGGCGGCCCGGGTTCGACTCCCGGTGTGG|Glu-TTC-2-1|-|tsRNA	540.693	-0.910039	2.88552	-0.315382	0.752472	0.998
GGATGGGGTGTGATAGGTGGCACG|ENST00000387372.1|MT-TQ|Mt_tsRNA	486.887	-1.88536	1.45225	-1.29823	0.194207	0.998
GTTAAGATGGCAGAGCCCGGTAATC|ENST00000386347.1|MT-TL1|Mt_tsRNA	530.599	-0.771814	1.34366	-0.57441	0.56569	0.998
GCCCGGCTAGCTCAGTCGGTAGAGCATGGGACTCTT|Lys-CTT-1-1|-|tsRNA	663.655	1.23539	2.53468	0.487395	0.625979	0.998
CCACATGGTCTAGCGGTTAGGATTCCTG|Glu-TTC-2-1|-|tsRNA	423.537	0.3298	2.47299	0.133361	0.893908	0.998
GCATTGGTGGTTCAGTGGTAGAATTCTCGCCTCCCA|Gly-CCC-1-2|-|tsRNA	416.163	0.273202	2.02614	0.134839	0.89274	0.998
ATGGGACTCTTAATCCCAGGGTCGTGGGTT|Lys-CTT-1-1|-|tsRNA	418.152	-0.925792	2.88556	-0.320836	0.748335	0.998
TCCGGATGGAGGCGTGGGT|Leu-CAA-4-1|-|tsRNA	399.672	0.728116	1.01451	0.717702	0.472941	0.998
GGGATGTAGCTCAGTGGTAGAGC|Ala-TGC-3-2|-|tsRNA	389.041	0.969891	2.88556	0.336119	0.736781	0.998
GCGTTGGTGGTATAGTGGTTAGCATAGCTGCCTTCCAAGCAGTTGACCCGG|Gly-TCC-1-1|-|tsRNA	415.705	1.48535	0.977881	1.51895	0.128776	0.998
GTTGGTGGTATAGTGGTTAGCATAG|Gly-TCC-1-1|-|tsRNA	479.893	-0.550038	1.05004	-0.523824	0.600401	0.998
CCACATGGTCTAGCGGTTAGGATTCCTGGTT|Glu-TTC-2-1|-|tsRNA	618.546	0.179631	1.55247	0.115706	0.907885	0.998
GGAGCTGGGGATTGTGGG|Arg-CCG-2-1|-|tsRNA	429.925	-0.251698	1.03526	-0.243126	0.807907	0.998
GCCCGGATGATCCTCAGTG|SeC-TCA-1-1|-|tsRNA	576.98	0.82407	0.86151	0.956542	0.338799	0.998
TGTAAACCGGAGATGAAAACCTTTTTCCAAGGAC|ENST00000387460.2|MT-TT|Mt_tsRNA	485.051	-0.492586	1.76975	-0.278336	0.780754	0.998
GTTAAGATGGCAGAGCCCGGTAATCGCATAAAACTTAAAACTT|ENST00000386347.1|MT-TL1|Mt_tsRNA	520.07	-0.710682	1.16163	-0.611796	0.540673	0.998
GCATTGGTGGTTCAGTGGTAGAATTCTCGCCTCCCACG|Gly-CCC-1-1|-|tsRNA	448.969	2.0858	2.8856	0.722831	0.469784	0.998
GCATTGGTGGTTCAGTGGTAGAATTCTCGCCTCCCACGCGGGAGACCCGG|Gly-CCC-1-1|-|tsRNA	519.289	-0.387251	2.51297	-0.154101	0.87753	0.998
TCCCTGGTGGTCTAGTGGCTAGGATTCGGCGCT|Glu-TTC-4-1|-|tsRNA	645.835	-0.571407	2.88548	-0.198028	0.843023	0.998
GCTTTCACCGCCGCGGCCCGGGTT|Glu-TTC-4-1|-|tsRNA	436.663	-2.20663	2.45939	-0.897226	0.369598	0.998
GTTAAGATGGCAGAGCCCGGTAATCGCAT|ENST00000386347.1|MT-TL1|Mt_tsRNA	490.11	-1.17173	1.42858	-0.820204	0.4121	0.998
AGTTGATGCAGAGTGGGGTT|ENST00000387392.1|MT-TA|Mt_tsRNA	465.552	-0.733817	1.21686	-0.60304	0.546482	0.998
TCCCTGGTGGTCTAGTGGCTAGGATTCGGCGCT|Glu-TTC-4-2|-|tsRNA	374.444	1.53597	2.8856	0.532289	0.594526	0.998
GGTTCCATAGTGTAGCGGTTATCACGTCTGCT|Val-TAC-2-1|-|tsRNA	715.93	1.8057	1.47272	1.2261	0.22016	0.998
GCGTTGGTGGTATAGTGGTTAGCATAGCTGCCT|Gly-TCC-1-1|-|tsRNA	533.883	0.075942	1.13961	0.0666384	0.94687	0.998
AGGGCTTAGCTTAATTAAAGTG|ENST00000387392.1|MT-TA|Mt_tsRNA	445.89	-1.53768	1.65042	-0.931688	0.351498	0.998
GCCCGGCTAGCTCAGTCGGTAGAGCATGGGAC|Lys-CTT-4-1|-|tsRNA	225.325	5.09137	2.88783	1.76304	0.0778932	0.998
CACTGTAAAGCTAACTTAGCATTAACCTTTTAAGTTAAAGATTAAG|ENST00000387421.1|MT-TK|Mt_tsRNA	466.587	-1.36799	1.2047	-1.13555	0.256145	0.998
ACCAGGATGGCCGAGTGGTTAAGG|Leu-TAA-1-1|-|tsRNA	436.804	0.742803	0.856908	0.866841	0.386029	0.998
AGTCGGTAGAGCATGGGACT|Lys-CTT-1-2|-|tsRNA	163.916	1.78401	2.88594	0.618173	0.536461	0.998
AGAAATTTAGGTTAAATACAGACCAAGAGCC|ENST00000387382.1|MT-TW|Mt_tsRNA	442.078	-0.791157	1.59281	-0.496704	0.619398	0.998
CGAGGTGGCCGAGTGGTTAAGG|Ser-GCT-4-1|-|tsRNA	4.3881	5.84952	2.96137	1.97527	0.0482374	0.998
GCCCGGATGATCCTCAGTGGTCTGGGGTGCAGGCTTCA|SeC-TCA-1-1|-|tsRNA	435.162	1.1901	0.84584	1.40701	0.159425	0.998
CGCGGGAGACCGGGGTTCGATTCCCCGACGGGGAG|Asp-GTC-2-6|-|tsRNA	132.733	6.1871	2.89398	2.13792	0.0325232	0.998
GTCATGGAGGCCATGGGGTTG|ENST00000387416.2|MT-TS1|Mt_tsRNA	425.923	-0.8831	1.41291	-0.625024	0.531955	0.998
AGTGGTCTGGGGTGCAGGCTTCAAACCTGTAGC|SeC-TCA-2-1|-|tsRNA	395.495	0.748833	2.18835	0.34219	0.732208	0.998
CATATGTCCGCGTGGGT|Leu-TAA-1-1|-|tsRNA	488.947	0.255017	1.05118	0.2426	0.808315	0.998
TCCCATATGGTCTAGCGGTTAGGATTCCTGGT|Glu-TTC-1-1|-|tsRNA	395.64	-0.390879	2.06644	-0.189156	0.849971	0.998
TCCCTGGTGGTCTAGTGGTTAGGATTCGGCGCTCTCACC|Glu-CTC-1-7|-|tsRNA	399.465	3.42039	2.88586	1.18522	0.23593	0.998
GGGGTATGATTCTCGCTTTGG|Pro-TGG-3-4|-|tsRNA	15.191	-2.41751	2.89547	-0.834929	0.403758	0.998
CATTGGTGGTTCAGTGGTAGAATTCTCGCCTGCCACGCGGGA|Gly-GCC-2-4|-|tsRNA	51.8938	-0.223178	2.8868	-0.0773098	0.938377	0.998
GGGGGTATAGCTCAGGTGGTAGAGCATTTGACT|Cys-GCA-7-1|-|tsRNA	345.938	1.17622	0.822124	1.43071	0.152512	0.998
GCCGTGATCGTATAGTGGTTAGTACTCTGCG|His-GTG-1-7|-|tsRNA	627.072	-2.25046	2.88559	-0.779896	0.435452	0.998
GCGCCGCTGGTGTAGTGGTATCATGCAAGATTCCCATTC|Gly-CCC-2-2|-|tsRNA	312.577	-0.200345	2.47967	-0.0807949	0.935605	0.998
GCCCGGCTAGCTCAGTCGGTAGAGCATGGGACTCTTAATCC|Lys-CTT-1-1|-|tsRNA	412.045	0.856587	1.99949	0.428402	0.668358	0.998
TCCCATATGGTCTAGCGGTTAGGATTCCTGG|Glu-TTC-1-1|-|tsRNA	427.522	0.977577	1.44421	0.676893	0.498474	0.998
GCCGTGATCGTATAGTGGTTAGTA|His-GTG-1-8|-|tsRNA	316.485	-0.771223	2.88562	-0.267264	0.789266	0.998
GTTTTCACCCAGGCGGCCCGGGTTCGACTCCCG|Glu-TTC-2-1|-|tsRNA	310.367	-0.122192	2.32306	-0.0525997	0.958051	0.998
CCCGGATAGCTCAGTCGGTAGAGCATCAGACT|Lys-TTT-3-5|-|tsRNA	378.422	0.650574	2.88556	0.225459	0.821622	0.998
TGGGACTCTTAATCCCAGGGTCGTGGGTT|Lys-CTT-1-1|-|tsRNA	295.281	0.504011	2.64112	0.190832	0.848657	0.998
TCGGCGCTCTCACCGCCGCGGCCCGGGTT|Glu-CTC-2-1|-|tsRNA	22.197	-0.683544	2.88899	-0.236603	0.812964	0.998
CGTTGGTGGTATAGTGGTGAGCATAGCTGCCTTCCAAGCAGTTGACCCGG|Gly-TCC-2-3|-|tsRNA	4.04887	5.727	2.96179	1.93362	0.0531594	0.998
GTTTTCACCCAGGCGGCCCGGGTTCGACTCCCGGTGTGGGAA|Glu-TTC-2-1|-|tsRNA	486.982	0.217369	1.74911	0.124274	0.901098	0.998
CCCGGCTAGCTCAGTCGGTAGAGCATGAGACT|Lys-CTT-2-1|-|tsRNA	52.2143	2.62219	2.88792	0.907985	0.363886	0.998
CCCGGCTAGCTCAGTCGGTAGAGCATGAGAC|Lys-CTT-2-4|-|tsRNA	159.887	1.949	2.88599	0.67533	0.499466	0.998
GATGGGGTGTGATAGGTGG|ENST00000387372.1|MT-TQ|Mt_tsRNA	408.349	-1.74992	1.35525	-1.29122	0.196628	0.998
TTTCCGTAGTGTAGTGGTTATCACGTTCGCC|Val-AAC-3-1|-|tsRNA	429.716	-5.07184	2.88712	-1.75671	0.078967	0.998
AGCGGAAGCGTGCTGGGCCC|iMet-CAT-2-1|-|tsRNA	355.048	2.27182	2.88568	0.787271	0.431123	0.998
AAAAAGTCATGGAGGCCATGGGG|ENST00000387416.2|MT-TS1|Mt_tsRNA	402.63	-1.38139	1.17283	-1.17782	0.238867	0.998
CGTTGGTGGTATAGTGGTTAGCATAGCTGCCT|Gly-TCC-1-1|-|tsRNA	484.684	0.0453756	1.37555	0.0329872	0.973685	0.998
GTTTTCACCCAGGCGGCCCGGGTTCGACTCCCGGTGTGGGA|Glu-TTC-2-1|-|tsRNA	433.828	1.87617	1.99256	0.941588	0.346403	0.998
GACCGCGTGGCCTAATGGATAAGGCGTCTGACT|Arg-TCG-3-1|-|tsRNA	627.212	1.14806	1.61169	0.712333	0.476259	0.998
CCCATATGGTCTAGCGGTTAGGATTCCTGGTT|Glu-TTC-1-2|-|tsRNA	444.221	0.537045	2.1996	0.244156	0.80711	0.998
TGAATCTGACAACAGAGGCTTACGACCCCTT|ENST00000387441.1|MT-TH|Mt_tsRNA	454.416	-0.672263	1.5607	-0.430744	0.666655	0.998
CCTGTCACGCGGGAGACCGGGGTTCGATTCCCC|Asp-GTC-2-11|-|tsRNA	232.838	2.54303	2.88591	0.881188	0.378216	0.998
GCCCGGCTAGCTCAGTCGGTAGAGCATGGGACTCTT|Lys-CTT-1-2|-|tsRNA	200.229	-1.97565	2.88598	-0.684568	0.493617	0.998
GTTAAGATGGCAGAGCCCGGTAATCG|ENST00000386347.1|MT-TL1|Mt_tsRNA	422.844	-1.24653	1.25981	-0.989458	0.322439	0.998
CTCCGGAGCTGGGGATTGTGGG|Arg-CCG-2-1|-|tsRNA	352.701	0.0832914	1.0205	0.0816186	0.93495	0.998
CGTTGGTGGTATAGTGGTTAGCATAGCTGCCTTCCAAGCAGTTGACCCGGG|Gly-TCC-1-1|-|tsRNA	307.142	0.540671	0.927118	0.583174	0.559776	0.998
GCCCGGATAGCTCAGTCGGTAGAGCATCAGACTTTT|Lys-TTT-3-3|-|tsRNA	368.925	-2.89193	2.8859	-1.00209	0.3163	0.998
CGTTGGTGGTATAGTGGTTAGCAT|Gly-TCC-1-1|-|tsRNA	351.317	0.20425	0.915691	0.223056	0.823492	0.998
GGTTCCATAGTGTAGTGGTTATCACGTCT|Val-TAC-1-1|-|tsRNA	407.81	-0.714415	1.8527	-0.385609	0.699786	0.998
AGGCGGCCCGGGTTCGACTCCCGGTGTGGGA|Glu-TTC-2-2|-|tsRNA	457.006	0.601716	2.02109	0.297718	0.765918	0.998
GCATTGGTGGTTCAGTGGTAGAATTCTCGCCTCCCACGCGGGAGACCCGGG|Gly-CCC-1-2|-|tsRNA	320.2	0.658673	2.14697	0.306792	0.759002	0.998
GGCGGCCCGGGTTCGACTC|Glu-TTC-2-1|-|tsRNA	335.763	-0.331824	2.19982	-0.150842	0.8801	0.998
GTCCTTGTAGTATAAACT|ENST00000387460.2|MT-TT|Mt_tsRNA	386.882	-0.939405	1.6283	-0.576923	0.563991	0.998
TCCCATATGGTCTAGCGGTTAGGATTCCTG|Glu-TTC-1-1|-|tsRNA	394.009	-0.111348	1.73081	-0.0643329	0.948705	0.998
AGCTGGGGATTGTGGGTT|Arg-CCG-2-1|-|tsRNA	338.671	-0.0203853	0.995924	-0.0204687	0.983669	0.998
GGGGGTGTAGCTCAGTGGTAGAGCGCGTGCT|Ala-CGC-4-1|-|tsRNA	3.53528	-4.52627	2.95459	-1.53194	0.125537	0.998
TCCCTGGTGGTCTAGTGGTTAGGATTCGGCGCTCTCAC|Glu-CTC-1-7|-|tsRNA	246.835	-0.139419	2.88566	-0.0483144	0.961466	0.998
GCATTGGTGGTTCAGTGGTAGAATTCTCGCCTCCCACGCGGGAG|Gly-CCC-1-1|-|tsRNA	259.133	0.43633	1.98081	0.220278	0.825654	0.998
GGTCCCATGGTGTAATGGTTAGCACTCTG|Gln-TTG-2-1|-|tsRNA	361.235	-0.467009	1.863	-0.250675	0.802065	0.998
GCGGGAGACCGGGGTTCAATTCCCCGACGGGGAG|Asp-GTC-1-1|-|tsRNA	187.061	1.80564	1.14091	1.58263	0.113506	0.998
TGGATAAGGCATCAGCCTCCGGAGCTGGGGATTGTGGG|Arg-CCG-2-1|-|tsRNA	305.346	0.00684077	1.02061	0.00670265	0.994652	0.998
GGGATGTAGCTCAGTGGTAGAGC|Ala-CGC-2-1|-|tsRNA	380.376	0.855208	2.88556	0.296375	0.766944	0.998
GGTTCCATGGTGTAATGGTTAGCACTCTG|Gln-CTG-1-1|-|tsRNA	408.276	0.403608	2.88554	0.139873	0.888761	0.998
GCGCCGCTGGTGTAGTGGTATCATGCAAG|Gly-CCC-2-1|-|tsRNA	361.798	-0.735158	2.50021	-0.294038	0.768729	0.998
CCCGGATAGCTCAGTCGGTAGAGCATCAGACT|Lys-TTT-3-3|-|tsRNA	15.2784	0.847388	2.89032	0.293181	0.769384	0.998
CTGGGGATTGTGGGTTC|Arg-CCG-2-1|-|tsRNA	64.986	0.0116698	1.12278	0.0103936	0.991707	0.998
GCCCGGCTAGCTCAGTCGGTAGAGCATGAG|Lys-CTT-3-1|-|tsRNA	356.448	-0.266181	2.88557	-0.0922456	0.926503	0.998
GTTTTCACCCAGGCGGCCCGGGTTCGACTCCCG|Glu-TTC-2-2|-|tsRNA	394.877	0.992128	2.3371	0.424512	0.671192	0.998
CCCATATGGTCTAGCGGTTAGGATTCCTGGTT|Glu-TTC-1-1|-|tsRNA	232.992	-2.13104	2.46814	-0.86342	0.387907	0.998
CTCTCACCGCCGCGGCCCGGGTT|Glu-CTC-1-1|-|tsRNA	500.681	-0.76735	2.88552	-0.265931	0.790292	0.998
GCGTTGGTGGTATAGTGGTTAGC|Gly-TCC-1-1|-|tsRNA	381.652	1.21652	0.996023	1.22138	0.221944	0.998
GTTTCCGTAGTGTAGTGGTTATCACGTTCGCCTCA|Val-CAC-1-1|-|tsRNA	404.969	-1.60297	2.88562	-0.555502	0.578551	0.998
CCCACATGGTCTAGCGGTTAGGATTCCTGGTTTT|Glu-TTC-2-2|-|tsRNA	275.936	-0.458064	1.88862	-0.242539	0.808362	0.998
CGTTGGTGGTATAGTGGTTAGCATAGCTGCCTTCCAAGCAGTTGA|Gly-TCC-1-1|-|tsRNA	304.655	0.347425	0.932785	0.37246	0.70955	0.998
CTGGGGATTGTGGGTTCGAG|Arg-CCG-2-1|-|tsRNA	332.459	0.831945	1.20618	0.689736	0.49036	0.998
CACTGTAAAGCTAACTTAGCATTAACCTTTTAAGTTAAAG|ENST00000387421.1|MT-TK|Mt_tsRNA	351.363	-0.7209	1.35618	-0.531567	0.595026	0.998
AGAAATTTAGGTTAAATACAGACCAAGAGCCT|ENST00000387382.1|MT-TW|Mt_tsRNA	354.072	-0.592267	1.61531	-0.366658	0.713874	0.998
GCCCGGCTAGCTCAGTCGGTAGAGCATGAGACTC|Lys-CTT-2-3|-|tsRNA	65.2439	0.404446	2.88648	0.140117	0.888567	0.998
CATTGGTGGTTCAGTGGTAGAATTCTCGCCTCCCACGCGGG|Gly-CCC-1-1|-|tsRNA	281.832	-0.633177	2.12888	-0.297423	0.766144	0.998
GCCCGGATGATCCTCAGTGGTCTGG|SeC-TCA-1-1|-|tsRNA	345.078	0.285123	0.75976	0.37528	0.707452	0.998
GTTCCATAGTGTAGTGGTTATCACGTCTG|Val-TAC-1-1|-|tsRNA	474.793	0.033358	2.5291	0.0131897	0.989476	0.998
TGGGGATTGTGGGTTCG|Arg-CCG-2-1|-|tsRNA	119.331	0.681291	1.19531	0.569969	0.568699	0.998
GCGTTGGTGGTATAGTGGTTAGCATAGCTGC|Gly-TCC-1-1|-|tsRNA	356.19	0.821033	0.851778	0.963905	0.335094	0.998
GCATTGGTGGTTCAGTGGTAGAATTCTCGCCTCCCACGCGGGAGAC|Gly-CCC-1-2|-|tsRNA	276.765	1.37293	2.13196	0.643975	0.519592	0.998
GCATTGGTGGTTCAGTGGTAGAATTCTCGCCTGCCACGCGGGAGGCCCG|Gly-GCC-2-6|-|tsRNA	74.3511	-2.0297	2.88708	-0.703029	0.482038	0.998
GGTTCCATAGTGTAGTGGTTATCACATCTGC|Val-TAC-3-1|-|tsRNA	347.195	0.295158	0.850199	0.347163	0.728469	0.998
GCGCCGCTGGTGTAGTGGTATCATGCAAG|Gly-CCC-2-2|-|tsRNA	443.353	1.37296	2.1915	0.62649	0.530994	0.998
GTTTTCACCCAGGCGGCCCGG|Glu-TTC-2-1|-|tsRNA	307.558	-0.260446	2.13687	-0.121882	0.902992	0.998
GTTTCCGTAGTGTAGCGGTTATCACATTCGCCTC|Val-CAC-3-1|-|tsRNA	387.466	0.126472	0.986468	0.128206	0.897986	0.998
GTTGGTGGTATAGTGGTTAG|Gly-TCC-1-1|-|tsRNA	308.467	-0.101808	0.960175	-0.10603	0.915558	0.998
GCCCGGATAGCTCAGTCGGTAG|Lys-TTT-3-2|-|tsRNA	342.519	-1.93738	2.88572	-0.671368	0.501986	0.998
CTGGATTTAGGCTCCAGTCATTTCGATGGCGTGGGT|Leu-TAG-3-1|-|tsRNA	388.81	1.0788	1.16571	0.925447	0.354734	0.998
AGAAAGCTCACAAGAACTGCT|ENST00000387449.1|MT-TS2|Mt_tsRNA	396.464	-0.091951	1.66152	-0.0553417	0.955866	0.998
GCCCGGCTAGCTCAGTCGGTAGAGCATGAGACTC|Lys-CTT-2-5|-|tsRNA	453.415	2.76033	2.88568	0.956564	0.338787	0.998
CGCTCTCACCGCCGCGGCCCGGGTT|Glu-CTC-1-1|-|tsRNA	290.605	2.93211	2.8859	1.01601	0.309622	0.998
GCATTGGTGGTTCAGTGGTAGAATTCTCGCCTCCCACGCGGGAGACCCGGGTT|Gly-CCC-1-1|-|tsRNA	267.83	1.53439	1.94914	0.787213	0.431157	0.998
GCCCGGCTAGCTCAGTCGGTAGAGCATGGGACTCTTAATCCCAGGGTCGTGGGTT|Lys-CTT-1-1|-|tsRNA	436.981	-0.133275	2.18395	-0.0610247	0.95134	0.998
AGGCGGCCCGGGTTCGACTCCCGGTGTGGGAA|Glu-TTC-2-2|-|tsRNA	328.183	-0.579679	2.2809	-0.254145	0.799384	0.998
TGTAAACCGGAGATGAAAACCTTTTTCCAAGGA|ENST00000387460.2|MT-TT|Mt_tsRNA	337.676	-0.521898	1.84735	-0.282512	0.777551	0.998
GTTTTCACCCAGGCGGCCCGGGTTCGACTCCCGGT|Glu-TTC-2-1|-|tsRNA	321.571	1.62202	2.27974	0.71149	0.476781	0.998
CGTTGGTGGTATAGTGGTTAGCATAGCTGCCTTCCAAGCAGTT|Gly-TCC-1-1|-|tsRNA	293.89	0.266314	0.889022	0.299558	0.764514	0.998
TGTAAACCGGAGATGAAAACCTTTTTCCAAGGACA|ENST00000387460.2|MT-TT|Mt_tsRNA	316.309	-1.16826	1.73452	-0.673538	0.500605	0.998
GCCCGGATAGCTCAGTC|Lys-TTT-3-4|-|tsRNA	332.768	-0.773861	2.88561	-0.26818	0.788561	0.998
GCATTGGTGGTTCAGTGGTAGAATTCTCGCCTGCCACG|Gly-GCC-2-2|-|tsRNA	210.135	1.43209	2.88577	0.49626	0.619711	0.998
GTTTAACCAAAACATCAGATTGTGAATCTGACAACAGAGGCT|ENST00000387441.1|MT-TH|Mt_tsRNA	337.006	-1.71907	1.24144	-1.38474	0.166133	0.998
GCGCCGCTGGTGTAGTGGTATCATGCAAGATT|Gly-CCC-2-2|-|tsRNA	344.526	1.47417	2.30472	0.639633	0.522411	0.998
GATGGGGTGTGATAGGT|ENST00000387372.1|MT-TQ|Mt_tsRNA	326.14	-1.61348	1.62625	-0.992144	0.321127	0.998
TAAATATAGTTTAACCAAAACATCAGATTGTGAATCTGA|ENST00000387441.1|MT-TH|Mt_tsRNA	324.138	-1.22219	1.74843	-0.699019	0.48454	0.998
TTGTAAACCGGAGATGAAAACCTTTTTCCAAGG|ENST00000387460.2|MT-TT|Mt_tsRNA	328.195	-0.59847	1.88091	-0.318182	0.750347	0.998
CCACATGGTCTAGCGGTTAGGATT|Glu-TTC-2-2|-|tsRNA	347.409	-0.531606	1.88468	-0.282066	0.777893	0.998
GTGGTTAGGATTCGGCGCTCTCACCGCCGCGGCCCGGGTT|Glu-CTC-1-6|-|tsRNA	187.24	6.16054	2.88783	2.13328	0.032902	0.998
GCATTGGTGGTTCAGTGGTAGAATTCTCGCCTCCCACGCGGGAGACCCG|Gly-CCC-1-1|-|tsRNA	217.429	1.97356	2.09219	0.943301	0.345527	0.998
GGTAGCGTGGCCGAGTGGTCTAAGG|Leu-TAG-3-1|-|tsRNA	310.352	0.919694	0.93326	0.985464	0.324396	0.998
CGGGAGACCGGGGTTCGATTCCCCGACGGGGAG|Asp-GTC-2-11|-|tsRNA	207.881	1.37458	2.88577	0.476332	0.633838	0.998
CACTGTAAAGCTAACTTAGCATTAACCTTTTAAGTTAA|ENST00000387421.1|MT-TK|Mt_tsRNA	318.642	-0.687089	1.65665	-0.414746	0.678328	0.998
GCATTGGTGGTTCAGTGGTAGAATTCTCGCCTCCCACGCGGGAGACCCGGGT|Gly-CCC-1-1|-|tsRNA	292.522	1.41727	2.13025	0.665307	0.505854	0.998
AAAAAGTCATGGAGGCCATGGGGT|ENST00000387416.2|MT-TS1|Mt_tsRNA	318.324	-1.30728	1.22047	-1.07112	0.284114	0.998
AAAGTCATGGAGGCCATGGGGTTG|ENST00000387416.2|MT-TS1|Mt_tsRNA	306.289	-1.88055	1.2744	-1.47563	0.140043	0.998
GCTCTCACCGCCGCGGCCCGGGT|Glu-CTC-2-1|-|tsRNA	315.451	0.419593	2.88559	0.14541	0.884387	0.998
GCCCGGATAGCTCAGTCGGTAGA|Lys-TTT-5-1|-|tsRNA	360.73	0.326978	2.88556	0.113315	0.909781	0.998
GGTAGAGCATGAGACTCTTAATCTCAGGGTCGTGGGTT|Lys-CTT-2-1|-|tsRNA	205.504	0.991165	2.88574	0.34347	0.731245	0.998
GCATTGGTGGTTCAGTGGTAGAATTCTCGCCTCCCACGCG|Gly-CCC-1-1|-|tsRNA	391.867	0.921132	2.50841	0.367217	0.713457	0.998
GCCCGGATGATCCTCAGTGG|SeC-TCA-1-1|-|tsRNA	422.18	1.10006	0.993675	1.10706	0.268266	0.998
ATTGGTGGTTCAGTGGTAGAATTCTCGCCTGCCACGCGGGAGGCCCGGGT|Gly-GCC-3-1|-|tsRNA	178.021	1.00284	2.8858	0.347509	0.728209	0.998
TCCCTGGTGGTCTAGTGGTTAGGATTCG|Glu-CTC-1-1|-|tsRNA	270.613	-0.248447	2.88564	-0.0860977	0.931389	0.998
GGGATTGTGGGTTCGAGT|Arg-CCG-2-1|-|tsRNA	3.99422	5.7115	2.96185	1.92836	0.0538108	0.998
TCCCACATGGTCTAGCGGTTAGGATTC|Glu-TTC-2-2|-|tsRNA	366.038	-0.0723779	2.65618	-0.0272489	0.978261	0.998
GCCCGGATGATCCTCAGTGGTCTGGGGTGCAGGCTTCAAACCTGTAGCTGTCT|SeC-TCA-1-1|-|tsRNA	385.403	0.797795	0.944515	0.844661	0.3983	0.998
[truncated: 54,282 more rows]

## Sheet: mouse rsRNA LL-F0_vs_NC-F0
	baseMean	log2FoldChange	lfcSE	stat	pvalue	padj
[truncated: 3,112 more rows]

[truncated: 1 more sheets: human rsRNA CD_vs_NC]
