# Supplementary material for: Paternal Circadian Disruption Impairs Offspring Cognition via Sperm microRNAs
Source: Adv Sci (Weinh). 2026 Apr 28:e14510. Online ahead of print. doi: 10.1002/advs.202514510 (PMC13334623; doi:10.1002/advs.202514510)
Supplement: Supplementary file 2 — Supporting File 2: advs75462‐sup‐0002‐data.zip. [file ADVS-9999-e14510-s001.zip › advs75462-sup-0002-data/Data S7 upregulated sperm miR_multiMiR_enrichment results.xlsx]

## Sheet: multiMiR results
	mature_mirna_acc	mature_mirna_id	target_symbol	target_entrez	target_ensembl	phenomir	diana_microt	elmmo	microcosm	miranda	mirdb	pictar	pita	targetscan	mirecords	mirtarbase	tarbase	disease.sum	predicted.sum	validated.sum	all.sum
1	MIMAT0000134	mmu-miR-124-3p	Itgb1	16412	ENSMUSG00000025809	0	1	1	0	2	1	1	1	0	1	2	1	0	6	3	9
2	MIMAT0000539	mmu-miR-92a-3p	Map2k4	26398	ENSMUSG00000033352	0	1	2	0	2	2	1	1	2	0	1	2	0	7	2	9
3	MIMAT0000134	mmu-miR-124-3p	Ascc2	75452	ENSMUSG00000020412	0	1	1	1	1	1	0	1	0	0	1	1	0	6	2	8
4	MIMAT0000134	mmu-miR-124-3p	Crebrf	77128	ENSMUSG00000048249	0	1	2	1	1	1	1	2	0	0	0	1	0	7	1	8
5	MIMAT0000134	mmu-miR-124-3p	Ctdsp1	227292	ENSMUSG00000026176	0	1	2	0	0	1	1	1	0	3	4	1	0	5	3	8
6	MIMAT0000134	mmu-miR-124-3p	Iqgap1	29875	ENSMUSG00000030536	0	1	1	0	1	1	1	1	0	0	1	1	0	6	2	8
7	MIMAT0000134	mmu-miR-124-3p	Jag1	16449	ENSMUSG00000027276	0	1	2	0	1	1	1	2	0	0	1	2	0	6	2	8
8	MIMAT0000134	mmu-miR-124-3p	Ptbp1	19205	ENSMUSG00000006498	0	1	1	0	0	1	1	1	0	2	3	1	0	5	3	8
9	MIMAT0000134	mmu-miR-124-3p	Ptpn12	19248	ENSMUSG00000028771	0	1	1	0	1	1	0	1	0	1	1	1	0	5	3	8
10	MIMAT0000140	mmu-miR-128-3p	Dcun1d4	100737	ENSMUSG00000051674	0	1	2	1	1	2	0	1	1	0	0	1	0	7	1	8
11	MIMAT0000140	mmu-miR-128-3p	Sec24a	77371	ENSMUSG00000036391	0	1	1	1	1	2	0	1	1	0	0	1	0	7	1	8
12	MIMAT0000539	mmu-miR-92a-3p	Bcat2	12036	ENSMUSG00000030826	0	1	1	1	1	1	0	1	1	0	0	1	0	7	1	8
13	MIMAT0000539	mmu-miR-92a-3p	Cd69	12515	ENSMUSG00000030156	0	1	1	0	2	1	0	1	2	0	1	1	0	6	2	8
14	MIMAT0000539	mmu-miR-92a-3p	Phtf2	68770	ENSMUSG00000039987	0	1	1	0	1	1	1	1	1	0	0	1	0	7	1	8
15	MIMAT0000539	mmu-miR-92a-3p	Rsbn1	229675	ENSMUSG00000044098	0	1	3	1	1	1	1	0	1	0	0	1	0	7	1	8
16	MIMAT0000539	mmu-miR-92a-3p	Sgpp1	81535	ENSMUSG00000021054	0	1	1	0	1	1	1	1	1	0	0	1	0	7	1	8
17	MIMAT0000652	mmu-miR-25-3p	Bcat2	12036	ENSMUSG00000030826	0	1	1	1	1	1	0	2	1	0	0	1	0	7	1	8
18	MIMAT0000652	mmu-miR-25-3p	Cd69	12515	ENSMUSG00000030156	0	1	1	0	2	1	0	1	2	0	1	1	0	6	2	8
19	MIMAT0000652	mmu-miR-25-3p	Rnf4	19822	ENSMUSG00000029110	0	1	1	1	1	1	0	1	1	0	0	1	0	7	1	8
20	MIMAT0000134	mmu-miR-124-3p	Cc2d1b	319965	ENSMUSG00000028582	0	1	2	0	1	1	0	1	0	0	1	1	0	5	2	7
21	MIMAT0000134	mmu-miR-124-3p	Cd164	53599	ENSMUSG00000019818	0	1	1	0	2	1	0	2	0	0	2	1	0	5	2	7
22	MIMAT0000134	mmu-miR-124-3p	Chic1	12212	ENSMUSG00000031327	0	1	4	0	1	1	1	1	0	0	0	2	0	6	1	7
23	MIMAT0000134	mmu-miR-124-3p	Col4a1	12826	ENSMUSG00000031502	0	1	1	0	1	1	0	1	0	0	1	1	0	5	2	7
24	MIMAT0000134	mmu-miR-124-3p	Ctdspl	69274	ENSMUSG00000047409	0	1	3	0	1	1	1	2	0	0	0	2	0	6	1	7
25	MIMAT0000134	mmu-miR-124-3p	Evi5	14020	ENSMUSG00000011831	0	1	2	0	0	1	1	1	0	0	1	1	0	5	2	7
26	MIMAT0000134	mmu-miR-124-3p	Fcho2	218503	ENSMUSG00000041685	0	1	1	0	1	1	0	1	0	0	1	1	0	5	2	7
27	MIMAT0000134	mmu-miR-124-3p	Gga2	74105	ENSMUSG00000030872	0	1	2	0	1	1	0	2	0	0	1	1	0	5	2	7
28	MIMAT0000134	mmu-miR-124-3p	Ginm1	215751	ENSMUSG00000040006	0	1	2	0	1	1	0	1	0	0	1	1	0	5	2	7
29	MIMAT0000134	mmu-miR-124-3p	Lamc1	226519	ENSMUSG00000026478	0	1	3	0	0	1	0	2	0	1	2	1	0	4	3	7
30	MIMAT0000134	mmu-miR-124-3p	Lhx2	16870	ENSMUSG00000000247	0	1	1	1	1	0	0	1	0	1	0	1	0	5	2	7
31	MIMAT0000134	mmu-miR-124-3p	Myh9	17886	ENSMUSG00000022443	0	1	1	0	1	1	0	1	0	0	1	2	0	5	2	7
32	MIMAT0000134	mmu-miR-124-3p	Myo10	17909	ENSMUSG00000022272	0	1	2	0	1	1	0	1	0	0	1	1	0	5	2	7
33	MIMAT0000134	mmu-miR-124-3p	Myzap	102371	ENSMUSG00000041361	0	1	1	1	1	1	0	1	0	0	0	2	0	6	1	7
34	MIMAT0000134	mmu-miR-124-3p	Nme4	56520	ENSMUSG00000024177	0	0	1	1	1	1	0	1	0	0	1	1	0	5	2	7
35	MIMAT0000134	mmu-miR-124-3p	Parp16	214424	ENSMUSG00000032392	0	1	1	2	0	1	1	2	0	0	0	1	0	6	1	7
36	MIMAT0000134	mmu-miR-124-3p	Pip4k2c	117150	ENSMUSG00000025417	0	1	1	0	1	1	0	1	0	0	1	1	0	5	2	7
37	MIMAT0000134	mmu-miR-124-3p	Poglut1	224143	ENSMUSG00000034064	0	1	1	0	1	1	0	1	0	0	1	1	0	5	2	7
38	MIMAT0000134	mmu-miR-124-3p	Prtg	235472	ENSMUSG00000036030	0	1	2	0	0	1	1	1	0	0	1	2	0	5	2	7
39	MIMAT0000134	mmu-miR-124-3p	Ptbp2	56195	ENSMUSG00000028134	0	1	2	0	4	2	0	1	0	1	1	0	0	5	2	7
40	MIMAT0000134	mmu-miR-124-3p	Ranbp10	74334	ENSMUSG00000037415	0	1	1	0	1	1	1	2	0	0	0	1	0	6	1	7
41	MIMAT0000134	mmu-miR-124-3p	Rela	19697	ENSMUSG00000024927	0	1	1	0	1	1	0	1	0	0	1	1	0	5	2	7
42	MIMAT0000134	mmu-miR-124-3p	Six4	20474	ENSMUSG00000034460	0	1	2	0	1	1	1	1	0	0	0	1	0	6	1	7
43	MIMAT0000134	mmu-miR-124-3p	Slc30a7	66500	ENSMUSG00000054414	0	1	2	0	1	1	1	1	0	0	0	1	0	6	1	7
44	MIMAT0000134	mmu-miR-124-3p	Tjp2	21873	ENSMUSG00000024812	0	1	1	0	1	1	0	1	0	0	1	2	0	5	2	7
45	MIMAT0000134	mmu-miR-124-3p	Tor1aip2	240832	ENSMUSG00000050565	0	1	2	1	1	1	0	1	0	0	0	1	0	6	1	7
46	MIMAT0000134	mmu-miR-124-3p	Vamp3	22319	ENSMUSG00000028955	0	1	3	0	2	1	1	0	0	0	3	2	0	5	2	7
47	MIMAT0000134	mmu-miR-124-3p	Xrcc6	14375	ENSMUSG00000022471	0	1	1	2	1	1	0	0	0	0	1	1	0	5	2	7
48	MIMAT0000140	mmu-miR-128-3p	Adora2b	11541	ENSMUSG00000018500	0	1	1	0	1	0	0	1	1	1	0	1	0	5	2	7
49	MIMAT0000140	mmu-miR-128-3p	Ak2	11637	ENSMUSG00000028792	0	1	1	0	1	1	0	1	1	0	0	1	0	6	1	7
50	MIMAT0000140	mmu-miR-128-3p	Bcorl1	320376	ENSMUSG00000036959	0	1	1	1	1	1	0	1	0	0	0	1	0	6	1	7
51	MIMAT0000140	mmu-miR-128-3p	Erlec1	66753	ENSMUSG00000020311	0	1	1	1	1	1	0	1	0	0	0	1	0	6	1	7
52	MIMAT0000140	mmu-miR-128-3p	Fam126b	213056	ENSMUSG00000038174	0	1	1	0	1	1	1	1	0	0	0	1	0	6	1	7
53	MIMAT0000140	mmu-miR-128-3p	Naa15	74838	ENSMUSG00000063273	0	1	1	0	2	1	1	2	0	0	0	1	0	6	1	7
54	MIMAT0000140	mmu-miR-128-3p	Nxt2	237082	ENSMUSG00000042271	0	1	1	0	1	2	0	1	1	0	0	1	0	6	1	7
55	MIMAT0000140	mmu-miR-128-3p	Pogz	229584	ENSMUSG00000038902	0	1	1	0	1	2	0	1	1	0	0	1	0	6	1	7
56	MIMAT0000140	mmu-miR-128-3p	Reln	19699	ENSMUSG00000042453	0	1	1	0	1	2	1	1	1	0	0	0	0	7	0	7
57	MIMAT0000140	mmu-miR-128-3p	Slc35f3	210027	ENSMUSG00000057060	0	1	1	1	1	1	0	1	1	0	0	0	0	7	0	7
58	MIMAT0000140	mmu-miR-128-3p	Szrd1	213491	ENSMUSG00000040842	0	1	3	0	0	2	1	1	4	0	0	1	0	6	1	7
59	MIMAT0000140	mmu-miR-128-3p	Ube2e2	218793	ENSMUSG00000058317	0	1	1	0	2	1	1	0	2	0	0	1	0	6	1	7
60	MIMAT0000140	mmu-miR-128-3p	Zfp36l1	12192	ENSMUSG00000021127	0	1	1	0	1	1	0	1	1	0	0	1	0	6	1	7
61	MIMAT0000539	mmu-miR-92a-3p	Adam23	23792	ENSMUSG00000025964	0	1	1	1	0	1	1	1	1	0	0	0	0	7	0	7
62	MIMAT0000539	mmu-miR-92a-3p	Armc1	74252	ENSMUSG00000027599	0	1	1	0	1	1	0	1	1	0	0	1	0	6	1	7
63	MIMAT0000539	mmu-miR-92a-3p	Cldn11	18417	ENSMUSG00000037625	0	1	2	0	1	1	1	1	1	0	0	0	0	7	0	7
64	MIMAT0000539	mmu-miR-92a-3p	Cpeb3	208922	ENSMUSG00000039652	0	1	5	0	2	2	1	3	0	0	0	1	0	6	1	7
65	MIMAT0000539	mmu-miR-92a-3p	Ddx3x	13205	ENSMUSG00000000787	0	1	1	0	1	1	1	1	0	0	0	1	0	6	1	7
66	MIMAT0000539	mmu-miR-92a-3p	Dennd4b	229541	ENSMUSG00000042404	0	0	1	1	1	1	0	1	1	0	0	1	0	6	1	7
67	MIMAT0000539	mmu-miR-92a-3p	Ergic2	67456	ENSMUSG00000030304	0	1	1	0	1	2	0	1	1	0	0	1	0	6	1	7
68	MIMAT0000539	mmu-miR-92a-3p	Golga4	54214	ENSMUSG00000038708	0	1	1	0	2	1	0	1	1	0	0	1	0	6	1	7
69	MIMAT0000539	mmu-miR-92a-3p	Gramd3	107022	ENSMUSG00000001700	0	1	1	0	1	1	0	1	1	0	0	1	0	6	1	7
70	MIMAT0000539	mmu-miR-92a-3p	Herpud2	80517	ENSMUSG00000008429	0	1	1	0	1	1	0	1	1	0	0	1	0	6	1	7
71	MIMAT0000539	mmu-miR-92a-3p	Itga5	16402	ENSMUSG00000000555	0	1	1	0	1	1	0	1	1	0	0	1	0	6	1	7
72	MIMAT0000539	mmu-miR-92a-3p	Itgav	16410	ENSMUSG00000027087	0	1	2	0	1	1	1	0	1	0	0	1	0	6	1	7
73	MIMAT0000539	mmu-miR-92a-3p	Klf4	16600	ENSMUSG00000003032	0	1	2	0	1	1	0	1	1	0	0	1	0	6	1	7
74	MIMAT0000539	mmu-miR-92a-3p	Lhfpl2	218454	ENSMUSG00000045312	0	1	2	0	1	1	0	1	1	0	0	1	0	6	1	7
75	MIMAT0000539	mmu-miR-92a-3p	Lmbr1l	74775	ENSMUSG00000022999	0	1	1	0	1	1	0	1	1	0	0	1	0	6	1	7
76	MIMAT0000539	mmu-miR-92a-3p	Pkdcc	106522	ENSMUSG00000024247	0	1	1	0	1	1	0	1	1	0	0	1	0	6	1	7
77	MIMAT0000539	mmu-miR-92a-3p	Ppp1r12c	232807	ENSMUSG00000019254	0	1	1	1	0	1	0	1	1	0	0	1	0	6	1	7
78	MIMAT0000539	mmu-miR-92a-3p	Rad21	19357	ENSMUSG00000022314	0	1	1	0	1	1	0	1	1	0	0	1	0	6	1	7
79	MIMAT0000539	mmu-miR-92a-3p	Rnf4	19822	ENSMUSG00000029110	0	1	1	0	1	1	0	1	1	0	0	1	0	6	1	7
80	MIMAT0000539	mmu-miR-92a-3p	Sertad3	170742	ENSMUSG00000055200	0	1	1	1	1	1	0	1	1	0	0	0	0	7	0	7
81	MIMAT0000539	mmu-miR-92a-3p	Snapc1	75627	ENSMUSG00000021113	0	1	1	1	1	1	0	0	1	0	0	1	0	6	1	7
82	MIMAT0000539	mmu-miR-92a-3p	Tagap1	380608	ENSMUSG00000052031	0	1	1	1	0	0	0	1	1	0	1	1	0	5	2	7
83	MIMAT0000539	mmu-miR-92a-3p	Tbl1xr1	81004	ENSMUSG00000027630	0	1	1	0	1	1	1	0	1	0	0	1	0	6	1	7
84	MIMAT0000539	mmu-miR-92a-3p	Tcf21	21412	ENSMUSG00000045680	0	1	1	1	1	1	0	1	1	0	0	0	0	7	0	7
85	MIMAT0000539	mmu-miR-92a-3p	Tgif1	21815	ENSMUSG00000047407	0	1	1	0	1	1	0	1	1	0	0	1	0	6	1	7
86	MIMAT0000539	mmu-miR-92a-3p	Tob2	57259	ENSMUSG00000048546	0	1	1	0	1	1	0	1	1	0	0	1	0	6	1	7
87	MIMAT0000539	mmu-miR-92a-3p	Ube2w	66799	ENSMUSG00000025939	0	1	1	0	1	1	0	1	1	0	0	1	0	6	1	7
88	MIMAT0000539	mmu-miR-92a-3p	Ugp2	216558	ENSMUSG00000001891	0	1	1	0	1	2	0	1	1	0	0	1	0	6	1	7
89	MIMAT0000652	mmu-miR-25-3p	Cic	71722	ENSMUSG00000005442	0	1	1	0	1	1	0	1	1	0	0	1	0	6	1	7
90	MIMAT0000652	mmu-miR-25-3p	Ergic2	67456	ENSMUSG00000030304	0	1	1	0	1	2	0	1	1	0	0	1	0	6	1	7
91	MIMAT0000652	mmu-miR-25-3p	Exoc5	105504	ENSMUSG00000061244	0	1	1	0	1	1	0	1	1	0	0	1	0	6	1	7
92	MIMAT0000652	mmu-miR-25-3p	Golga4	54214	ENSMUSG00000038708	0	1	1	0	2	1	0	1	1	0	0	1	0	6	1	7
93	MIMAT0000652	mmu-miR-25-3p	Itga5	16402	ENSMUSG00000000555	0	1	1	0	1	1	0	1	1	0	0	1	0	6	1	7
94	MIMAT0000652	mmu-miR-25-3p	Itgav	16410	ENSMUSG00000027087	0	1	2	0	1	1	1	0	1	0	0	1	0	6	1	7
95	MIMAT0000652	mmu-miR-25-3p	Nsmaf	18201	ENSMUSG00000028245	0	1	1	1	1	1	0	0	1	0	0	1	0	6	1	7
96	MIMAT0000652	mmu-miR-25-3p	Rad21	19357	ENSMUSG00000022314	0	1	1	0	1	1	0	1	1	0	0	1	0	6	1	7
97	MIMAT0000652	mmu-miR-25-3p	Rnf38	73469	ENSMUSG00000035696	0	1	3	0	1	1	1	0	2	0	0	1	0	6	1	7
98	MIMAT0000652	mmu-miR-25-3p	Sertad3	170742	ENSMUSG00000055200	0	1	1	1	1	1	0	1	1	0	0	0	0	7	0	7
99	MIMAT0000652	mmu-miR-25-3p	Tcf21	21412	ENSMUSG00000045680	0	1	1	1	1	1	0	1	1	0	0	0	0	7	0	7
100	MIMAT0000652	mmu-miR-25-3p	Tgif1	21815	ENSMUSG00000047407	0	1	1	0	1	1	0	1	1	0	0	1	0	6	1	7
101	MIMAT0000652	mmu-miR-25-3p	Ugp2	216558	ENSMUSG00000001891	0	1	1	0	1	2	0	1	1	0	0	1	0	6	1	7
102	MIMAT0000652	mmu-miR-25-3p	Zeb2	24136	ENSMUSG00000026872	0	1	2	0	1	1	1	1	0	0	0	1	0	6	1	7
103	MIMAT0000652	mmu-miR-25-3p	Zfc3h1	216345	ENSMUSG00000034163	0	1	1	0	1	1	0	1	1	0	0	1	0	6	1	7
104	MIMAT0000739	mmu-miR-375-3p	Elavl4	15572	ENSMUSG00000028546	0	1	2	0	0	1	0	1	1	0	1	1	0	5	2	7
105	MIMAT0000134	mmu-miR-124-3p	Abhd5	67469	ENSMUSG00000032540	0	1	1	0	0	1	0	1	0	0	1	1	0	4	2	6
106	MIMAT0000134	mmu-miR-124-3p	Ahr	11622	ENSMUSG00000019256	0	1	1	0	0	2	0	1	0	0	1	2	0	4	2	6
107	MIMAT0000134	mmu-miR-124-3p	AI593442	330941	ENSMUSG00000078307	0	1	2	0	1	1	0	1	0	0	0	1	0	5	1	6
108	MIMAT0000134	mmu-miR-124-3p	Amotl1	75723	ENSMUSG00000013076	0	1	1	0	1	1	0	0	0	0	1	1	0	4	2	6
109	MIMAT0000134	mmu-miR-124-3p	Arhgef1	16801	ENSMUSG00000040940	0	1	1	0	2	0	0	1	0	0	1	1	0	4	2	6
110	MIMAT0000134	mmu-miR-124-3p	Axin1	12005	ENSMUSG00000024182	0	1	1	1	1	0	0	1	0	0	0	1	0	5	1	6
111	MIMAT0000134	mmu-miR-124-3p	Capn6	12338	ENSMUSG00000067276	0	1	2	0	0	1	0	1	0	0	1	1	0	4	2	6
112	MIMAT0000134	mmu-miR-124-3p	Cbx2	12416	ENSMUSG00000025577	0	1	2	0	0	1	1	2	0	0	0	1	0	5	1	6
113	MIMAT0000134	mmu-miR-124-3p	Cebpa	12606	ENSMUSG00000034957	0	1	2	0	1	1	0	1	0	0	2	0	0	5	1	6
114	MIMAT0000134	mmu-miR-124-3p	Cers2	76893	ENSMUSG00000015714	0	1	1	0	1	1	0	0	0	0	2	1	0	4	2	6
115	MIMAT0000134	mmu-miR-124-3p	Chp1	56398	ENSMUSG00000014077	0	1	1	0	1	1	0	1	0	0	0	1	0	5	1	6
116	MIMAT0000134	mmu-miR-124-3p	Crtc3	70461	ENSMUSG00000030527	0	1	3	0	0	1	1	1	0	0	0	1	0	5	1	6
117	MIMAT0000134	mmu-miR-124-3p	Dennd1b	329260	ENSMUSG00000056268	0	1	2	0	0	2	1	1	0	0	0	2	0	5	1	6
118	MIMAT0000134	mmu-miR-124-3p	Dhrs1	52585	ENSMUSG00000002332	0	0	1	1	1	1	0	0	0	0	1	1	0	4	2	6
119	MIMAT0000134	mmu-miR-124-3p	Eea1	216238	ENSMUSG00000036499	0	1	1	0	1	1	0	1	0	0	0	1	0	5	1	6
120	MIMAT0000134	mmu-miR-124-3p	Eml6	237711	ENSMUSG00000044072	0	1	1	0	1	1	0	2	0	0	0	1	0	5	1	6
121	MIMAT0000134	mmu-miR-124-3p	Eya3	14050	ENSMUSG00000028886	0	1	1	0	0	0	1	1	0	0	1	1	0	4	2	6
122	MIMAT0000134	mmu-miR-124-3p	Fbxo38	107035	ENSMUSG00000042211	0	1	1	1	1	1	0	1	0	0	0	0	0	6	0	6
123	MIMAT0000134	mmu-miR-124-3p	Gmcl1	23885	ENSMUSG00000001157	0	1	2	0	2	1	0	0	0	0	1	1	0	4	2	6
124	MIMAT0000134	mmu-miR-124-3p	Hivep3	16656	ENSMUSG00000028634	0	1	1	0	1	1	0	1	0	0	0	2	0	5	1	6
125	MIMAT0000134	mmu-miR-124-3p	Irf2bpl	238330	ENSMUSG00000034168	0	1	1	0	1	1	0	1	0	0	0	2	0	5	1	6
126	MIMAT0000134	mmu-miR-124-3p	Itga7	16404	ENSMUSG00000025348	0	1	1	0	2	1	0	1	0	0	0	2	0	5	1	6
127	MIMAT0000134	mmu-miR-124-3p	Kcnk10	72258	ENSMUSG00000033854	0	1	1	0	1	1	0	1	0	0	0	1	0	5	1	6
128	MIMAT0000134	mmu-miR-124-3p	L2hgdh	217666	ENSMUSG00000020988	0	1	1	0	1	1	0	1	0	0	0	1	0	5	1	6
129	MIMAT0000134	mmu-miR-124-3p	Limch1	77569	ENSMUSG00000037736	0	1	2	0	1	1	0	1	0	0	0	2	0	5	1	6
130	MIMAT0000134	mmu-miR-124-3p	Lims1	110829	ENSMUSG00000019920	0	1	2	0	0	1	2	2	0	0	0	1	0	5	1	6
131	MIMAT0000134	mmu-miR-124-3p	Lingo3	237403	ENSMUSG00000051067	0	1	1	0	1	1	0	1	0	0	0	1	0	5	1	6
132	MIMAT0000134	mmu-miR-124-3p	Lrrc1	214345	ENSMUSG00000032352	0	1	2	1	0	2	0	3	0	0	0	1	0	5	1	6
133	MIMAT0000134	mmu-miR-124-3p	Lrrc58	320184	ENSMUSG00000034158	0	1	4	0	0	1	1	1	0	0	0	1	0	5	1	6
134	MIMAT0000134	mmu-miR-124-3p	Mitf	17342	ENSMUSG00000035158	0	1	2	0	1	1	0	1	0	0	0	1	0	5	1	6
135	MIMAT0000134	mmu-miR-124-3p	Mkx	210719	ENSMUSG00000061013	0	1	1	0	0	1	0	1	0	0	1	1	0	4	2	6
136	MIMAT0000134	mmu-miR-124-3p	Mtmr10	233315	ENSMUSG00000030522	0	1	1	0	0	1	0	1	0	0	1	1	0	4	2	6
137	MIMAT0000134	mmu-miR-124-3p	Neurl1b	240055	ENSMUSG00000034413	0	1	1	0	1	1	0	0	0	0	3	1	0	4	2	6
138	MIMAT0000134	mmu-miR-124-3p	Nfic	18029	ENSMUSG00000055053	0	1	2	0	0	1	0	2	0	0	1	1	0	4	2	6
139	MIMAT0000134	mmu-miR-124-3p	Ogfod3	66179	ENSMUSG00000025169	0	1	1	1	0	1	0	0	0	0	1	1	0	4	2	6
140	MIMAT0000134	mmu-miR-124-3p	Osbpl8	237542	ENSMUSG00000020189	0	1	3	0	1	1	1	1	0	0	0	0	0	6	0	6
141	MIMAT0000134	mmu-miR-124-3p	Pgf	18654	ENSMUSG00000004791	0	1	1	0	1	1	0	1	0	0	0	2	0	5	1	6
142	MIMAT0000134	mmu-miR-124-3p	Phex	18675	ENSMUSG00000057457	0	1	2	0	1	1	0	1	0	0	0	1	0	5	1	6
143	MIMAT0000134	mmu-miR-124-3p	Phka1	18679	ENSMUSG00000034055	0	1	1	0	1	1	1	0	0	0	0	1	0	5	1	6
144	MIMAT0000134	mmu-miR-124-3p	Pik3c2a	18704	ENSMUSG00000030660	0	1	2	0	1	1	1	2	0	0	0	0	0	6	0	6
145	MIMAT0000134	mmu-miR-124-3p	Plekhm3	241075	ENSMUSG00000051344	0	1	3	0	0	1	1	2	0	0	0	1	0	5	1	6
146	MIMAT0000134	mmu-miR-124-3p	Ppm1f	68606	ENSMUSG00000026181	0	1	1	0	0	1	0	1	0	0	1	1	0	4	2	6
147	MIMAT0000134	mmu-miR-124-3p	Ptbp3	230257	ENSMUSG00000028382	0	1	2	0	1	2	1	1	0	0	0	0	0	6	0	6
148	MIMAT0000134	mmu-miR-124-3p	Ptpn14	19250	ENSMUSG00000026604	0	1	2	0	0	0	1	1	0	0	1	2	0	4	2	6
149	MIMAT0000134	mmu-miR-124-3p	Qk	19317	ENSMUSG00000062078	0	1	2	0	0	1	1	3	0	0	0	1	0	5	1	6
150	MIMAT0000134	mmu-miR-124-3p	Rab34	19376	ENSMUSG00000002059	0	1	1	2	0	2	0	0	0	0	1	1	0	4	2	6
151	MIMAT0000134	mmu-miR-124-3p	Rad17	19356	ENSMUSG00000021635	0	1	1	1	1	1	0	1	0	0	0	0	0	6	0	6
152	MIMAT0000134	mmu-miR-124-3p	Rbm24	666794	ENSMUSG00000038132	0	1	1	0	1	1	0	1	0	0	0	1	0	5	1	6
153	MIMAT0000134	mmu-miR-124-3p	Rhog	56212	ENSMUSG00000073982	0	1	3	0	0	1	1	0	0	0	1	1	0	4	2	6
154	MIMAT0000134	mmu-miR-124-3p	Rnpepl1	108657	ENSMUSG00000026269	0	1	2	0	1	1	0	1	0	0	0	1	0	5	1	6
155	MIMAT0000134	mmu-miR-124-3p	Rragd	52187	ENSMUSG00000028278	0	1	1	0	2	1	0	1	0	0	0	2	0	5	1	6
156	MIMAT0000134	mmu-miR-124-3p	Rras	20130	ENSMUSG00000038387	0	1	1	1	0	0	0	1	0	0	1	1	0	4	2	6
157	MIMAT0000134	mmu-miR-124-3p	Sdf2l1	64136	ENSMUSG00000022769	0	1	1	0	1	1	0	0	0	0	1	1	0	4	2	6
158	MIMAT0000134	mmu-miR-124-3p	Sema6d	214968	ENSMUSG00000027200	0	1	2	0	1	2	0	2	0	0	0	1	0	5	1	6
159	MIMAT0000134	mmu-miR-124-3p	2024-09-10	103080	ENSMUSG00000019917	0	1	1	0	0	1	0	1	0	0	1	1	0	4	2	6
160	MIMAT0000134	mmu-miR-124-3p	Serinc2	230779	ENSMUSG00000023232	0	1	2	1	1	2	0	1	0	0	0	0	0	6	0	6
161	MIMAT0000134	mmu-miR-124-3p	Serp1	28146	ENSMUSG00000027808	0	1	2	0	1	1	0	1	0	0	0	1	0	5	1	6
162	MIMAT0000134	mmu-miR-124-3p	Sft2d2	108735	ENSMUSG00000040848	0	1	2	0	0	1	1	0	0	0	1	1	0	4	2	6
163	MIMAT0000134	mmu-miR-124-3p	Sgk1	20393	ENSMUSG00000019970	0	1	1	0	1	1	0	0	0	0	1	1	0	4	2	6
164	MIMAT0000134	mmu-miR-124-3p	Sgpp1	81535	ENSMUSG00000021054	0	1	2	0	2	1	0	1	0	0	0	1	0	5	1	6
165	MIMAT0000134	mmu-miR-124-3p	Sh3kbp1	58194	ENSMUSG00000040990	0	1	1	0	1	1	1	1	0	0	0	0	0	6	0	6
166	MIMAT0000134	mmu-miR-124-3p	Slc10a7	76775	ENSMUSG00000031684	0	1	1	0	3	2	0	1	0	0	0	1	0	5	1	6
167	MIMAT0000134	mmu-miR-124-3p	Slc31a2	20530	ENSMUSG00000066152	0	1	1	0	1	2	0	2	0	0	0	1	0	5	1	6
168	MIMAT0000134	mmu-miR-124-3p	Slc35a4	67843	ENSMUSG00000033272	0	1	1	0	0	1	0	1	0	0	1	2	0	4	2	6
169	MIMAT0000134	mmu-miR-124-3p	Slc35g1	240660	ENSMUSG00000044026	0	0	1	0	1	0	1	1	0	0	1	2	0	4	2	6
170	MIMAT0000134	mmu-miR-124-3p	Smarcad1	13990	ENSMUSG00000029920	0	1	1	0	1	1	0	1	0	0	0	1	0	5	1	6
171	MIMAT0000134	mmu-miR-124-3p	Snai2	20583	ENSMUSG00000022676	0	1	2	0	1	1	0	1	0	0	0	1	0	5	1	6
172	MIMAT0000134	mmu-miR-124-3p	Sos1	20662	ENSMUSG00000024241	0	1	2	0	0	1	1	2	0	0	0	1	0	5	1	6
173	MIMAT0000134	mmu-miR-124-3p	Sos2	20663	ENSMUSG00000034801	0	1	1	0	1	1	1	0	0	0	0	1	0	5	1	6
174	MIMAT0000134	mmu-miR-124-3p	Sox9	20682	ENSMUSG00000000567	0	1	2	0	0	0	0	1	0	1	1	2	0	3	3	6
175	MIMAT0000134	mmu-miR-124-3p	Sp1	20683	ENSMUSG00000001280	0	1	1	0	0	1	1	1	0	0	0	1	0	5	1	6
176	MIMAT0000134	mmu-miR-124-3p	Suclg2	20917	ENSMUSG00000061838	0	1	0	0	1	1	0	1	0	0	1	1	0	4	2	6
177	MIMAT0000134	mmu-miR-124-3p	Sypl	19027	ENSMUSG00000020570	0	1	1	0	1	0	0	1	0	0	2	1	0	4	2	6
178	MIMAT0000134	mmu-miR-124-3p	Tfdp2	211586	ENSMUSG00000032411	0	1	2	0	0	1	1	1	0	0	0	1	0	5	1	6
179	MIMAT0000134	mmu-miR-124-3p	Tln1	21894	ENSMUSG00000028465	0	1	1	0	0	0	1	1	0	0	1	1	0	4	2	6
180	MIMAT0000134	mmu-miR-124-3p	Tmem87b	72477	ENSMUSG00000014353	0	1	1	0	1	1	0	1	0	0	0	1	0	5	1	6
181	MIMAT0000134	mmu-miR-124-3p	Tnrc6b	213988	ENSMUSG00000047888	0	1	3	0	0	1	1	1	0	0	0	1	0	5	1	6
182	MIMAT0000134	mmu-miR-124-3p	Tor3a	30935	ENSMUSG00000060519	0	1	1	0	0	1	0	1	0	0	1	1	0	4	2	6
183	MIMAT0000134	mmu-miR-124-3p	Tpd52l2	66314	ENSMUSG00000000827	0	1	2	0	0	0	1	1	0	0	1	1	0	4	2	6
184	MIMAT0000134	mmu-miR-124-3p	Trib3	228775	ENSMUSG00000032715	0	1	2	0	0	1	1	1	0	0	0	1	0	5	1	6
185	MIMAT0000134	mmu-miR-124-3p	Ttl	69737	ENSMUSG00000027394	0	1	3	0	1	1	1	0	0	0	0	1	0	5	1	6
186	MIMAT0000134	mmu-miR-124-3p	Usp1	230484	ENSMUSG00000028560	0	1	1	2	1	1	0	0	0	0	0	1	0	5	1	6
187	MIMAT0000134	mmu-miR-124-3p	Vat1	26949	ENSMUSG00000034993	0	1	2	0	0	1	0	2	0	0	1	1	0	4	2	6
188	MIMAT0000134	mmu-miR-124-3p	Wipf2	68524	ENSMUSG00000038013	0	1	1	0	0	1	1	2	0	0	0	1	0	5	1	6
189	MIMAT0000134	mmu-miR-124-3p	Zfp36l2	12193	ENSMUSG00000045817	0	1	1	0	0	1	1	1	0	0	0	2	0	5	1	6
190	MIMAT0000134	mmu-miR-124-3p	Zmat3	22401	ENSMUSG00000027663	0	1	1	0	0	1	1	1	0	0	0	1	0	5	1	6
191	MIMAT0000134	mmu-miR-124-3p	Zmpste24	230709	ENSMUSG00000043207	0	1	1	0	1	1	0	2	0	0	0	1	0	5	1	6
192	MIMAT0000140	mmu-miR-128-3p	Abhd17b	226016	ENSMUSG00000047368	0	1	2	0	1	0	1	0	1	0	0	1	0	5	1	6
193	MIMAT0000140	mmu-miR-128-3p	Acvr2a	11480	ENSMUSG00000052155	0	1	2	0	1	1	0	1	0	0	0	1	0	5	1	6
194	MIMAT0000140	mmu-miR-128-3p	Aff4	93736	ENSMUSG00000049470	0	1	3	0	0	1	1	1	0	0	0	1	0	5	1	6
195	MIMAT0000140	mmu-miR-128-3p	Arhgap12	75415	ENSMUSG00000041225	0	1	1	0	1	2	0	0	1	0	0	1	0	5	1	6
196	MIMAT0000140	mmu-miR-128-3p	Casc3	192160	ENSMUSG00000078676	0	1	2	0	0	1	1	0	1	0	0	1	0	5	1	6
197	MIMAT0000140	mmu-miR-128-3p	Col11a2	12815	ENSMUSG00000024330	0	1	1	1	1	0	0	1	1	0	0	0	0	6	0	6
198	MIMAT0000140	mmu-miR-128-3p	Csf1	12977	ENSMUSG00000014599	0	1	2	0	1	1	0	1	1	0	0	0	0	6	0	6
199	MIMAT0000140	mmu-miR-128-3p	Eif2s2	67204	ENSMUSG00000074656	0	1	1	0	0	1	0	1	1	0	0	1	0	5	1	6
200	MIMAT0000140	mmu-miR-128-3p	Fbxo33	70611	ENSMUSG00000035329	0	1	1	0	1	0	1	0	1	0	0	1	0	5	1	6
201	MIMAT0000140	mmu-miR-128-3p	Ing5	66262	ENSMUSG00000026283	0	1	1	0	0	1	0	1	0	0	1	1	0	4	2	6
202	MIMAT0000140	mmu-miR-128-3p	Isl1	16392	ENSMUSG00000042258	0	1	1	0	1	1	0	1	1	0	0	0	0	6	0	6
203	MIMAT0000140	mmu-miR-128-3p	Jag1	16449	ENSMUSG00000027276	0	1	1	0	1	1	0	0	1	0	0	1	0	5	1	6
204	MIMAT0000140	mmu-miR-128-3p	Lbh	77889	ENSMUSG00000024063	0	1	1	0	1	1	0	0	1	0	0	1	0	5	1	6
205	MIMAT0000140	mmu-miR-128-3p	Map2k7	26400	ENSMUSG00000002948	0	1	1	0	1	1	0	1	0	0	0	1	0	5	1	6
206	MIMAT0000140	mmu-miR-128-3p	Mapk14	26416	ENSMUSG00000053436	0	1	1	0	0	2	0	1	1	0	0	1	0	5	1	6
207	MIMAT0000140	mmu-miR-128-3p	Naa50	72117	ENSMUSG00000022698	0	1	1	0	0	1	0	1	1	0	0	1	0	5	1	6
208	MIMAT0000140	mmu-miR-128-3p	Nf1	18015	ENSMUSG00000020716	0	1	1	0	0	1	1	0	0	0	1	1	0	4	2	6
209	MIMAT0000140	mmu-miR-128-3p	Nrbf2	641340	ENSMUSG00000075000	0	1	1	0	0	1	0	1	1	0	0	1	0	5	1	6
210	MIMAT0000140	mmu-miR-128-3p	Nrep	27528	ENSMUSG00000042834	0	1	1	0	1	2	0	0	1	0	0	1	0	5	1	6
211	MIMAT0000140	mmu-miR-128-3p	Paip2	67869	ENSMUSG00000037058	0	1	1	0	1	1	0	1	1	0	0	0	0	6	0	6
212	MIMAT0000140	mmu-miR-128-3p	Phf6	70998	ENSMUSG00000025626	0	1	1	0	1	2	1	0	0	0	0	1	0	5	1	6
213	MIMAT0000140	mmu-miR-128-3p	Poglut1	224143	ENSMUSG00000034064	0	1	1	0	2	2	0	0	1	0	0	1	0	5	1	6
214	MIMAT0000140	mmu-miR-128-3p	Rps6ka5	73086	ENSMUSG00000021180	0	1	3	0	1	1	1	0	0	0	0	1	0	5	1	6
215	MIMAT0000140	mmu-miR-128-3p	Sec61a1	53421	ENSMUSG00000030082	0	1	1	1	0	1	1	0	0	0	0	1	0	5	1	6
216	MIMAT0000140	mmu-miR-128-3p	Slc5a3	53881	ENSMUSG00000089774	0	1	1	0	0	1	0	1	1	0	0	1	0	5	1	6
217	MIMAT0000140	mmu-miR-128-3p	Snx12	55988	ENSMUSG00000046032	0	1	1	0	1	2	0	0	1	0	0	1	0	5	1	6
218	MIMAT0000140	mmu-miR-128-3p	Srek1	218543	ENSMUSG00000032621	0	1	2	0	1	1	0	0	0	0	1	1	0	4	2	6
219	MIMAT0000140	mmu-miR-128-3p	Stim2	116873	ENSMUSG00000039156	0	1	1	0	1	0	0	1	1	0	0	1	0	5	1	6
220	MIMAT0000140	mmu-miR-128-3p	Tgfbr1	21812	ENSMUSG00000007613	0	1	1	0	0	2	1	1	0	0	0	1	0	5	1	6
221	MIMAT0000140	mmu-miR-128-3p	Tril	66873	ENSMUSG00000043496	0	1	1	0	1	1	0	0	1	0	0	1	0	5	1	6
222	MIMAT0000140	mmu-miR-128-3p	Ube2w	66799	ENSMUSG00000025939	0	1	1	0	1	1	0	0	1	0	0	1	0	5	1	6
223	MIMAT0000140	mmu-miR-128-3p	Ubr1	22222	ENSMUSG00000027272	0	1	1	0	1	1	0	1	0	0	0	1	0	5	1	6
224	MIMAT0000140	mmu-miR-128-3p	Ubr5	70790	ENSMUSG00000037487	0	1	1	0	1	2	0	0	1	0	0	1	0	5	1	6
225	MIMAT0000140	mmu-miR-128-3p	Ypel3	66090	ENSMUSG00000042675	0	1	1	0	1	0	0	1	1	0	0	1	0	5	1	6
226	MIMAT0000140	mmu-miR-128-3p	Ywhab	54401	ENSMUSG00000018326	0	1	1	0	1	1	0	0	1	0	0	1	0	5	1	6
227	MIMAT0000140	mmu-miR-128-3p	Zfhx3	11906	ENSMUSG00000038872	0	1	2	0	0	1	1	1	0	0	0	1	0	5	1	6
228	MIMAT0000539	mmu-miR-92a-3p	4932438A13Rik	229227	ENSMUSG00000037270	0	1	1	0	1	1	0	0	1	0	0	1	0	5	1	6
229	MIMAT0000539	mmu-miR-92a-3p	Adam19	11492	ENSMUSG00000011256	0	1	1	0	0	2	1	1	0	0	0	1	0	5	1	6
230	MIMAT0000539	mmu-miR-92a-3p	Adamtsl3	269959	ENSMUSG00000070469	0	1	1	0	1	1	0	0	1	0	0	1	0	5	1	6
231	MIMAT0000539	mmu-miR-92a-3p	Ankrd44	329154	ENSMUSG00000052331	0	1	1	0	1	1	0	0	1	0	0	1	0	5	1	6
232	MIMAT0000539	mmu-miR-92a-3p	Arrdc3	105171	ENSMUSG00000074794	0	1	1	0	2	1	0	0	1	0	0	1	0	5	1	6
233	MIMAT0000539	mmu-miR-92a-3p	Arrdc4	66412	ENSMUSG00000042659	0	1	1	0	1	1	0	1	1	0	0	0	0	6	0	6
234	MIMAT0000539	mmu-miR-92a-3p	Atrx	22589	ENSMUSG00000031229	0	1	1	0	1	1	1	0	0	0	0	1	0	5	1	6
235	MIMAT0000539	mmu-miR-92a-3p	Baz2b	407823	ENSMUSG00000026987	0	1	1	0	1	1	0	1	0	0	0	1	0	5	1	6
236	MIMAT0000539	mmu-miR-92a-3p	Braf	109880	ENSMUSG00000002413	0	1	3	0	0	1	1	2	0	0	0	1	0	5	1	6
237	MIMAT0000539	mmu-miR-92a-3p	Bsdc1	100383	ENSMUSG00000040859	0	1	1	0	1	1	0	0	1	0	0	1	0	5	1	6
238	MIMAT0000539	mmu-miR-92a-3p	Ccnc	51813	ENSMUSG00000028252	0	1	1	0	2	2	0	0	1	0	0	1	0	5	1	6
239	MIMAT0000539	mmu-miR-92a-3p	Cdca7l	217946	ENSMUSG00000021175	0	1	2	0	0	1	0	1	1	0	0	1	0	5	1	6
240	MIMAT0000539	mmu-miR-92a-3p	Cic	71722	ENSMUSG00000005442	0	1	1	0	1	1	0	1	0	0	0	1	0	5	1	6
241	MIMAT0000539	mmu-miR-92a-3p	Dcbld1	66686	ENSMUSG00000019891	0	1	1	1	1	0	0	0	1	0	0	1	0	5	1	6
242	MIMAT0000539	mmu-miR-92a-3p	Dmxl1	240283	ENSMUSG00000037416	0	1	1	0	1	1	1	0	0	0	0	1	0	5	1	6
243	MIMAT0000539	mmu-miR-92a-3p	Dsc2	13506	ENSMUSG00000024331	0	1	1	0	4	3	1	0	1	0	0	0	0	6	0	6
244	MIMAT0000539	mmu-miR-92a-3p	Evi5	14020	ENSMUSG00000011831	0	1	1	0	1	1	0	0	1	0	0	1	0	5	1	6
245	MIMAT0000539	mmu-miR-92a-3p	Exoc5	105504	ENSMUSG00000061244	0	1	1	0	1	1	0	0	1	0	0	1	0	5	1	6
246	MIMAT0000539	mmu-miR-92a-3p	Fbxw7	50754	ENSMUSG00000028086	0	1	2	0	0	2	1	0	1	0	0	1	0	5	1	6
247	MIMAT0000539	mmu-miR-92a-3p	Fcho2	218503	ENSMUSG00000041685	0	1	2	0	1	1	1	0	0	0	0	1	0	5	1	6
248	MIMAT0000539	mmu-miR-92a-3p	Fmr1	14265	ENSMUSG00000000838	0	1	1	0	1	0	0	1	1	0	0	1	0	5	1	6
249	MIMAT0000539	mmu-miR-92a-3p	Fndc3b	72007	ENSMUSG00000039286	0	1	2	0	2	0	1	2	0	0	0	1	0	5	1	6
250	MIMAT0000539	mmu-miR-92a-3p	Fnip1	216742	ENSMUSG00000035992	0	1	2	0	2	1	0	0	2	0	0	1	0	5	1	6
251	MIMAT0000539	mmu-miR-92a-3p	Foxn2	14236	ENSMUSG00000034998	0	1	1	0	1	1	1	0	1	0	0	0	0	6	0	6
252	MIMAT0000539	mmu-miR-92a-3p	G3bp2	23881	ENSMUSG00000029405	0	1	1	0	0	2	2	0	1	0	0	1	0	5	1	6
253	MIMAT0000539	mmu-miR-92a-3p	Gata2	14461	ENSMUSG00000015053	0	1	1	0	1	1	0	1	1	0	0	0	0	6	0	6
254	MIMAT0000539	mmu-miR-92a-3p	Gfpt2	14584	ENSMUSG00000020363	0	1	1	0	1	1	0	0	1	0	0	1	0	5	1	6
255	MIMAT0000539	mmu-miR-92a-3p	Glyr1	74022	ENSMUSG00000022536	0	1	1	0	1	1	0	0	1	0	0	1	0	5	1	6
256	MIMAT0000539	mmu-miR-92a-3p	Gpr180	58245	ENSMUSG00000022131	0	1	1	0	0	1	1	0	1	0	0	1	0	5	1	6
257	MIMAT0000539	mmu-miR-92a-3p	Gramd1b	235283	ENSMUSG00000040111	0	1	1	1	1	0	0	1	0	0	0	1	0	5	1	6
258	MIMAT0000539	mmu-miR-92a-3p	Grhl1	195733	ENSMUSG00000020656	0	1	1	0	1	2	0	1	1	0	0	0	0	6	0	6
259	MIMAT0000539	mmu-miR-92a-3p	Hand2	15111	ENSMUSG00000038193	0	1	1	0	2	1	0	1	1	0	0	0	0	6	0	6
260	MIMAT0000539	mmu-miR-92a-3p	Has2	15117	ENSMUSG00000022367	0	1	1	0	1	0	0	1	1	0	0	1	0	5	1	6
261	MIMAT0000539	mmu-miR-92a-3p	Hipk3	15259	ENSMUSG00000027177	0	1	3	0	0	2	1	0	0	0	1	1	0	4	2	6
262	MIMAT0000539	mmu-miR-92a-3p	Hnf1b	21410	ENSMUSG00000020679	0	1	1	0	1	1	0	1	1	0	0	0	0	6	0	6
263	MIMAT0000539	mmu-miR-92a-3p	Hps6	20170	ENSMUSG00000074811	0	1	1	1	0	1	0	0	1	0	0	1	0	5	1	6
264	MIMAT0000539	mmu-miR-92a-3p	Ikzf2	22779	ENSMUSG00000025997	0	1	1	0	0	1	1	1	0	0	0	1	0	5	1	6
265	MIMAT0000539	mmu-miR-92a-3p	Mycbp2	105689	ENSMUSG00000033004	0	1	1	0	1	1	0	0	1	0	0	1	0	5	1	6
266	MIMAT0000539	mmu-miR-92a-3p	Mylip	218203	ENSMUSG00000038175	0	1	1	0	0	0	0	1	0	1	1	1	0	3	3	6
267	MIMAT0000539	mmu-miR-92a-3p	Myo1b	17912	ENSMUSG00000018417	0	1	2	0	2	2	0	0	1	0	0	1	0	5	1	6
268	MIMAT0000539	mmu-miR-92a-3p	Nckap5	210356	ENSMUSG00000049690	0	1	1	0	2	2	2	0	1	0	0	0	0	6	0	6
269	MIMAT0000539	mmu-miR-92a-3p	Nlk	18099	ENSMUSG00000017376	0	1	1	0	1	0	0	1	1	0	0	1	0	5	1	6
270	MIMAT0000539	mmu-miR-92a-3p	Nsmaf	18201	ENSMUSG00000028245	0	1	1	1	1	1	0	0	1	0	0	0	0	6	0	6
271	MIMAT0000539	mmu-miR-92a-3p	Nsmf	56876	ENSMUSG00000006476	0	1	1	0	1	1	0	1	1	0	0	0	0	6	0	6
272	MIMAT0000539	mmu-miR-92a-3p	Otud4	73945	ENSMUSG00000036990	0	1	1	0	0	1	1	1	0	0	0	1	0	5	1	6
273	MIMAT0000539	mmu-miR-92a-3p	Pcmtd1	319263	ENSMUSG00000051285	0	1	1	0	0	1	0	1	1	0	0	1	0	5	1	6
274	MIMAT0000539	mmu-miR-92a-3p	Per2	18627	ENSMUSG00000055866	0	1	1	0	1	1	0	1	0	0	0	1	0	5	1	6
275	MIMAT0000539	mmu-miR-92a-3p	Pgam1	18648	ENSMUSG00000011752	0	1	1	0	1	0	0	1	1	0	0	1	0	5	1	6
276	MIMAT0000539	mmu-miR-92a-3p	Pik3cb	74769	ENSMUSG00000032462	0	1	1	0	1	1	0	1	0	0	0	1	0	5	1	6
277	MIMAT0000539	mmu-miR-92a-3p	Pitpna	18738	ENSMUSG00000017781	0	1	1	0	0	1	0	1	1	0	0	1	0	5	1	6
278	MIMAT0000539	mmu-miR-92a-3p	Plekha1	101476	ENSMUSG00000040268	0	1	1	0	2	1	0	0	1	0	0	1	0	5	1	6
279	MIMAT0000539	mmu-miR-92a-3p	Polk	27015	ENSMUSG00000021668	0	1	1	1	0	1	0	0	1	0	0	1	0	5	1	6
280	MIMAT0000539	mmu-miR-92a-3p	Pp2d1	110332	ENSMUSG00000044957	0	1	1	1	1	1	0	0	1	0	0	0	0	6	0	6
281	MIMAT0000539	mmu-miR-92a-3p	Ptar1	72351	ENSMUSG00000074925	0	1	1	0	2	1	0	0	1	0	0	1	0	5	1	6
282	MIMAT0000539	mmu-miR-92a-3p	Ptger4	19219	ENSMUSG00000039942	0	1	1	0	0	2	0	1	1	0	0	1	0	5	1	6
283	MIMAT0000539	mmu-miR-92a-3p	Ptprd	19266	ENSMUSG00000028399	0	1	2	0	1	0	1	1	0	0	0	1	0	5	1	6
284	MIMAT0000539	mmu-miR-92a-3p	Rbm47	245945	ENSMUSG00000070780	0	1	2	2	0	0	1	0	1	0	0	1	0	5	1	6
285	MIMAT0000539	mmu-miR-92a-3p	Rbpms2	71973	ENSMUSG00000032387	0	1	1	0	0	1	0	1	1	0	0	1	0	5	1	6
286	MIMAT0000539	mmu-miR-92a-3p	Rev3l	19714	ENSMUSG00000019841	0	1	1	0	1	1	1	0	0	0	0	1	0	5	1	6
287	MIMAT0000539	mmu-miR-92a-3p	Rfx1	19724	ENSMUSG00000031706	0	1	1	0	1	1	0	1	0	0	0	1	0	5	1	6
288	MIMAT0000539	mmu-miR-92a-3p	Rnf38	73469	ENSMUSG00000035696	0	1	2	0	1	1	1	0	0	0	0	1	0	5	1	6
289	MIMAT0000539	mmu-miR-92a-3p	Rpl15	66480	ENSMUSG00000012405	0	1	1	0	0	1	0	1	1	0	0	1	0	5	1	6
290	MIMAT0000539	mmu-miR-92a-3p	Sgk3	170755	ENSMUSG00000025915	0	1	1	0	1	2	0	1	1	0	0	0	0	6	0	6
291	MIMAT0000539	mmu-miR-92a-3p	Sim2	20465	ENSMUSG00000062713	0	1	1	0	1	1	0	0	1	0	0	1	0	5	1	6
292	MIMAT0000539	mmu-miR-92a-3p	Slc17a6	140919	ENSMUSG00000030500	0	1	2	0	0	1	1	1	0	0	0	1	0	5	1	6
293	MIMAT0000539	mmu-miR-92a-3p	Slc25a32	69906	ENSMUSG00000022299	0	1	1	0	0	1	0	1	1	0	0	1	0	5	1	6
294	MIMAT0000539	mmu-miR-92a-3p	Slx4	52864	ENSMUSG00000039738	0	1	1	0	1	1	0	0	1	0	0	1	0	5	1	6
295	MIMAT0000539	mmu-miR-92a-3p	Sox11	20666	ENSMUSG00000063632	0	0	1	0	1	1	0	1	1	0	0	1	0	5	1	6
296	MIMAT0000539	mmu-miR-92a-3p	Spryd4	66701	ENSMUSG00000051346	0	1	1	0	1	1	0	0	1	0	0	1	0	5	1	6
297	MIMAT0000539	mmu-miR-92a-3p	Tagap	72536	ENSMUSG00000033450	0	1	1	0	0	1	0	0	1	0	1	1	0	4	2	6
298	MIMAT0000539	mmu-miR-92a-3p	Tef	21685	ENSMUSG00000022389	0	1	1	0	1	2	0	0	1	0	0	1	0	5	1	6
299	MIMAT0000539	mmu-miR-92a-3p	Tob1	22057	ENSMUSG00000037573	0	1	1	0	1	1	0	0	1	0	0	1	0	5	1	6
300	MIMAT0000539	mmu-miR-92a-3p	Ttc9	69480	ENSMUSG00000042734	0	1	1	0	1	1	0	0	1	0	0	1	0	5	1	6
301	MIMAT0000539	mmu-miR-92a-3p	Usp28	235323	ENSMUSG00000032267	0	1	1	0	1	1	0	0	1	0	0	1	0	5	1	6
302	MIMAT0000539	mmu-miR-92a-3p	Wasl	73178	ENSMUSG00000029684	0	1	1	0	1	1	0	0	1	0	0	1	0	5	1	6
303	MIMAT0000539	mmu-miR-92a-3p	Zdhhc5	228136	ENSMUSG00000034075	0	1	1	0	0	1	0	1	1	0	0	1	0	5	1	6
304	MIMAT0000539	mmu-miR-92a-3p	Zeb2	24136	ENSMUSG00000026872	0	1	2	0	1	1	1	0	0	0	0	1	0	5	1	6
305	MIMAT0000539	mmu-miR-92a-3p	Zfc3h1	216345	ENSMUSG00000034163	0	1	1	0	1	1	0	0	1	0	0	1	0	5	1	6
306	MIMAT0000605	mmu-miR-350-3p	1700018B08Rik	76405	ENSMUSG00000031809	0	1	1	1	1	1	0	0	1	0	0	0	0	6	0	6
307	MIMAT0000605	mmu-miR-350-3p	Zbtb44	235132	ENSMUSG00000047412	0	1	5	0	1	2	1	1	0	0	0	0	0	6	0	6
308	MIMAT0000652	mmu-miR-25-3p	1810055G02Rik	72056	ENSMUSG00000035372	0	0	1	1	0	1	0	1	1	0	0	1	0	5	1	6
309	MIMAT0000652	mmu-miR-25-3p	Ankrd44	329154	ENSMUSG00000052331	0	1	1	0	1	1	0	0	1	0	0	1	0	5	1	6
310	MIMAT0000652	mmu-miR-25-3p	Armc1	74252	ENSMUSG00000027599	0	1	1	0	1	1	0	1	1	0	0	0	0	6	0	6
311	MIMAT0000652	mmu-miR-25-3p	Arrdc3	105171	ENSMUSG00000074794	0	1	1	0	2	1	0	1	1	0	0	0	0	6	0	6
312	MIMAT0000652	mmu-miR-25-3p	Bcl2l11	12125	ENSMUSG00000027381	0	1	1	0	0	1	0	1	1	0	0	1	0	5	1	6
313	MIMAT0000652	mmu-miR-25-3p	Braf	109880	ENSMUSG00000002413	0	1	2	0	0	1	1	2	0	0	0	1	0	5	1	6
314	MIMAT0000652	mmu-miR-25-3p	Cdca7l	217946	ENSMUSG00000021175	0	1	1	0	0	1	0	1	1	0	0	1	0	5	1	6
315	MIMAT0000652	mmu-miR-25-3p	Cldn11	18417	ENSMUSG00000037625	0	1	1	0	1	1	0	1	1	0	0	0	0	6	0	6
316	MIMAT0000652	mmu-miR-25-3p	Cpeb3	208922	ENSMUSG00000039652	0	1	2	0	2	2	1	2	0	0	0	0	0	6	0	6
317	MIMAT0000652	mmu-miR-25-3p	Dcbld1	66686	ENSMUSG00000019891	0	1	1	1	1	0	0	0	1	0	0	1	0	5	1	6
318	MIMAT0000652	mmu-miR-25-3p	Ddx3x	13205	ENSMUSG00000000787	0	1	1	0	1	1	0	1	0	0	0	1	0	5	1	6
319	MIMAT0000652	mmu-miR-25-3p	Dennd4b	229541	ENSMUSG00000042404	0	0	1	0	1	1	0	1	1	0	0	1	0	5	1	6
320	MIMAT0000652	mmu-miR-25-3p	Fbxw7	50754	ENSMUSG00000028086	0	1	1	0	0	2	0	0	1	0	2	1	0	4	2	6
321	MIMAT0000652	mmu-miR-25-3p	Fndc3b	72007	ENSMUSG00000039286	0	1	1	0	2	0	1	2	0	0	0	1	0	5	1	6
322	MIMAT0000652	mmu-miR-25-3p	Fnip1	216742	ENSMUSG00000035992	0	1	2	0	2	1	0	0	2	0	0	1	0	5	1	6
323	MIMAT0000652	mmu-miR-25-3p	G3bp2	23881	ENSMUSG00000029405	0	1	1	0	0	2	2	0	1	0	0	1	0	5	1	6
324	MIMAT0000652	mmu-miR-25-3p	Gata2	14461	ENSMUSG00000015053	0	1	1	0	1	1	0	1	1	0	0	0	0	6	0	6
325	MIMAT0000652	mmu-miR-25-3p	Gfpt2	14584	ENSMUSG00000020363	0	1	1	0	1	1	0	1	1	0	0	0	0	6	0	6
326	MIMAT0000652	mmu-miR-25-3p	Glyr1	74022	ENSMUSG00000022536	0	1	1	0	1	1	0	0	1	0	0	1	0	5	1	6
327	MIMAT0000652	mmu-miR-25-3p	Golga1	76899	ENSMUSG00000026754	0	1	1	0	1	1	0	0	1	0	0	1	0	5	1	6
328	MIMAT0000652	mmu-miR-25-3p	Gramd3	107022	ENSMUSG00000001700	0	1	1	0	1	1	0	0	1	0	0	1	0	5	1	6
329	MIMAT0000652	mmu-miR-25-3p	Hand2	15111	ENSMUSG00000038193	0	1	1	0	1	1	0	1	1	0	0	0	0	6	0	6
330	MIMAT0000652	mmu-miR-25-3p	Herpud2	80517	ENSMUSG00000008429	0	1	1	0	1	1	0	0	1	0	0	1	0	5	1	6
331	MIMAT0000652	mmu-miR-25-3p	Hnf1b	21410	ENSMUSG00000020679	0	1	1	0	1	1	0	1	1	0	0	0	0	6	0	6
332	MIMAT0000652	mmu-miR-25-3p	Lhfpl2	218454	ENSMUSG00000045312	0	1	2	0	1	1	0	1	2	0	0	0	0	6	0	6
333	MIMAT0000652	mmu-miR-25-3p	Lmbr1l	74775	ENSMUSG00000022999	0	1	1	0	1	1	0	0	1	0	0	1	0	5	1	6
334	MIMAT0000652	mmu-miR-25-3p	Map2k4	26398	ENSMUSG00000033352	0	1	2	0	2	2	0	1	2	0	0	0	0	6	0	6
335	MIMAT0000652	mmu-miR-25-3p	Myo1b	17912	ENSMUSG00000018417	0	1	2	0	2	2	0	0	1	0	0	1	0	5	1	6
336	MIMAT0000652	mmu-miR-25-3p	Nckap5	210356	ENSMUSG00000049690	0	1	1	0	2	2	1	0	1	0	0	0	0	6	0	6
337	MIMAT0000652	mmu-miR-25-3p	Nox4	50490	ENSMUSG00000030562	0	1	1	0	0	2	0	2	2	0	0	1	0	5	1	6
338	MIMAT0000652	mmu-miR-25-3p	Nsmf	56876	ENSMUSG00000006476	0	1	1	0	1	1	0	1	1	0	0	0	0	6	0	6
339	MIMAT0000652	mmu-miR-25-3p	Pcgf3	69587	ENSMUSG00000033623	0	1	1	0	1	1	0	0	1	0	0	1	0	5	1	6
340	MIMAT0000652	mmu-miR-25-3p	Per2	18627	ENSMUSG00000055866	0	1	1	0	1	1	0	1	0	0	0	1	0	5	1	6
341	MIMAT0000652	mmu-miR-25-3p	Pgam1	18648	ENSMUSG00000011752	0	1	1	0	1	0	0	1	1	0	0	1	0	5	1	6
342	MIMAT0000652	mmu-miR-25-3p	Phtf2	68770	ENSMUSG00000039987	0	1	1	0	1	1	0	0	1	0	0	1	0	5	1	6
343	MIMAT0000652	mmu-miR-25-3p	Pkdcc	106522	ENSMUSG00000024247	0	1	1	0	1	1	0	1	1	0	0	0	0	6	0	6
344	MIMAT0000652	mmu-miR-25-3p	Rbpms2	71973	ENSMUSG00000032387	0	1	1	0	0	1	0	1	1	0	0	1	0	5	1	6
345	MIMAT0000652	mmu-miR-25-3p	Rev3l	19714	ENSMUSG00000019841	0	1	1	0	1	1	1	0	0	0	0	1	0	5	1	6
346	MIMAT0000652	mmu-miR-25-3p	Rsbn1	229675	ENSMUSG00000044098	0	1	2	0	1	1	0	0	1	0	0	1	0	5	1	6
347	MIMAT0000652	mmu-miR-25-3p	Slc17a6	140919	ENSMUSG00000030500	0	1	1	0	0	1	1	1	0	0	0	1	0	5	1	6
348	MIMAT0000652	mmu-miR-25-3p	Slc25a32	69906	ENSMUSG00000022299	0	1	1	0	0	1	0	1	1	0	0	1	0	5	1	6
349	MIMAT0000652	mmu-miR-25-3p	Slx4	52864	ENSMUSG00000039738	0	1	1	0	1	1	0	0	1	0	0	1	0	5	1	6
350	MIMAT0000652	mmu-miR-25-3p	Spryd4	66701	ENSMUSG00000051346	0	1	1	0	1	1	0	0	1	0	0	1	0	5	1	6
351	MIMAT0000652	mmu-miR-25-3p	Tagap1	380608	ENSMUSG00000052031	0	1	1	1	0	0	0	0	1	0	1	1	0	4	2	6
352	MIMAT0000652	mmu-miR-25-3p	Tmem229a	319832	ENSMUSG00000048022	0	1	1	0	1	1	0	1	1	0	0	0	0	6	0	6
353	MIMAT0000652	mmu-miR-25-3p	Tob1	22057	ENSMUSG00000037573	0	1	1	0	1	1	0	0	1	0	0	1	0	5	1	6
354	MIMAT0000652	mmu-miR-25-3p	Tob2	57259	ENSMUSG00000048546	0	1	1	0	1	1	0	0	1	0	0	1	0	5	1	6
355	MIMAT0000652	mmu-miR-25-3p	Ube2w	66799	ENSMUSG00000025939	0	1	1	0	1	1	0	0	1	0	0	1	0	5	1	6
356	MIMAT0000652	mmu-miR-25-3p	Usp28	235323	ENSMUSG00000032267	0	1	1	0	1	1	0	0	1	0	0	1	0	5	1	6
357	MIMAT0000652	mmu-miR-25-3p	Wasl	73178	ENSMUSG00000029684	0	1	1	0	1	1	0	0	1	0	0	1	0	5	1	6
358	MIMAT0000652	mmu-miR-25-3p	Wwp2	66894	ENSMUSG00000031930	0	1	1	0	1	1	0	0	1	0	1	0	0	5	1	6
359	MIMAT0000652	mmu-miR-25-3p	Zdhhc5	228136	ENSMUSG00000034075	0	1	1	0	0	1	0	1	1	0	0	1	0	5	1	6
360	MIMAT0000739	mmu-miR-375-3p	Slc16a2	20502	ENSMUSG00000033965	0	1	2	0	1	1	0	1	1	0	0	0	0	6	0	6
361	MIMAT0003479	mmu-miR-669c-5p	Gphn	268566	ENSMUSG00000047454	0	1	1	1	1	1	0	2	0	0	0	0	0	6	0	6
362	MIMAT0004841	mmu-miR-871-5p	Cdk8	264064	ENSMUSG00000029635	0	1	1	0	2	1	0	1	1	0	0	0	0	6	0	6
363	MIMAT0004871	mmu-miR-465b-5p	Oaz1	18245	ENSMUSG00000035242	0	1	1	1	2	2	0	1	0	0	0	0	0	6	0	6
364	MIMAT0004873	mmu-miR-465c-5p	Ints5	109077	ENSMUSG00000071652	0	1	1	1	1	1	0	1	0	0	0	0	0	6	0	6
365	MIMAT0000134	mmu-miR-124-3p	Adipor2	68465	ENSMUSG00000030168	0	1	2	0	0	0	1	0	0	0	1	2	0	3	2	5
366	MIMAT0000134	mmu-miR-124-3p	Akap6	238161	ENSMUSG00000061603	0	1	1	0	0	0	1	1	0	0	0	2	0	4	1	5
367	MIMAT0000134	mmu-miR-124-3p	Alg2	56737	ENSMUSG00000039740	0	1	1	0	1	1	0	0	0	0	0	1	0	4	1	5
368	MIMAT0000134	mmu-miR-124-3p	Ammecr1	56068	ENSMUSG00000042225	0	1	2	0	1	1	0	0	0	0	0	1	0	4	1	5
369	MIMAT0000134	mmu-miR-124-3p	Anxa11	11744	ENSMUSG00000021866	0	1	1	0	1	1	0	1	0	0	0	0	0	5	0	5
370	MIMAT0000134	mmu-miR-124-3p	Anxa4	11746	ENSMUSG00000029994	0	1	2	0	1	0	0	0	0	0	1	1	0	3	2	5
371	MIMAT0000134	mmu-miR-124-3p	Apba3	57267	ENSMUSG00000004931	0	0	1	2	0	1	0	0	0	0	1	1	0	3	2	5
372	MIMAT0000134	mmu-miR-124-3p	Apln	30878	ENSMUSG00000037010	0	1	2	0	0	1	1	0	0	0	0	2	0	4	1	5
373	MIMAT0000134	mmu-miR-124-3p	Armc1	74252	ENSMUSG00000027599	0	1	1	0	1	0	0	1	0	0	0	1	0	4	1	5
374	MIMAT0000134	mmu-miR-124-3p	Atp1a1	11928	ENSMUSG00000033161	0	1	1	1	1	0	0	0	0	0	0	1	0	4	1	5
375	MIMAT0000134	mmu-miR-124-3p	Atp7a	11977	ENSMUSG00000033792	0	0	3	0	0	2	0	2	0	0	1	1	0	3	2	5
376	MIMAT0000134	mmu-miR-124-3p	Atxn1l	52335	ENSMUSG00000069895	0	1	2	0	0	1	0	1	0	0	0	1	0	4	1	5
377	MIMAT0000134	mmu-miR-124-3p	B4galt1	14595	ENSMUSG00000028413	0	1	2	0	1	0	1	3	0	0	0	0	0	5	0	5
378	MIMAT0000134	mmu-miR-124-3p	Bicd2	76895	ENSMUSG00000037933	0	1	1	0	0	0	0	1	0	0	1	1	0	3	2	5
379	MIMAT0000134	mmu-miR-124-3p	Bloc1s6	18457	ENSMUSG00000005804	0	1	1	0	0	1	0	1	0	0	0	1	0	4	1	5
380	MIMAT0000134	mmu-miR-124-3p	Bmpr1a	12166	ENSMUSG00000021796	0	1	1	0	0	1	1	0	0	0	0	1	0	4	1	5
381	MIMAT0000134	mmu-miR-124-3p	Bmpr1b	12167	ENSMUSG00000052430	0	1	2	0	0	1	0	1	0	0	0	1	0	4	1	5
382	MIMAT0000134	mmu-miR-124-3p	Calu	12321	ENSMUSG00000029767	0	1	1	0	1	0	0	1	0	0	0	1	0	4	1	5
383	MIMAT0000134	mmu-miR-124-3p	Cask	12361	ENSMUSG00000031012	0	1	3	0	0	1	1	1	0	0	0	0	0	5	0	5
384	MIMAT0000134	mmu-miR-124-3p	Ccdc86	108673	ENSMUSG00000024732	0	1	1	0	0	1	0	0	0	0	1	2	0	3	2	5
385	MIMAT0000134	mmu-miR-124-3p	Ccnd2	12444	ENSMUSG00000000184	0	1	2	0	0	0	1	0	0	0	1	1	0	3	2	5
386	MIMAT0000134	mmu-miR-124-3p	Cdh4	12561	ENSMUSG00000000305	0	1	1	0	1	1	0	0	0	0	0	1	0	4	1	5
387	MIMAT0000134	mmu-miR-124-3p	Cdon	57810	ENSMUSG00000038119	0	1	1	0	1	1	0	1	0	0	0	0	0	5	0	5
388	MIMAT0000134	mmu-miR-124-3p	Cep135	381644	ENSMUSG00000036403	0	1	1	0	1	1	0	0	0	0	0	1	0	4	1	5
389	MIMAT0000134	mmu-miR-124-3p	Chsy1	269941	ENSMUSG00000032640	0	1	1	0	1	1	0	0	0	0	0	1	0	4	1	5
390	MIMAT0000134	mmu-miR-124-3p	Cldn10	58187	ENSMUSG00000022132	0	0	1	1	1	0	0	1	0	0	0	1	0	4	1	5
391	MIMAT0000134	mmu-miR-124-3p	Clock	12753	ENSMUSG00000029238	0	1	2	0	0	1	1	1	0	0	0	0	0	5	0	5
392	MIMAT0000134	mmu-miR-124-3p	Cnep1r1	382030	ENSMUSG00000036810	0	1	2	0	0	1	0	1	0	0	0	1	0	4	1	5
393	MIMAT0000134	mmu-miR-124-3p	Cnksr3	215748	ENSMUSG00000015202	0	1	1	0	0	1	0	1	0	0	0	2	0	4	1	5
394	MIMAT0000134	mmu-miR-124-3p	Cpt1a	12894	ENSMUSG00000024900	0	1	2	0	0	1	0	1	0	0	0	1	0	4	1	5
395	MIMAT0000134	mmu-miR-124-3p	Csnk1g1	214897	ENSMUSG00000032384	0	1	2	0	0	0	1	0	0	0	1	1	0	3	2	5
396	MIMAT0000134	mmu-miR-124-3p	Cspp1	211660	ENSMUSG00000056763	0	0	1	0	1	1	0	1	0	0	0	1	0	4	1	5
397	MIMAT0000134	mmu-miR-124-3p	Ctdsp2	52468	ENSMUSG00000078429	0	1	2	0	0	1	0	0	0	0	2	1	0	3	2	5
398	MIMAT0000134	mmu-miR-124-3p	Ctnnd1	12388	ENSMUSG00000034101	0	0	1	0	0	2	0	1	0	0	1	1	0	3	2	5
399	MIMAT0000134	mmu-miR-124-3p	Ctns	83429	ENSMUSG00000005949	0	1	3	0	0	1	1	1	0	0	0	0	0	5	0	5
400	MIMAT0000134	mmu-miR-124-3p	Ddx31	227674	ENSMUSG00000026806	0	1	1	0	1	0	0	1	0	0	0	1	0	4	1	5
401	MIMAT0000134	mmu-miR-124-3p	Dgat2	67800	ENSMUSG00000030747	0	1	1	0	0	1	0	1	0	0	0	2	0	4	1	5
402	MIMAT0000134	mmu-miR-124-3p	Dlx2	13392	ENSMUSG00000023391	0	1	1	0	0	0	0	0	0	1	1	1	0	2	3	5
403	MIMAT0000134	mmu-miR-124-3p	Dmrta1	242523	ENSMUSG00000043753	0	1	2	0	1	1	0	1	0	0	0	0	0	5	0	5
404	MIMAT0000134	mmu-miR-124-3p	Dnajc1	13418	ENSMUSG00000026740	0	1	1	0	1	1	0	1	0	0	0	0	0	5	0	5
405	MIMAT0000134	mmu-miR-124-3p	E130308A19Rik	230259	ENSMUSG00000045071	0	1	1	0	1	1	0	0	0	0	0	2	0	4	1	5
406	MIMAT0000134	mmu-miR-124-3p	Edem1	192193	ENSMUSG00000030104	0	1	3	0	0	1	1	0	0	0	0	1	0	4	1	5
407	MIMAT0000134	mmu-miR-124-3p	Elovl5	68801	ENSMUSG00000032349	0	1	1	0	0	1	0	1	0	0	0	1	0	4	1	5
408	MIMAT0000134	mmu-miR-124-3p	Entpd5	12499	ENSMUSG00000021236	0	1	1	0	0	1	0	1	0	0	0	1	0	4	1	5
409	MIMAT0000134	mmu-miR-124-3p	Eps8	13860	ENSMUSG00000015766	0	1	1	0	1	1	0	1	0	0	0	0	0	5	0	5
410	MIMAT0000134	mmu-miR-124-3p	Erf	13875	ENSMUSG00000040857	0	1	1	0	0	0	1	1	0	0	0	1	0	4	1	5
411	MIMAT0000134	mmu-miR-124-3p	Fam122b	78755	ENSMUSG00000036022	0	1	3	0	0	2	0	1	0	0	0	2	0	4	1	5
412	MIMAT0000134	mmu-miR-124-3p	Fam53b	77938	ENSMUSG00000030956	0	1	1	0	0	1	1	1	0	0	0	0	0	5	0	5
413	MIMAT0000134	mmu-miR-124-3p	Fam78a	241303	ENSMUSG00000050592	0	1	1	0	0	1	1	1	0	0	0	0	0	5	0	5
414	MIMAT0000134	mmu-miR-124-3p	Far1	67420	ENSMUSG00000030759	0	1	1	0	0	1	0	1	0	0	0	1	0	4	1	5
415	MIMAT0000134	mmu-miR-124-3p	Fermt2	218952	ENSMUSG00000037712	0	1	1	0	0	1	0	1	0	0	0	1	0	4	1	5
416	MIMAT0000134	mmu-miR-124-3p	Flot2	14252	ENSMUSG00000061981	0	1	3	0	0	2	0	0	0	0	1	1	0	3	2	5
417	MIMAT0000134	mmu-miR-124-3p	Foxc1	17300	ENSMUSG00000050295	0	1	2	0	1	1	0	0	0	0	0	2	0	4	1	5
418	MIMAT0000134	mmu-miR-124-3p	Frmd4b	232288	ENSMUSG00000030064	0	1	2	0	1	1	0	2	0	0	0	0	0	5	0	5
419	MIMAT0000134	mmu-miR-124-3p	Frmd8	67457	ENSMUSG00000024816	0	1	1	0	0	1	0	0	0	0	1	1	0	3	2	5
420	MIMAT0000134	mmu-miR-124-3p	Fsd1l	319636	ENSMUSG00000054752	0	1	3	0	0	1	1	0	0	0	0	2	0	4	1	5
421	MIMAT0000134	mmu-miR-124-3p	Fstl5	213262	ENSMUSG00000034098	0	1	1	0	1	1	0	1	0	0	0	0	0	5	0	5
422	MIMAT0000134	mmu-miR-124-3p	Fxr1	14359	ENSMUSG00000027680	0	1	1	0	2	1	0	1	0	0	0	0	0	5	0	5
423	MIMAT0000134	mmu-miR-124-3p	Galnt4	14426	ENSMUSG00000090035	0	1	2	0	0	1	0	1	0	0	0	1	0	4	1	5
424	MIMAT0000134	mmu-miR-124-3p	Gata6	14465	ENSMUSG00000005836	0	1	1	0	0	1	0	0	0	0	1	2	0	3	2	5
425	MIMAT0000134	mmu-miR-124-3p	Gli3	14634	ENSMUSG00000021318	0	1	1	0	1	1	0	1	0	0	0	0	0	5	0	5
426	MIMAT0000134	mmu-miR-124-3p	Gpam	14732	ENSMUSG00000024978	0	1	2	0	0	1	0	1	0	0	0	1	0	4	1	5
427	MIMAT0000134	mmu-miR-124-3p	Gpd2	14571	ENSMUSG00000026827	0	1	1	0	1	0	0	0	0	0	1	2	0	3	2	5
428	MIMAT0000134	mmu-miR-124-3p	Gria3	53623	ENSMUSG00000001986	0	1	1	0	3	2	0	0	0	0	0	2	0	4	1	5
429	MIMAT0000134	mmu-miR-124-3p	Gsk3b	56637	ENSMUSG00000022812	0	1	1	0	0	0	1	1	0	0	0	1	0	4	1	5
430	MIMAT0000134	mmu-miR-124-3p	Hectd2	226098	ENSMUSG00000041180	0	1	1	0	0	1	0	1	0	0	0	1	0	4	1	5
431	MIMAT0000134	mmu-miR-124-3p	Hipk1	15257	ENSMUSG00000008730	0	1	3	0	0	1	0	2	0	0	0	1	0	4	1	5
432	MIMAT0000134	mmu-miR-124-3p	Hipk3	15259	ENSMUSG00000027177	0	1	1	0	0	2	0	0	0	0	1	1	0	3	2	5
433	MIMAT0000134	mmu-miR-124-3p	Hivep1	110521	ENSMUSG00000021366	0	1	1	0	1	1	0	0	0	0	0	1	0	4	1	5
434	MIMAT0000134	mmu-miR-124-3p	Iffo2	212632	ENSMUSG00000041025	0	1	2	0	0	1	0	1	0	0	0	1	0	4	1	5
435	MIMAT0000134	mmu-miR-124-3p	Iqgap2	544963	ENSMUSG00000021676	0	1	1	0	1	1	0	0	0	0	0	1	0	4	1	5
436	MIMAT0000134	mmu-miR-124-3p	Itga3	16400	ENSMUSG00000001507	0	1	1	0	0	0	0	1	0	0	1	1	0	3	2	5
437	MIMAT0000134	mmu-miR-124-3p	Itpr3	16440	ENSMUSG00000042644	0	1	2	0	0	1	0	0	0	0	1	1	0	3	2	5
438	MIMAT0000134	mmu-miR-124-3p	Kcnk2	16526	ENSMUSG00000037624	0	1	1	0	1	1	0	1	0	0	0	0	0	5	0	5
439	MIMAT0000134	mmu-miR-124-3p	Kif26b	269152	ENSMUSG00000026494	0	1	1	0	1	1	0	0	0	0	0	1	0	4	1	5
440	MIMAT0000134	mmu-miR-124-3p	Ldlrap1	100017	ENSMUSG00000037295	0	0	1	0	0	1	0	1	0	0	1	1	0	3	2	5
441	MIMAT0000134	mmu-miR-124-3p	Lemd2	224640	ENSMUSG00000044857	0	1	1	0	0	1	0	1	0	0	0	2	0	4	1	5
442	MIMAT0000134	mmu-miR-124-3p	Lemd3	380664	ENSMUSG00000048661	0	1	1	0	1	1	0	1	0	0	0	0	0	5	0	5
443	MIMAT0000134	mmu-miR-124-3p	Lonrf1	244421	ENSMUSG00000039633	0	1	1	0	0	1	0	1	0	0	0	2	0	4	1	5
444	MIMAT0000134	mmu-miR-124-3p	Lpp	210126	ENSMUSG00000033306	0	1	4	0	1	2	1	0	0	0	0	0	0	5	0	5
445	MIMAT0000134	mmu-miR-124-3p	Magt1	67075	ENSMUSG00000031232	0	1	2	0	1	2	0	0	0	0	0	1	0	4	1	5
446	MIMAT0000134	mmu-miR-124-3p	Map3k2	26405	ENSMUSG00000024383	0	1	2	0	0	1	1	3	0	0	0	0	0	5	0	5
447	MIMAT0000134	mmu-miR-124-3p	Mapk14	26416	ENSMUSG00000053436	0	1	1	0	0	1	0	0	0	0	3	1	0	3	2	5
448	MIMAT0000134	mmu-miR-124-3p	Mdk	17242	ENSMUSG00000027239	0	1	1	0	0	0	0	1	0	0	1	1	0	3	2	5
449	MIMAT0000134	mmu-miR-124-3p	Mphosph9	269702	ENSMUSG00000038126	0	1	2	0	0	0	1	1	0	0	0	1	0	4	1	5
450	MIMAT0000134	mmu-miR-124-3p	Mtm1	17772	ENSMUSG00000031337	0	1	1	1	0	1	0	0	0	0	0	2	0	4	1	5
451	MIMAT0000134	mmu-miR-124-3p	Mtpn	14489	ENSMUSG00000029840	0	1	1	0	0	0	0	0	0	1	1	1	0	2	3	5
452	MIMAT0000134	mmu-miR-124-3p	Myadm	50918	ENSMUSG00000068566	0	1	1	0	0	1	0	1	0	0	4	0	0	4	1	5
453	MIMAT0000134	mmu-miR-124-3p	Myh10	77579	ENSMUSG00000020900	0	1	1	0	1	1	0	0	0	0	0	2	0	4	1	5
454	MIMAT0000134	mmu-miR-124-3p	Myrip	245049	ENSMUSG00000041794	0	1	1	0	0	1	1	1	0	0	0	0	0	5	0	5
455	MIMAT0000134	mmu-miR-124-3p	Nap1l3	54561	ENSMUSG00000055733	0	1	1	0	1	0	0	1	0	0	0	2	0	4	1	5
456	MIMAT0000134	mmu-miR-124-3p	Nap1l5	58243	ENSMUSG00000055430	0	1	1	0	1	1	0	0	0	0	0	1	0	4	1	5
457	MIMAT0000134	mmu-miR-124-3p	Nek9	217718	ENSMUSG00000034290	0	1	2	0	0	1	1	0	0	0	1	0	0	4	1	5
458	MIMAT0000134	mmu-miR-124-3p	Nfia	18027	ENSMUSG00000028565	0	1	1	0	0	0	1	1	0	0	0	1	0	4	1	5
459	MIMAT0000134	mmu-miR-124-3p	Nol4	319211	ENSMUSG00000041923	0	1	1	0	0	1	0	2	0	0	0	2	0	4	1	5
460	MIMAT0000134	mmu-miR-124-3p	Nr3c2	110784	ENSMUSG00000031618	0	1	2	0	1	1	0	0	0	0	1	0	0	4	1	5
461	MIMAT0000134	mmu-miR-124-3p	Nras	18176	ENSMUSG00000027852	0	1	1	0	0	1	0	1	0	0	0	1	0	4	1	5
462	MIMAT0000134	mmu-miR-124-3p	Oaf	102644	ENSMUSG00000032014	0	1	2	0	0	1	0	1	0	0	0	1	0	4	1	5
463	MIMAT0000134	mmu-miR-124-3p	Orc2	18393	ENSMUSG00000026037	0	1	1	0	1	0	0	1	0	0	0	1	0	4	1	5
464	MIMAT0000134	mmu-miR-124-3p	Otud4	73945	ENSMUSG00000036990	0	1	2	0	0	0	1	1	0	0	0	1	0	4	1	5
465	MIMAT0000134	mmu-miR-124-3p	P4ha1	18451	ENSMUSG00000019916	0	1	1	0	1	2	0	0	0	0	0	1	0	4	1	5
466	MIMAT0000134	mmu-miR-124-3p	Pabpc4l	241989	ENSMUSG00000090919	0	1	3	0	0	1	1	0	0	0	0	2	0	4	1	5
467	MIMAT0000134	mmu-miR-124-3p	Pax3	18505	ENSMUSG00000004872	0	1	1	0	1	0	0	1	0	0	0	1	0	4	1	5
468	MIMAT0000134	mmu-miR-124-3p	Pcdh8	18530	ENSMUSG00000036422	0	1	1	0	1	2	0	0	0	0	0	1	0	4	1	5
469	MIMAT0000134	mmu-miR-124-3p	Pde4b	18578	ENSMUSG00000028525	0	1	1	0	0	1	0	1	0	0	0	1	0	4	1	5
470	MIMAT0000134	mmu-miR-124-3p	Pea15a	18611	ENSMUSG00000013698	0	1	1	0	0	0	0	1	0	0	1	1	0	3	2	5
471	MIMAT0000134	mmu-miR-124-3p	Pnpla2	66853	ENSMUSG00000025509	0	1	1	2	0	0	0	0	0	0	1	2	0	3	2	5
472	MIMAT0000134	mmu-miR-124-3p	Ppp1r3b	244416	ENSMUSG00000046794	0	1	2	0	0	1	0	1	0	0	0	2	0	4	1	5
473	MIMAT0000134	mmu-miR-124-3p	Prkd1	18760	ENSMUSG00000002688	0	1	1	0	1	1	0	0	0	0	0	1	0	4	1	5
474	MIMAT0000134	mmu-miR-124-3p	Prr14l	215476	ENSMUSG00000054280	0	1	2	0	0	1	1	0	0	0	0	1	0	4	1	5
475	MIMAT0000134	mmu-miR-124-3p	Prrg3	208748	ENSMUSG00000033361	0	1	1	0	0	0	1	1	0	0	0	1	0	4	1	5
476	MIMAT0000134	mmu-miR-124-3p	Pskh1	244631	ENSMUSG00000048310	0	1	3	0	0	0	1	0	0	0	1	1	0	3	2	5
477	MIMAT0000134	mmu-miR-124-3p	Ptpn9	56294	ENSMUSG00000032290	0	1	1	0	1	1	0	0	0	0	0	1	0	4	1	5
478	MIMAT0000134	mmu-miR-124-3p	Ptprd	19266	ENSMUSG00000028399	0	1	1	0	1	0	0	1	0	0	0	1	0	4	1	5
479	MIMAT0000134	mmu-miR-124-3p	Ptprj	19271	ENSMUSG00000025314	0	1	1	0	0	1	0	1	0	0	0	2	0	4	1	5
480	MIMAT0000134	mmu-miR-124-3p	Ptprz1	19283	ENSMUSG00000068748	0	1	1	0	1	0	0	1	0	0	0	1	0	4	1	5
481	MIMAT0000134	mmu-miR-124-3p	Qser1	99003	ENSMUSG00000074994	0	1	2	0	0	1	0	1	0	0	0	1	0	4	1	5
482	MIMAT0000134	mmu-miR-124-3p	Rab10	19325	ENSMUSG00000020671	0	1	1	0	1	1	0	1	0	0	0	0	0	5	0	5
483	MIMAT0000134	mmu-miR-124-3p	Rab11fip1	75767	ENSMUSG00000031488	0	1	1	0	0	1	1	1	0	0	0	0	0	5	0	5
484	MIMAT0000134	mmu-miR-124-3p	Rala	56044	ENSMUSG00000008859	0	1	1	0	0	1	0	1	0	0	0	1	0	4	1	5
485	MIMAT0000134	mmu-miR-124-3p	Raver2	242570	ENSMUSG00000035275	0	1	1	0	0	0	0	1	0	0	1	1	0	3	2	5
486	MIMAT0000134	mmu-miR-124-3p	Rcor1	217864	ENSMUSG00000037896	0	1	1	0	0	1	0	1	0	0	0	1	0	4	1	5
487	MIMAT0000134	mmu-miR-124-3p	Rffl	67338	ENSMUSG00000020696	0	1	1	1	0	1	0	0	0	0	0	1	0	4	1	5
488	MIMAT0000134	mmu-miR-124-3p	Rhbdf1	13650	ENSMUSG00000020282	0	1	1	1	0	1	0	0	0	0	0	1	0	4	1	5
489	MIMAT0000134	mmu-miR-124-3p	Rnf128	66889	ENSMUSG00000031438	0	1	1	0	0	2	0	1	0	0	0	1	0	4	1	5
490	MIMAT0000134	mmu-miR-124-3p	Rnf144a	108089	ENSMUSG00000020642	0	1	1	0	0	1	1	2	0	0	0	0	0	5	0	5
491	MIMAT0000134	mmu-miR-124-3p	Rock1	19877	ENSMUSG00000024290	0	1	1	0	1	1	0	1	0	0	0	0	0	5	0	5
492	MIMAT0000134	mmu-miR-124-3p	Rock2	19878	ENSMUSG00000020580	0	1	2	0	0	1	0	1	0	0	0	1	0	4	1	5
493	MIMAT0000134	mmu-miR-124-3p	Ror2	26564	ENSMUSG00000021464	0	1	2	0	0	1	0	1	0	0	0	1	0	4	1	5
494	MIMAT0000134	mmu-miR-124-3p	Rrbp1	81910	ENSMUSG00000027422	0	1	1	0	0	1	0	1	0	0	0	1	0	4	1	5
495	MIMAT0000134	mmu-miR-124-3p	Rsph1	22092	ENSMUSG00000024033	0	1	1	2	0	0	0	0	0	0	1	1	0	3	2	5
496	MIMAT0000134	mmu-miR-124-3p	Rsu1	20163	ENSMUSG00000026727	0	0	1	0	1	1	0	0	0	0	1	1	0	3	2	5
497	MIMAT0000134	mmu-miR-124-3p	Rwdd4a	192174	ENSMUSG00000031568	0	1	2	0	0	1	0	1	0	0	0	1	0	4	1	5
498	MIMAT0000134	mmu-miR-124-3p	Scamp2	24044	ENSMUSG00000040188	0	1	1	0	0	1	0	1	0	0	0	1	0	4	1	5
499	MIMAT0000134	mmu-miR-124-3p	Sema6a	20358	ENSMUSG00000019647	0	1	2	0	1	2	0	1	0	0	0	0	0	5	0	5
500	MIMAT0000134	mmu-miR-124-3p	2024-09-11	52398	ENSMUSG00000058013	0	1	2	0	1	0	1	0	0	0	0	1	0	4	1	5
501	MIMAT0000134	mmu-miR-124-3p	Sestd1	228071	ENSMUSG00000042272	0	1	1	0	1	1	0	0	0	0	0	1	0	4	1	5
502	MIMAT0000134	mmu-miR-124-3p	Sgms1	208449	ENSMUSG00000040451	0	0	1	0	1	1	0	0	0	0	1	1	0	3	2	5
503	MIMAT0000134	mmu-miR-124-3p	Slc12a9	83704	ENSMUSG00000037344	0	1	1	1	0	0	0	1	0	0	0	1	0	4	1	5
504	MIMAT0000134	mmu-miR-124-3p	Slc16a1	20501	ENSMUSG00000032902	0	1	1	0	1	1	0	0	0	0	0	1	0	4	1	5
505	MIMAT0000134	mmu-miR-124-3p	Slc40a1	53945	ENSMUSG00000025993	0	1	2	0	0	1	0	0	0	0	1	2	0	3	2	5
506	MIMAT0000134	mmu-miR-124-3p	Slc50a1	19729	ENSMUSG00000027953	0	1	1	1	1	1	0	0	0	0	0	0	0	5	0	5
507	MIMAT0000134	mmu-miR-124-3p	Slc5a3	53881	ENSMUSG00000089774	0	1	2	0	0	0	1	1	0	0	0	1	0	4	1	5
508	MIMAT0000134	mmu-miR-124-3p	Slc7a14	241919	ENSMUSG00000069072	0	0	1	0	0	1	0	1	0	0	1	1	0	3	2	5
509	MIMAT0000134	mmu-miR-124-3p	Slitrk3	386750	ENSMUSG00000048304	0	1	1	0	1	1	0	0	0	0	0	1	0	4	1	5
510	MIMAT0000134	mmu-miR-124-3p	Slitrk6	239250	ENSMUSG00000045871	0	1	2	0	2	1	0	0	0	0	0	1	0	4	1	5
511	MIMAT0000134	mmu-miR-124-3p	Smad5	17129	ENSMUSG00000021540	0	1	2	0	0	0	1	0	0	0	1	1	0	3	2	5
512	MIMAT0000134	mmu-miR-124-3p	Smox	228608	ENSMUSG00000027333	0	1	1	1	0	1	0	1	0	0	0	0	0	5	0	5
513	MIMAT0000134	mmu-miR-124-3p	Snta1	20648	ENSMUSG00000027488	0	0	1	0	1	0	0	1	0	0	1	2	0	3	2	5
514	MIMAT0000134	mmu-miR-124-3p	Snx18	170625	ENSMUSG00000042364	0	1	1	0	1	1	0	0	0	0	0	1	0	4	1	5
515	MIMAT0000134	mmu-miR-124-3p	Spopl	76857	ENSMUSG00000026771	0	1	1	0	1	1	0	0	0	0	0	1	0	4	1	5
516	MIMAT0000134	mmu-miR-124-3p	Stk38	106504	ENSMUSG00000024006	0	1	1	0	0	1	0	1	0	0	0	1	0	4	1	5
517	MIMAT0000134	mmu-miR-124-3p	Svil	225115	ENSMUSG00000024236	0	1	1	0	1	0	0	0	0	0	1	1	0	3	2	5
518	MIMAT0000134	mmu-miR-124-3p	Tanc2	77097	ENSMUSG00000053580	0	1	1	0	0	0	1	1	0	0	0	1	0	4	1	5
519	MIMAT0000134	mmu-miR-124-3p	Tfap4	83383	ENSMUSG00000005718	0	1	1	0	1	1	0	0	0	0	0	1	0	4	1	5
520	MIMAT0000134	mmu-miR-124-3p	Tmem104	320534	ENSMUSG00000045980	0	0	1	0	0	1	0	1	0	0	1	1	0	3	2	5
521	MIMAT0000134	mmu-miR-124-3p	Tmem109	68539	ENSMUSG00000034659	0	1	1	0	1	1	0	0	0	0	0	1	0	4	1	5
522	MIMAT0000134	mmu-miR-124-3p	Tmod1	21916	ENSMUSG00000028328	0	1	1	0	1	1	0	1	0	0	0	0	0	5	0	5
523	MIMAT0000134	mmu-miR-124-3p	Trim39	79263	ENSMUSG00000045409	0	1	1	0	2	0	0	1	0	0	0	1	0	4	1	5
524	MIMAT0000134	mmu-miR-124-3p	Trps1	83925	ENSMUSG00000038679	0	1	1	0	0	0	1	2	0	0	0	1	0	4	1	5
525	MIMAT0000134	mmu-miR-124-3p	Tsc22d4	78829	ENSMUSG00000029723	0	0	1	2	0	1	0	1	0	0	0	1	0	4	1	5
526	MIMAT0000134	mmu-miR-124-3p	Tshz1	110796	ENSMUSG00000046982	0	0	1	1	1	1	0	0	0	0	0	1	0	4	1	5
527	MIMAT0000134	mmu-miR-124-3p	Usp2	53376	ENSMUSG00000032010	0	0	1	0	1	1	0	1	0	0	0	2	0	4	1	5
528	MIMAT0000134	mmu-miR-124-3p	Usp30	100756	ENSMUSG00000029592	0	1	1	0	1	1	0	1	0	0	0	0	0	5	0	5
529	MIMAT0000134	mmu-miR-124-3p	Usp32	237898	ENSMUSG00000000804	0	1	1	0	0	1	0	1	0	0	0	1	0	4	1	5
530	MIMAT0000134	mmu-miR-124-3p	Vamp4	53330	ENSMUSG00000026696	0	1	1	0	0	0	1	0	0	0	1	1	0	3	2	5
531	MIMAT0000134	mmu-miR-124-3p	Vps35	65114	ENSMUSG00000031696	0	1	1	0	1	1	0	0	0	0	0	1	0	4	1	5
532	MIMAT0000134	mmu-miR-124-3p	Vps37c	107305	ENSMUSG00000048832	0	1	2	0	1	1	0	2	0	0	0	0	0	5	0	5
533	MIMAT0000134	mmu-miR-124-3p	Wipf1	215280	ENSMUSG00000075284	0	1	1	0	0	1	0	1	0	0	0	1	0	4	1	5
534	MIMAT0000134	mmu-miR-124-3p	Zbed4	223773	ENSMUSG00000034333	0	1	1	0	0	1	0	1	0	0	0	1	0	4	1	5
535	MIMAT0000134	mmu-miR-124-3p	Zcchc24	71918	ENSMUSG00000055538	0	1	1	0	0	0	0	1	0	0	1	1	0	3	2	5
536	MIMAT0000134	mmu-miR-124-3p	Zfp449	78619	ENSMUSG00000073176	0	1	2	0	1	0	0	1	0	0	0	1	0	4	1	5
537	MIMAT0000134	mmu-miR-124-3p	Znrf3	407821	ENSMUSG00000041961	0	1	1	0	0	1	1	0	0	0	0	1	0	4	1	5
538	MIMAT0000140	mmu-miR-128-3p	1700025G04Rik	69399	ENSMUSG00000032666	0	1	1	0	0	1	1	0	1	0	0	0	0	5	0	5
539	MIMAT0000140	mmu-miR-128-3p	Abl2	11352	ENSMUSG00000026596	0	1	1	0	0	2	1	0	0	0	0	1	0	4	1	5
540	MIMAT0000140	mmu-miR-128-3p	Afap1	70292	ENSMUSG00000029094	0	1	1	0	0	0	1	1	0	0	0	1	0	4	1	5
541	MIMAT0000140	mmu-miR-128-3p	Agfg1	15463	ENSMUSG00000026159	0	1	1	0	2	2	0	0	0	0	0	1	0	4	1	5
542	MIMAT0000140	mmu-miR-128-3p	Ak4	11639	ENSMUSG00000028527	0	1	1	0	0	2	0	1	0	0	0	1	0	4	1	5
543	MIMAT0000140	mmu-miR-128-3p	Arhgap21	71435	ENSMUSG00000036591	0	1	0	0	1	1	0	0	1	0	0	1	0	4	1	5
544	MIMAT0000140	mmu-miR-128-3p	Arhgef11	213498	ENSMUSG00000041977	0	1	1	0	1	0	0	0	0	0	1	1	0	3	2	5
545	MIMAT0000140	mmu-miR-128-3p	Baz2b	407823	ENSMUSG00000026987	0	1	1	0	1	0	0	1	0	0	0	1	0	4	1	5
546	MIMAT0000140	mmu-miR-128-3p	Bgn	12111	ENSMUSG00000031375	0	1	1	0	1	0	0	1	1	0	0	0	0	5	0	5
547	MIMAT0000140	mmu-miR-128-3p	Ccdc50	67501	ENSMUSG00000038127	0	1	1	0	0	0	1	2	0	0	0	1	0	4	1	5
548	MIMAT0000140	mmu-miR-128-3p	Cdip1	66626	ENSMUSG00000004071	0	1	1	0	0	1	0	0	1	0	0	1	0	4	1	5
549	MIMAT0000140	mmu-miR-128-3p	Chd6	71389	ENSMUSG00000057133	0	1	1	0	1	0	0	1	0	0	0	1	0	4	1	5
550	MIMAT0000140	mmu-miR-128-3p	Dcaf7	71833	ENSMUSG00000049354	0	1	2	0	0	1	1	1	0	0	0	0	0	5	0	5
551	MIMAT0000140	mmu-miR-128-3p	Dcp2	70640	ENSMUSG00000024472	0	1	2	0	0	1	1	0	0	0	0	1	0	4	1	5
552	MIMAT0000140	mmu-miR-128-3p	Dcx	13193	ENSMUSG00000031285	0	1	2	0	0	1	1	0	0	0	1	0	0	4	1	5
553	MIMAT0000140	mmu-miR-128-3p	Dtx4	207521	ENSMUSG00000039982	0	1	2	0	0	1	0	1	0	0	0	1	0	4	1	5
554	MIMAT0000140	mmu-miR-128-3p	Ech1	51798	ENSMUSG00000053898	0	1	0	1	1	1	0	0	0	0	0	1	0	4	1	5
555	MIMAT0000140	mmu-miR-128-3p	En1	13798	ENSMUSG00000058665	0	1	1	0	1	0	0	0	1	0	0	1	0	4	1	5
556	MIMAT0000140	mmu-miR-128-3p	Fam184a	75906	ENSMUSG00000019856	0	1	1	0	1	1	0	0	1	0	0	0	0	5	0	5
557	MIMAT0000140	mmu-miR-128-3p	Fryl	72313	ENSMUSG00000070733	0	1	2	0	1	1	1	0	0	0	0	0	0	5	0	5
558	MIMAT0000140	mmu-miR-128-3p	Gab1	14388	ENSMUSG00000031714	0	1	1	0	0	1	0	1	0	0	0	1	0	4	1	5
559	MIMAT0000140	mmu-miR-128-3p	Gcc1	74375	ENSMUSG00000029708	0	1	1	1	1	0	0	1	0	0	0	0	0	5	0	5
560	MIMAT0000140	mmu-miR-128-3p	Gcc2	70297	ENSMUSG00000038039	0	1	1	0	0	1	0	1	0	0	0	1	0	4	1	5
561	MIMAT0000140	mmu-miR-128-3p	Gltp	56356	ENSMUSG00000011884	0	1	1	0	0	1	0	0	1	0	0	1	0	4	1	5
562	MIMAT0000140	mmu-miR-128-3p	H3f3b	15081	ENSMUSG00000016559	0	1	1	0	1	1	0	0	1	0	0	0	0	5	0	5
563	MIMAT0000140	mmu-miR-128-3p	Hlx	15284	ENSMUSG00000039377	0	1	1	0	0	1	0	0	1	0	0	1	0	4	1	5
564	MIMAT0000140	mmu-miR-128-3p	Ino80d	227195	ENSMUSG00000040865	0	1	2	0	0	0	1	1	0	0	0	1	0	4	1	5
565	MIMAT0000140	mmu-miR-128-3p	Kcnd3	56543	ENSMUSG00000040896	0	1	1	0	0	1	1	1	0	0	0	0	0	5	0	5
566	MIMAT0000140	mmu-miR-128-3p	Kcnk10	72258	ENSMUSG00000033854	0	1	2	0	1	1	0	1	0	0	0	0	0	5	0	5
567	MIMAT0000140	mmu-miR-128-3p	Kcnk2	16526	ENSMUSG00000037624	0	1	2	0	0	2	0	1	0	0	0	1	0	4	1	5
568	MIMAT0000140	mmu-miR-128-3p	Mdfi	17240	ENSMUSG00000032717	0	1	1	0	0	1	0	0	1	0	0	1	0	4	1	5
569	MIMAT0000140	mmu-miR-128-3p	Mdn1	100019	ENSMUSG00000058006	0	1	1	0	1	1	0	0	0	0	0	1	0	4	1	5
570	MIMAT0000140	mmu-miR-128-3p	Med13	327987	ENSMUSG00000034297	0	1	2	0	0	0	1	1	0	0	0	1	0	4	1	5
571	MIMAT0000140	mmu-miR-128-3p	Mmd	67468	ENSMUSG00000003948	0	1	1	0	1	1	0	0	0	0	0	1	0	4	1	5
572	MIMAT0000140	mmu-miR-128-3p	Mnt	17428	ENSMUSG00000000282	0	1	2	0	0	1	0	1	0	0	0	1	0	4	1	5
573	MIMAT0000140	mmu-miR-128-3p	Mtmr10	233315	ENSMUSG00000030522	0	1	1	0	1	0	0	0	1	0	0	1	0	4	1	5
574	MIMAT0000140	mmu-miR-128-3p	Neo1	18007	ENSMUSG00000032340	0	1	1	0	1	2	0	0	0	0	0	1	0	4	1	5
575	MIMAT0000140	mmu-miR-128-3p	Neurod6	11922	ENSMUSG00000037984	0	1	1	0	0	1	0	0	1	0	3	0	0	4	1	5
576	MIMAT0000140	mmu-miR-128-3p	Nrp2	18187	ENSMUSG00000025969	0	1	1	1	0	0	0	1	0	0	0	1	0	4	1	5
577	MIMAT0000140	mmu-miR-128-3p	Nsd1	18193	ENSMUSG00000021488	0	1	1	0	0	1	1	0	0	0	0	1	0	4	1	5
578	MIMAT0000140	mmu-miR-128-3p	Pde3a	54611	ENSMUSG00000041741	0	1	1	1	1	1	0	0	0	0	0	0	0	5	0	5
579	MIMAT0000140	mmu-miR-128-3p	Pdia5	72599	ENSMUSG00000022844	0	1	1	0	1	1	0	0	1	0	0	0	0	5	0	5
580	MIMAT0000140	mmu-miR-128-3p	Phf20	228829	ENSMUSG00000038116	0	1	1	0	0	1	1	0	0	0	0	1	0	4	1	5
581	MIMAT0000140	mmu-miR-128-3p	Pparg	19016	ENSMUSG00000000440	0	0	1	0	0	1	0	1	1	0	0	1	0	4	1	5
582	MIMAT0000140	mmu-miR-128-3p	Ppp1cc	19047	ENSMUSG00000004455	0	1	1	0	1	1	0	0	1	0	0	0	0	5	0	5
583	MIMAT0000140	mmu-miR-128-3p	Prkd1	18760	ENSMUSG00000002688	0	1	2	0	2	0	1	0	2	0	0	0	0	5	0	5
584	MIMAT0000140	mmu-miR-128-3p	Ptpn4	19258	ENSMUSG00000026384	0	1	1	1	0	0	0	1	0	0	0	1	0	4	1	5
585	MIMAT0000140	mmu-miR-128-3p	Rab11fip1	75767	ENSMUSG00000031488	0	1	2	0	0	2	1	0	0	0	0	1	0	4	1	5
586	MIMAT0000140	mmu-miR-128-3p	Rapgef2	76089	ENSMUSG00000062232	0	1	1	0	1	1	0	0	0	0	0	1	0	4	1	5
587	MIMAT0000140	mmu-miR-128-3p	Ret	19713	ENSMUSG00000030110	0	1	2	0	0	2	0	0	1	0	1	0	0	4	1	5
588	MIMAT0000140	mmu-miR-128-3p	Rgl2	19732	ENSMUSG00000041354	0	1	1	1	0	1	0	0	1	0	0	0	0	5	0	5
589	MIMAT0000140	mmu-miR-128-3p	Rps6kb1	72508	ENSMUSG00000020516	0	1	2	0	0	2	1	0	0	0	0	1	0	4	1	5
590	MIMAT0000140	mmu-miR-128-3p	Runx1	12394	ENSMUSG00000022952	0	1	1	0	0	0	0	1	0	0	1	1	0	3	2	5
591	MIMAT0000140	mmu-miR-128-3p	Ruvbl2	20174	ENSMUSG00000003868	0	1	1	0	1	0	0	1	1	0	0	0	0	5	0	5
592	MIMAT0000140	mmu-miR-128-3p	Samd10	229011	ENSMUSG00000038605	0	1	1	0	0	1	0	1	1	0	0	0	0	5	0	5
593	MIMAT0000140	mmu-miR-128-3p	Sema6d	214968	ENSMUSG00000027200	0	1	1	0	0	1	0	1	0	0	0	1	0	4	1	5
594	MIMAT0000140	mmu-miR-128-3p	Setd7	73251	ENSMUSG00000037111	0	1	1	0	0	1	0	1	0	0	0	1	0	4	1	5
595	MIMAT0000140	mmu-miR-128-3p	Sgms1	208449	ENSMUSG00000040451	0	1	1	0	0	1	0	0	1	0	0	1	0	4	1	5
596	MIMAT0000140	mmu-miR-128-3p	Sgpp1	81535	ENSMUSG00000021054	0	1	1	0	1	0	0	1	0	0	0	1	0	4	1	5
597	MIMAT0000140	mmu-miR-128-3p	Sh2d3c	27387	ENSMUSG00000059013	0	1	1	1	0	0	0	1	1	0	0	0	0	5	0	5
598	MIMAT0000140	mmu-miR-128-3p	Sh3rf1	59009	ENSMUSG00000031642	0	1	1	0	1	0	0	0	1	0	0	1	0	4	1	5
599	MIMAT0000140	mmu-miR-128-3p	Slc7a11	26570	ENSMUSG00000027737	0	1	1	0	1	0	1	0	0	0	0	1	0	4	1	5
600	MIMAT0000140	mmu-miR-128-3p	Socs6	54607	ENSMUSG00000056153	0	1	1	0	1	0	0	0	1	0	0	1	0	4	1	5
601	MIMAT0000140	mmu-miR-128-3p	Sp1	20683	ENSMUSG00000001280	0	1	2	0	0	1	0	1	0	0	0	1	0	4	1	5
602	MIMAT0000140	mmu-miR-128-3p	Stk32a	269019	ENSMUSG00000039954	0	1	1	0	1	1	0	0	1	0	0	0	0	5	0	5
603	MIMAT0000140	mmu-miR-128-3p	Stk40	74178	ENSMUSG00000042608	0	1	1	0	0	1	0	1	0	0	0	1	0	4	1	5
604	MIMAT0000140	mmu-miR-128-3p	Tab3	66724	ENSMUSG00000035476	0	1	2	0	0	1	1	0	0	0	0	1	0	4	1	5
605	MIMAT0000140	mmu-miR-128-3p	Tceanc2	66526	ENSMUSG00000028619	0	1	1	2	0	0	0	0	1	0	0	1	0	4	1	5
606	MIMAT0000140	mmu-miR-128-3p	Tcf4	21413	ENSMUSG00000053477	0	1	2	0	0	0	1	1	0	0	0	1	0	4	1	5
607	MIMAT0000140	mmu-miR-128-3p	Tmeff1	230157	ENSMUSG00000028347	0	1	1	0	1	0	0	0	1	0	0	1	0	4	1	5
608	MIMAT0000140	mmu-miR-128-3p	Tmem170b	621976	ENSMUSG00000087370	0	1	1	0	0	1	1	0	0	0	0	1	0	4	1	5
609	MIMAT0000140	mmu-miR-128-3p	Tmem25	71687	ENSMUSG00000002032	0	1	1	0	0	1	0	1	1	0	0	0	0	5	0	5
610	MIMAT0000140	mmu-miR-128-3p	Tmem64	100201	ENSMUSG00000043252	0	1	1	0	1	1	0	0	0	0	0	1	0	4	1	5
611	MIMAT0000140	mmu-miR-128-3p	Ttc39a	230603	ENSMUSG00000028555	0	0	1	0	1	2	0	1	1	0	0	0	0	5	0	5
612	MIMAT0000140	mmu-miR-128-3p	Ube2n	93765	ENSMUSG00000074781	0	1	1	0	0	1	0	0	1	0	0	1	0	4	1	5
613	MIMAT0000140	mmu-miR-128-3p	Ugcg	22234	ENSMUSG00000028381	0	1	1	0	1	0	0	1	0	0	0	1	0	4	1	5
614	MIMAT0000140	mmu-miR-128-3p	Usp42	76800	ENSMUSG00000051306	0	1	2	0	0	1	1	0	0	0	0	1	0	4	1	5
615	MIMAT0000140	mmu-miR-128-3p	Zfp462	242466	ENSMUSG00000060206	0	1	1	0	0	0	1	0	1	0	0	1	0	4	1	5
616	MIMAT0000539	mmu-miR-92a-3p	Abhd13	68904	ENSMUSG00000040396	0	1	1	0	1	1	0	0	0	0	0	1	0	4	1	5
617	MIMAT0000539	mmu-miR-92a-3p	Adam10	11487	ENSMUSG00000054693	0	1	1	0	0	1	1	0	0	0	0	1	0	4	1	5
618	MIMAT0000539	mmu-miR-92a-3p	Akap10	56697	ENSMUSG00000047804	0	1	1	0	0	1	1	0	0	0	0	1	0	4	1	5
619	MIMAT0000539	mmu-miR-92a-3p	Appl1	72993	ENSMUSG00000040760	0	1	1	0	0	1	1	0	0	0	0	1	0	4	1	5
620	MIMAT0000539	mmu-miR-92a-3p	Arid1b	239985	ENSMUSG00000069729	0	1	2	0	0	1	1	0	0	0	0	1	0	4	1	5
621	MIMAT0000539	mmu-miR-92a-3p	Atxn1	20238	ENSMUSG00000046876	0	1	0	0	0	1	1	1	0	0	0	1	0	4	1	5
622	MIMAT0000539	mmu-miR-92a-3p	Atxn3	110616	ENSMUSG00000021189	0	1	1	0	1	1	0	0	0	0	0	1	0	4	1	5
623	MIMAT0000539	mmu-miR-92a-3p	Avl9	78937	ENSMUSG00000029787	0	1	1	0	1	0	0	0	1	0	0	1	0	4	1	5
624	MIMAT0000539	mmu-miR-92a-3p	Bcl11b	58208	ENSMUSG00000048251	0	1	1	0	0	1	0	0	1	0	0	1	0	4	1	5
625	MIMAT0000539	mmu-miR-92a-3p	Bcl2l11	12125	ENSMUSG00000027381	0	1	2	0	0	1	0	0	1	0	0	1	0	4	1	5
626	MIMAT0000539	mmu-miR-92a-3p	Ccnjl	380694	ENSMUSG00000044707	0	1	1	0	0	1	0	1	1	0	0	0	0	5	0	5
627	MIMAT0000539	mmu-miR-92a-3p	Cd2ap	12488	ENSMUSG00000061665	0	1	1	0	0	0	1	1	0	0	0	1	0	4	1	5
628	MIMAT0000539	mmu-miR-92a-3p	Cdk16	18555	ENSMUSG00000031065	0	1	2	0	1	2	0	0	0	0	0	1	0	4	1	5
629	MIMAT0000539	mmu-miR-92a-3p	Cep41	83922	ENSMUSG00000029790	0	1	1	0	2	1	0	0	0	0	0	1	0	4	1	5
630	MIMAT0000539	mmu-miR-92a-3p	Cpeb2	231207	ENSMUSG00000039782	0	1	2	0	0	1	1	0	0	0	0	1	0	4	1	5
631	MIMAT0000539	mmu-miR-92a-3p	Cyp2d22	56448	ENSMUSG00000061740	0	1	0	1	0	1	0	0	1	0	0	1	0	4	1	5
632	MIMAT0000539	mmu-miR-92a-3p	Dab2ip	69601	ENSMUSG00000026883	0	1	1	0	1	0	2	0	0	0	0	1	0	4	1	5
633	MIMAT0000539	mmu-miR-92a-3p	Dcaf6	74106	ENSMUSG00000026571	0	1	2	0	2	1	0	0	2	0	0	0	0	5	0	5
634	MIMAT0000539	mmu-miR-92a-3p	Ddx3y	26900	ENSMUSG00000069045	0	1	1	0	0	0	1	1	0	0	0	1	0	4	1	5
635	MIMAT0000539	mmu-miR-92a-3p	Dennd1b	329260	ENSMUSG00000056268	0	1	3	0	0	2	1	0	0	0	0	1	0	4	1	5
636	MIMAT0000539	mmu-miR-92a-3p	Dkk3	50781	ENSMUSG00000030772	0	1	1	0	1	1	0	0	1	0	0	0	0	5	0	5
637	MIMAT0000539	mmu-miR-92a-3p	Dnajc4	57431	ENSMUSG00000024963	0	1	1	1	0	0	0	0	1	0	0	1	0	4	1	5
638	MIMAT0000539	mmu-miR-92a-3p	Dpp10	269109	ENSMUSG00000036815	0	1	1	0	1	1	1	0	0	0	0	0	0	5	0	5
639	MIMAT0000539	mmu-miR-92a-3p	Dpy30	66310	ENSMUSG00000024067	0	1	1	0	1	0	0	0	1	0	0	1	0	4	1	5
640	MIMAT0000539	mmu-miR-92a-3p	Dusp10	63953	ENSMUSG00000039384	0	1	1	1	0	0	0	1	0	0	0	1	0	4	1	5
641	MIMAT0000539	mmu-miR-92a-3p	Dynlt3	67117	ENSMUSG00000031176	0	1	1	0	1	1	0	0	1	0	0	0	0	5	0	5
642	MIMAT0000539	mmu-miR-92a-3p	Edem1	192193	ENSMUSG00000030104	0	1	1	0	0	1	1	0	0	0	0	1	0	4	1	5
643	MIMAT0000539	mmu-miR-92a-3p	Egr2	13654	ENSMUSG00000037868	0	1	1	0	0	0	1	1	0	0	0	1	0	4	1	5
644	MIMAT0000539	mmu-miR-92a-3p	Elk4	13714	ENSMUSG00000026436	0	1	1	0	0	1	0	1	0	0	0	1	0	4	1	5
645	MIMAT0000539	mmu-miR-92a-3p	Fam126b	213056	ENSMUSG00000038174	0	1	1	0	0	0	1	1	0	0	0	1	0	4	1	5
646	MIMAT0000539	mmu-miR-92a-3p	Fam135a	68187	ENSMUSG00000026153	0	1	1	0	1	0	0	0	1	0	0	1	0	4	1	5
647	MIMAT0000539	mmu-miR-92a-3p	Fnbp4	55935	ENSMUSG00000008200	0	1	1	0	0	1	0	1	0	0	0	1	0	4	1	5
648	MIMAT0000539	mmu-miR-92a-3p	Fst	14313	ENSMUSG00000021765	0	1	1	0	2	0	0	0	1	0	0	1	0	4	1	5
649	MIMAT0000539	mmu-miR-92a-3p	Gata6	14465	ENSMUSG00000005836	0	1	1	0	1	1	0	0	1	0	0	0	0	5	0	5
650	MIMAT0000539	mmu-miR-92a-3p	Gid4	66771	ENSMUSG00000018415	0	1	1	0	0	1	0	1	0	0	0	1	0	4	1	5
651	MIMAT0000539	mmu-miR-92a-3p	Gnaq	14682	ENSMUSG00000024639	0	1	1	0	0	1	0	1	0	0	0	1	0	4	1	5
652	MIMAT0000539	mmu-miR-92a-3p	Golga1	76899	ENSMUSG00000026754	0	1	1	0	1	1	0	0	0	0	0	1	0	4	1	5
653	MIMAT0000539	mmu-miR-92a-3p	Herc2	15204	ENSMUSG00000030451	0	1	1	0	1	1	0	0	0	0	0	1	0	4	1	5
654	MIMAT0000539	mmu-miR-92a-3p	Hivep1	110521	ENSMUSG00000021366	0	1	1	0	1	1	0	0	1	0	0	0	0	5	0	5
655	MIMAT0000539	mmu-miR-92a-3p	Insig1	231070	ENSMUSG00000045294	0	1	1	0	1	1	0	1	0	0	0	0	0	5	0	5
656	MIMAT0000539	mmu-miR-92a-3p	Iqgap2	544963	ENSMUSG00000021676	0	1	1	0	1	1	0	0	0	0	0	1	0	4	1	5
657	MIMAT0000539	mmu-miR-92a-3p	Isca1	69046	ENSMUSG00000044792	0	1	1	0	1	1	0	0	1	0	0	0	0	5	0	5
658	MIMAT0000539	mmu-miR-92a-3p	Itga6	16403	ENSMUSG00000027111	0	0	1	0	2	2	0	1	0	0	0	1	0	4	1	5
659	MIMAT0000539	mmu-miR-92a-3p	Itga8	241226	ENSMUSG00000026768	0	1	1	0	1	1	0	0	1	0	0	0	0	5	0	5
660	MIMAT0000539	mmu-miR-92a-3p	Itgb3	16416	ENSMUSG00000020689	0	1	1	1	0	0	0	1	0	0	0	1	0	4	1	5
661	MIMAT0000539	mmu-miR-92a-3p	Itpr1	16438	ENSMUSG00000030102	0	1	1	0	1	1	0	0	0	0	0	1	0	4	1	5
662	MIMAT0000539	mmu-miR-92a-3p	Kalrn	545156	ENSMUSG00000061751	0	1	1	0	2	0	0	0	1	0	0	1	0	4	1	5
663	MIMAT0000539	mmu-miR-92a-3p	Kat2b	18519	ENSMUSG00000000708	0	1	1	0	1	2	0	0	1	0	0	0	0	5	0	5
664	MIMAT0000539	mmu-miR-92a-3p	Klf2	16598	ENSMUSG00000055148	0	1	1	0	1	0	0	0	1	0	0	1	0	4	1	5
665	MIMAT0000539	mmu-miR-92a-3p	Klhl14	225266	ENSMUSG00000042514	0	1	2	0	2	1	0	1	0	0	0	0	0	5	0	5
666	MIMAT0000539	mmu-miR-92a-3p	Mapk8	26419	ENSMUSG00000021936	0	1	1	0	0	1	1	0	0	0	0	1	0	4	1	5
667	MIMAT0000539	mmu-miR-92a-3p	Mast4	328329	ENSMUSG00000034751	0	1	1	0	1	1	0	0	0	0	0	1	0	4	1	5
668	MIMAT0000539	mmu-miR-92a-3p	Mmd	67468	ENSMUSG00000003948	0	1	1	0	1	0	0	1	0	0	0	1	0	4	1	5
669	MIMAT0000539	mmu-miR-92a-3p	Morc3	338467	ENSMUSG00000039456	0	1	2	0	4	1	0	0	0	0	0	1	0	4	1	5
670	MIMAT0000539	mmu-miR-92a-3p	Mpp1	17524	ENSMUSG00000031402	0	1	1	0	1	1	0	0	1	0	0	0	0	5	0	5
671	MIMAT0000539	mmu-miR-92a-3p	Myo5a	17918	ENSMUSG00000034593	0	1	1	0	0	1	1	0	0	0	0	1	0	4	1	5
672	MIMAT0000539	mmu-miR-92a-3p	Naa15	74838	ENSMUSG00000063273	0	1	1	0	0	0	1	1	0	0	0	1	0	4	1	5
673	MIMAT0000539	mmu-miR-92a-3p	Necap1	67602	ENSMUSG00000030327	0	1	1	0	1	0	0	0	1	0	0	1	0	4	1	5
674	MIMAT0000539	mmu-miR-92a-3p	Nfat5	54446	ENSMUSG00000003847	0	1	1	0	0	0	1	1	0	0	0	1	0	4	1	5
675	MIMAT0000539	mmu-miR-92a-3p	Nfib	18028	ENSMUSG00000008575	0	1	1	0	0	0	2	4	0	0	0	1	0	4	1	5
676	MIMAT0000539	mmu-miR-92a-3p	Nfyc	18046	ENSMUSG00000032897	0	1	2	0	0	1	1	1	0	0	0	0	0	5	0	5
677	MIMAT0000539	mmu-miR-92a-3p	Nova1	664883	ENSMUSG00000021047	0	1	2	0	1	0	1	0	1	0	0	0	0	5	0	5
678	MIMAT0000539	mmu-miR-92a-3p	Nox4	50490	ENSMUSG00000030562	0	1	3	0	0	2	0	2	2	0	0	0	0	5	0	5
679	MIMAT0000539	mmu-miR-92a-3p	Npc1	18145	ENSMUSG00000024413	0	1	1	0	1	1	0	0	0	0	0	1	0	4	1	5
680	MIMAT0000539	mmu-miR-92a-3p	Pcgf3	69587	ENSMUSG00000033623	0	1	1	0	1	1	0	0	0	0	0	1	0	4	1	5
681	MIMAT0000539	mmu-miR-92a-3p	Pcolce2	76477	ENSMUSG00000015354	0	1	1	1	1	0	0	1	0	0	0	0	0	5	0	5
682	MIMAT0000539	mmu-miR-92a-3p	Pdzd2	68070	ENSMUSG00000022197	0	1	1	0	1	1	0	0	1	0	0	0	0	5	0	5
683	MIMAT0000539	mmu-miR-92a-3p	Phlpp2	244650	ENSMUSG00000031732	0	1	2	0	0	1	0	1	0	0	0	1	0	4	1	5
684	MIMAT0000539	mmu-miR-92a-3p	Plekhm1	353047	ENSMUSG00000034247	0	1	2	0	0	1	0	0	1	0	0	1	0	4	1	5
685	MIMAT0000539	mmu-miR-92a-3p	Ppcs	106564	ENSMUSG00000028636	0	1	1	0	1	1	0	0	1	0	0	0	0	5	0	5
686	MIMAT0000539	mmu-miR-92a-3p	Ptpro	19277	ENSMUSG00000030223	0	1	1	0	0	2	0	1	1	0	0	0	0	5	0	5
687	MIMAT0000539	mmu-miR-92a-3p	Rab8b	235442	ENSMUSG00000036943	0	1	1	0	1	0	0	0	1	0	0	1	0	4	1	5
688	MIMAT0000539	mmu-miR-92a-3p	Rap1b	215449	ENSMUSG00000052681	0	1	1	0	1	0	0	0	1	0	0	1	0	4	1	5
689	MIMAT0000539	mmu-miR-92a-3p	Rbfox2	93686	ENSMUSG00000033565	0	1	1	0	0	0	2	1	0	0	0	1	0	4	1	5
690	MIMAT0000539	mmu-miR-92a-3p	Rbm27	225432	ENSMUSG00000024491	0	1	2	0	0	1	1	0	0	0	0	1	0	4	1	5
691	MIMAT0000539	mmu-miR-92a-3p	Rbpj	19664	ENSMUSG00000039191	0	1	2	0	0	1	1	0	0	0	0	1	0	4	1	5
692	MIMAT0000539	mmu-miR-92a-3p	Rgs17	56533	ENSMUSG00000019775	0	1	1	0	1	2	0	0	1	0	0	0	0	5	0	5
693	MIMAT0000539	mmu-miR-92a-3p	Rnf44	105239	ENSMUSG00000034928	0	1	2	0	1	0	0	1	0	0	0	1	0	4	1	5
694	MIMAT0000539	mmu-miR-92a-3p	S1pr1	13609	ENSMUSG00000045092	0	1	1	0	1	0	0	0	1	0	0	1	0	4	1	5
695	MIMAT0000539	mmu-miR-92a-3p	Satb2	212712	ENSMUSG00000038331	0	1	1	0	0	0	1	1	0	0	0	1	0	4	1	5
696	MIMAT0000539	mmu-miR-92a-3p	Sema3a	20346	ENSMUSG00000028883	0	1	1	0	0	0	1	1	0	0	0	1	0	4	1	5
697	MIMAT0000539	mmu-miR-92a-3p	Sfxn1	14057	ENSMUSG00000021474	0	1	1	0	1	1	0	0	1	0	0	0	0	5	0	5
698	MIMAT0000539	mmu-miR-92a-3p	Sh3pxd2a	14218	ENSMUSG00000053617	0	1	2	0	0	1	1	0	0	0	0	1	0	4	1	5
699	MIMAT0000539	mmu-miR-92a-3p	Sik1	17691	ENSMUSG00000024042	0	1	1	0	0	0	1	0	1	0	0	1	0	4	1	5
700	MIMAT0000539	mmu-miR-92a-3p	Slc12a5	57138	ENSMUSG00000017740	0	1	3	0	2	1	1	0	0	0	0	0	0	5	0	5
701	MIMAT0000539	mmu-miR-92a-3p	Slc24a3	94249	ENSMUSG00000063873	0	1	1	0	0	1	0	1	1	0	0	0	0	5	0	5
702	MIMAT0000539	mmu-miR-92a-3p	Snn	20621	ENSMUSG00000037972	0	1	1	0	0	1	0	0	1	0	0	1	0	4	1	5
703	MIMAT0000539	mmu-miR-92a-3p	Srpr	67398	ENSMUSG00000032042	0	1	1	0	1	1	0	0	1	0	0	0	0	5	0	5
704	MIMAT0000539	mmu-miR-92a-3p	Stk39	53416	ENSMUSG00000027030	0	1	1	0	1	1	0	0	0	0	0	1	0	4	1	5
705	MIMAT0000539	mmu-miR-92a-3p	Sun1	77053	ENSMUSG00000036817	0	1	1	0	1	0	0	0	1	0	0	1	0	4	1	5
706	MIMAT0000539	mmu-miR-92a-3p	Suv420h1	225888	ENSMUSG00000045098	0	1	1	0	1	0	1	1	0	0	0	0	0	5	0	5
707	MIMAT0000539	mmu-miR-92a-3p	Synj1	104015	ENSMUSG00000022973	0	1	1	0	1	1	0	0	0	0	0	1	0	4	1	5
708	MIMAT0000539	mmu-miR-92a-3p	Tacc2	57752	ENSMUSG00000030852	0	1	1	1	0	0	0	0	1	0	0	1	0	4	1	5
709	MIMAT0000539	mmu-miR-92a-3p	Tmem229a	319832	ENSMUSG00000048022	0	1	1	0	1	1	0	0	1	0	0	0	0	5	0	5
710	MIMAT0000539	mmu-miR-92a-3p	Tpcn1	252972	ENSMUSG00000032741	0	1	1	0	0	1	0	1	0	0	0	1	0	4	1	5
711	MIMAT0000539	mmu-miR-92a-3p	Ubash3b	72828	ENSMUSG00000032020	0	0	1	0	1	1	0	1	0	0	0	1	0	4	1	5
712	MIMAT0000539	mmu-miR-92a-3p	Ube2z	268470	ENSMUSG00000014349	0	1	1	0	0	1	0	0	1	0	0	1	0	4	1	5
713	MIMAT0000539	mmu-miR-92a-3p	Wrnip1	78903	ENSMUSG00000021400	0	1	2	0	2	1	0	0	0	0	0	1	0	4	1	5
714	MIMAT0000539	mmu-miR-92a-3p	Xylt2	217119	ENSMUSG00000020868	0	1	1	0	0	1	0	0	0	0	1	1	0	3	2	5
715	MIMAT0000539	mmu-miR-92a-3p	Yipf4	67864	ENSMUSG00000024072	0	1	1	0	1	0	0	0	1	0	0	1	0	4	1	5
716	MIMAT0000539	mmu-miR-92a-3p	Zfp827	622675	ENSMUSG00000071064	0	1	1	0	0	1	0	1	0	0	0	1	0	4	1	5
717	MIMAT0000539	mmu-miR-92a-3p	Zfyve21	68520	ENSMUSG00000021286	0	1	1	0	0	1	0	0	1	0	0	1	0	4	1	5
718	MIMAT0000605	mmu-miR-350-3p	Arhgap12	75415	ENSMUSG00000041225	0	1	1	0	1	1	0	1	0	0	0	0	0	5	0	5
719	MIMAT0000605	mmu-miR-350-3p	Arid4a	238247	ENSMUSG00000048118	0	1	1	0	0	1	1	1	0	0	0	0	0	5	0	5
720	MIMAT0000605	mmu-miR-350-3p	Atl2	56298	ENSMUSG00000059811	0	1	1	0	3	2	1	0	0	0	0	0	0	5	0	5
721	MIMAT0000605	mmu-miR-350-3p	Calcr	12311	ENSMUSG00000023964	0	1	2	0	1	1	1	0	0	0	0	0	0	5	0	5
722	MIMAT0000605	mmu-miR-350-3p	Cpne8	66871	ENSMUSG00000052560	0	1	3	0	1	1	1	0	0	0	0	0	0	5	0	5
723	MIMAT0000605	mmu-miR-350-3p	Crebzf	233490	ENSMUSG00000051451	0	1	2	0	1	1	1	0	0	0	0	0	0	5	0	5
724	MIMAT0000605	mmu-miR-350-3p	Cwc22	80744	ENSMUSG00000027014	0	1	1	1	1	2	0	0	0	0	0	0	0	5	0	5
725	MIMAT0000605	mmu-miR-350-3p	Dennd6a	211922	ENSMUSG00000040818	0	1	2	0	1	2	0	0	1	0	0	0	0	5	0	5
726	MIMAT0000605	mmu-miR-350-3p	Dera	232449	ENSMUSG00000030225	0	1	1	0	1	1	0	0	1	0	0	0	0	5	0	5
727	MIMAT0000605	mmu-miR-350-3p	Dlx1	13390	ENSMUSG00000041911	0	1	2	0	1	1	0	1	0	0	0	0	0	5	0	5
728	MIMAT0000605	mmu-miR-350-3p	E2f5	13559	ENSMUSG00000027552	0	1	1	1	1	1	0	0	0	0	0	0	0	5	0	5
729	MIMAT0000605	mmu-miR-350-3p	Eea1	216238	ENSMUSG00000036499	0	1	1	0	1	1	1	0	0	0	0	0	0	5	0	5
730	MIMAT0000605	mmu-miR-350-3p	Eif4h	22384	ENSMUSG00000040731	0	1	1	0	1	1	0	1	0	0	0	0	0	5	0	5
731	MIMAT0000605	mmu-miR-350-3p	Focad	230393	ENSMUSG00000038368	0	1	1	1	1	1	0	0	0	0	0	0	0	5	0	5
732	MIMAT0000605	mmu-miR-350-3p	Lemd3	380664	ENSMUSG00000048661	0	1	2	0	2	1	1	0	0	0	0	0	0	5	0	5
733	MIMAT0000605	mmu-miR-350-3p	Metap1	75624	ENSMUSG00000005813	0	1	1	0	1	1	0	1	0	0	0	0	0	5	0	5
734	MIMAT0000605	mmu-miR-350-3p	Morc3	338467	ENSMUSG00000039456	0	1	1	0	1	1	0	1	0	0	0	0	0	5	0	5
735	MIMAT0000605	mmu-miR-350-3p	Nap1l3	54561	ENSMUSG00000055733	0	1	1	1	2	0	0	1	0	0	0	0	0	5	0	5
736	MIMAT0000605	mmu-miR-350-3p	Nfib	18028	ENSMUSG00000008575	0	1	2	0	1	1	2	0	0	0	0	0	0	5	0	5
737	MIMAT0000605	mmu-miR-350-3p	Ppp3r1	19058	ENSMUSG00000033953	0	1	1	0	1	1	1	0	0	0	0	0	0	5	0	5
738	MIMAT0000605	mmu-miR-350-3p	Pum2	80913	ENSMUSG00000020594	0	1	1	1	1	1	0	0	0	0	0	0	0	5	0	5
739	MIMAT0000605	mmu-miR-350-3p	Slc17a6	140919	ENSMUSG00000030500	0	1	1	0	1	1	1	0	0	0	0	0	0	5	0	5
740	MIMAT0000605	mmu-miR-350-3p	Snx2	67804	ENSMUSG00000034484	0	1	2	1	2	1	0	0	0	0	0	0	0	5	0	5
741	MIMAT0000605	mmu-miR-350-3p	St3gal3	20441	ENSMUSG00000028538	0	1	1	0	1	1	0	1	0	0	0	0	0	5	0	5
742	MIMAT0000605	mmu-miR-350-3p	Strbp	20744	ENSMUSG00000026915	0	1	1	0	1	1	1	0	0	0	0	0	0	5	0	5
743	MIMAT0000605	mmu-miR-350-3p	Trib2	217410	ENSMUSG00000020601	0	1	1	0	1	1	0	1	0	0	0	0	0	5	0	5
744	MIMAT0000605	mmu-miR-350-3p	Ttc39c	72747	ENSMUSG00000024424	0	1	1	1	1	1	0	0	0	0	0	0	0	5	0	5
745	MIMAT0000605	mmu-miR-350-3p	Ube2e3	22193	ENSMUSG00000027011	0	1	1	0	2	1	0	1	0	0	0	0	0	5	0	5
746	MIMAT0000605	mmu-miR-350-3p	Zbtb6	241322	ENSMUSG00000066798	0	1	2	0	1	1	0	0	0	0	1	0	0	4	1	5
747	MIMAT0000605	mmu-miR-350-3p	Zfhx4	80892	ENSMUSG00000025255	0	1	2	0	1	1	0	1	0	0	0	0	0	5	0	5
748	MIMAT0000652	mmu-miR-25-3p	4932438A13Rik	229227	ENSMUSG00000037270	0	0	1	0	1	1	0	0	1	0	0	1	0	4	1	5
749	MIMAT0000652	mmu-miR-25-3p	Adamtsl3	269959	ENSMUSG00000070469	0	1	1	0	1	1	0	0	1	0	0	0	0	5	0	5
750	MIMAT0000652	mmu-miR-25-3p	Arrdc4	66412	ENSMUSG00000042659	0	0	1	0	1	1	0	1	1	0	0	0	0	5	0	5
751	MIMAT0000652	mmu-miR-25-3p	Atxn3	110616	ENSMUSG00000021189	0	1	1	0	1	1	0	0	0	0	0	1	0	4	1	5
752	MIMAT0000652	mmu-miR-25-3p	Avl9	78937	ENSMUSG00000029787	0	1	1	0	1	0	0	0	1	0	0	1	0	4	1	5
753	MIMAT0000652	mmu-miR-25-3p	Bcl11b	58208	ENSMUSG00000048251	0	1	1	0	0	1	0	0	1	0	0	1	0	4	1	5
754	MIMAT0000652	mmu-miR-25-3p	Bsdc1	100383	ENSMUSG00000040859	0	1	1	0	1	0	0	0	1	0	0	1	0	4	1	5
755	MIMAT0000652	mmu-miR-25-3p	Ccnc	51813	ENSMUSG00000028252	0	1	1	0	2	2	0	0	1	0	0	0	0	5	0	5
756	MIMAT0000652	mmu-miR-25-3p	Ccnjl	380694	ENSMUSG00000044707	0	1	1	0	0	1	0	1	1	0	0	0	0	5	0	5
757	MIMAT0000652	mmu-miR-25-3p	Cnep1r1	382030	ENSMUSG00000036810	0	0	1	0	4	1	0	1	1	0	0	0	0	5	0	5
758	MIMAT0000652	mmu-miR-25-3p	D1Ertd622e	52392	ENSMUSG00000044768	0	1	1	0	1	0	0	1	1	0	0	0	0	5	0	5
759	MIMAT0000652	mmu-miR-25-3p	Dcaf6	74106	ENSMUSG00000026571	0	1	2	0	2	1	0	0	2	0	0	0	0	5	0	5
760	MIMAT0000652	mmu-miR-25-3p	Ddx3y	26900	ENSMUSG00000069045	0	1	1	0	0	1	0	1	1	0	0	0	0	5	0	5
761	MIMAT0000652	mmu-miR-25-3p	Dennd1b	329260	ENSMUSG00000056268	0	1	1	0	0	2	1	0	0	0	0	1	0	4	1	5
762	MIMAT0000652	mmu-miR-25-3p	Dkk3	50781	ENSMUSG00000030772	0	1	1	0	1	1	0	0	1	0	0	0	0	5	0	5
763	MIMAT0000652	mmu-miR-25-3p	Dmxl1	240283	ENSMUSG00000037416	0	1	1	0	1	1	0	0	0	0	0	1	0	4	1	5
764	MIMAT0000652	mmu-miR-25-3p	Dpp10	269109	ENSMUSG00000036815	0	1	2	0	1	1	0	1	0	0	0	0	0	5	0	5
765	MIMAT0000652	mmu-miR-25-3p	Dsc2	13506	ENSMUSG00000024331	0	1	1	0	4	3	0	0	1	0	0	0	0	5	0	5
766	MIMAT0000652	mmu-miR-25-3p	Edem1	192193	ENSMUSG00000030104	0	1	1	0	0	1	0	1	0	0	0	1	0	4	1	5
767	MIMAT0000652	mmu-miR-25-3p	Elk4	13714	ENSMUSG00000026436	0	1	1	0	0	0	0	1	1	0	0	1	0	4	1	5
768	MIMAT0000652	mmu-miR-25-3p	Evi5	14020	ENSMUSG00000011831	0	1	1	0	1	1	0	0	1	0	0	0	0	5	0	5
769	MIMAT0000652	mmu-miR-25-3p	Fcho2	218503	ENSMUSG00000041685	0	1	1	0	1	0	0	2	0	0	0	1	0	4	1	5
770	MIMAT0000652	mmu-miR-25-3p	Foxn2	14236	ENSMUSG00000034998	0	1	1	0	1	1	0	0	1	0	0	0	0	5	0	5
771	MIMAT0000652	mmu-miR-25-3p	Fry	320365	ENSMUSG00000056602	0	1	1	2	1	1	0	0	0	0	0	0	0	5	0	5
772	MIMAT0000652	mmu-miR-25-3p	Gata6	14465	ENSMUSG00000005836	0	1	1	0	1	1	0	0	1	0	0	0	0	5	0	5
773	MIMAT0000652	mmu-miR-25-3p	Gnaq	14682	ENSMUSG00000024639	0	1	1	0	0	1	0	1	0	0	0	1	0	4	1	5
774	MIMAT0000652	mmu-miR-25-3p	Gramd1b	235283	ENSMUSG00000040111	0	1	1	1	1	0	0	0	0	0	0	1	0	4	1	5
775	MIMAT0000652	mmu-miR-25-3p	Grhl1	195733	ENSMUSG00000020656	0	1	1	0	1	2	0	0	1	0	0	0	0	5	0	5
776	MIMAT0000652	mmu-miR-25-3p	Has2	15117	ENSMUSG00000022367	0	1	1	0	1	0	0	1	1	0	0	0	0	5	0	5
777	MIMAT0000652	mmu-miR-25-3p	Hipk3	15259	ENSMUSG00000027177	0	1	1	0	0	2	1	0	0	0	0	1	0	4	1	5
778	MIMAT0000652	mmu-miR-25-3p	Hivep1	110521	ENSMUSG00000021366	0	1	1	0	1	1	0	0	1	0	0	0	0	5	0	5
779	MIMAT0000652	mmu-miR-25-3p	Ibsp	15891	ENSMUSG00000029306	0	1	1	1	1	0	0	0	1	0	0	0	0	5	0	5
780	MIMAT0000652	mmu-miR-25-3p	Insig1	231070	ENSMUSG00000045294	0	1	1	0	1	1	0	1	0	0	0	0	0	5	0	5
781	MIMAT0000652	mmu-miR-25-3p	Isca1	69046	ENSMUSG00000044792	0	1	1	0	1	1	0	0	1	0	0	0	0	5	0	5
782	MIMAT0000652	mmu-miR-25-3p	Itga8	241226	ENSMUSG00000026768	0	1	1	0	1	1	0	0	1	0	0	0	0	5	0	5
783	MIMAT0000652	mmu-miR-25-3p	Itpr1	16438	ENSMUSG00000030102	0	1	1	0	1	1	0	0	1	0	0	0	0	5	0	5
784	MIMAT0000652	mmu-miR-25-3p	Kat2b	18519	ENSMUSG00000000708	0	1	1	0	1	2	0	0	1	0	0	0	0	5	0	5
785	MIMAT0000652	mmu-miR-25-3p	Klf2	16598	ENSMUSG00000055148	0	1	1	0	1	0	0	0	1	0	0	1	0	4	1	5
786	MIMAT0000652	mmu-miR-25-3p	Klf4	16600	ENSMUSG00000003032	0	1	1	0	1	1	0	0	1	0	0	0	0	5	0	5
787	MIMAT0000652	mmu-miR-25-3p	Klhl14	225266	ENSMUSG00000042514	0	1	2	0	2	1	0	1	0	0	0	0	0	5	0	5
788	MIMAT0000652	mmu-miR-25-3p	Mast4	328329	ENSMUSG00000034751	0	1	1	0	1	1	0	0	0	0	0	1	0	4	1	5
789	MIMAT0000652	mmu-miR-25-3p	Morc3	338467	ENSMUSG00000039456	0	1	2	0	4	1	0	0	0	0	0	1	0	4	1	5
790	MIMAT0000652	mmu-miR-25-3p	Myo10	17909	ENSMUSG00000022272	0	1	1	0	1	0	0	1	0	0	0	1	0	4	1	5
791	MIMAT0000652	mmu-miR-25-3p	Myo5a	17918	ENSMUSG00000034593	0	0	1	0	0	1	0	1	1	0	0	1	0	4	1	5
792	MIMAT0000652	mmu-miR-25-3p	Myt1l	17933	ENSMUSG00000061911	0	1	1	0	1	1	0	1	0	0	0	0	0	5	0	5
793	MIMAT0000652	mmu-miR-25-3p	Necap1	67602	ENSMUSG00000030327	0	1	1	0	1	0	0	0	1	0	0	1	0	4	1	5
794	MIMAT0000652	mmu-miR-25-3p	Nfia	18027	ENSMUSG00000028565	0	1	1	0	2	0	1	1	0	0	0	0	0	5	0	5
795	MIMAT0000652	mmu-miR-25-3p	Nfib	18028	ENSMUSG00000008575	0	1	1	1	0	0	2	2	0	0	0	0	0	5	0	5
796	MIMAT0000652	mmu-miR-25-3p	Nkx2-3	18089	ENSMUSG00000044220	0	1	1	0	1	0	0	1	1	0	0	0	0	5	0	5
797	MIMAT0000652	mmu-miR-25-3p	Nlk	18099	ENSMUSG00000017376	0	1	1	0	1	0	0	0	1	0	0	1	0	4	1	5
798	MIMAT0000652	mmu-miR-25-3p	Oaz3	53814	ENSMUSG00000028141	0	1	1	1	1	0	0	0	1	0	0	0	0	5	0	5
799	MIMAT0000652	mmu-miR-25-3p	Otud4	73945	ENSMUSG00000036990	0	1	1	0	0	1	0	1	0	0	0	1	0	4	1	5
800	MIMAT0000652	mmu-miR-25-3p	Pcmtd1	319263	ENSMUSG00000051285	0	1	1	0	0	0	0	1	1	0	0	1	0	4	1	5
801	MIMAT0000652	mmu-miR-25-3p	Pdzd2	68070	ENSMUSG00000022197	0	1	1	0	1	1	0	0	1	0	0	0	0	5	0	5
802	MIMAT0000652	mmu-miR-25-3p	Pik3cb	74769	ENSMUSG00000032462	0	1	1	0	1	0	0	0	1	0	0	1	0	4	1	5
803	MIMAT0000652	mmu-miR-25-3p	Pitpnm2	19679	ENSMUSG00000029406	0	1	1	0	0	1	1	1	0	0	0	0	0	5	0	5
804	MIMAT0000652	mmu-miR-25-3p	Polk	27015	ENSMUSG00000021668	0	1	1	1	0	0	0	0	1	0	0	1	0	4	1	5
805	MIMAT0000652	mmu-miR-25-3p	Pp2d1	110332	ENSMUSG00000044957	0	1	1	0	1	1	0	0	1	0	0	0	0	5	0	5
806	MIMAT0000652	mmu-miR-25-3p	Ppcs	106564	ENSMUSG00000028636	0	1	1	0	1	1	0	0	1	0	0	0	0	5	0	5
807	MIMAT0000652	mmu-miR-25-3p	Ppp1r12c	232807	ENSMUSG00000019254	0	1	1	1	0	1	0	0	1	0	0	0	0	5	0	5
808	MIMAT0000652	mmu-miR-25-3p	Ptar1	72351	ENSMUSG00000074925	0	1	1	0	2	1	0	0	1	0	0	0	0	5	0	5
809	MIMAT0000652	mmu-miR-25-3p	Ptger4	19219	ENSMUSG00000039942	0	1	1	0	0	1	0	0	1	0	0	1	0	4	1	5
810	MIMAT0000652	mmu-miR-25-3p	Ptpro	19277	ENSMUSG00000030223	0	1	1	0	0	2	0	1	1	0	0	0	0	5	0	5
811	MIMAT0000652	mmu-miR-25-3p	Rap1b	215449	ENSMUSG00000052681	0	1	1	0	1	0	0	0	1	0	0	1	0	4	1	5
812	MIMAT0000652	mmu-miR-25-3p	Rbm47	245945	ENSMUSG00000070780	0	1	2	2	0	0	1	0	1	0	0	0	0	5	0	5
813	MIMAT0000652	mmu-miR-25-3p	Rfx1	19724	ENSMUSG00000031706	0	1	1	0	1	1	0	1	0	0	0	0	0	5	0	5
814	MIMAT0000652	mmu-miR-25-3p	Rgs17	56533	ENSMUSG00000019775	0	1	1	0	1	2	0	0	1	0	0	0	0	5	0	5
815	MIMAT0000652	mmu-miR-25-3p	Rnf44	105239	ENSMUSG00000034928	0	1	1	0	1	0	0	2	0	0	0	1	0	4	1	5
816	MIMAT0000652	mmu-miR-25-3p	Rpl15	66480	ENSMUSG00000012405	0	1	1	0	0	0	0	1	1	0	0	1	0	4	1	5
817	MIMAT0000652	mmu-miR-25-3p	S1pr1	13609	ENSMUSG00000045092	0	1	1	0	1	0	0	0	1	0	0	1	0	4	1	5
818	MIMAT0000652	mmu-miR-25-3p	Sesn3	75747	ENSMUSG00000032009	0	1	1	1	0	0	0	1	0	0	0	1	0	4	1	5
819	MIMAT0000652	mmu-miR-25-3p	Sgk3	170755	ENSMUSG00000025915	0	1	1	0	1	1	0	0	1	0	0	0	0	5	0	5
820	MIMAT0000652	mmu-miR-25-3p	Sgpp1	81535	ENSMUSG00000021054	0	1	1	0	1	0	0	1	1	0	0	0	0	5	0	5
821	MIMAT0000652	mmu-miR-25-3p	Sim2	20465	ENSMUSG00000062713	0	1	1	0	1	1	0	0	1	0	0	0	0	5	0	5
822	MIMAT0000652	mmu-miR-25-3p	Slc12a5	57138	ENSMUSG00000017740	0	1	2	0	2	1	1	0	0	0	0	0	0	5	0	5
823	MIMAT0000652	mmu-miR-25-3p	Slc24a3	94249	ENSMUSG00000063873	0	1	1	0	0	1	0	1	1	0	0	0	0	5	0	5
824	MIMAT0000652	mmu-miR-25-3p	Smad6	17130	ENSMUSG00000036867	0	1	1	1	1	0	0	0	1	0	0	0	0	5	0	5
825	MIMAT0000652	mmu-miR-25-3p	Snapc1	75627	ENSMUSG00000021113	0	1	1	0	1	0	0	0	1	0	0	1	0	4	1	5
826	MIMAT0000652	mmu-miR-25-3p	Snx13	217463	ENSMUSG00000020590	0	1	2	0	0	1	0	0	1	0	0	1	0	4	1	5
827	MIMAT0000652	mmu-miR-25-3p	Snx25	102141	ENSMUSG00000038291	0	1	1	0	1	0	0	0	1	0	0	1	0	4	1	5
828	MIMAT0000652	mmu-miR-25-3p	Srpr	67398	ENSMUSG00000032042	0	1	1	0	1	1	0	0	1	0	0	0	0	5	0	5
829	MIMAT0000652	mmu-miR-25-3p	Stk39	53416	ENSMUSG00000027030	0	1	1	0	1	0	0	1	0	0	0	1	0	4	1	5
830	MIMAT0000652	mmu-miR-25-3p	Sun1	77053	ENSMUSG00000036817	0	1	1	0	1	0	0	1	0	0	0	1	0	4	1	5
831	MIMAT0000652	mmu-miR-25-3p	Synj1	104015	ENSMUSG00000022973	0	1	1	0	1	1	0	0	0	0	0	1	0	4	1	5
832	MIMAT0000652	mmu-miR-25-3p	Tagap	72536	ENSMUSG00000033450	0	1	1	0	0	0	0	0	1	0	1	1	0	3	2	5
833	MIMAT0000652	mmu-miR-25-3p	Tef	21685	ENSMUSG00000022389	0	1	1	0	1	2	0	0	1	0	0	0	0	5	0	5
834	MIMAT0000652	mmu-miR-25-3p	Tmem87a	211499	ENSMUSG00000033808	0	1	1	0	2	0	0	1	0	0	0	1	0	4	1	5
835	MIMAT0000652	mmu-miR-25-3p	Ttc9	69480	ENSMUSG00000042734	0	1	1	0	1	1	0	0	1	0	0	0	0	5	0	5
836	MIMAT0000652	mmu-miR-25-3p	Ube2z	268470	ENSMUSG00000014349	0	1	1	0	0	1	0	0	1	0	0	1	0	4	1	5
837	MIMAT0000652	mmu-miR-25-3p	Wrnip1	78903	ENSMUSG00000021400	0	1	1	0	2	1	0	0	0	0	0	1	0	4	1	5
838	MIMAT0000652	mmu-miR-25-3p	Xylt2	217119	ENSMUSG00000020868	0	1	1	0	0	1	0	0	0	0	1	1	0	3	2	5
839	MIMAT0000652	mmu-miR-25-3p	Zcchc2	227449	ENSMUSG00000038866	0	1	1	0	1	0	0	1	0	0	0	1	0	4	1	5
840	MIMAT0000652	mmu-miR-25-3p	Zfyve21	68520	ENSMUSG00000021286	0	1	1	0	0	1	0	0	1	0	0	1	0	4	1	5
841	MIMAT0000739	mmu-miR-375-3p	Adipor2	68465	ENSMUSG00000030168	0	1	1	0	0	0	0	0	0	1	1	1	0	2	3	5
842	MIMAT0000739	mmu-miR-375-3p	Hnf1b	21410	ENSMUSG00000020679	0	1	1	0	1	1	0	0	1	0	0	0	0	5	0	5
843	MIMAT0000739	mmu-miR-375-3p	Mtpn	14489	ENSMUSG00000029840	0	1	1	0	0	0	0	0	0	2	2	1	0	2	3	5
844	MIMAT0000739	mmu-miR-375-3p	Mxi1	17859	ENSMUSG00000025025	0	1	2	0	0	0	0	1	0	0	1	1	0	3	2	5
845	MIMAT0000739	mmu-miR-375-3p	Usp1	230484	ENSMUSG00000028560	0	1	1	0	0	0	0	0	0	1	1	1	0	2	3	5
846	MIMAT0002111	mmu-miR-470-5p	Rab2a	59021	ENSMUSG00000047187	0	1	0	0	1	1	0	1	1	0	0	0	0	5	0	5
847	MIMAT0002111	mmu-miR-470-5p	Tgif1	21815	ENSMUSG00000047407	0	1	0	1	2	1	0	2	0	0	0	0	0	5	0	5
848	MIMAT0003479	mmu-miR-669c-5p	Aldoa	11674	ENSMUSG00000030695	0	1	0	1	1	0	0	1	0	0	0	1	0	4	1	5
849	MIMAT0003479	mmu-miR-669c-5p	Bcor	71458	ENSMUSG00000040363	0	1	0	2	1	1	0	1	0	0	0	0	0	5	0	5
850	MIMAT0003479	mmu-miR-669c-5p	Surf2	20931	ENSMUSG00000014873	0	1	1	1	1	0	0	1	0	0	0	0	0	5	0	5
851	MIMAT0004581	mmu-miR-34b-3p	U2af1	108121	ENSMUSG00000061613	0	1	1	0	1	1	0	0	1	0	0	0	0	5	0	5
852	MIMAT0004841	mmu-miR-871-5p	Ankrd28	105522	ENSMUSG00000014496	0	1	1	0	1	1	0	1	0	0	0	0	0	5	0	5
853	MIMAT0004841	mmu-miR-871-5p	Atp5l	27425	ENSMUSG00000038717	0	1	1	1	1	1	0	0	0	0	0	0	0	5	0	5
854	MIMAT0004841	mmu-miR-871-5p	Cep192	70799	ENSMUSG00000024542	0	1	1	1	3	1	0	0	0	0	0	0	0	5	0	5
855	MIMAT0004841	mmu-miR-871-5p	Katna1	23924	ENSMUSG00000019794	0	1	1	1	0	1	0	0	1	0	0	0	0	5	0	5
856	MIMAT0004841	mmu-miR-871-5p	Magi1	14924	ENSMUSG00000045095	0	1	1	0	2	2	0	1	0	0	0	0	0	5	0	5
857	MIMAT0004841	mmu-miR-871-5p	Man1a2	17156	ENSMUSG00000008763	0	1	1	0	1	1	0	1	0	0	0	0	0	5	0	5
858	MIMAT0004841	mmu-miR-871-5p	Msantd3	66665	ENSMUSG00000039693	0	1	1	2	2	0	0	1	0	0	0	0	0	5	0	5
859	MIMAT0004841	mmu-miR-871-5p	Pla2g2e	26970	ENSMUSG00000028751	0	1	1	1	0	1	0	1	0	0	0	0	0	5	0	5
860	MIMAT0004841	mmu-miR-871-5p	Qk	19317	ENSMUSG00000062078	0	1	2	0	1	2	1	0	0	0	0	0	0	5	0	5
861	MIMAT0004841	mmu-miR-871-5p	Smarcad1	13990	ENSMUSG00000029920	0	1	1	0	2	1	1	0	0	0	0	0	0	5	0	5
862	MIMAT0004841	mmu-miR-871-5p	Zcchc3	67917	ENSMUSG00000074682	0	1	2	0	1	1	1	0	0	0	0	0	0	5	0	5
863	MIMAT0004871	mmu-miR-465b-5p	Acbd5	74159	ENSMUSG00000026781	0	1	1	0	1	2	0	1	0	0	0	0	0	5	0	5
864	MIMAT0004871	mmu-miR-465b-5p	Boc	117606	ENSMUSG00000022687	0	1	1	0	1	1	0	1	0	0	0	0	0	5	0	5
865	MIMAT0004871	mmu-miR-465b-5p	Cpne8	66871	ENSMUSG00000052560	0	1	1	0	2	1	0	1	0	0	0	0	0	5	0	5
866	MIMAT0004871	mmu-miR-465b-5p	Frmd4a	209630	ENSMUSG00000026657	0	1	1	1	2	0	0	1	0	0	0	0	0	5	0	5
867	MIMAT0004871	mmu-miR-465b-5p	Hopx	74318	ENSMUSG00000059325	0	1	1	0	1	1	0	1	0	0	0	0	0	5	0	5
868	MIMAT0004871	mmu-miR-465b-5p	Ints5	109077	ENSMUSG00000071652	0	1	1	1	1	1	0	0	0	0	0	0	0	5	0	5
869	MIMAT0004871	mmu-miR-465b-5p	Jam3	83964	ENSMUSG00000031990	0	1	1	0	1	1	0	1	0	0	0	0	0	5	0	5
870	MIMAT0004871	mmu-miR-465b-5p	Mark3	17169	ENSMUSG00000007411	0	1	1	2	1	1	0	0	0	0	0	0	0	5	0	5
871	MIMAT0004871	mmu-miR-465b-5p	Mdh1	17449	ENSMUSG00000020321	0	1	1	1	1	2	0	0	0	0	0	0	0	5	0	5
872	MIMAT0004871	mmu-miR-465b-5p	Mmp24	17391	ENSMUSG00000027612	0	1	1	0	1	1	0	2	0	0	0	0	0	5	0	5
873	MIMAT0004871	mmu-miR-465b-5p	Mogs	57377	ENSMUSG00000030036	0	1	1	1	1	1	0	0	0	0	0	0	0	5	0	5
874	MIMAT0004871	mmu-miR-465b-5p	Mtdh	67154	ENSMUSG00000022255	0	1	1	0	5	1	0	1	0	0	0	0	0	5	0	5
875	MIMAT0004871	mmu-miR-465b-5p	Nup205	70699	ENSMUSG00000038759	0	1	1	1	1	1	0	0	0	0	0	0	0	5	0	5
876	MIMAT0004871	mmu-miR-465b-5p	Sgpp1	81535	ENSMUSG00000021054	0	1	1	0	1	1	0	1	0	0	0	0	0	5	0	5
877	MIMAT0004871	mmu-miR-465b-5p	Snx2	67804	ENSMUSG00000034484	0	1	1	1	2	0	0	1	0	0	0	0	0	5	0	5
878	MIMAT0004871	mmu-miR-465b-5p	Strap	20901	ENSMUSG00000030224	0	1	1	0	1	1	0	1	0	0	0	0	0	5	0	5
879	MIMAT0004871	mmu-miR-465b-5p	Tacc2	57752	ENSMUSG00000030852	0	1	1	3	1	2	0	0	0	0	0	0	0	5	0	5
880	MIMAT0004871	mmu-miR-465b-5p	Zfpm2	22762	ENSMUSG00000022306	0	1	2	0	1	1	0	1	0	0	0	0	0	5	0	5
881	MIMAT0004873	mmu-miR-465c-5p	Acbd5	74159	ENSMUSG00000026781	0	1	1	0	1	2	0	1	0	0	0	0	0	5	0	5
882	MIMAT0004873	mmu-miR-465c-5p	Boc	117606	ENSMUSG00000022687	0	1	1	0	1	1	0	1	0	0	0	0	0	5	0	5
883	MIMAT0004873	mmu-miR-465c-5p	Chic1	12212	ENSMUSG00000031327	0	1	1	0	1	1	0	1	0	0	0	0	0	5	0	5
884	MIMAT0004873	mmu-miR-465c-5p	Frmd4a	209630	ENSMUSG00000026657	0	1	1	1	2	0	0	1	0	0	0	0	0	5	0	5
885	MIMAT0004873	mmu-miR-465c-5p	Mdh1	17449	ENSMUSG00000020321	0	1	1	1	1	2	0	0	0	0	0	0	0	5	0	5
886	MIMAT0004873	mmu-miR-465c-5p	Mmp24	17391	ENSMUSG00000027612	0	1	1	0	1	1	0	2	0	0	0	0	0	5	0	5
887	MIMAT0004873	mmu-miR-465c-5p	Mogs	57377	ENSMUSG00000030036	0	1	1	1	1	1	0	0	0	0	0	0	0	5	0	5
888	MIMAT0004873	mmu-miR-465c-5p	Nup205	70699	ENSMUSG00000038759	0	1	1	1	1	1	0	0	0	0	0	0	0	5	0	5
889	MIMAT0004873	mmu-miR-465c-5p	Oaz1	18245	ENSMUSG00000035242	0	1	1	1	2	2	0	0	0	0	0	0	0	5	0	5
890	MIMAT0004873	mmu-miR-465c-5p	Sgpp1	81535	ENSMUSG00000021054	0	1	1	0	1	1	0	2	0	0	0	0	0	5	0	5
891	MIMAT0004873	mmu-miR-465c-5p	Strap	20901	ENSMUSG00000030224	0	1	1	0	1	1	0	1	0	0	0	0	0	5	0	5
892	MIMAT0004873	mmu-miR-465c-5p	Tacc2	57752	ENSMUSG00000030852	0	1	1	3	1	2	0	0	0	0	0	0	0	5	0	5
893	MIMAT0000134	mmu-miR-124-3p		66990	ENSMUSG00000097394	0	0	1	0	4	2	0	1	0	0	0	0	0	4	0	4
894	MIMAT0000134	mmu-miR-124-3p	0610030E20Rik	68364	ENSMUSG00000058706	0	1	1	0	0	1	0	0	0	0	0	1	0	3	1	4
895	MIMAT0000134	mmu-miR-124-3p	1110059M19Rik	68800	ENSMUSG00000037086	0	1	1	1	1	0	0	0	0	0	0	0	0	4	0	4
896	MIMAT0000134	mmu-miR-124-3p	1190002N15Rik	68861	ENSMUSG00000045414	0	1	1	0	1	0	0	1	0	0	0	0	0	4	0	4
897	MIMAT0000134	mmu-miR-124-3p	1700025G04Rik	69399	ENSMUSG00000032666	0	1	2	0	0	0	1	0	0	0	0	1	0	3	1	4
898	MIMAT0000134	mmu-miR-124-3p	2510039O18Rik	77034	ENSMUSG00000044496	0	1	1	0	0	1	0	0	0	0	0	1	0	3	1	4
899	MIMAT0000134	mmu-miR-124-3p	2900026A02Rik	243219	ENSMUSG00000051339	0	1	3	0	0	0	1	0	0	0	0	1	0	3	1	4
900	MIMAT0000134	mmu-miR-124-3p	4933426M11Rik	217684	ENSMUSG00000021133	0	1	3	0	0	0	1	1	0	0	0	0	0	4	0	4
901	MIMAT0000134	mmu-miR-124-3p	Aak1	269774	ENSMUSG00000057230	0	0	2	0	0	0	1	0	0	0	1	1	0	2	2	4
902	MIMAT0000134	mmu-miR-124-3p	Abca9	217262	ENSMUSG00000041797	0	1	1	0	0	1	0	0	0	0	0	1	0	3	1	4
903	MIMAT0000134	mmu-miR-124-3p	Abcc4	239273	ENSMUSG00000032849	0	1	2	0	1	0	0	1	0	0	0	0	0	4	0	4
904	MIMAT0000134	mmu-miR-124-3p	Abhd3	106861	ENSMUSG00000002475	0	1	1	0	0	0	0	1	0	0	0	1	0	3	1	4
905	MIMAT0000134	mmu-miR-124-3p	Acaa2	52538	ENSMUSG00000036880	0	1	1	0	0	0	0	0	0	0	1	1	0	2	2	4
906	MIMAT0000134	mmu-miR-124-3p	Acadvl	11370	ENSMUSG00000018574	0	1	2	1	0	1	0	0	0	0	0	0	0	4	0	4
907	MIMAT0000134	mmu-miR-124-3p	Ache	11423	ENSMUSG00000023328	0	0	1	1	0	0	0	1	0	0	0	2	0	3	1	4
908	MIMAT0000134	mmu-miR-124-3p	Acp6	66659	ENSMUSG00000028093	0	1	1	0	0	0	0	0	0	0	1	2	0	2	2	4
909	MIMAT0000134	mmu-miR-124-3p	Aes	14797	ENSMUSG00000054452	0	1	1	0	1	0	0	1	0	0	0	0	0	4	0	4
910	MIMAT0000134	mmu-miR-124-3p	Aff2	14266	ENSMUSG00000031189	0	1	0	1	1	0	0	0	0	0	0	1	0	3	1	4
911	MIMAT0000134	mmu-miR-124-3p	Agps	228061	ENSMUSG00000042410	0	1	2	0	0	0	1	0	0	0	0	1	0	3	1	4
912	MIMAT0000134	mmu-miR-124-3p	AI846148	68229	ENSMUSG00000024970	0	1	1	0	1	0	0	1	0	0	0	0	0	4	0	4
913	MIMAT0000134	mmu-miR-124-3p	Ak2	11637	ENSMUSG00000028792	0	1	1	0	0	1	0	0	0	0	0	1	0	3	1	4
914	MIMAT0000134	mmu-miR-124-3p	Akt2	11652	ENSMUSG00000004056	0	1	1	0	0	0	0	1	0	0	0	1	0	3	1	4
915	MIMAT0000134	mmu-miR-124-3p	Ankfy1	11736	ENSMUSG00000020790	0	1	1	0	0	0	1	0	0	0	0	1	0	3	1	4
916	MIMAT0000134	mmu-miR-124-3p	Ankib1	70797	ENSMUSG00000040351	0	0	1	0	0	0	1	1	0	0	0	1	0	3	1	4
917	MIMAT0000134	mmu-miR-124-3p	Ankrd27	245886	ENSMUSG00000034867	0	1	1	0	1	1	0	0	0	0	0	0	0	4	0	4
918	MIMAT0000134	mmu-miR-124-3p	Ap1m2	11768	ENSMUSG00000003309	0	1	1	0	0	1	0	1	0	0	0	0	0	4	0	4
919	MIMAT0000134	mmu-miR-124-3p	Arfip1	99889	ENSMUSG00000074513	0	1	1	0	0	0	0	1	0	0	1	0	0	3	1	4
920	MIMAT0000134	mmu-miR-124-3p	Arhgdia	192662	ENSMUSG00000025132	0	1	1	0	0	0	1	1	0	0	0	0	0	4	0	4
921	MIMAT0000134	mmu-miR-124-3p	Asb1	65247	ENSMUSG00000026311	0	0	2	0	0	0	1	1	0	0	0	1	0	3	1	4
922	MIMAT0000134	mmu-miR-124-3p	Asph	65973	ENSMUSG00000028207	0	0	1	0	0	0	0	1	0	0	1	1	0	2	2	4
923	MIMAT0000134	mmu-miR-124-3p	Atl3	109168	ENSMUSG00000024759	0	1	2	0	0	1	1	0	0	0	0	0	0	4	0	4
924	MIMAT0000134	mmu-miR-124-3p	Atmin	234776	ENSMUSG00000047388	0	1	1	0	0	0	1	0	0	0	0	2	0	3	1	4
925	MIMAT0000134	mmu-miR-124-3p	Atp6v0e	11974	ENSMUSG00000015575	0	0	1	0	0	0	1	0	0	0	1	1	0	2	2	4
926	MIMAT0000134	mmu-miR-124-3p	B230219D22Rik	78521	ENSMUSG00000045767	0	1	1	0	0	0	1	0	0	0	0	2	0	3	1	4
927	MIMAT0000134	mmu-miR-124-3p	Bckdha	12039	ENSMUSG00000060376	0	1	1	0	0	0	0	0	0	0	1	1	0	2	2	4
928	MIMAT0000134	mmu-miR-124-3p	Bmp6	12161	ENSMUSG00000039004	0	1	3	0	0	1	0	1	0	0	0	0	0	4	0	4
929	MIMAT0000134	mmu-miR-124-3p	Cand2	67088	ENSMUSG00000030319	0	0	1	0	0	1	0	1	0	0	0	1	0	3	1	4
930	MIMAT0000134	mmu-miR-124-3p	Capn2	12334	ENSMUSG00000026509	0	1	1	0	0	1	0	0	0	0	0	1	0	3	1	4
931	MIMAT0000134	mmu-miR-124-3p	Cbfb	12400	ENSMUSG00000031885	0	1	2	0	2	0	0	1	0	0	0	0	0	4	0	4
932	MIMAT0000134	mmu-miR-124-3p	Ccdc50	67501	ENSMUSG00000038127	0	1	2	0	0	0	1	0	0	0	0	1	0	3	1	4
933	MIMAT0000134	mmu-miR-124-3p	Ccdc6	76551	ENSMUSG00000048701	0	1	2	0	0	0	0	1	0	0	0	1	0	3	1	4
934	MIMAT0000134	mmu-miR-124-3p	Cd151	12476	ENSMUSG00000025510	0	1	1	0	0	0	0	0	0	0	1	1	0	2	2	4
935	MIMAT0000134	mmu-miR-124-3p	Cdc14a	229776	ENSMUSG00000033502	0	1	1	0	0	0	0	1	0	0	0	2	0	3	1	4
936	MIMAT0000134	mmu-miR-124-3p	Cdc14b	218294	ENSMUSG00000033102	0	0	1	0	0	0	0	2	0	0	1	1	0	2	2	4
937	MIMAT0000134	mmu-miR-124-3p	Cep350	74081	ENSMUSG00000033671	0	1	1	0	0	0	1	0	0	0	0	1	0	3	1	4
938	MIMAT0000134	mmu-miR-124-3p	Clmn	94040	ENSMUSG00000021097	0	1	3	0	0	2	1	0	0	0	0	0	0	4	0	4
939	MIMAT0000134	mmu-miR-124-3p	Cln8	26889	ENSMUSG00000026317	0	1	1	0	0	0	0	0	0	0	1	1	0	2	2	4
940	MIMAT0000134	mmu-miR-124-3p	Cmtm6	67213	ENSMUSG00000032434	0	1	1	0	0	0	0	0	0	0	1	1	0	2	2	4
941	MIMAT0000134	mmu-miR-124-3p	Cnn3	71994	ENSMUSG00000053931	0	1	1	0	0	1	0	1	0	0	0	0	0	4	0	4
942	MIMAT0000134	mmu-miR-124-3p	Cotl1	72042	ENSMUSG00000031827	0	1	1	0	0	1	0	1	0	0	0	0	0	4	0	4
943	MIMAT0000134	mmu-miR-124-3p	Cpeb1	12877	ENSMUSG00000025586	0	1	1	0	1	0	0	1	0	0	0	0	0	4	0	4
944	MIMAT0000134	mmu-miR-124-3p	Crat	12908	ENSMUSG00000026853	0	0	1	0	0	1	0	0	0	0	1	1	0	2	2	4
945	MIMAT0000134	mmu-miR-124-3p	Creb1	12912	ENSMUSG00000025958	0	1	1	0	0	0	1	0	0	0	0	1	0	3	1	4
946	MIMAT0000134	mmu-miR-124-3p	Crybg3	224273	ENSMUSG00000022723	0	0	1	0	1	0	0	1	0	0	0	1	0	3	1	4
947	MIMAT0000134	mmu-miR-124-3p	Cxadr	13052	ENSMUSG00000022865	0	0	2	0	0	1	0	1	0	0	0	1	0	3	1	4
948	MIMAT0000134	mmu-miR-124-3p	Cyyr1	224405	ENSMUSG00000041134	0	1	1	0	1	0	0	0	0	0	0	1	0	3	1	4
949	MIMAT0000134	mmu-miR-124-3p	D10Bwg1379e	215821	ENSMUSG00000019852	0	1	2	0	2	0	0	1	0	0	0	0	0	4	0	4
950	MIMAT0000134	mmu-miR-124-3p	Dapk1	69635	ENSMUSG00000021559	0	0	1	0	3	0	0	1	0	0	0	2	0	3	1	4
951	MIMAT0000134	mmu-miR-124-3p	Dcaf5	320808	ENSMUSG00000049106	0	1	1	0	0	0	0	1	0	0	0	1	0	3	1	4
952	MIMAT0000134	mmu-miR-124-3p	Ddx3x	13205	ENSMUSG00000000787	0	1	1	0	2	0	0	0	0	0	0	1	0	3	1	4
953	MIMAT0000134	mmu-miR-124-3p	Ddx6	13209	ENSMUSG00000032097	0	1	1	0	1	0	0	0	0	0	0	1	0	3	1	4
954	MIMAT0000134	mmu-miR-124-3p	Dennd6b	69440	ENSMUSG00000015377	0	1	1	0	0	0	0	0	0	0	1	1	0	2	2	4
955	MIMAT0000134	mmu-miR-124-3p	Dhcr24	74754	ENSMUSG00000034926	0	1	1	0	1	0	0	0	0	0	0	1	0	3	1	4
956	MIMAT0000134	mmu-miR-124-3p	Dicer1	192119	ENSMUSG00000041415	0	1	1	0	0	0	0	1	0	0	0	1	0	3	1	4
957	MIMAT0000134	mmu-miR-124-3p	Dlx5	13395	ENSMUSG00000029755	0	1	1	0	0	1	0	0	0	0	2	0	0	3	1	4
958	MIMAT0000134	mmu-miR-124-3p	Dtna	13527	ENSMUSG00000024302	0	1	1	0	0	0	0	0	0	0	1	2	0	2	2	4
959	MIMAT0000134	mmu-miR-124-3p	Dusp10	63953	ENSMUSG00000039384	0	0	1	1	0	0	0	1	0	0	0	1	0	3	1	4
960	MIMAT0000134	mmu-miR-124-3p	E2f6	50496	ENSMUSG00000057469	0	1	1	0	0	0	0	1	0	0	0	1	0	3	1	4
961	MIMAT0000134	mmu-miR-124-3p	Ebf3	13593	ENSMUSG00000010476	0	1	1	0	0	0	0	0	0	0	1	1	0	2	2	4
962	MIMAT0000134	mmu-miR-124-3p	Efnb2	13642	ENSMUSG00000001300	0	0	1	0	0	0	1	1	0	0	0	1	0	3	1	4
963	MIMAT0000134	mmu-miR-124-3p	Eif1ad	69860	ENSMUSG00000024841	0	1	2	0	0	1	0	0	0	0	0	1	0	3	1	4
964	MIMAT0000134	mmu-miR-124-3p	Elk3	13713	ENSMUSG00000008398	0	1	2	0	0	1	0	1	0	0	0	0	0	4	0	4
965	MIMAT0000134	mmu-miR-124-3p	Epha3	13837	ENSMUSG00000052504	0	1	1	0	0	1	0	0	0	0	0	1	0	3	1	4
966	MIMAT0000134	mmu-miR-124-3p	Esyt2	52635	ENSMUSG00000021171	0	1	1	0	0	1	0	0	0	0	0	1	0	3	1	4
967	MIMAT0000134	mmu-miR-124-3p	Eya1	14048	ENSMUSG00000025932	0	1	1	0	0	1	0	0	0	0	0	1	0	3	1	4
968	MIMAT0000134	mmu-miR-124-3p	Eya4	14051	ENSMUSG00000010461	0	1	1	0	1	0	0	0	0	0	0	1	0	3	1	4
969	MIMAT0000134	mmu-miR-124-3p	Fa2h	338521	ENSMUSG00000033579	0	1	2	0	0	1	0	0	0	0	0	1	0	3	1	4
970	MIMAT0000134	mmu-miR-124-3p	Fam104a	28081	ENSMUSG00000041629	0	1	2	0	0	0	0	1	0	0	0	1	0	3	1	4
971	MIMAT0000134	mmu-miR-124-3p	Fam129b	227737	ENSMUSG00000026796	0	1	2	0	0	1	0	0	0	0	0	2	0	3	1	4
972	MIMAT0000134	mmu-miR-124-3p	Fam160a1	229488	ENSMUSG00000051000	0	1	1	0	0	1	0	0	0	0	0	1	0	3	1	4
973	MIMAT0000134	mmu-miR-124-3p	Fam171a1	269233	ENSMUSG00000050530	0	0	1	0	1	1	0	1	0	0	0	0	0	4	0	4
974	MIMAT0000134	mmu-miR-124-3p	Fam177a	73385	ENSMUSG00000095595	0	1	1	0	0	1	0	0	0	0	1	0	0	3	1	4
975	MIMAT0000134	mmu-miR-124-3p	Fam78b	226610	ENSMUSG00000060568	0	1	2	0	1	0	0	0	0	0	0	1	0	3	1	4
976	MIMAT0000134	mmu-miR-124-3p	Fam81a	76886	ENSMUSG00000032224	0	1	1	0	1	1	0	0	0	0	0	0	0	4	0	4
977	MIMAT0000134	mmu-miR-124-3p	Fbxo10	269529	ENSMUSG00000048232	0	1	1	0	0	0	1	0	0	0	0	1	0	3	1	4
978	MIMAT0000134	mmu-miR-124-3p	Fbxo36	66153	ENSMUSG00000073633	0	0	1	1	0	0	0	0	0	0	1	1	0	2	2	4
979	MIMAT0000134	mmu-miR-124-3p	Fli1	14247	ENSMUSG00000016087	0	1	1	0	1	0	0	0	0	0	0	2	0	3	1	4
980	MIMAT0000134	mmu-miR-124-3p	Flot1	14251	ENSMUSG00000059714	0	0	1	1	0	0	0	1	0	0	0	1	0	3	1	4
981	MIMAT0000134	mmu-miR-124-3p	Fmr1	14265	ENSMUSG00000000838	0	1	1	0	1	0	0	1	0	0	0	0	0	4	0	4
982	MIMAT0000134	mmu-miR-124-3p	Foxa2	15376	ENSMUSG00000037025	0	0	0	0	0	0	0	1	0	1	1	1	0	1	3	4
983	MIMAT0000134	mmu-miR-124-3p	Foxq1	15220	ENSMUSG00000038415	0	1	1	0	1	0	0	1	0	0	0	0	0	4	0	4
984	MIMAT0000134	mmu-miR-124-3p	Fpgs	14287	ENSMUSG00000009566	0	0	1	1	1	1	0	0	0	0	0	0	0	4	0	4
985	MIMAT0000134	mmu-miR-124-3p	Frmd4a	209630	ENSMUSG00000026657	0	1	1	0	0	0	0	1	0	0	0	1	0	3	1	4
986	MIMAT0000134	mmu-miR-124-3p	Fxr2	23879	ENSMUSG00000018765	0	1	1	0	1	0	0	0	0	0	0	1	0	3	1	4
987	MIMAT0000134	mmu-miR-124-3p	Fzd4	14366	ENSMUSG00000049791	0	1	2	0	0	0	1	0	0	0	0	2	0	3	1	4
988	MIMAT0000134	mmu-miR-124-3p	Fzd5	14367	ENSMUSG00000045005	0	1	2	0	0	0	1	0	0	0	0	2	0	3	1	4
989	MIMAT0000134	mmu-miR-124-3p	G3bp1	27041	ENSMUSG00000018583	0	1	2	0	1	0	0	1	0	0	0	0	0	4	0	4
990	MIMAT0000134	mmu-miR-124-3p	Galnt10	171212	ENSMUSG00000020520	0	0	2	0	0	0	1	2	0	0	0	1	0	3	1	4
991	MIMAT0000134	mmu-miR-124-3p	Gapvd1	66691	ENSMUSG00000026867	0	1	1	0	1	0	0	1	0	0	0	0	0	4	0	4
992	MIMAT0000134	mmu-miR-124-3p	Gas2l1	78926	ENSMUSG00000034201	0	0	1	0	1	0	0	1	0	0	0	1	0	3	1	4
993	MIMAT0000134	mmu-miR-124-3p	Git2	26431	ENSMUSG00000041890	0	1	1	0	0	0	0	1	0	0	0	1	0	3	1	4
994	MIMAT0000134	mmu-miR-124-3p	Glis2	83396	ENSMUSG00000014303	0	1	2	0	0	0	0	1	0	0	0	1	0	3	1	4
995	MIMAT0000134	mmu-miR-124-3p	Gltp	56356	ENSMUSG00000011884	0	1	1	0	0	0	0	1	0	0	0	1	0	3	1	4
996	MIMAT0000134	mmu-miR-124-3p	Gna13	14674	ENSMUSG00000020611	0	1	3	0	0	0	1	0	0	0	0	1	0	3	1	4
997	MIMAT0000134	mmu-miR-124-3p	Gnai1	14677	ENSMUSG00000057614	0	1	1	0	1	1	0	0	0	0	0	0	0	4	0	4
998	MIMAT0000134	mmu-miR-124-3p	Gnaq	14682	ENSMUSG00000024639	0	1	1	0	0	0	0	0	0	0	1	1	0	2	2	4
999	MIMAT0000134	mmu-miR-124-3p	Gng10	14700	ENSMUSG00000038607	0	1	1	0	1	0	0	1	0	0	0	0	0	4	0	4
1000	MIMAT0000134	mmu-miR-124-3p	Gnpda2	67980	ENSMUSG00000029209	0	1	1	0	0	0	0	1	0	0	0	1	0	3	1	4
1001	MIMAT0000134	mmu-miR-124-3p	Gria2	14800	ENSMUSG00000033981	0	1	1	0	1	3	0	0	0	0	0	0	0	4	0	4
1002	MIMAT0000134	mmu-miR-124-3p	Gria4	14802	ENSMUSG00000025892	0	0	1	0	1	2	0	1	0	0	0	0	0	4	0	4
1003	MIMAT0000134	mmu-miR-124-3p	Gsn	227753	ENSMUSG00000026879	0	0	1	0	0	1	0	1	0	0	0	1	0	3	1	4
1004	MIMAT0000134	mmu-miR-124-3p	Gstk1	76263	ENSMUSG00000029864	0	1	1	0	0	0	0	0	0	0	1	1	0	2	2	4
1005	MIMAT0000134	mmu-miR-124-3p	Gstt3	103140	ENSMUSG00000001665	0	1	0	0	0	1	0	0	0	0	1	2	0	2	2	4
1006	MIMAT0000134	mmu-miR-124-3p	Hadh	15107	ENSMUSG00000027984	0	1	1	0	0	1	0	1	0	0	0	0	0	4	0	4
1007	MIMAT0000134	mmu-miR-124-3p	Hadha	97212	ENSMUSG00000025745	0	1	2	0	0	1	0	0	0	0	0	1	0	3	1	4
1008	MIMAT0000134	mmu-miR-124-3p	Haus4	219072	ENSMUSG00000022177	0	1	0	1	1	0	0	0	0	0	0	1	0	3	1	4
1009	MIMAT0000134	mmu-miR-124-3p	Hebp2	56016	ENSMUSG00000019853	0	1	1	0	2	0	0	1	0	0	0	0	0	4	0	4
1010	MIMAT0000134	mmu-miR-124-3p	Hmgxb4	70823	ENSMUSG00000034518	0	0	2	0	0	0	0	1	0	0	1	1	0	2	2	4
1011	MIMAT0000134	mmu-miR-124-3p	Hnrnpa2b1	53379	ENSMUSG00000004980	0	1	1	0	1	0	0	1	0	0	0	0	0	4	0	4
1012	MIMAT0000134	mmu-miR-124-3p	Hoxa5	15402	ENSMUSG00000038253	0	1	1	1	0	0	0	1	0	0	0	0	0	4	0	4
1013	MIMAT0000134	mmu-miR-124-3p	Ikzf2	22779	ENSMUSG00000025997	0	0	1	0	0	0	1	1	0	0	0	2	0	3	1	4
1014	MIMAT0000134	mmu-miR-124-3p	Ildr2	100039795	ENSMUSG00000040612	0	1	2	0	0	1	0	0	0	0	0	1	0	3	1	4
1015	MIMAT0000134	mmu-miR-124-3p	Imp3	102462	ENSMUSG00000032288	0	1	0	1	0	0	0	0	0	0	1	1	0	2	2	4
1016	MIMAT0000134	mmu-miR-124-3p	Ipo8	320727	ENSMUSG00000040029	0	1	1	0	2	0	0	0	0	0	0	1	0	3	1	4
1017	MIMAT0000134	mmu-miR-124-3p	Irf2bp2	270110	ENSMUSG00000051495	0	1	1	0	0	1	0	0	0	0	0	2	0	3	1	4
1018	MIMAT0000134	mmu-miR-124-3p	Itgae	16407	ENSMUSG00000005947	0	0	1	1	1	0	0	0	0	0	0	1	0	3	1	4
1019	MIMAT0000134	mmu-miR-124-3p	Jazf1	231986	ENSMUSG00000063568	0	1	1	0	0	0	0	1	0	0	0	1	0	3	1	4
1020	MIMAT0000134	mmu-miR-124-3p	Kank1	107351	ENSMUSG00000032702	0	1	1	0	1	0	0	0	0	0	0	1	0	3	1	4
1021	MIMAT0000134	mmu-miR-124-3p	Kat7	217127	ENSMUSG00000038909	0	0	1	0	1	1	0	1	0	0	0	0	0	4	0	4
1022	MIMAT0000134	mmu-miR-124-3p	Kcnj2	16518	ENSMUSG00000041695	0	1	1	0	0	0	0	1	0	0	0	1	0	3	1	4
1023	MIMAT0000134	mmu-miR-124-3p	Kif16b	16558	ENSMUSG00000038844	0	1	1	0	0	0	1	1	0	0	0	0	0	4	0	4
1024	MIMAT0000134	mmu-miR-124-3p	Klf13	50794	ENSMUSG00000052040	0	0	2	0	0	0	1	0	0	0	1	2	0	2	2	4
1025	MIMAT0000134	mmu-miR-124-3p	Klf4	16600	ENSMUSG00000003032	0	1	1	0	0	0	0	1	0	0	0	1	0	3	1	4
1026	MIMAT0000134	mmu-miR-124-3p	Klf6	23849	ENSMUSG00000000078	0	1	1	0	0	1	0	0	0	0	0	1	0	3	1	4
1027	MIMAT0000134	mmu-miR-124-3p	Klhl15	236904	ENSMUSG00000043929	0	1	2	0	0	0	0	0	0	0	1	1	0	2	2	4
1028	MIMAT0000134	mmu-miR-124-3p	Klhl24	75785	ENSMUSG00000062901	0	1	1	0	0	0	0	1	0	0	0	1	0	3	1	4
1029	MIMAT0000134	mmu-miR-124-3p	Lclat1	225010	ENSMUSG00000054469	0	1	1	0	0	1	0	0	0	0	0	2	0	3	1	4
1030	MIMAT0000134	mmu-miR-124-3p	Lipg	16891	ENSMUSG00000053846	0	1	1	0	1	0	0	0	0	0	0	2	0	3	1	4
1031	MIMAT0000134	mmu-miR-124-3p	Litaf	56722	ENSMUSG00000022500	0	1	2	0	0	0	0	0	0	0	1	1	0	2	2	4
1032	MIMAT0000134	mmu-miR-124-3p	Lmbrd1	68421	ENSMUSG00000073725	0	1	1	0	0	1	0	0	0	0	0	1	0	3	1	4
1033	MIMAT0000134	mmu-miR-124-3p	Lmo4	16911	ENSMUSG00000028266	0	1	1	0	1	0	0	1	0	0	0	0	0	4	0	4
1034	MIMAT0000134	mmu-miR-124-3p	Lpin1	14245	ENSMUSG00000020593	0	1	2	0	0	1	0	0	0	0	0	1	0	3	1	4
1035	MIMAT0000134	mmu-miR-124-3p	Lrch4	231798	ENSMUSG00000093445	0	1	2	0	0	0	0	1	0	0	0	1	0	3	1	4
1036	MIMAT0000134	mmu-miR-124-3p	Lrig1	16206	ENSMUSG00000030029	0	1	1	0	0	1	0	1	0	0	0	0	0	4	0	4
1037	MIMAT0000134	mmu-miR-124-3p	Lrp6	16974	ENSMUSG00000030201	0	1	1	0	0	0	0	1	0	0	0	1	0	3	1	4
1038	MIMAT0000134	mmu-miR-124-3p	Lrrc57	66606	ENSMUSG00000027286	0	1	1	0	1	2	0	0	0	0	0	0	0	4	0	4
1039	MIMAT0000134	mmu-miR-124-3p	Macf1	11426	ENSMUSG00000028649	0	1	1	0	0	0	0	1	0	0	0	1	0	3	1	4
1040	MIMAT0000134	mmu-miR-124-3p	Man2a1	17158	ENSMUSG00000024085	0	1	1	0	1	0	0	2	0	0	0	0	0	4	0	4
1041	MIMAT0000134	mmu-miR-124-3p	Map3k3	26406	ENSMUSG00000020700	0	1	1	0	0	0	0	0	0	0	1	1	0	2	2	4
1042	MIMAT0000134	mmu-miR-124-3p	Mapre1	13589	ENSMUSG00000027479	0	1	1	0	0	0	0	1	0	0	0	1	0	3	1	4
1043	MIMAT0000134	mmu-miR-124-3p	Mat2a	232087	ENSMUSG00000053907	0	1	1	0	1	0	0	0	0	0	0	1	0	3	1	4
1044	MIMAT0000134	mmu-miR-124-3p	Mcf2	109904	ENSMUSG00000031139	0	1	1	0	1	0	0	1	0	0	0	0	0	4	0	4
1045	MIMAT0000134	mmu-miR-124-3p	Mecp2	17257	ENSMUSG00000031393	0	1	1	0	0	0	0	1	0	0	0	1	0	3	1	4
1046	MIMAT0000134	mmu-miR-124-3p	Med12l	329650	ENSMUSG00000056476	0	1	1	0	1	1	0	0	0	0	0	0	0	4	0	4
1047	MIMAT0000134	mmu-miR-124-3p	Metap2	56307	ENSMUSG00000036112	0	1	2	0	1	0	0	1	0	0	0	0	0	4	0	4
1048	MIMAT0000134	mmu-miR-124-3p	Mfsd1	66868	ENSMUSG00000027775	0	0	1	1	0	0	0	0	0	0	1	1	0	2	2	4
1049	MIMAT0000134	mmu-miR-124-3p	Mllt3	70122	ENSMUSG00000028496	0	1	1	0	0	0	0	1	0	0	0	1	0	3	1	4
1050	MIMAT0000134	mmu-miR-124-3p	Mtr	238505	ENSMUSG00000021311	0	0	1	0	0	1	0	0	0	0	1	1	0	2	2	4
1051	MIMAT0000134	mmu-miR-124-3p	Mylip	218203	ENSMUSG00000038175	0	1	1	0	0	1	0	0	0	0	0	1	0	3	1	4
1052	MIMAT0000134	mmu-miR-124-3p	Mylk2	228785	ENSMUSG00000027470	0	1	1	0	1	0	0	0	0	0	0	2	0	3	1	4
1053	MIMAT0000134	mmu-miR-124-3p	Myrf	225908	ENSMUSG00000036098	0	1	2	0	0	1	1	0	0	0	0	0	0	4	0	4
1054	MIMAT0000134	mmu-miR-124-3p	Naa15	74838	ENSMUSG00000063273	0	1	1	0	0	1	0	0	0	0	0	1	0	3	1	4
1055	MIMAT0000134	mmu-miR-124-3p	Nav2	78286	ENSMUSG00000052512	0	1	0	0	0	0	1	1	0	0	0	1	0	3	1	4
1056	MIMAT0000134	mmu-miR-124-3p	Negr1	320840	ENSMUSG00000040037	0	1	2	0	0	0	0	1	0	0	0	2	0	3	1	4
1057	MIMAT0000134	mmu-miR-124-3p	Nfat5	54446	ENSMUSG00000003847	0	1	1	0	0	0	1	1	0	0	0	0	0	4	0	4
1058	MIMAT0000134	mmu-miR-124-3p	Nfatc1	18018	ENSMUSG00000033016	0	0	2	0	0	2	2	1	0	0	0	0	0	4	0	4
1059	MIMAT0000134	mmu-miR-124-3p	Nfatc2	18019	ENSMUSG00000027544	0	1	3	0	0	1	0	1	0	0	0	0	0	4	0	4
1060	MIMAT0000134	mmu-miR-124-3p	Nfib	18028	ENSMUSG00000008575	0	1	1	0	0	1	0	2	0	0	0	0	0	4	0	4
1061	MIMAT0000134	mmu-miR-124-3p	Nhsl2	100042480	ENSMUSG00000079481	0	1	3	0	0	0	1	0	0	0	0	2	0	3	1	4
1062	MIMAT0000134	mmu-miR-124-3p	Nipa1	233280	ENSMUSG00000047037	0	1	1	0	1	0	0	1	0	0	0	0	0	4	0	4
1063	MIMAT0000134	mmu-miR-124-3p	Nptn	20320	ENSMUSG00000032336	0	1	1	0	0	0	0	1	0	0	0	1	0	3	1	4
1064	MIMAT0000134	mmu-miR-124-3p	Nr1d2	353187	ENSMUSG00000021775	0	1	1	0	0	0	0	1	0	0	0	1	0	3	1	4
1065	MIMAT0000134	mmu-miR-124-3p	Nr4a1	15370	ENSMUSG00000023034	0	0	1	0	0	1	0	1	0	0	0	2	0	3	1	4
1066	MIMAT0000134	mmu-miR-124-3p	Nrp1	18186	ENSMUSG00000025810	0	1	1	0	0	1	0	0	0	0	0	1	0	3	1	4
1067	MIMAT0000134	mmu-miR-124-3p	Nrp2	18187	ENSMUSG00000025969	0	1	3	0	1	0	0	1	0	0	0	0	0	4	0	4
1068	MIMAT0000134	mmu-miR-124-3p	Osbp2	74309	ENSMUSG00000020435	0	1	1	0	0	0	0	1	0	0	0	1	0	3	1	4
1069	MIMAT0000134	mmu-miR-124-3p	Osbpl11	106326	ENSMUSG00000022807	0	1	1	0	0	0	0	1	0	0	0	1	0	3	1	4
1070	MIMAT0000134	mmu-miR-124-3p	Ovol2	107586	ENSMUSG00000037279	0	1	1	0	0	1	0	1	0	0	0	0	0	4	0	4
1071	MIMAT0000134	mmu-miR-124-3p	Palm2	242481	ENSMUSG00000090053	0	1	2	0	0	0	1	3	0	0	0	0	0	4	0	4
1072	MIMAT0000134	mmu-miR-124-3p	Pam	18484	ENSMUSG00000026335	0	1	1	0	0	1	0	2	0	0	0	0	0	4	0	4
1073	MIMAT0000134	mmu-miR-124-3p	Paqr8	74229	ENSMUSG00000025931	0	1	1	0	1	0	0	0	0	0	0	2	0	3	1	4
1074	MIMAT0000134	mmu-miR-124-3p	Paqr9	75552	ENSMUSG00000064225	0	1	1	0	1	0	0	1	0	0	0	0	0	4	0	4
1075	MIMAT0000134	mmu-miR-124-3p	Pcdh1	75599	ENSMUSG00000051375	0	1	1	0	0	0	0	0	0	0	1	1	0	2	2	4
1076	MIMAT0000134	mmu-miR-124-3p	Pdcd6	18570	ENSMUSG00000021576	0	1	1	0	1	0	0	1	0	0	0	0	0	4	0	4
1077	MIMAT0000134	mmu-miR-124-3p	Peg3	18616	ENSMUSG00000002265	0	1	1	0	0	0	0	1	0	0	0	2	0	3	1	4
1078	MIMAT0000134	mmu-miR-124-3p	Pemt	18618	ENSMUSG00000000301	0	0	0	3	0	0	0	1	0	0	1	1	0	2	2	4
1079	MIMAT0000134	mmu-miR-124-3p	Pgrmc2	70804	ENSMUSG00000049940	0	1	1	0	1	1	0	0	0	0	0	0	0	4	0	4
1080	MIMAT0000134	mmu-miR-124-3p	Phactr2	215789	ENSMUSG00000062866	0	1	1	0	0	2	0	0	0	0	0	2	0	3	1	4
1081	MIMAT0000134	mmu-miR-124-3p	Phf6	70998	ENSMUSG00000025626	0	1	2	0	1	0	0	0	0	0	0	1	0	3	1	4
1082	MIMAT0000134	mmu-miR-124-3p	Phip	83946	ENSMUSG00000032253	0	1	1	0	0	0	0	1	0	0	0	1	0	3	1	4
1083	MIMAT0000134	mmu-miR-124-3p	Phtf2	68770	ENSMUSG00000039987	0	1	1	0	0	0	0	1	0	0	0	1	0	3	1	4
1084	MIMAT0000134	mmu-miR-124-3p	Pim3	223775	ENSMUSG00000035828	0	1	1	0	0	0	0	1	0	0	0	2	0	3	1	4
1085	MIMAT0000134	mmu-miR-124-3p	Pitpna	18738	ENSMUSG00000017781	0	1	1	0	1	0	0	1	0	0	0	0	0	4	0	4
1086	MIMAT0000134	mmu-miR-124-3p	Pkn2	109333	ENSMUSG00000004591	0	1	3	0	0	1	0	1	0	0	0	0	0	4	0	4
1087	MIMAT0000134	mmu-miR-124-3p	Plec	18810	ENSMUSG00000022565	0	1	1	0	0	0	1	1	0	0	0	0	0	4	0	4
1088	MIMAT0000134	mmu-miR-124-3p	Plekhf2	71801	ENSMUSG00000049969	0	1	1	0	0	0	0	0	0	0	1	2	0	2	2	4
1089	MIMAT0000134	mmu-miR-124-3p	Plekhh1	211945	ENSMUSG00000060716	0	1	1	0	0	1	0	0	0	0	0	1	0	3	1	4
1090	MIMAT0000134	mmu-miR-124-3p	Plod3	26433	ENSMUSG00000004846	0	0	1	1	0	0	0	0	0	0	1	1	0	2	2	4
1091	MIMAT0000134	mmu-miR-124-3p	Plp2	18824	ENSMUSG00000031146	0	0	1	0	1	0	0	1	0	0	0	1	0	3	1	4
1092	MIMAT0000134	mmu-miR-124-3p	Plscr3	70310	ENSMUSG00000019461	0	1	1	0	0	1	0	1	0	0	0	0	0	4	0	4
1093	MIMAT0000134	mmu-miR-124-3p	Plxna3	18846	ENSMUSG00000031398	0	1	2	1	0	1	0	0	0	0	0	0	0	4	0	4
1094	MIMAT0000134	mmu-miR-124-3p	Pml	18854	ENSMUSG00000036986	0	0	1	0	0	0	0	1	0	0	1	1	0	2	2	4
1095	MIMAT0000134	mmu-miR-124-3p	Pnpt1	71701	ENSMUSG00000020464	0	1	1	1	0	0	0	0	0	0	0	1	0	3	1	4
1096	MIMAT0000134	mmu-miR-124-3p	Polr1b	20017	ENSMUSG00000027395	0	1	1	0	0	1	0	0	0	0	0	1	0	3	1	4
1097	MIMAT0000134	mmu-miR-124-3p	Prkag2	108099	ENSMUSG00000028944	0	1	1	0	0	1	0	1	0	0	0	0	0	4	0	4
1098	MIMAT0000134	mmu-miR-124-3p	Prlr	19116	ENSMUSG00000005268	0	1	2	0	0	1	1	0	0	0	0	0	0	4	0	4
1099	MIMAT0000134	mmu-miR-124-3p	Prrx1	18933	ENSMUSG00000026586	0	1	3	0	0	2	0	1	0	0	0	0	0	4	0	4
1100	MIMAT0000134	mmu-miR-124-3p	Pter	19212	ENSMUSG00000026730	0	1	2	0	1	2	0	0	0	0	0	0	0	4	0	4
1101	MIMAT0000134	mmu-miR-124-3p	Ptpn1	19246	ENSMUSG00000027540	0	1	1	0	0	0	0	2	0	0	0	2	0	3	1	4
1102	MIMAT0000134	mmu-miR-124-3p	Ptpn4	19258	ENSMUSG00000026384	0	0	1	0	0	1	0	1	0	0	0	2	0	3	1	4
1103	MIMAT0000134	mmu-miR-124-3p	Rab11a	53869	ENSMUSG00000004771	0	1	1	0	0	0	0	0	0	0	1	1	0	2	2	4
1104	MIMAT0000134	mmu-miR-124-3p	Rapgef1	107746	ENSMUSG00000039844	0	1	1	0	0	1	0	1	0	0	0	0	0	4	0	4
1105	MIMAT0000134	mmu-miR-124-3p	Rassf5	54354	ENSMUSG00000026430	0	1	2	0	0	1	1	0	0	0	0	0	0	4	0	4
1106	MIMAT0000134	mmu-miR-124-3p	Raver1	71766	ENSMUSG00000010205	0	1	1	0	0	1	0	1	0	0	0	0	0	4	0	4
1107	MIMAT0000134	mmu-miR-124-3p	Rbl1	19650	ENSMUSG00000027641	0	1	2	0	1	0	0	0	0	0	0	1	0	3	1	4
1108	MIMAT0000134	mmu-miR-124-3p	Rbm33	381626	ENSMUSG00000048271	0	1	1	0	0	0	1	1	0	0	0	0	0	4	0	4
1109	MIMAT0000134	mmu-miR-124-3p	Rbms1	56878	ENSMUSG00000026970	0	1	1	0	0	0	0	0	0	0	1	1	0	2	2	4
1110	MIMAT0000134	mmu-miR-124-3p	Rdh10	98711	ENSMUSG00000025921	0	1	1	0	1	0	0	0	0	0	0	1	0	3	1	4
1111	MIMAT0000134	mmu-miR-124-3p	Reep1	52250	ENSMUSG00000052852	0	1	1	0	0	0	0	0	0	0	1	1	0	2	2	4
1112	MIMAT0000134	mmu-miR-124-3p	Rfx1	19724	ENSMUSG00000031706	0	1	1	0	0	0	0	2	0	0	0	1	0	3	1	4
1113	MIMAT0000134	mmu-miR-124-3p	Rfx3	19726	ENSMUSG00000040929	0	1	2	0	0	1	1	0	0	0	0	0	0	4	0	4
1114	MIMAT0000134	mmu-miR-124-3p	Rfx4	71137	ENSMUSG00000020037	0	1	2	0	0	2	0	2	0	0	0	0	0	4	0	4
1115	MIMAT0000134	mmu-miR-124-3p	Rhbdl3	246104	ENSMUSG00000017692	0	1	1	0	0	0	0	1	0	0	0	2	0	3	1	4
1116	MIMAT0000134	mmu-miR-124-3p	Rhoq	104215	ENSMUSG00000024143	0	1	3	0	0	1	0	0	0	0	0	1	0	3	1	4
1117	MIMAT0000134	mmu-miR-124-3p	Rnf165	225743	ENSMUSG00000025427	0	1	2	0	0	0	1	0	0	0	0	1	0	3	1	4
1118	MIMAT0000134	mmu-miR-124-3p	Rpia	19895	ENSMUSG00000053604	0	1	1	0	0	1	0	1	0	0	0	0	0	4	0	4
1119	MIMAT0000134	mmu-miR-124-3p	Rxra	20181	ENSMUSG00000015846	0	1	3	0	0	0	1	1	0	0	0	0	0	4	0	4
1120	MIMAT0000134	mmu-miR-124-3p	Rybp	56353	ENSMUSG00000072872	0	1	1	0	0	0	0	2	0	0	0	1	0	3	1	4
1121	MIMAT0000134	mmu-miR-124-3p	Ryr3	20192	ENSMUSG00000057378	0	1	1	0	1	1	0	0	0	0	0	0	0	4	0	4
1122	MIMAT0000134	mmu-miR-124-3p	Scd1	20249	ENSMUSG00000037071	0	1	1	0	0	0	0	0	0	0	1	1	0	2	2	4
1123	MIMAT0000134	mmu-miR-124-3p	Scd2	20250	ENSMUSG00000025203	0	1	1	0	0	0	0	1	0	0	0	1	0	3	1	4
1124	MIMAT0000134	mmu-miR-124-3p	Scn7a	20272	ENSMUSG00000034810	0	1	1	0	0	0	0	1	0	0	0	2	0	3	1	4
1125	MIMAT0000134	mmu-miR-124-3p	Sdk1	330222	ENSMUSG00000039683	0	1	1	0	0	0	0	1	0	0	0	1	0	3	1	4
1126	MIMAT0000134	mmu-miR-124-3p	Sema5a	20356	ENSMUSG00000022231	0	1	1	0	0	0	1	0	0	0	0	1	0	3	1	4
1127	MIMAT0000134	mmu-miR-124-3p	Sertad2	58172	ENSMUSG00000049800	0	1	1	0	0	0	0	1	0	0	0	1	0	3	1	4
1128	MIMAT0000134	mmu-miR-124-3p	Sertad3	170742	ENSMUSG00000055200	0	1	1	0	0	0	0	1	0	0	0	2	0	3	1	4
1129	MIMAT0000134	mmu-miR-124-3p	Sertad4	214791	ENSMUSG00000016262	0	1	1	0	1	0	0	0	0	0	0	1	0	3	1	4
1130	MIMAT0000134	mmu-miR-124-3p	Sh3pxd2a	14218	ENSMUSG00000053617	0	1	2	0	0	1	0	0	0	0	0	1	0	3	1	4
1131	MIMAT0000134	mmu-miR-124-3p	Sh3rf1	59009	ENSMUSG00000031642	0	1	1	1	0	0	0	0	0	0	0	1	0	3	1	4
1132	MIMAT0000134	mmu-miR-124-3p	Shc1	20416	ENSMUSG00000042626	0	1	1	0	0	2	0	1	0	0	0	0	0	4	0	4
1133	MIMAT0000134	mmu-miR-124-3p	Shkbp1	192192	ENSMUSG00000089832	0	0	1	1	0	1	0	0	0	0	0	1	0	3	1	4
1134	MIMAT0000134	mmu-miR-124-3p	Sigmar1	18391	ENSMUSG00000036078	0	1	1	0	0	1	0	1	0	0	0	0	0	4	0	4
1135	MIMAT0000134	mmu-miR-124-3p	Slc16a13	69309	ENSMUSG00000044367	0	1	1	0	1	0	0	0	0	0	0	1	0	3	1	4
1136	MIMAT0000134	mmu-miR-124-3p	Slc17a5	235504	ENSMUSG00000049624	0	1	1	0	0	1	0	0	0	0	0	1	0	3	1	4
1137	MIMAT0000134	mmu-miR-124-3p	Slc27a1	26457	ENSMUSG00000031808	0	1	1	0	0	1	0	0	0	0	0	2	0	3	1	4
1138	MIMAT0000134	mmu-miR-124-3p	Slc30a10	226781	ENSMUSG00000026614	0	1	2	0	0	1	0	0	0	0	0	1	0	3	1	4
1139	MIMAT0000134	mmu-miR-124-3p	Slc4a7	218756	ENSMUSG00000021733	0	1	1	0	0	0	0	0	0	0	1	2	0	2	2	4
1140	MIMAT0000134	mmu-miR-124-3p	Slc6a2	20538	ENSMUSG00000055368	0	1	2	0	0	0	0	1	0	0	0	1	0	3	1	4
1141	MIMAT0000134	mmu-miR-124-3p	Slc9a2	226999	ENSMUSG00000026062	0	1	1	0	1	0	0	1	0	0	0	0	0	4	0	4
1142	MIMAT0000134	mmu-miR-124-3p	Slco5a1	240726	ENSMUSG00000025938	0	1	1	0	0	1	0	1	0	0	0	0	0	4	0	4
1143	MIMAT0000134	mmu-miR-124-3p	Slitrk2	245450	ENSMUSG00000036790	0	1	2	0	0	0	1	0	0	0	0	1	0	3	1	4
1144	MIMAT0000134	mmu-miR-124-3p	Slitrk4	245446	ENSMUSG00000046699	0	1	1	0	1	1	0	0	0	0	0	0	0	4	0	4
1145	MIMAT0000134	mmu-miR-124-3p	Smco4	170748	ENSMUSG00000058173	0	0	1	0	2	1	0	0	0	0	0	1	0	3	1	4
1146	MIMAT0000134	mmu-miR-124-3p	Sntb2	20650	ENSMUSG00000041308	0	1	1	0	0	0	1	1	0	0	0	0	0	4	0	4
1147	MIMAT0000134	mmu-miR-124-3p	Snx6	72183	ENSMUSG00000005656	0	1	1	0	0	0	0	2	0	0	0	1	0	3	1	4
1148	MIMAT0000134	mmu-miR-124-3p	Soga1	320706	ENSMUSG00000055485	0	0	1	0	0	0	1	0	0	0	1	2	0	2	2	4
1149	MIMAT0000134	mmu-miR-124-3p	Sp3	20687	ENSMUSG00000027109	0	1	1	0	0	0	0	1	0	0	0	1	0	3	1	4
1150	MIMAT0000134	mmu-miR-124-3p	Sppl2a	66552	ENSMUSG00000027366	0	1	2	0	0	1	0	0	0	0	0	1	0	3	1	4
1151	MIMAT0000134	mmu-miR-124-3p	Sptlc1	268656	ENSMUSG00000021468	0	1	1	0	0	0	0	1	0	0	0	1	0	3	1	4
1152	MIMAT0000134	mmu-miR-124-3p	Spty2d1	101685	ENSMUSG00000049516	0	1	1	0	1	1	0	0	0	0	0	0	0	4	0	4
1153	MIMAT0000134	mmu-miR-124-3p	Srek1	218543	ENSMUSG00000032621	0	1	1	0	0	1	0	0	0	0	0	1	0	3	1	4
1154	MIMAT0000134	mmu-miR-124-3p	Srsf6	67996	ENSMUSG00000016921	0	1	1	0	0	1	0	0	0	0	0	1	0	3	1	4
1155	MIMAT0000134	mmu-miR-124-3p	Stt3a	16430	ENSMUSG00000032116	0	1	1	0	0	1	0	0	0	0	0	1	0	3	1	4
1156	MIMAT0000134	mmu-miR-124-3p	Suco	226551	ENSMUSG00000040297	0	1	1	0	1	1	0	0	0	0	0	0	0	4	0	4
1157	MIMAT0000134	mmu-miR-124-3p	Sumf1	58911	ENSMUSG00000030101	0	1	1	0	1	1	0	0	0	0	0	0	0	4	0	4
1158	MIMAT0000134	mmu-miR-124-3p	Surf4	20932	ENSMUSG00000014867	0	1	1	0	0	0	0	2	0	0	0	1	0	3	1	4
1159	MIMAT0000134	mmu-miR-124-3p	Svip	75744	ENSMUSG00000074093	0	1	1	0	0	1	0	0	0	0	0	1	0	3	1	4
1160	MIMAT0000134	mmu-miR-124-3p	Tacc1	320165	ENSMUSG00000065954	0	1	2	0	0	1	0	1	0	0	0	0	0	4	0	4
1161	MIMAT0000134	mmu-miR-124-3p	Tbc1d9b	76795	ENSMUSG00000036644	0	1	2	0	0	0	0	1	0	0	0	1	0	3	1	4
1162	MIMAT0000134	mmu-miR-124-3p	Tcf3	21423	ENSMUSG00000020167	0	1	1	0	0	0	0	0	0	0	1	1	0	2	2	4
1163	MIMAT0000134	mmu-miR-124-3p	Tcf4	21413	ENSMUSG00000053477	0	0	1	0	0	0	1	1	0	0	0	1	0	3	1	4
1164	MIMAT0000134	mmu-miR-124-3p	Tead1	21676	ENSMUSG00000055320	0	0	2	0	0	1	1	0	0	0	0	1	0	3	1	4
1165	MIMAT0000134	mmu-miR-124-3p	Tex261	21766	ENSMUSG00000014748	0	1	1	0	0	0	0	1	0	0	0	1	0	3	1	4
1166	MIMAT0000134	mmu-miR-124-3p	Tfeb	21425	ENSMUSG00000023990	0	1	1	0	0	1	0	0	0	0	0	1	0	3	1	4
1167	MIMAT0000134	mmu-miR-124-3p	Tgfbr3	21814	ENSMUSG00000029287	0	1	1	0	0	0	0	1	0	0	0	1	0	3	1	4
1168	MIMAT0000134	mmu-miR-124-3p	Thop1	50492	ENSMUSG00000004929	0	0	1	1	0	0	0	0	0	0	1	1	0	2	2	4
1169	MIMAT0000134	mmu-miR-124-3p	Tia1	21841	ENSMUSG00000071337	0	1	1	0	0	0	0	1	0	0	0	1	0	3	1	4
1170	MIMAT0000134	mmu-miR-124-3p	Tmco3	234076	ENSMUSG00000038497	0	1	1	0	0	1	0	0	0	0	0	2	0	3	1	4
1171	MIMAT0000134	mmu-miR-124-3p	Tmem178	68027	ENSMUSG00000024245	0	1	1	0	0	0	0	1	0	0	0	1	0	3	1	4
1172	MIMAT0000134	mmu-miR-124-3p	Tmem260	218989	ENSMUSG00000036339	0	1	1	0	0	0	0	1	0	0	0	1	0	3	1	4
1173	MIMAT0000134	mmu-miR-124-3p	Tmem8b	242409	ENSMUSG00000078716	0	1	1	0	0	1	0	0	0	0	0	2	0	3	1	4
1174	MIMAT0000134	mmu-miR-124-3p	Top3a	21975	ENSMUSG00000002814	0	0	1	2	0	1	0	0	0	0	0	1	0	3	1	4
1175	MIMAT0000134	mmu-miR-124-3p	Tpst2	22022	ENSMUSG00000029344	0	1	1	0	1	1	0	0	0	0	0	0	0	4	0	4
1176	MIMAT0000134	mmu-miR-124-3p	Traf3	22031	ENSMUSG00000021277	0	1	3	0	0	1	0	0	0	0	0	1	0	3	1	4
1177	MIMAT0000134	mmu-miR-124-3p	Traf6	22034	ENSMUSG00000027164	0	1	2	0	0	0	0	0	0	0	1	2	0	2	2	4
1178	MIMAT0000134	mmu-miR-124-3p	Trmt6	66926	ENSMUSG00000037376	0	0	1	0	0	0	0	1	0	0	1	1	0	2	2	4
1179	MIMAT0000134	mmu-miR-124-3p	Trp53inp1	60599	ENSMUSG00000028211	0	1	1	0	0	1	0	0	0	0	0	1	0	3	1	4
1180	MIMAT0000134	mmu-miR-124-3p	Tulp3	22158	ENSMUSG00000001521	0	1	1	0	0	0	0	0	0	0	1	1	0	2	2	4
1181	MIMAT0000134	mmu-miR-124-3p	Twist2	13345	ENSMUSG00000007805	0	1	1	0	0	0	0	1	0	0	0	1	0	3	1	4
1182	MIMAT0000134	mmu-miR-124-3p	Twsg1	65960	ENSMUSG00000024098	0	0	2	0	0	1	1	0	0	0	0	1	0	3	1	4
1183	MIMAT0000134	mmu-miR-124-3p	Ubn2	320538	ENSMUSG00000038538	0	1	1	0	0	0	1	2	0	0	0	0	0	4	0	4
1184	MIMAT0000134	mmu-miR-124-3p	Unc119b	106840	ENSMUSG00000046562	0	1	1	0	0	1	1	0	0	0	0	0	0	4	0	4
1185	MIMAT0000134	mmu-miR-124-3p	Upf3b	68134	ENSMUSG00000036572	0	1	1	0	0	1	0	0	0	0	0	1	0	3	1	4
1186	MIMAT0000134	mmu-miR-124-3p	Upp1	22271	ENSMUSG00000020407	0	0	1	1	0	0	0	0	0	0	1	1	0	2	2	4
1187	MIMAT0000134	mmu-miR-124-3p	Usp14	59025	ENSMUSG00000047879	0	1	2	0	0	1	0	1	0	0	0	0	0	4	0	4
1188	MIMAT0000134	mmu-miR-124-3p	Usp38	74841	ENSMUSG00000038250	0	1	2	0	1	1	0	0	0	0	0	0	0	4	0	4
1189	MIMAT0000134	mmu-miR-124-3p	Vim	22352	ENSMUSG00000026728	0	1	1	0	1	0	0	1	0	0	0	0	0	4	0	4
1190	MIMAT0000134	mmu-miR-124-3p	Wasf2	242687	ENSMUSG00000028868	0	1	1	0	0	1	0	0	0	0	0	1	0	3	1	4
1191	MIMAT0000134	mmu-miR-124-3p	Wsb2	59043	ENSMUSG00000029364	0	1	1	0	0	0	0	1	0	0	0	1	0	3	1	4
1192	MIMAT0000134	mmu-miR-124-3p	Xkr8	381560	ENSMUSG00000037752	0	1	1	0	0	1	0	0	0	0	0	1	0	3	1	4
1193	MIMAT0000134	mmu-miR-124-3p	Ypel5	383295	ENSMUSG00000039770	0	0	1	0	0	0	0	1	0	0	1	1	0	2	2	4
1194	MIMAT0000134	mmu-miR-124-3p	Zfp113	56314	ENSMUSG00000037007	0	1	1	0	0	0	0	1	0	0	0	1	0	3	1	4
1195	MIMAT0000134	mmu-miR-124-3p	Zfp148	22661	ENSMUSG00000022811	0	1	1	0	0	0	0	1	0	0	0	1	0	3	1	4
1196	MIMAT0000134	mmu-miR-124-3p	Zfp36l1	12192	ENSMUSG00000021127	0	1	1	0	0	0	0	1	0	0	0	1	0	3	1	4
1197	MIMAT0000134	mmu-miR-124-3p	Zfp503	218820	ENSMUSG00000039081	0	1	1	0	0	1	0	0	0	0	0	1	0	3	1	4
1198	MIMAT0000134	mmu-miR-124-3p	Zfp608	269023	ENSMUSG00000052713	0	1	2	0	0	1	0	0	0	0	0	1	0	3	1	4
1199	MIMAT0000134	mmu-miR-124-3p	Zfp706	68036	ENSMUSG00000062397	0	1	1	0	0	1	0	0	0	0	0	1	0	3	1	4
1200	MIMAT0000134	mmu-miR-124-3p	Zkscan8	93681	ENSMUSG00000063894	0	1	2	0	0	0	0	1	0	0	0	1	0	3	1	4
1201	MIMAT0000140	mmu-miR-128-3p	Acvr1c	269275	ENSMUSG00000026834	0	1	1	0	0	2	1	0	0	0	0	0	0	4	0	4
1202	MIMAT0000140	mmu-miR-128-3p	Adamts10	224697	ENSMUSG00000024299	0	1	1	0	0	0	0	1	0	0	0	1	0	3	1	4
1203	MIMAT0000140	mmu-miR-128-3p	Adcy6	11512	ENSMUSG00000022994	0	1	1	0	0	0	0	1	0	0	0	1	0	3	1	4
1204	MIMAT0000140	mmu-miR-128-3p	Akirin1	68050	ENSMUSG00000023075	0	1	2	0	0	0	1	1	0	0	0	0	0	4	0	4
1205	MIMAT0000140	mmu-miR-128-3p	Amot	27494	ENSMUSG00000041688	0	1	0	0	1	0	0	1	0	0	0	1	0	3	1	4
1206	MIMAT0000140	mmu-miR-128-3p	Ank2	109676	ENSMUSG00000032826	0	1	1	0	0	0	0	0	1	0	0	1	0	3	1	4
1207	MIMAT0000140	mmu-miR-128-3p	Anks1	224650	ENSMUSG00000024219	0	1	1	0	0	2	0	0	1	0	0	0	0	4	0	4
1208	MIMAT0000140	mmu-miR-128-3p	Arid1b	239985	ENSMUSG00000069729	0	1	1	0	0	1	0	0	0	0	0	1	0	3	1	4
1209	MIMAT0000140	mmu-miR-128-3p	Arid2	77044	ENSMUSG00000033237	0	1	1	0	0	0	1	0	0	0	0	1	0	3	1	4
1210	MIMAT0000140	mmu-miR-128-3p	Atp2b1	67972	ENSMUSG00000019943	0	1	1	0	0	0	1	0	0	0	0	1	0	3	1	4
1211	MIMAT0000140	mmu-miR-128-3p	Bahd1	228536	ENSMUSG00000040007	0	1	1	0	0	0	0	1	0	0	0	1	0	3	1	4
1212	MIMAT0000140	mmu-miR-128-3p	Bend4	666938	ENSMUSG00000092060	0	1	2	0	0	1	1	0	0	0	0	0	0	4	0	4
1213	MIMAT0000140	mmu-miR-128-3p	Bmi1	12151	ENSMUSG00000026739	0	1	1	0	1	0	0	0	1	0	0	0	0	4	0	4
1214	MIMAT0000140	mmu-miR-128-3p	Car10	72605	ENSMUSG00000056158	0	1	1	0	1	1	0	0	0	0	0	0	0	4	0	4
1215	MIMAT0000140	mmu-miR-128-3p	Car12	76459	ENSMUSG00000032373	0	1	1	0	0	1	0	0	0	0	0	1	0	3	1	4
1216	MIMAT0000140	mmu-miR-128-3p	Car7	12354	ENSMUSG00000031883	0	1	1	0	0	1	0	0	1	0	0	0	0	4	0	4
1217	MIMAT0000140	mmu-miR-128-3p	Cbx5	12419	ENSMUSG00000009575	0	1	1	0	0	2	1	0	0	0	0	0	0	4	0	4
1218	MIMAT0000140	mmu-miR-128-3p	Cd2ap	12488	ENSMUSG00000061665	0	1	1	0	0	0	0	1	0	0	0	1	0	3	1	4
1219	MIMAT0000140	mmu-miR-128-3p	Cd34	12490	ENSMUSG00000016494	0	1	2	0	1	0	0	0	0	0	0	1	0	3	1	4
1220	MIMAT0000140	mmu-miR-128-3p	Cdc14b	218294	ENSMUSG00000033102	0	1	1	0	0	0	0	1	0	0	0	1	0	3	1	4
1221	MIMAT0000140	mmu-miR-128-3p	Cdk18	18557	ENSMUSG00000026437	0	1	1	0	0	0	0	1	0	0	0	1	0	3	1	4
1222	MIMAT0000140	mmu-miR-128-3p	Chd2	244059	ENSMUSG00000078671	0	1	1	0	0	1	0	0	0	0	0	1	0	3	1	4
1223	MIMAT0000140	mmu-miR-128-3p	Chtf8	214987	ENSMUSG00000046691	0	1	2	0	0	1	0	0	0	0	0	1	0	3	1	4
1224	MIMAT0000140	mmu-miR-128-3p	Cited2	17684	ENSMUSG00000039910	0	1	1	0	1	0	0	0	0	0	0	1	0	3	1	4
1225	MIMAT0000140	mmu-miR-128-3p	Clcn3	12725	ENSMUSG00000004319	0	1	2	0	0	0	2	0	0	0	0	1	0	3	1	4
1226	MIMAT0000140	mmu-miR-128-3p	Cpeb3	208922	ENSMUSG00000039652	0	1	1	0	0	0	1	0	0	0	0	1	0	3	1	4
1227	MIMAT0000140	mmu-miR-128-3p	Creb1	12912	ENSMUSG00000025958	0	1	1	0	0	0	1	0	0	0	0	1	0	3	1	4
1228	MIMAT0000140	mmu-miR-128-3p	Ctdsp2	52468	ENSMUSG00000078429	0	1	2	0	0	0	0	1	0	0	0	1	0	3	1	4
1229	MIMAT0000140	mmu-miR-128-3p	Cyp39a1	56050	ENSMUSG00000023963	0	1	1	0	0	2	0	0	1	0	0	0	0	4	0	4
1230	MIMAT0000140	mmu-miR-128-3p	Dcp1a	75901	ENSMUSG00000021962	0	1	1	0	0	0	0	1	0	0	0	1	0	3	1	4
1231	MIMAT0000140	mmu-miR-128-3p	Dcun1d1	114893	ENSMUSG00000027708	0	1	1	0	0	0	0	1	0	0	0	1	0	3	1	4
1232	MIMAT0000140	mmu-miR-128-3p	Dennd1b	329260	ENSMUSG00000056268	0	1	1	0	0	0	1	0	0	0	0	1	0	3	1	4
1233	MIMAT0000140	mmu-miR-128-3p	Dll4	54485	ENSMUSG00000027314	0	1	1	0	0	0	0	1	1	0	0	0	0	4	0	4
1234	MIMAT0000140	mmu-miR-128-3p	Dock11	75974	ENSMUSG00000031093	0	1	1	0	1	0	0	0	0	0	0	1	0	3	1	4
1235	MIMAT0000140	mmu-miR-128-3p	Dot1l	208266	ENSMUSG00000061589	0	1	1	0	0	1	0	0	0	0	0	1	0	3	1	4
1236	MIMAT0000140	mmu-miR-128-3p	Dpy19l3	233115	ENSMUSG00000043671	0	1	1	0	0	1	0	0	0	0	0	1	0	3	1	4
1237	MIMAT0000140	mmu-miR-128-3p	Dtna	13527	ENSMUSG00000024302	0	1	2	0	0	0	1	0	0	0	0	1	0	3	1	4
1238	MIMAT0000140	mmu-miR-128-3p	E2f7	52679	ENSMUSG00000020185	0	1	1	0	0	0	0	1	0	0	0	1	0	3	1	4
1239	MIMAT0000140	mmu-miR-128-3p	Ebf3	13593	ENSMUSG00000010476	0	1	1	0	0	0	1	0	0	0	0	1	0	3	1	4
1240	MIMAT0000140	mmu-miR-128-3p	Ece2	107522	ENSMUSG00000022842	0	1	1	0	1	2	0	0	0	0	0	0	0	4	0	4
1241	MIMAT0000140	mmu-miR-128-3p	Edem3	66967	ENSMUSG00000043019	0	1	1	0	0	0	0	1	0	0	0	1	0	3	1	4
1242	MIMAT0000140	mmu-miR-128-3p	Efr3a	76740	ENSMUSG00000015002	0	0	1	1	1	0	0	0	0	0	0	1	0	3	1	4
1243	MIMAT0000140	mmu-miR-128-3p	Eml1	68519	ENSMUSG00000058070	0	1	1	0	0	1	0	0	1	0	0	0	0	4	0	4
1244	MIMAT0000140	mmu-miR-128-3p	Ephb2	13844	ENSMUSG00000028664	0	1	1	0	0	1	0	1	0	0	0	0	0	4	0	4
1245	MIMAT0000140	mmu-miR-128-3p	Fam126a	84652	ENSMUSG00000028995	0	1	1	0	1	0	0	0	0	0	0	1	0	3	1	4
1246	MIMAT0000140	mmu-miR-128-3p	Fam155a	270028	ENSMUSG00000079157	0	1	1	0	2	0	0	0	1	0	0	0	0	4	0	4
1247	MIMAT0000140	mmu-miR-128-3p	Fbxw7	50754	ENSMUSG00000028086	0	1	1	0	0	1	0	0	0	0	0	1	0	3	1	4
1248	MIMAT0000140	mmu-miR-128-3p	Fubp3	320267	ENSMUSG00000026843	0	1	1	0	2	0	0	0	0	0	0	1	0	3	1	4
1249	MIMAT0000140	mmu-miR-128-3p	Gabra6	14399	ENSMUSG00000020428	0	1	1	0	0	1	0	0	1	0	0	0	0	4	0	4
1250	MIMAT0000140	mmu-miR-128-3p	Gatad2a	234366	ENSMUSG00000036180	0	1	1	0	0	0	0	0	1	0	0	1	0	3	1	4
1251	MIMAT0000140	mmu-miR-128-3p	Gm608	207806	ENSMUSG00000068284	0	1	2	0	0	0	1	1	0	0	0	0	0	4	0	4
1252	MIMAT0000140	mmu-miR-128-3p	Gosr2	56494	ENSMUSG00000020946	0	1	1	0	0	0	0	1	0	0	0	1	0	3	1	4
1253	MIMAT0000140	mmu-miR-128-3p	Gpd2	14571	ENSMUSG00000026827	0	1	1	0	0	1	0	0	0	0	0	1	0	3	1	4
1254	MIMAT0000140	mmu-miR-128-3p	Gpr126	215798	ENSMUSG00000039116	0	1	1	0	0	0	1	1	0	0	0	0	0	4	0	4
1255	MIMAT0000140	mmu-miR-128-3p	Gpr149	229357	ENSMUSG00000043441	0	1	1	0	1	1	0	0	0	0	0	0	0	4	0	4
1256	MIMAT0000140	mmu-miR-128-3p	Gtf2a2	235459	ENSMUSG00000033543	0	1	1	0	0	0	0	0	1	0	0	1	0	3	1	4
1257	MIMAT0000140	mmu-miR-128-3p	Hapln1	12950	ENSMUSG00000021613	0	1	1	0	0	1	1	0	0	0	0	0	0	4	0	4
1258	MIMAT0000140	mmu-miR-128-3p	Hic1	15248	ENSMUSG00000043099	0	1	1	0	1	1	0	0	0	0	0	0	0	4	0	4
1259	MIMAT0000140	mmu-miR-128-3p	Hip1	215114	ENSMUSG00000039959	0	1	1	0	0	0	0	1	0	0	0	1	0	3	1	4
1260	MIMAT0000140	mmu-miR-128-3p	Hoxa5	15402	ENSMUSG00000038253	0	1	2	0	0	1	0	0	0	0	0	1	0	3	1	4
1261	MIMAT0000140	mmu-miR-128-3p	Iffo2	212632	ENSMUSG00000041025	0	1	2	0	0	1	0	0	0	0	0	1	0	3	1	4
1262	MIMAT0000140	mmu-miR-128-3p	Iglon5	210094	ENSMUSG00000013367	0	1	1	0	0	1	0	0	1	0	0	0	0	4	0	4
1263	MIMAT0000140	mmu-miR-128-3p	Jhdm1d	338523	ENSMUSG00000042599	0	1	1	0	1	0	1	0	0	0	0	0	0	4	0	4
1264	MIMAT0000140	mmu-miR-128-3p	Kat7	217127	ENSMUSG00000038909	0	1	1	0	1	0	0	0	0	0	0	1	0	3	1	4
1265	MIMAT0000140	mmu-miR-128-3p	Kpna3	16648	ENSMUSG00000021929	0	1	2	0	0	0	1	0	0	0	0	1	0	3	1	4
1266	MIMAT0000140	mmu-miR-128-3p	Lifr	16880	ENSMUSG00000054263	0	1	1	0	0	0	0	0	0	0	1	1	0	2	2	4
1267	MIMAT0000140	mmu-miR-128-3p	Limk1	16885	ENSMUSG00000029674	0	1	1	0	0	1	0	0	0	0	0	1	0	3	1	4
1268	MIMAT0000140	mmu-miR-128-3p	Lmbr1l	74775	ENSMUSG00000022999	0	1	1	1	0	0	0	0	0	0	0	1	0	3	1	4
1269	MIMAT0000140	mmu-miR-128-3p	Lpar6	67168	ENSMUSG00000033446	0	1	1	0	0	0	0	1	0	0	0	1	0	3	1	4
1270	MIMAT0000140	mmu-miR-128-3p	Lsm12	268490	ENSMUSG00000020922	0	1	1	0	0	0	0	1	0	0	0	1	0	3	1	4
1271	MIMAT0000140	mmu-miR-128-3p	Ltbp1	268977	ENSMUSG00000001870	0	1	1	0	0	1	0	0	0	0	0	1	0	3	1	4
1272	MIMAT0000140	mmu-miR-128-3p	Magi3	99470	ENSMUSG00000052539	0	1	1	0	0	1	0	0	0	0	0	1	0	3	1	4
1273	MIMAT0000140	mmu-miR-128-3p	Map2k4	26398	ENSMUSG00000033352	0	1	2	0	0	0	1	0	0	0	0	1	0	3	1	4
1274	MIMAT0000140	mmu-miR-128-3p	Map3k12	26404	ENSMUSG00000023050	0	1	1	0	0	0	0	1	0	0	0	1	0	3	1	4
1275	MIMAT0000140	mmu-miR-128-3p	Map3k2	26405	ENSMUSG00000024383	0	1	1	0	0	0	1	0	0	0	0	1	0	3	1	4
1276	MIMAT0000140	mmu-miR-128-3p	Mapkapk3	102626	ENSMUSG00000032577	0	1	1	0	0	0	0	1	1	0	0	0	0	4	0	4
1277	MIMAT0000140	mmu-miR-128-3p	Matn3	17182	ENSMUSG00000020583	0	1	1	0	0	1	0	0	1	0	0	0	0	4	0	4
1278	MIMAT0000140	mmu-miR-128-3p	Mcf2l	17207	ENSMUSG00000031442	0	1	1	0	2	0	0	1	0	0	0	0	0	4	0	4
1279	MIMAT0000140	mmu-miR-128-3p	Med13l	76199	ENSMUSG00000018076	0	1	1	0	0	0	0	1	0	0	0	1	0	3	1	4
1280	MIMAT0000140	mmu-miR-128-3p	Mepce	231803	ENSMUSG00000029726	0	1	1	0	0	0	0	1	0	0	0	1	0	3	1	4
1281	MIMAT0000140	mmu-miR-128-3p	Met	17295	ENSMUSG00000009376	0	1	1	0	0	1	0	0	0	0	0	1	0	3	1	4
1282	MIMAT0000140	mmu-miR-128-3p	Mier2	70427	ENSMUSG00000042570	0	1	1	1	0	0	0	0	0	0	0	1	0	3	1	4
1283	MIMAT0000140	mmu-miR-128-3p	Mier3	218613	ENSMUSG00000032727	0	1	1	0	0	0	0	1	0	0	0	1	0	3	1	4
1284	MIMAT0000140	mmu-miR-128-3p	Mknk2	17347	ENSMUSG00000020190	0	1	2	0	0	1	0	0	0	0	0	1	0	3	1	4
1285	MIMAT0000140	mmu-miR-128-3p	Mll1	214162	ENSMUSG00000002028	0	1	3	0	0	0	1	1	0	0	0	0	0	4	0	4
1286	MIMAT0000140	mmu-miR-128-3p	Mob1b	68473	ENSMUSG00000006262	0	1	2	0	0	0	1	1	0	0	0	0	0	4	0	4
1287	MIMAT0000140	mmu-miR-128-3p	Msi2	76626	ENSMUSG00000069769	0	1	2	0	0	1	0	0	0	0	0	1	0	3	1	4
1288	MIMAT0000140	mmu-miR-128-3p	Mtdh	67154	ENSMUSG00000022255	0	1	1	0	0	1	0	0	0	0	0	1	0	3	1	4
1289	MIMAT0000140	mmu-miR-128-3p	Myt1	17932	ENSMUSG00000010505	0	1	1	0	0	1	0	2	0	0	0	0	0	4	0	4
1290	MIMAT0000140	mmu-miR-128-3p	Ndst1	15531	ENSMUSG00000054008	0	1	2	0	0	0	0	2	0	0	0	1	0	3	1	4
1291	MIMAT0000140	mmu-miR-128-3p	Nfat5	54446	ENSMUSG00000003847	0	1	1	0	0	0	0	1	0	0	0	1	0	3	1	4
1292	MIMAT0000140	mmu-miR-128-3p	Nfib	18028	ENSMUSG00000008575	0	1	2	0	0	0	2	0	0	0	0	1	0	3	1	4
1293	MIMAT0000140	mmu-miR-128-3p	Nfx1	74164	ENSMUSG00000028423	0	0	0	2	1	1	0	0	1	0	0	0	0	4	0	4
1294	MIMAT0000140	mmu-miR-128-3p	Ngfr	18053	ENSMUSG00000000120	0	1	1	0	0	1	0	0	1	0	0	0	0	4	0	4
1295	MIMAT0000140	mmu-miR-128-3p	Nipal4	214112	ENSMUSG00000020411	0	1	1	0	0	1	0	1	0	0	0	0	0	4	0	4
1296	MIMAT0000140	mmu-miR-128-3p	Nptx1	18164	ENSMUSG00000025582	0	1	1	0	0	0	0	1	0	0	0	1	0	3	1	4
1297	MIMAT0000140	mmu-miR-128-3p	Nr2f6	13864	ENSMUSG00000002393	0	1	1	0	0	0	0	1	0	0	0	1	0	3	1	4
1298	MIMAT0000140	mmu-miR-128-3p	Nrip1	268903	ENSMUSG00000048490	0	1	1	0	1	0	0	0	0	0	0	1	0	3	1	4
1299	MIMAT0000140	mmu-miR-128-3p	Orc5	26429	ENSMUSG00000029012	0	1	1	0	1	0	0	0	1	0	0	0	0	4	0	4
1300	MIMAT0000140	mmu-miR-128-3p	Osbpl2	228983	ENSMUSG00000039050	0	1	0	1	0	1	0	0	0	0	0	1	0	3	1	4
1301	MIMAT0000140	mmu-miR-128-3p	Ostf1	20409	ENSMUSG00000024725	0	1	0	1	0	0	0	0	1	0	0	1	0	3	1	4
1302	MIMAT0000140	mmu-miR-128-3p	Pax9	18511	ENSMUSG00000001497	0	1	1	0	1	0	0	0	1	0	0	0	0	4	0	4
1303	MIMAT0000140	mmu-miR-128-3p	Pde8b	218461	ENSMUSG00000021684	0	1	1	0	1	1	0	0	0	0	0	0	0	4	0	4
1304	MIMAT0000140	mmu-miR-128-3p	Pdhx	27402	ENSMUSG00000010914	0	0	1	0	0	1	0	0	1	0	0	1	0	3	1	4
1305	MIMAT0000140	mmu-miR-128-3p	Pdpk1	18607	ENSMUSG00000024122	0	1	2	0	0	0	1	0	0	0	0	1	0	3	1	4
1306	MIMAT0000140	mmu-miR-128-3p	Pds5b	100710	ENSMUSG00000034021	0	1	1	0	0	1	0	0	0	0	0	1	0	3	1	4
1307	MIMAT0000140	mmu-miR-128-3p	Peli2	93834	ENSMUSG00000021846	0	1	1	0	0	1	0	0	0	0	0	1	0	3	1	4
1308	MIMAT0000140	mmu-miR-128-3p	Phb	18673	ENSMUSG00000038845	0	1	1	0	0	1	0	0	1	0	0	0	0	4	0	4
1309	MIMAT0000140	mmu-miR-128-3p	Plagl2	54711	ENSMUSG00000051413	0	1	1	0	0	1	0	1	0	0	0	0	0	4	0	4
1310	MIMAT0000140	mmu-miR-128-3p	Plekhh1	211945	ENSMUSG00000060716	0	1	1	0	0	1	0	0	0	0	0	1	0	3	1	4
1311	MIMAT0000140	mmu-miR-128-3p	Plk2	20620	ENSMUSG00000021701	0	1	3	0	0	1	0	0	0	0	0	1	0	3	1	4
1312	MIMAT0000140	mmu-miR-128-3p	Ppig	228005	ENSMUSG00000042133	0	1	1	0	0	1	0	0	0	0	0	1	0	3	1	4
1313	MIMAT0000140	mmu-miR-128-3p	Ppm1e	320472	ENSMUSG00000046442	0	1	2	0	0	1	1	0	0	0	0	0	0	4	0	4
1314	MIMAT0000140	mmu-miR-128-3p	Ppp4c	56420	ENSMUSG00000030697	0	1	1	1	0	0	0	0	1	0	0	0	0	4	0	4
1315	MIMAT0000140	mmu-miR-128-3p	Ptpn9	56294	ENSMUSG00000032290	0	1	1	0	0	1	0	0	0	0	0	1	0	3	1	4
1316	MIMAT0000140	mmu-miR-128-3p	Pxmp2	19301	ENSMUSG00000029499	0	1	0	1	1	1	0	0	0	0	0	0	0	4	0	4
1317	MIMAT0000140	mmu-miR-128-3p	Qk	19317	ENSMUSG00000062078	0	1	3	0	0	0	2	0	0	0	0	1	0	3	1	4
1318	MIMAT0000140	mmu-miR-128-3p	Rad54l2	81000	ENSMUSG00000040661	0	1	1	0	0	0	0	1	0	0	0	1	0	3	1	4
1319	MIMAT0000140	mmu-miR-128-3p	Rap1b	215449	ENSMUSG00000052681	0	1	1	0	1	0	0	0	1	0	0	0	0	4	0	4
1320	MIMAT0000140	mmu-miR-128-3p	Rbm33	381626	ENSMUSG00000048271	0	1	1	0	0	0	1	0	0	0	0	1	0	3	1	4
1321	MIMAT0000140	mmu-miR-128-3p	Rcor3	214742	ENSMUSG00000037395	0	1	0	0	0	2	0	0	1	0	0	1	0	3	1	4
1322	MIMAT0000140	mmu-miR-128-3p	Rere	68703	ENSMUSG00000039852	0	1	1	0	0	1	0	0	0	0	0	1	0	3	1	4
1323	MIMAT0000140	mmu-miR-128-3p	Rictor	78757	ENSMUSG00000050310	0	1	1	0	0	0	0	1	0	0	0	1	0	3	1	4
1324	MIMAT0000140	mmu-miR-128-3p	Rnf139	75841	ENSMUSG00000037075	0	1	1	0	0	0	0	1	0	0	0	1	0	3	1	4
1325	MIMAT0000140	mmu-miR-128-3p	Rnf144a	108089	ENSMUSG00000020642	0	1	1	0	0	2	0	0	1	0	0	0	0	4	0	4
1326	MIMAT0000140	mmu-miR-128-3p	Rngtt	24018	ENSMUSG00000028274	0	1	1	0	0	2	0	1	0	0	0	0	0	4	0	4
1327	MIMAT0000140	mmu-miR-128-3p	Rsbn1	229675	ENSMUSG00000044098	0	1	2	0	0	0	0	1	0	0	0	1	0	3	1	4
1328	MIMAT0000140	mmu-miR-128-3p	Rsbn1l	242860	ENSMUSG00000039968	0	1	1	0	0	1	0	0	0	0	0	1	0	3	1	4
1329	MIMAT0000140	mmu-miR-128-3p	Sall4	99377	ENSMUSG00000027547	0	1	1	0	0	1	0	0	1	0	0	0	0	4	0	4
1330	MIMAT0000140	mmu-miR-128-3p	Samd12	320679	ENSMUSG00000058656	0	1	1	0	1	1	0	0	0	0	0	0	0	4	0	4
1331	MIMAT0000140	mmu-miR-128-3p	Scai	320271	ENSMUSG00000035236	0	1	1	0	0	1	1	0	0	0	0	0	0	4	0	4
1332	MIMAT0000140	mmu-miR-128-3p	Sema6a	20358	ENSMUSG00000019647	0	1	1	0	0	0	1	0	0	0	0	1	0	3	1	4
1333	MIMAT0000140	mmu-miR-128-3p	Sertad2	58172	ENSMUSG00000049800	0	1	2	0	0	1	0	0	0	0	0	1	0	3	1	4
1334	MIMAT0000140	mmu-miR-128-3p	Sirt1	93759	ENSMUSG00000020063	0	1	1	0	0	1	0	0	0	0	0	1	0	3	1	4
1335	MIMAT0000140	mmu-miR-128-3p	Slc39a13	68427	ENSMUSG00000002105	0	0	1	1	0	1	0	0	1	0	0	0	0	4	0	4
1336	MIMAT0000140	mmu-miR-128-3p	Slc6a1	232333	ENSMUSG00000030310	0	1	4	0	0	1	1	0	0	0	0	0	0	4	0	4
1337	MIMAT0000140	mmu-miR-128-3p	Smarca2	67155	ENSMUSG00000024921	0	1	1	0	1	0	0	1	0	0	0	0	0	4	0	4
1338	MIMAT0000140	mmu-miR-128-3p	Soga1	320706	ENSMUSG00000055485	0	0	1	0	0	1	1	0	0	0	0	1	0	3	1	4
1339	MIMAT0000140	mmu-miR-128-3p	Sos1	20662	ENSMUSG00000024241	0	1	3	0	0	0	1	0	0	0	0	1	0	3	1	4
1340	MIMAT0000140	mmu-miR-128-3p	Spty2d1	101685	ENSMUSG00000049516	0	1	1	0	0	1	0	0	0	0	0	1	0	3	1	4
1341	MIMAT0000140	mmu-miR-128-3p	Srl	106393	ENSMUSG00000022519	0	1	1	0	0	0	0	1	0	0	0	1	0	3	1	4
1342	MIMAT0000140	mmu-miR-128-3p	Ss18	268996	ENSMUSG00000037013	0	1	1	0	0	0	1	0	0	0	0	1	0	3	1	4
1343	MIMAT0000140	mmu-miR-128-3p	Stag1	20842	ENSMUSG00000037286	0	1	1	0	0	0	0	1	0	0	0	1	0	3	1	4
1344	MIMAT0000140	mmu-miR-128-3p	Stk24	223255	ENSMUSG00000063410	0	1	1	0	1	0	0	0	0	0	0	1	0	3	1	4
1345	MIMAT0000140	mmu-miR-128-3p	Stk35	67333	ENSMUSG00000037885	0	1	1	0	0	0	0	1	0	0	0	1	0	3	1	4
1346	MIMAT0000140	mmu-miR-128-3p	Stox2	71069	ENSMUSG00000038143	0	1	1	0	0	3	0	1	0	0	0	0	0	4	0	4
1347	MIMAT0000140	mmu-miR-128-3p	Strn4	97387	ENSMUSG00000030374	0	1	1	0	0	1	0	0	0	0	0	1	0	3	1	4
1348	MIMAT0000140	mmu-miR-128-3p	Tia1	21841	ENSMUSG00000071337	0	1	1	1	0	0	0	0	0	0	0	1	0	3	1	4
1349	MIMAT0000140	mmu-miR-128-3p	Tial1	21843	ENSMUSG00000030846	0	1	1	0	1	0	0	1	0	0	0	0	0	4	0	4
1350	MIMAT0000140	mmu-miR-128-3p	Tlk2	24086	ENSMUSG00000020694	0	1	1	0	0	0	0	1	0	0	0	1	0	3	1	4
1351	MIMAT0000140	mmu-miR-128-3p	Tmcc1	330401	ENSMUSG00000030126	0	1	1	0	0	0	1	0	0	0	0	1	0	3	1	4
1352	MIMAT0000140	mmu-miR-128-3p	Tmem240	381582	ENSMUSG00000084845	0	1	1	0	0	1	0	0	1	0	0	0	0	4	0	4
1353	MIMAT0000140	mmu-miR-128-3p	Tmem9b	56786	ENSMUSG00000031021	0	1	0	0	1	0	0	0	1	0	0	1	0	3	1	4
1354	MIMAT0000140	mmu-miR-128-3p	Tmub1	64295	ENSMUSG00000028958	0	1	1	0	0	0	0	1	0	0	0	1	0	3	1	4
1355	MIMAT0000140	mmu-miR-128-3p	Tmx1	72736	ENSMUSG00000021072	0	1	1	0	1	0	0	1	0	0	0	0	0	4	0	4
1356	MIMAT0000140	mmu-miR-128-3p	Trappc8	75964	ENSMUSG00000033382	0	1	1	0	0	0	1	0	0	0	0	1	0	3	1	4
1357	MIMAT0000140	mmu-miR-128-3p	Trove2	20822	ENSMUSG00000018199	0	1	1	0	0	0	1	1	0	0	0	0	0	4	0	4
1358	MIMAT0000140	mmu-miR-128-3p	Ugt8a	22239	ENSMUSG00000032854	0	1	1	0	2	1	0	0	0	0	0	0	0	4	0	4
1359	MIMAT0000140	mmu-miR-128-3p	Ulk1	22241	ENSMUSG00000029512	0	1	1	0	0	1	0	0	0	0	0	1	0	3	1	4
1360	MIMAT0000140	mmu-miR-128-3p	Unc13c	208898	ENSMUSG00000062151	0	0	1	0	1	1	0	0	1	0	0	0	0	4	0	4
1361	MIMAT0000140	mmu-miR-128-3p	Usp49	224836	ENSMUSG00000090115	0	0	1	0	2	1	0	0	0	0	0	1	0	3	1	4
1362	MIMAT0000140	mmu-miR-128-3p	Vangl1	229658	ENSMUSG00000027860	0	1	1	0	0	1	0	0	0	0	0	1	0	3	1	4
1363	MIMAT0000140	mmu-miR-128-3p	Vangl2	93840	ENSMUSG00000026556	0	1	0	0	0	1	0	0	1	0	0	1	0	3	1	4
1364	MIMAT0000140	mmu-miR-128-3p	Vapb	56491	ENSMUSG00000054455	0	1	1	0	0	0	0	1	0	0	0	1	0	3	1	4
1365	MIMAT0000140	mmu-miR-128-3p	Vegfc	22341	ENSMUSG00000031520	0	1	1	0	1	0	0	1	0	0	0	0	0	4	0	4
1366	MIMAT0000140	mmu-miR-128-3p	Vps4b	20479	ENSMUSG00000009907	0	1	1	0	0	1	0	0	0	0	0	1	0	3	1	4
1367	MIMAT0000140	mmu-miR-128-3p	Wbp1l	226178	ENSMUSG00000047731	0	1	1	0	0	1	0	0	0	0	0	1	0	3	1	4
1368	MIMAT0000140	mmu-miR-128-3p	Wdtc1	230796	ENSMUSG00000037622	0	1	1	0	0	0	0	1	0	0	0	1	0	3	1	4
1369	MIMAT0000140	mmu-miR-128-3p	Wipf2	68524	ENSMUSG00000038013	0	1	1	0	0	0	0	2	0	0	0	1	0	3	1	4
1370	MIMAT0000140	mmu-miR-128-3p	Wnk1	232341	ENSMUSG00000045962	0	1	1	0	1	1	0	0	0	0	0	0	0	4	0	4
1371	MIMAT0000140	mmu-miR-128-3p	Wsb1	78889	ENSMUSG00000017677	0	1	1	0	0	1	0	0	0	0	0	1	0	3	1	4
1372	MIMAT0000140	mmu-miR-128-3p	Xirp2	241431	ENSMUSG00000027022	0	1	0	0	1	1	0	0	0	0	0	1	0	3	1	4
1373	MIMAT0000140	mmu-miR-128-3p	Zadh2	225791	ENSMUSG00000049090	0	1	1	0	0	0	0	1	0	0	0	1	0	3	1	4
1374	MIMAT0000140	mmu-miR-128-3p	Zbtb34	241311	ENSMUSG00000068966	0	1	1	0	0	0	1	0	0	0	0	1	0	3	1	4
1375	MIMAT0000140	mmu-miR-128-3p	Zdhhc17	320150	ENSMUSG00000035798	0	1	1	0	0	0	0	1	0	0	0	1	0	3	1	4
1376	MIMAT0000140	mmu-miR-128-3p	Zfhx4	80892	ENSMUSG00000025255	0	1	1	0	0	0	0	1	0	0	0	1	0	3	1	4
1377	MIMAT0000140	mmu-miR-128-3p	Zfp608	269023	ENSMUSG00000052713	0	1	1	0	0	0	0	1	0	0	0	1	0	3	1	4
1378	MIMAT0000140	mmu-miR-128-3p	Zfp704	170753	ENSMUSG00000040209	0	1	1	0	0	1	1	0	0	0	0	0	0	4	0	4
1379	MIMAT0000140	mmu-miR-128-3p	Zhx1	22770	ENSMUSG00000022361	0	1	1	0	0	1	0	1	0	0	0	0	0	4	0	4
1380	MIMAT0000140	mmu-miR-128-3p	Zzz3	108946	ENSMUSG00000039068	0	1	1	0	0	0	1	0	0	0	0	1	0	3	1	4
1381	MIMAT0000213	mmu-miR-184-3p	Hand2	15111	ENSMUSG00000038193	0	1	0	0	1	0	0	1	1	0	0	0	0	4	0	4
1382	MIMAT0000213	mmu-miR-184-3p	Sidt2	214597	ENSMUSG00000034908	0	1	0	0	1	0	0	1	1	0	0	0	0	4	0	4
1383	MIMAT0000539	mmu-miR-92a-3p	1810055G02Rik	72056	ENSMUSG00000035372	0	0	1	0	0	1	0	0	1	0	0	1	0	3	1	4
1384	MIMAT0000539	mmu-miR-92a-3p	Aars	234734	ENSMUSG00000031960	0	1	1	0	0	0	0	1	0	0	0	1	0	3	1	4
1385	MIMAT0000539	mmu-miR-92a-3p	Acbd3	170760	ENSMUSG00000026499	0	1	0	0	1	0	0	1	0	0	0	1	0	3	1	4
1386	MIMAT0000539	mmu-miR-92a-3p	Actl11	67722	ENSMUSG00000066368	0	1	1	1	1	0	0	0	0	0	0	0	0	4	0	4
1387	MIMAT0000539	mmu-miR-92a-3p	Adamtsl1	77739	ENSMUSG00000066113	0	1	1	0	0	1	0	0	0	0	0	1	0	3	1	4
1388	MIMAT0000539	mmu-miR-92a-3p	Adcy3	104111	ENSMUSG00000020654	0	1	1	0	0	1	0	0	1	0	0	0	0	4	0	4
1389	MIMAT0000539	mmu-miR-92a-3p	Aff4	93736	ENSMUSG00000049470	0	1	1	0	0	0	1	0	0	0	0	1	0	3	1	4
1390	MIMAT0000539	mmu-miR-92a-3p	Ago3	214150	ENSMUSG00000028842	0	1	1	0	0	0	1	0	0	0	0	1	0	3	1	4
1391	MIMAT0000539	mmu-miR-92a-3p	Ankib1	70797	ENSMUSG00000040351	0	1	1	0	0	0	1	0	0	0	0	1	0	3	1	4
1392	MIMAT0000539	mmu-miR-92a-3p	Ankra2	68558	ENSMUSG00000021661	0	1	1	0	1	0	0	0	0	0	0	1	0	3	1	4
1393	MIMAT0000539	mmu-miR-92a-3p	Asxl2	75302	ENSMUSG00000037486	0	1	2	0	0	1	0	0	0	0	0	1	0	3	1	4
1394	MIMAT0000539	mmu-miR-92a-3p	Atp2a2	11938	ENSMUSG00000029467	0	0	1	0	1	0	0	0	1	0	0	1	0	3	1	4
1395	MIMAT0000539	mmu-miR-92a-3p	Atxn7	246103	ENSMUSG00000021738	0	1	1	0	0	0	1	1	0	0	0	0	0	4	0	4
1396	MIMAT0000539	mmu-miR-92a-3p	Bach1	12013	ENSMUSG00000025612	0	1	1	0	0	0	1	0	0	0	0	1	0	3	1	4
1397	MIMAT0000539	mmu-miR-92a-3p	Bahcc1	268515	ENSMUSG00000039741	0	1	1	0	0	1	0	1	0	0	0	0	0	4	0	4
1398	MIMAT0000539	mmu-miR-92a-3p	BC030336	233812	ENSMUSG00000046096	0	1	2	0	1	0	1	0	0	0	0	0	0	4	0	4
1399	MIMAT0000539	mmu-miR-92a-3p	Bcl11a	14025	ENSMUSG00000000861	0	1	0	0	1	1	1	0	0	0	0	0	0	4	0	4
1400	MIMAT0000539	mmu-miR-92a-3p	Brms1l	52592	ENSMUSG00000012076	0	0	1	0	0	0	1	0	1	0	0	1	0	3	1	4
1401	MIMAT0000539	mmu-miR-92a-3p	Bsn	12217	ENSMUSG00000032589	0	1	1	0	0	0	1	1	0	0	0	0	0	4	0	4
1402	MIMAT0000539	mmu-miR-92a-3p	C030046E11Rik	226089	ENSMUSG00000038658	0	1	2	0	4	0	1	0	0	0	0	0	0	4	0	4
1403	MIMAT0000539	mmu-miR-92a-3p	Cacna1i	239556	ENSMUSG00000022416	0	1	1	0	1	0	0	1	0	0	0	0	0	4	0	4
1404	MIMAT0000539	mmu-miR-92a-3p	Cacna2d1	12293	ENSMUSG00000040118	0	1	1	0	0	0	1	0	0	0	0	1	0	3	1	4
1405	MIMAT0000539	mmu-miR-92a-3p	Cadm2	239857	ENSMUSG00000064115	0	1	3	0	0	1	1	0	0	0	0	0	0	4	0	4
1406	MIMAT0000539	mmu-miR-92a-3p	Cd200r1	57781	ENSMUSG00000022667	0	1	0	0	2	0	0	0	1	0	0	1	0	3	1	4
1407	MIMAT0000539	mmu-miR-92a-3p	Cdh10	320873	ENSMUSG00000022321	0	0	1	0	1	0	0	1	1	0	0	0	0	4	0	4
1408	MIMAT0000539	mmu-miR-92a-3p	Cdkn1c	12577	ENSMUSG00000037664	0	1	1	0	1	0	0	0	1	0	0	0	0	4	0	4
1409	MIMAT0000539	mmu-miR-92a-3p	Cfl2	12632	ENSMUSG00000062929	0	1	1	0	0	0	1	0	0	0	0	1	0	3	1	4
1410	MIMAT0000539	mmu-miR-92a-3p	Chd9	109151	ENSMUSG00000056608	0	1	1	0	0	0	1	0	0	0	0	1	0	3	1	4
1411	MIMAT0000539	mmu-miR-92a-3p	Clk3	102414	ENSMUSG00000032316	0	0	1	1	0	0	0	1	0	0	0	1	0	3	1	4
1412	MIMAT0000539	mmu-miR-92a-3p	Cnep1r1	382030	ENSMUSG00000036810	0	0	1	0	4	1	0	0	1	0	0	0	0	4	0	4
1413	MIMAT0000539	mmu-miR-92a-3p	Cog3	338337	ENSMUSG00000034893	0	1	1	0	0	1	0	0	0	0	0	1	0	3	1	4
1414	MIMAT0000539	mmu-miR-92a-3p	Col1a2	12843	ENSMUSG00000029661	0	1	1	0	0	1	0	0	1	0	0	0	0	4	0	4
1415	MIMAT0000539	mmu-miR-92a-3p	Col27a1	373864	ENSMUSG00000045672	0	1	1	0	1	1	0	0	0	0	0	0	0	4	0	4
1416	MIMAT0000539	mmu-miR-92a-3p	Cpeb1	12877	ENSMUSG00000025586	0	1	1	0	0	0	0	0	0	0	1	1	0	2	2	4
1417	MIMAT0000539	mmu-miR-92a-3p	Cpsf6	432508	ENSMUSG00000055531	0	1	1	0	0	0	1	0	0	0	0	1	0	3	1	4
1418	MIMAT0000539	mmu-miR-92a-3p	Creb3l2	208647	ENSMUSG00000038648	0	1	1	0	0	0	0	1	0	0	0	1	0	3	1	4
1419	MIMAT0000539	mmu-miR-92a-3p	Crem	12916	ENSMUSG00000063889	0	1	1	0	0	0	1	0	0	0	0	1	0	3	1	4
1420	MIMAT0000539	mmu-miR-92a-3p	Cxxc5	67393	ENSMUSG00000046668	0	1	1	0	0	0	0	1	0	0	0	1	0	3	1	4
1421	MIMAT0000539	mmu-miR-92a-3p	D1Ertd622e	52392	ENSMUSG00000044768	0	0	1	0	1	0	0	0	1	0	0	1	0	3	1	4
1422	MIMAT0000539	mmu-miR-92a-3p	Daam1	208846	ENSMUSG00000034574	0	1	1	0	0	1	0	0	0	0	0	1	0	3	1	4
1423	MIMAT0000539	mmu-miR-92a-3p	Dbt	13171	ENSMUSG00000000340	0	1	1	0	1	0	0	0	0	0	0	1	0	3	1	4
1424	MIMAT0000539	mmu-miR-92a-3p	Ddc	13195	ENSMUSG00000020182	0	1	0	0	1	1	0	0	0	0	0	1	0	3	1	4
1425	MIMAT0000539	mmu-miR-92a-3p	Dock9	105445	ENSMUSG00000025558	0	1	1	0	2	2	0	0	0	0	0	0	0	4	0	4
1426	MIMAT0000539	mmu-miR-92a-3p	Dscaml1	114873	ENSMUSG00000032087	0	0	1	0	1	0	0	1	1	0	0	0	0	4	0	4
1427	MIMAT0000539	mmu-miR-92a-3p	Dtx2	74198	ENSMUSG00000004947	0	1	1	0	0	1	0	0	0	0	0	1	0	3	1	4
1428	MIMAT0000539	mmu-miR-92a-3p	Dus2l	66369	ENSMUSG00000031901	0	1	1	0	1	0	0	1	0	0	0	0	0	4	0	4
1429	MIMAT0000539	mmu-miR-92a-3p	E2f3	13557	ENSMUSG00000016477	0	1	1	0	0	0	1	0	0	0	0	1	0	3	1	4
1430	MIMAT0000539	mmu-miR-92a-3p	Eif4g2	13690	ENSMUSG00000005610	0	1	1	0	0	0	1	0	0	0	0	1	0	3	1	4
1431	MIMAT0000539	mmu-miR-92a-3p	Ezh2	14056	ENSMUSG00000029687	0	0	1	0	0	1	0	0	0	0	1	1	0	2	2	4
1432	MIMAT0000539	mmu-miR-92a-3p	Fam160b1	226252	ENSMUSG00000033478	0	1	1	0	0	1	0	0	0	0	0	1	0	3	1	4
1433	MIMAT0000539	mmu-miR-92a-3p	Fbn1	14118	ENSMUSG00000027204	0	1	1	0	1	1	0	0	0	0	0	0	0	4	0	4
1434	MIMAT0000539	mmu-miR-92a-3p	Fbxo33	70611	ENSMUSG00000035329	0	1	1	0	0	0	1	0	0	0	0	1	0	3	1	4
1435	MIMAT0000539	mmu-miR-92a-3p	Fhl2	14200	ENSMUSG00000008136	0	1	1	0	0	1	0	0	0	0	0	1	0	3	1	4
1436	MIMAT0000539	mmu-miR-92a-3p	Fkbp1a	14225	ENSMUSG00000032966	0	1	1	0	0	2	0	0	0	0	0	1	0	3	1	4
1437	MIMAT0000539	mmu-miR-92a-3p	Fmn2	54418	ENSMUSG00000028354	0	1	1	0	0	1	0	0	1	0	0	0	0	4	0	4
1438	MIMAT0000539	mmu-miR-92a-3p	Fnip2	329679	ENSMUSG00000061175	0	1	1	0	0	1	0	0	0	0	0	1	0	3	1	4
1439	MIMAT0000539	mmu-miR-92a-3p	Fosl2	14284	ENSMUSG00000029135	0	1	1	0	0	1	0	0	0	0	0	1	0	3	1	4
1440	MIMAT0000539	mmu-miR-92a-3p	Foxp2	114142	ENSMUSG00000029563	0	1	1	0	1	0	0	1	0	0	0	0	0	4	0	4
1441	MIMAT0000539	mmu-miR-92a-3p	Fry	320365	ENSMUSG00000056602	0	1	1	0	1	1	0	0	0	0	0	0	0	4	0	4
1442	MIMAT0000539	mmu-miR-92a-3p	Fubp1	51886	ENSMUSG00000028034	0	1	2	0	1	0	1	0	0	0	0	0	0	4	0	4
1443	MIMAT0000539	mmu-miR-92a-3p	Fzd10	93897	ENSMUSG00000081683	0	1	1	0	0	1	0	0	1	0	0	0	0	4	0	4
1444	MIMAT0000539	mmu-miR-92a-3p	Glce	93683	ENSMUSG00000032252	0	1	1	0	0	1	0	0	0	0	0	1	0	3	1	4
1445	MIMAT0000539	mmu-miR-92a-3p	Glra1	14654	ENSMUSG00000000263	0	1	0	1	0	2	0	0	1	0	0	0	0	4	0	4
1446	MIMAT0000539	mmu-miR-92a-3p	Gpbp1l1	77110	ENSMUSG00000034042	0	1	1	0	1	0	0	0	1	0	0	0	0	4	0	4
1447	MIMAT0000539	mmu-miR-92a-3p	Gpm6a	234267	ENSMUSG00000031517	0	0	1	0	1	0	0	1	1	0	0	0	0	4	0	4
1448	MIMAT0000539	mmu-miR-92a-3p	Greb1l	381157	ENSMUSG00000042942	0	1	1	0	1	1	0	0	0	0	0	0	0	4	0	4
1449	MIMAT0000539	mmu-miR-92a-3p	Gtf2a1	83602	ENSMUSG00000020962	0	1	1	0	0	0	1	0	0	0	0	1	0	3	1	4
1450	MIMAT0000539	mmu-miR-92a-3p	Has3	15118	ENSMUSG00000031910	0	1	1	0	0	0	0	1	1	0	0	0	0	4	0	4
1451	MIMAT0000539	mmu-miR-92a-3p	Hcn2	15166	ENSMUSG00000020331	0	1	1	2	0	0	0	1	0	0	0	0	0	4	0	4
1452	MIMAT0000539	mmu-miR-92a-3p	Hecw1	94253	ENSMUSG00000021301	0	1	2	0	0	1	1	0	0	0	0	0	0	4	0	4
1453	MIMAT0000539	mmu-miR-92a-3p	Hhip	15245	ENSMUSG00000064325	0	1	1	0	1	0	1	0	0	0	0	0	0	4	0	4
1454	MIMAT0000539	mmu-miR-92a-3p	Hmga2	15364	ENSMUSG00000056758	0	1	1	0	0	0	1	0	0	0	0	1	0	3	1	4
1455	MIMAT0000539	mmu-miR-92a-3p	Ibsp	15891	ENSMUSG00000029306	0	1	1	0	1	0	0	0	1	0	0	0	0	4	0	4
1456	MIMAT0000539	mmu-miR-92a-3p	Jarid2	16468	ENSMUSG00000038518	0	1	1	0	0	1	0	0	0	0	0	1	0	3	1	4
1457	MIMAT0000539	mmu-miR-92a-3p	Jmy	57748	ENSMUSG00000021690	0	1	1	0	0	0	1	0	0	0	0	1	0	3	1	4
1458	MIMAT0000539	mmu-miR-92a-3p	Jun	16476	ENSMUSG00000052684	0	1	1	0	0	0	0	1	0	0	0	1	0	3	1	4
1459	MIMAT0000539	mmu-miR-92a-3p	Klhdc10	76788	ENSMUSG00000029775	0	1	1	0	0	0	0	1	0	0	0	1	0	3	1	4
1460	MIMAT0000539	mmu-miR-92a-3p	Lats1	16798	ENSMUSG00000040021	0	1	1	0	0	0	1	0	0	0	0	1	0	3	1	4
1461	MIMAT0000539	mmu-miR-92a-3p	Lats2	50523	ENSMUSG00000021959	0	0	1	0	0	1	0	1	0	0	0	1	0	3	1	4
1462	MIMAT0000539	mmu-miR-92a-3p	Luzp1	269593	ENSMUSG00000001089	0	1	1	0	0	0	0	1	0	0	0	1	0	3	1	4
1463	MIMAT0000539	mmu-miR-92a-3p	Man2a1	17158	ENSMUSG00000024085	0	1	3	0	0	0	1	2	0	0	0	0	0	4	0	4
1464	MIMAT0000539	mmu-miR-92a-3p	Map1b	17755	ENSMUSG00000052727	0	1	1	0	0	1	0	0	0	0	0	1	0	3	1	4
1465	MIMAT0000539	mmu-miR-92a-3p	Map4k5	399510	ENSMUSG00000034761	0	1	1	0	0	0	0	2	0	0	0	1	0	3	1	4
1466	MIMAT0000539	mmu-miR-92a-3p	Mier3	218613	ENSMUSG00000032727	0	1	1	0	0	0	1	1	0	0	0	0	0	4	0	4
1467	MIMAT0000539	mmu-miR-92a-3p	Mitf	17342	ENSMUSG00000035158	0	1	1	0	0	0	1	0	0	0	0	1	0	3	1	4
1468	MIMAT0000539	mmu-miR-92a-3p	Myo18a	360013	ENSMUSG00000000631	0	1	1	0	0	0	0	1	0	0	0	1	0	3	1	4
1469	MIMAT0000539	mmu-miR-92a-3p	Myt1l	17933	ENSMUSG00000061911	0	1	1	0	1	1	0	0	0	0	0	0	0	4	0	4
1470	MIMAT0000539	mmu-miR-92a-3p	Nefm	18040	ENSMUSG00000022054	0	0	1	0	1	1	0	0	1	0	0	0	0	4	0	4
1471	MIMAT0000539	mmu-miR-92a-3p	Neurl1b	240055	ENSMUSG00000034413	0	1	2	0	0	0	1	0	0	0	0	1	0	3	1	4
1472	MIMAT0000539	mmu-miR-92a-3p	Nfia	18027	ENSMUSG00000028565	0	1	1	0	2	0	1	0	0	0	0	0	0	4	0	4
1473	MIMAT0000539	mmu-miR-92a-3p	Nkx2-3	18089	ENSMUSG00000044220	0	1	1	0	1	0	0	0	1	0	0	0	0	4	0	4
1474	MIMAT0000539	mmu-miR-92a-3p	Oaz3	53814	ENSMUSG00000028141	0	1	1	0	1	0	0	0	1	0	0	0	0	4	0	4
1475	MIMAT0000539	mmu-miR-92a-3p	Osbpl8	237542	ENSMUSG00000020189	0	1	1	0	0	1	0	0	0	0	0	1	0	3	1	4
1476	MIMAT0000539	mmu-miR-92a-3p	Osbpl9	100273	ENSMUSG00000028559	0	1	1	0	1	0	0	0	0	0	0	1	0	3	1	4
1477	MIMAT0000539	mmu-miR-92a-3p	Pcdh9	211712	ENSMUSG00000055421	0	0	1	0	1	1	1	0	0	0	0	0	0	4	0	4
1478	MIMAT0000539	mmu-miR-92a-3p	Pde10a	23984	ENSMUSG00000023868	0	1	1	0	0	0	1	0	1	0	0	0	0	4	0	4
1479	MIMAT0000539	mmu-miR-92a-3p	Pds5b	100710	ENSMUSG00000034021	0	1	1	0	1	0	0	0	0	0	0	1	0	3	1	4
1480	MIMAT0000539	mmu-miR-92a-3p	Pik3ca	18706	ENSMUSG00000027665	0	1	1	0	1	0	0	0	0	0	0	1	0	3	1	4
1481	MIMAT0000539	mmu-miR-92a-3p	Pik3r3	18710	ENSMUSG00000028698	0	1	2	0	0	1	0	0	0	0	0	1	0	3	1	4
1482	MIMAT0000539	mmu-miR-92a-3p	Pip5k1c	18717	ENSMUSG00000034902	0	1	1	0	0	2	0	0	0	0	0	1	0	3	1	4
1483	MIMAT0000539	mmu-miR-92a-3p	Pitpnc1	71795	ENSMUSG00000040430	0	1	1	0	0	0	0	1	0	0	0	1	0	3	1	4
1484	MIMAT0000539	mmu-miR-92a-3p	Pmepa1	65112	ENSMUSG00000038400	0	1	1	0	0	0	1	0	0	0	0	1	0	3	1	4
1485	MIMAT0000539	mmu-miR-92a-3p	Prrc2b	227723	ENSMUSG00000039262	0	1	1	0	0	1	0	0	0	0	0	1	0	3	1	4
1486	MIMAT0000539	mmu-miR-92a-3p	Pten	19211	ENSMUSG00000013663	0	1	1	0	0	1	1	0	0	0	0	0	0	4	0	4
1487	MIMAT0000539	mmu-miR-92a-3p	Qk	19317	ENSMUSG00000062078	0	1	1	0	0	0	3	0	0	0	0	1	0	3	1	4
1488	MIMAT0000539	mmu-miR-92a-3p	Rab14	68365	ENSMUSG00000026878	0	1	1	0	0	0	0	1	0	0	0	1	0	3	1	4
1489	MIMAT0000539	mmu-miR-92a-3p	Rabgap1l	29809	ENSMUSG00000026721	0	1	1	0	0	0	1	0	0	0	0	1	0	3	1	4
1490	MIMAT0000539	mmu-miR-92a-3p	Ranbp9	56705	ENSMUSG00000038546	0	1	1	0	0	1	0	0	0	0	0	1	0	3	1	4
1491	MIMAT0000539	mmu-miR-92a-3p	Rgs3	50780	ENSMUSG00000059810	0	0	1	2	0	1	0	1	0	0	0	0	0	4	0	4
1492	MIMAT0000539	mmu-miR-92a-3p	Rhpn2	52428	ENSMUSG00000030494	0	1	1	0	0	1	0	0	1	0	0	0	0	4	0	4
1493	MIMAT0000539	mmu-miR-92a-3p	Robo2	268902	ENSMUSG00000052516	0	1	2	0	0	1	1	0	0	0	0	0	0	4	0	4
1494	MIMAT0000539	mmu-miR-92a-3p	Rps6kb1	72508	ENSMUSG00000020516	0	1	2	0	0	0	1	0	0	0	0	1	0	3	1	4
1495	MIMAT0000539	mmu-miR-92a-3p	Sbno1	243272	ENSMUSG00000038095	0	1	2	0	0	0	1	0	0	0	0	1	0	3	1	4
1496	MIMAT0000539	mmu-miR-92a-3p	Scn8a	20273	ENSMUSG00000023033	0	1	3	0	0	2	0	1	0	0	0	0	0	4	0	4
1497	MIMAT0000539	mmu-miR-92a-3p	Sec24a	77371	ENSMUSG00000036391	0	1	2	0	1	0	0	0	0	0	0	1	0	3	1	4
1498	MIMAT0000539	mmu-miR-92a-3p	Sec24c	218811	ENSMUSG00000039367	0	1	1	0	0	0	0	1	0	0	0	1	0	3	1	4
1499	MIMAT0000539	mmu-miR-92a-3p	Senp7	66315	ENSMUSG00000052917	0	1	1	0	0	0	0	1	0	0	0	1	0	3	1	4
1500	MIMAT0000539	mmu-miR-92a-3p	Sertad2	58172	ENSMUSG00000049800	0	1	1	0	0	0	1	1	0	0	0	0	0	4	0	4
1501	MIMAT0000539	mmu-miR-92a-3p	Setd5	72895	ENSMUSG00000034269	0	1	1	0	0	0	0	1	0	0	0	1	0	3	1	4
1502	MIMAT0000539	mmu-miR-92a-3p	Sfrs18	66625	ENSMUSG00000028248	0	1	1	0	2	0	1	0	0	0	0	0	0	4	0	4
1503	MIMAT0000539	mmu-miR-92a-3p	Slc38a2	67760	ENSMUSG00000022462	0	1	2	0	0	0	1	0	0	0	0	1	0	3	1	4
1504	MIMAT0000539	mmu-miR-92a-3p	Smurf1	75788	ENSMUSG00000038780	0	1	1	0	0	0	0	1	0	0	0	1	0	3	1	4
1505	MIMAT0000539	mmu-miR-92a-3p	Snx13	217463	ENSMUSG00000020590	0	1	1	0	0	1	0	0	0	0	0	1	0	3	1	4
1506	MIMAT0000539	mmu-miR-92a-3p	Snx25	102141	ENSMUSG00000038291	0	1	1	0	1	0	0	0	0	0	0	1	0	3	1	4
1507	MIMAT0000539	mmu-miR-92a-3p	Sp1	20683	ENSMUSG00000001280	0	1	1	0	0	0	0	2	0	0	0	1	0	3	1	4
1508	MIMAT0000539	mmu-miR-92a-3p	Strn3	94186	ENSMUSG00000020954	0	1	1	0	0	2	0	0	1	0	0	0	0	4	0	4
1509	MIMAT0000539	mmu-miR-92a-3p	Syn2	20965	ENSMUSG00000009394	0	1	1	0	0	2	0	1	0	0	0	0	0	4	0	4
1510	MIMAT0000539	mmu-miR-92a-3p	Tbc1d12	209478	ENSMUSG00000048720	0	1	1	0	1	1	0	0	0	0	0	0	0	4	0	4
1511	MIMAT0000539	mmu-miR-92a-3p	Tbc1d19	67249	ENSMUSG00000039178	0	1	1	0	0	0	0	1	0	0	0	1	0	3	1	4
1512	MIMAT0000539	mmu-miR-92a-3p	Tbx3	21386	ENSMUSG00000018604	0	1	1	0	0	0	0	0	0	0	2	1	0	2	2	4
1513	MIMAT0000539	mmu-miR-92a-3p	Tcf4	21413	ENSMUSG00000053477	0	1	1	0	0	0	1	0	0	0	0	1	0	3	1	4
1514	MIMAT0000539	mmu-miR-92a-3p	Tead1	21676	ENSMUSG00000055320	0	0	1	0	1	0	1	0	0	0	0	1	0	3	1	4
1515	MIMAT0000539	mmu-miR-92a-3p	Tet2	214133	ENSMUSG00000040943	0	1	1	0	0	0	0	1	0	0	0	1	0	3	1	4
1516	MIMAT0000539	mmu-miR-92a-3p	Tfdp2	211586	ENSMUSG00000032411	0	0	1	0	1	0	0	0	1	0	0	1	0	3	1	4
1517	MIMAT0000539	mmu-miR-92a-3p	Tmem184b	223693	ENSMUSG00000009035	0	1	1	0	0	1	0	1	0	0	0	0	0	4	0	4
1518	MIMAT0000539	mmu-miR-92a-3p	Tmem87a	211499	ENSMUSG00000033808	0	1	1	0	2	0	0	0	0	0	0	1	0	3	1	4
1519	MIMAT0000539	mmu-miR-92a-3p	Tnrc6b	213988	ENSMUSG00000047888	0	1	1	0	0	0	1	0	0	0	0	1	0	3	1	4
1520	MIMAT0000539	mmu-miR-92a-3p	Tsc1	64930	ENSMUSG00000026812	0	1	1	0	0	1	0	0	0	0	0	1	0	3	1	4
1521	MIMAT0000539	mmu-miR-92a-3p	Ttc14	67120	ENSMUSG00000027677	0	1	1	0	0	0	1	0	0	0	0	1	0	3	1	4
1522	MIMAT0000539	mmu-miR-92a-3p	Tulp4	68842	ENSMUSG00000034377	0	1	1	0	0	2	1	0	0	0	0	0	0	4	0	4
1523	MIMAT0000539	mmu-miR-92a-3p	Ube2g1	67128	ENSMUSG00000020794	0	1	1	0	0	0	0	2	0	0	0	1	0	3	1	4
1524	MIMAT0000539	mmu-miR-92a-3p	Usf2	22282	ENSMUSG00000058239	0	1	1	0	0	0	0	1	0	0	0	1	0	3	1	4
1525	MIMAT0000539	mmu-miR-92a-3p	Usp36	72344	ENSMUSG00000033909	0	1	1	0	0	1	0	0	0	0	0	1	0	3	1	4
1526	MIMAT0000539	mmu-miR-92a-3p	Vps54	245944	ENSMUSG00000020128	0	1	1	0	1	0	0	0	0	0	0	1	0	3	1	4
1527	MIMAT0000539	mmu-miR-92a-3p	Wwp2	66894	ENSMUSG00000031930	0	1	1	0	1	1	0	0	0	0	0	0	0	4	0	4
1528	MIMAT0000539	mmu-miR-92a-3p	Xrn1	24127	ENSMUSG00000032410	0	0	0	1	1	1	0	0	0	0	0	1	0	3	1	4
1529	MIMAT0000539	mmu-miR-92a-3p	Zbtb37	240869	ENSMUSG00000043467	0	1	1	0	0	0	1	0	0	0	0	1	0	3	1	4
1530	MIMAT0000539	mmu-miR-92a-3p	Zcchc2	227449	ENSMUSG00000038866	0	1	1	0	1	0	0	1	0	0	0	0	0	4	0	4
1531	MIMAT0000539	mmu-miR-92a-3p	Zfhx4	80892	ENSMUSG00000025255	0	1	1	0	0	0	1	0	0	0	0	1	0	3	1	4
1532	MIMAT0000539	mmu-miR-92a-3p	Zfp148	22661	ENSMUSG00000022811	0	1	1	0	0	0	1	0	0	0	0	1	0	3	1	4
1533	MIMAT0000539	mmu-miR-92a-3p	Zfp654	72020	ENSMUSG00000047141	0	1	1	0	0	0	1	0	0	0	0	1	0	3	1	4
1534	MIMAT0000539	mmu-miR-92a-3p	Zfpm2	22762	ENSMUSG00000022306	0	1	1	0	0	0	0	1	0	0	1	0	0	3	1	4
1535	MIMAT0000605	mmu-miR-350-3p	2700081O15Rik	108899	ENSMUSG00000053080	0	1	1	0	1	1	0	0	0	0	0	0	0	4	0	4
1536	MIMAT0000605	mmu-miR-350-3p	Abhd17b	226016	ENSMUSG00000047368	0	1	1	0	1	1	0	0	0	0	0	0	0	4	0	4
1537	MIMAT0000605	mmu-miR-350-3p	Adcy2	210044	ENSMUSG00000021536	0	1	1	0	1	1	0	0	0	0	0	0	0	4	0	4
1538	MIMAT0000605	mmu-miR-350-3p	Adcyap1	11516	ENSMUSG00000024256	0	1	1	0	1	1	0	0	0	0	0	0	0	4	0	4
1539	MIMAT0000605	mmu-miR-350-3p	Agfg1	15463	ENSMUSG00000026159	0	1	1	0	2	2	0	0	0	0	0	0	0	4	0	4
1540	MIMAT0000605	mmu-miR-350-3p	Akr1b3	11677	ENSMUSG00000001642	0	1	1	0	1	1	0	0	0	0	0	0	0	4	0	4
1541	MIMAT0000605	mmu-miR-350-3p	Arfgap3	66251	ENSMUSG00000054277	0	1	1	0	1	1	0	0	0	0	0	0	0	4	0	4
1542	MIMAT0000605	mmu-miR-350-3p	Arhgap15	76117	ENSMUSG00000049744	0	1	1	0	1	1	0	0	0	0	0	0	0	4	0	4
1543	MIMAT0000605	mmu-miR-350-3p	Arid2	77044	ENSMUSG00000033237	0	1	1	0	1	1	0	0	0	0	0	0	0	4	0	4
1544	MIMAT0000605	mmu-miR-350-3p	Armcx1	78248	ENSMUSG00000033460	0	1	0	2	1	1	0	0	0	0	0	0	0	4	0	4
1545	MIMAT0000605	mmu-miR-350-3p	Arrdc3	105171	ENSMUSG00000074794	0	1	1	0	1	1	0	0	0	0	0	0	0	4	0	4
1546	MIMAT0000605	mmu-miR-350-3p	Ascl1	17172	ENSMUSG00000020052	0	1	1	0	1	1	0	0	0	0	0	0	0	4	0	4
1547	MIMAT0000605	mmu-miR-350-3p	Atp6v0b	114143	ENSMUSG00000033379	0	1	1	0	1	1	0	0	0	0	0	0	0	4	0	4
1548	MIMAT0000605	mmu-miR-350-3p	Baz2a	116848	ENSMUSG00000040054	0	1	1	0	1	1	0	0	0	0	0	0	0	4	0	4
1549	MIMAT0000605	mmu-miR-350-3p	Bend4	666938	ENSMUSG00000092060	0	1	1	0	0	1	1	0	0	0	0	0	0	4	0	4
1550	MIMAT0000605	mmu-miR-350-3p	Bicd2	76895	ENSMUSG00000037933	0	1	2	0	0	1	1	0	0	0	0	0	0	4	0	4
1551	MIMAT0000605	mmu-miR-350-3p	Btg1	12226	ENSMUSG00000036478	0	1	1	0	1	1	0	0	0	0	0	0	0	4	0	4
1552	MIMAT0000605	mmu-miR-350-3p	C77370	245555	ENSMUSG00000046449	0	1	1	0	0	0	1	1	0	0	0	0	0	4	0	4
1553	MIMAT0000605	mmu-miR-350-3p	Cacna1g	12291	ENSMUSG00000020866	0	1	1	0	1	1	0	0	0	0	0	0	0	4	0	4
1554	MIMAT0000605	mmu-miR-350-3p	Cacna2d1	12293	ENSMUSG00000040118	0	1	2	0	0	2	1	0	0	0	0	0	0	4	0	4
1555	MIMAT0000605	mmu-miR-350-3p	Cd163	93671	ENSMUSG00000008845	0	1	1	0	2	2	0	0	0	0	0	0	0	4	0	4
1556	MIMAT0000605	mmu-miR-350-3p	Cdk19	78334	ENSMUSG00000038481	0	1	3	0	0	2	1	0	0	0	0	0	0	4	0	4
1557	MIMAT0000605	mmu-miR-350-3p	Chn2	69993	ENSMUSG00000004633	0	1	1	0	1	2	0	0	0	0	0	0	0	4	0	4
1558	MIMAT0000605	mmu-miR-350-3p	Cnnm4	94220	ENSMUSG00000037408	0	1	1	0	2	1	0	0	0	0	0	0	0	4	0	4
1559	MIMAT0000605	mmu-miR-350-3p	Cpeb2	231207	ENSMUSG00000039782	0	1	1	0	1	1	0	0	0	0	0	0	0	4	0	4
1560	MIMAT0000605	mmu-miR-350-3p	Csnk1a1	93687	ENSMUSG00000024576	0	1	1	0	1	0	1	0	0	0	0	0	0	4	0	4
1561	MIMAT0000605	mmu-miR-350-3p	Ctbp1	13016	ENSMUSG00000037373	0	1	1	0	2	1	0	0	0	0	0	0	0	4	0	4
1562	MIMAT0000605	mmu-miR-350-3p	Cxxc5	67393	ENSMUSG00000046668	0	1	1	0	1	1	0	0	0	0	0	0	0	4	0	4
1563	MIMAT0000605	mmu-miR-350-3p	D230025D16Rik	234678	ENSMUSG00000031889	0	1	1	0	2	0	0	0	0	0	1	0	0	3	1	4
1564	MIMAT0000605	mmu-miR-350-3p	Dclk1	13175	ENSMUSG00000027797	0	1	2	0	0	0	1	2	0	0	0	0	0	4	0	4
1565	MIMAT0000605	mmu-miR-350-3p	Ddx42	72047	ENSMUSG00000020705	0	1	2	0	1	1	0	0	0	0	0	0	0	4	0	4
1566	MIMAT0000605	mmu-miR-350-3p	Dkk2	56811	ENSMUSG00000028031	0	1	1	0	1	1	0	0	0	0	0	0	0	4	0	4
1567	MIMAT0000605	mmu-miR-350-3p	Dll1	13388	ENSMUSG00000014773	0	1	1	0	1	1	0	0	0	0	0	0	0	4	0	4
1568	MIMAT0000605	mmu-miR-350-3p	Dner	227325	ENSMUSG00000036766	0	1	2	0	2	1	0	0	0	0	0	0	0	4	0	4
1569	MIMAT0000605	mmu-miR-350-3p	Dscam	13508	ENSMUSG00000050272	0	1	1	0	1	1	0	0	0	0	0	0	0	4	0	4
1570	MIMAT0000605	mmu-miR-350-3p	Egr2	13654	ENSMUSG00000037868	0	1	1	0	1	0	0	1	0	0	0	0	0	4	0	4
1571	MIMAT0000605	mmu-miR-350-3p	Ei24	13663	ENSMUSG00000062762	0	1	1	0	1	2	0	0	0	0	0	0	0	4	0	4
1572	MIMAT0000605	mmu-miR-350-3p	Fam120a	218236	ENSMUSG00000038014	0	1	1	0	1	1	0	0	0	0	0	0	0	4	0	4
1573	MIMAT0000605	mmu-miR-350-3p	Fam122b	78755	ENSMUSG00000036022	0	1	1	0	1	3	0	0	0	0	0	0	0	4	0	4
1574	MIMAT0000605	mmu-miR-350-3p	Fbxo11	225055	ENSMUSG00000005371	0	1	1	0	1	1	0	0	0	0	0	0	0	4	0	4
1575	MIMAT0000605	mmu-miR-350-3p	Fry	320365	ENSMUSG00000056602	0	1	1	0	1	1	0	0	0	0	0	0	0	4	0	4
1576	MIMAT0000605	mmu-miR-350-3p	Fubp1	51886	ENSMUSG00000028034	0	1	1	0	1	0	0	1	0	0	0	0	0	4	0	4
1577	MIMAT0000605	mmu-miR-350-3p	Gata3	14462	ENSMUSG00000015619	0	1	1	0	2	1	0	0	0	0	0	0	0	4	0	4
1578	MIMAT0000605	mmu-miR-350-3p	Ghr	14600	ENSMUSG00000055737	0	1	1	0	2	0	0	1	0	0	0	0	0	4	0	4
1579	MIMAT0000605	mmu-miR-350-3p	Hmgn5	50887	ENSMUSG00000031245	0	1	1	0	2	1	0	0	0	0	0	0	0	4	0	4
1580	MIMAT0000605	mmu-miR-350-3p	Hnrnpa1	15382	ENSMUSG00000046434	0	1	2	0	2	0	0	1	0	0	0	0	0	4	0	4
1581	MIMAT0000605	mmu-miR-350-3p	Hnrnpa3	229279	ENSMUSG00000059005	0	1	1	0	1	1	0	0	0	0	0	0	0	4	0	4
1582	MIMAT0000605	mmu-miR-350-3p	Hnrnpk	15387	ENSMUSG00000021546	0	1	1	0	1	3	0	0	0	0	0	0	0	4	0	4
1583	MIMAT0000605	mmu-miR-350-3p	Hoxa5	15402	ENSMUSG00000038253	0	1	1	0	1	1	0	0	0	0	0	0	0	4	0	4
1584	MIMAT0000605	mmu-miR-350-3p	Hs3st5	319415	ENSMUSG00000044499	0	1	1	0	1	1	0	0	0	0	0	0	0	4	0	4
1585	MIMAT0000605	mmu-miR-350-3p	Htr2c	15560	ENSMUSG00000041380	0	1	3	0	2	1	0	0	0	0	0	0	0	4	0	4
1586	MIMAT0000605	mmu-miR-350-3p	Ids	15931	ENSMUSG00000035847	0	1	1	0	1	1	0	0	0	0	0	0	0	4	0	4
1587	MIMAT0000605	mmu-miR-350-3p	Ikzf2	22779	ENSMUSG00000025997	0	1	1	0	0	1	1	0	0	0	0	0	0	4	0	4
1588	MIMAT0000605	mmu-miR-350-3p	Il24	93672	ENSMUSG00000026420	0	1	1	1	1	0	0	0	0	0	0	0	0	4	0	4
1589	MIMAT0000605	mmu-miR-350-3p	Ilf3	16201	ENSMUSG00000032178	0	0	1	1	1	1	0	0	0	0	0	0	0	4	0	4
1590	MIMAT0000605	mmu-miR-350-3p	Immt	76614	ENSMUSG00000052337	0	1	1	0	1	1	0	0	0	0	0	0	0	4	0	4
1591	MIMAT0000605	mmu-miR-350-3p	Impad1	242291	ENSMUSG00000066324	0	1	1	0	1	1	0	0	0	0	0	0	0	4	0	4
1592	MIMAT0000605	mmu-miR-350-3p	Ing3	71777	ENSMUSG00000029670	0	1	1	0	1	2	0	0	0	0	0	0	0	4	0	4
1593	MIMAT0000605	mmu-miR-350-3p	Ippk	75678	ENSMUSG00000021385	0	1	1	0	1	0	0	1	0	0	0	0	0	4	0	4
1594	MIMAT0000605	mmu-miR-350-3p	Jmjd1c	108829	ENSMUSG00000037876	0	1	1	1	2	0	0	0	0	0	0	0	0	4	0	4
1595	MIMAT0000605	mmu-miR-350-3p	Kbtbd7	211255	ENSMUSG00000043881	0	1	2	0	1	0	0	1	0	0	0	0	0	4	0	4
1596	MIMAT0000605	mmu-miR-350-3p	Kif26a	668303	ENSMUSG00000021294	0	1	1	0	1	1	0	0	0	0	0	0	0	4	0	4
1597	MIMAT0000605	mmu-miR-350-3p	Kif2a	16563	ENSMUSG00000021693	0	1	1	0	2	1	0	0	0	0	0	0	0	4	0	4
1598	MIMAT0000605	mmu-miR-350-3p	Klhl2	77113	ENSMUSG00000031605	0	1	1	0	2	1	0	0	0	0	0	0	0	4	0	4
1599	MIMAT0000605	mmu-miR-350-3p	Krt222	268481	ENSMUSG00000035849	0	1	1	0	1	1	0	0	0	0	0	0	0	4	0	4
1600	MIMAT0000605	mmu-miR-350-3p	Lbr	98386	ENSMUSG00000004880	0	1	1	0	1	1	0	0	0	0	0	0	0	4	0	4
1601	MIMAT0000605	mmu-miR-350-3p	Lmbrd1	68421	ENSMUSG00000073725	0	1	1	1	0	0	1	0	0	0	0	0	0	4	0	4
1602	MIMAT0000605	mmu-miR-350-3p	Lmo4	16911	ENSMUSG00000028266	0	1	1	0	2	2	0	0	0	0	0	0	0	4	0	4
1603	MIMAT0000605	mmu-miR-350-3p	Lox	16948	ENSMUSG00000024529	0	1	1	0	1	1	0	0	0	0	0	0	0	4	0	4
1604	MIMAT0000605	mmu-miR-350-3p	Lrba	80877	ENSMUSG00000028080	0	1	1	0	1	1	0	0	0	0	0	0	0	4	0	4
1605	MIMAT0000605	mmu-miR-350-3p	Ltn1	78913	ENSMUSG00000052299	0	1	1	0	2	1	0	0	0	0	0	0	0	4	0	4
1606	MIMAT0000605	mmu-miR-350-3p	Mab21l1	17116	ENSMUSG00000056947	0	1	1	0	2	0	0	1	0	0	0	0	0	4	0	4
1607	MIMAT0000605	mmu-miR-350-3p	Mdh1	17449	ENSMUSG00000020321	0	1	2	0	1	2	0	0	0	0	0	0	0	4	0	4
1608	MIMAT0000605	mmu-miR-350-3p	Mmgt1	236792	ENSMUSG00000061273	0	1	1	0	1	1	0	0	0	0	0	0	0	4	0	4
1609	MIMAT0000605	mmu-miR-350-3p	Mmp3	17392	ENSMUSG00000043613	0	1	1	1	1	0	0	0	0	0	0	0	0	4	0	4
1610	MIMAT0000605	mmu-miR-350-3p	Mob3c	100465	ENSMUSG00000028709	0	1	1	0	1	1	0	0	0	0	0	0	0	4	0	4
1611	MIMAT0000605	mmu-miR-350-3p	Mtdh	67154	ENSMUSG00000022255	0	1	1	0	1	1	0	0	0	0	0	0	0	4	0	4
1612	MIMAT0000605	mmu-miR-350-3p	Npepps	19155	ENSMUSG00000001441	0	1	1	0	1	0	0	1	0	0	0	0	0	4	0	4
1613	MIMAT0000605	mmu-miR-350-3p	Nr0b1	11614	ENSMUSG00000025056	0	1	0	1	1	1	0	0	0	0	0	0	0	4	0	4
1614	MIMAT0000605	mmu-miR-350-3p	Nr1d2	353187	ENSMUSG00000021775	0	1	1	0	1	1	0	0	0	0	0	0	0	4	0	4
1615	MIMAT0000605	mmu-miR-350-3p	Nr2e1	21907	ENSMUSG00000019803	0	1	1	0	1	1	0	0	0	0	0	0	0	4	0	4
1616	MIMAT0000605	mmu-miR-350-3p	Nsfl1c	386649	ENSMUSG00000027455	0	1	1	1	1	0	0	0	0	0	0	0	0	4	0	4
1617	MIMAT0000605	mmu-miR-350-3p	Ogt	108155	ENSMUSG00000034160	0	1	1	0	1	1	0	0	0	0	0	0	0	4	0	4
1618	MIMAT0000605	mmu-miR-350-3p	Pcdh19	279653	ENSMUSG00000051323	0	1	1	0	1	1	0	0	0	0	0	0	0	4	0	4
1619	MIMAT0000605	mmu-miR-350-3p	Pclo	26875	ENSMUSG00000061601	0	1	1	0	0	0	1	1	0	0	0	0	0	4	0	4
1620	MIMAT0000605	mmu-miR-350-3p	Per2	18627	ENSMUSG00000055866	0	1	1	0	1	1	0	0	0	0	0	0	0	4	0	4
1621	MIMAT0000605	mmu-miR-350-3p	Pja2	224938	ENSMUSG00000024083	0	1	1	0	2	1	0	0	0	0	0	0	0	4	0	4
1622	MIMAT0000605	mmu-miR-350-3p	Pknox1	18771	ENSMUSG00000006705	0	1	1	0	1	1	0	0	0	0	0	0	0	4	0	4
1623	MIMAT0000605	mmu-miR-350-3p	Ppp1r14c	76142	ENSMUSG00000040653	0	1	1	0	1	1	0	0	0	0	0	0	0	4	0	4
1624	MIMAT0000605	mmu-miR-350-3p	Prpf4b	19134	ENSMUSG00000021413	0	1	2	0	2	1	0	0	0	0	0	0	0	4	0	4
1625	MIMAT0000605	mmu-miR-350-3p	Prr3	75210	ENSMUSG00000038500	0	1	1	0	0	2	1	0	0	0	0	0	0	4	0	4
1626	MIMAT0000605	mmu-miR-350-3p	Psd	73728	ENSMUSG00000037126	0	1	1	0	1	1	0	0	0	0	0	0	0	4	0	4
1627	MIMAT0000605	mmu-miR-350-3p	Psd3	234353	ENSMUSG00000030465	0	1	3	0	0	2	1	0	0	0	0	0	0	4	0	4
1628	MIMAT0000605	mmu-miR-350-3p	Rad21	19357	ENSMUSG00000022314	0	1	1	0	1	1	0	0	0	0	0	0	0	4	0	4
1629	MIMAT0000605	mmu-miR-350-3p	Rbpms	19663	ENSMUSG00000031586	0	1	1	0	3	2	0	0	0	0	0	0	0	4	0	4
1630	MIMAT0000605	mmu-miR-350-3p	Rhoa	11848	ENSMUSG00000007815	0	1	1	0	1	1	0	0	0	0	0	0	0	4	0	4
1631	MIMAT0000605	mmu-miR-350-3p	Rlim	19820	ENSMUSG00000056537	0	1	2	0	0	1	1	0	0	0	0	0	0	4	0	4
1632	MIMAT0000605	mmu-miR-350-3p	Rngtt	24018	ENSMUSG00000028274	0	1	1	0	0	1	0	1	0	0	0	0	0	4	0	4
1633	MIMAT0000605	mmu-miR-350-3p	Rsf1	233532	ENSMUSG00000035623	0	1	2	0	2	1	0	0	0	0	0	0	0	4	0	4
1634	MIMAT0000605	mmu-miR-350-3p	Satb2	212712	ENSMUSG00000038331	0	1	2	0	1	1	0	0	0	0	0	0	0	4	0	4
1635	MIMAT0000605	mmu-miR-350-3p	Sbsn	282619	ENSMUSG00000046056	0	1	1	2	0	1	0	0	0	0	0	0	0	4	0	4
1636	MIMAT0000605	mmu-miR-350-3p	Scai	320271	ENSMUSG00000035236	0	1	1	0	0	1	1	0	0	0	0	0	0	4	0	4
1637	MIMAT0000605	mmu-miR-350-3p	Schip1	30953	ENSMUSG00000027777	0	1	1	0	1	2	0	0	0	0	0	0	0	4	0	4
1638	MIMAT0000605	mmu-miR-350-3p	Serpinc1	11905	ENSMUSG00000026715	0	1	1	1	1	0	0	0	0	0	0	0	0	4	0	4
1639	MIMAT0000605	mmu-miR-350-3p	Sh3kbp1	58194	ENSMUSG00000040990	0	1	2	0	0	1	1	0	0	0	0	0	0	4	0	4
1640	MIMAT0000605	mmu-miR-350-3p	Slc22a5	20520	ENSMUSG00000018900	0	1	1	0	1	1	0	0	0	0	0	0	0	4	0	4
1641	MIMAT0000605	mmu-miR-350-3p	Smarcad1	13990	ENSMUSG00000029920	0	1	1	0	1	0	0	1	0	0	0	0	0	4	0	4
1642	MIMAT0000605	mmu-miR-350-3p	Snca	20617	ENSMUSG00000025889	0	1	2	0	1	2	0	0	0	0	0	0	0	4	0	4
1643	MIMAT0000605	mmu-miR-350-3p	Spry2	24064	ENSMUSG00000022114	0	1	1	1	0	1	0	0	0	0	0	0	0	4	0	4
1644	MIMAT0000605	mmu-miR-350-3p	Spry4	24066	ENSMUSG00000024427	0	1	1	0	1	1	0	0	0	0	0	0	0	4	0	4
1645	MIMAT0000605	mmu-miR-350-3p	Stag2	20843	ENSMUSG00000025862	0	1	1	0	1	1	0	0	0	0	0	0	0	4	0	4
1646	MIMAT0000605	mmu-miR-350-3p	Stim2	116873	ENSMUSG00000039156	0	1	1	0	1	1	0	0	0	0	0	0	0	4	0	4
1647	MIMAT0000605	mmu-miR-350-3p	Stmn1	16765	ENSMUSG00000028832	0	1	1	1	1	0	0	0	0	0	0	0	0	4	0	4
1648	MIMAT0000605	mmu-miR-350-3p	Svep1	64817	ENSMUSG00000028369	0	1	1	0	2	1	0	0	0	0	0	0	0	4	0	4
1649	MIMAT0000605	mmu-miR-350-3p	Tbpl1	237336	ENSMUSG00000071359	0	1	1	0	1	1	0	0	0	0	0	0	0	4	0	4
1650	MIMAT0000605	mmu-miR-350-3p	Tfcp2	21422	ENSMUSG00000009733	0	1	1	0	1	1	0	0	0	0	0	0	0	4	0	4
1651	MIMAT0000605	mmu-miR-350-3p	Tjp1	21872	ENSMUSG00000030516	0	1	1	0	1	1	0	0	0	0	0	0	0	4	0	4
1652	MIMAT0000605	mmu-miR-350-3p	Tmeff1	230157	ENSMUSG00000028347	0	1	1	0	1	1	0	0	0	0	0	0	0	4	0	4
1653	MIMAT0000605	mmu-miR-350-3p	Tmem255a	245386	ENSMUSG00000036502	0	1	1	0	0	2	0	1	0	0	0	0	0	4	0	4
1654	MIMAT0000605	mmu-miR-350-3p	Tnfsf18	240873	ENSMUSG00000066755	0	1	1	0	1	0	0	1	0	0	0	0	0	4	0	4
1655	MIMAT0000605	mmu-miR-350-3p	Tnrc6b	213988	ENSMUSG00000047888	0	1	1	0	0	2	1	0	0	0	0	0	0	4	0	4
1656	MIMAT0000605	mmu-miR-350-3p	Tsga10	211484	ENSMUSG00000060771	0	1	1	0	1	0	0	0	0	0	1	0	0	3	1	4
1657	MIMAT0000605	mmu-miR-350-3p	Tspan7	21912	ENSMUSG00000058254	0	1	2	0	1	1	0	0	0	0	0	0	0	4	0	4
1658	MIMAT0000605	mmu-miR-350-3p	U2surp	67958	ENSMUSG00000032407	0	1	1	0	1	1	0	0	0	0	0	0	0	4	0	4
1659	MIMAT0000605	mmu-miR-350-3p	Uhrf2	109113	ENSMUSG00000024817	0	1	1	0	1	0	0	1	0	0	0	0	0	4	0	4
1660	MIMAT0000605	mmu-miR-350-3p	Usp10	22224	ENSMUSG00000031826	0	1	1	0	1	2	0	0	0	0	0	0	0	4	0	4
1661	MIMAT0000605	mmu-miR-350-3p	Usp21	30941	ENSMUSG00000053483	0	1	1	0	1	1	0	0	0	0	0	0	0	4	0	4
1662	MIMAT0000605	mmu-miR-350-3p	Usp25	30940	ENSMUSG00000022867	0	1	1	0	1	1	0	0	0	0	0	0	0	4	0	4
1663	MIMAT0000605	mmu-miR-350-3p	Usp49	224836	ENSMUSG00000090115	0	0	1	0	1	1	0	1	0	0	0	0	0	4	0	4
1664	MIMAT0000605	mmu-miR-350-3p	Vcan	13003	ENSMUSG00000021614	0	1	1	0	1	1	0	0	0	0	0	0	0	4	0	4
1665	MIMAT0000605	mmu-miR-350-3p	Xiap	11798	ENSMUSG00000025860	0	1	1	0	1	1	0	0	0	0	0	0	0	4	0	4
1666	MIMAT0000605	mmu-miR-350-3p	Zcchc12	72693	ENSMUSG00000036699	0	1	1	0	1	1	0	0	0	0	0	0	0	4	0	4
1667	MIMAT0000605	mmu-miR-350-3p	Zic3	22773	ENSMUSG00000067860	0	1	1	0	1	1	0	0	0	0	0	0	0	4	0	4
1668	MIMAT0000605	mmu-miR-350-3p	Zmynd8	228880	ENSMUSG00000039671	0	1	1	0	1	1	0	0	0	0	0	0	0	4	0	4
1669	MIMAT0000652	mmu-miR-25-3p	Aars	234734	ENSMUSG00000031960	0	1	1	0	0	0	0	1	0	0	0	1	0	3	1	4
1670	MIMAT0000652	mmu-miR-25-3p	Aatk	11302	ENSMUSG00000025375	0	1	1	2	0	0	0	1	0	0	0	0	0	4	0	4
1671	MIMAT0000652	mmu-miR-25-3p	Abhd13	68904	ENSMUSG00000040396	0	1	1	0	1	1	0	0	0	0	0	0	0	4	0	4
1672	MIMAT0000652	mmu-miR-25-3p	Actl11	67722	ENSMUSG00000066368	0	1	1	1	1	0	0	0	0	0	0	0	0	4	0	4
1673	MIMAT0000652	mmu-miR-25-3p	Adam10	11487	ENSMUSG00000054693	0	1	1	0	0	1	0	0	0	0	0	1	0	3	1	4
1674	MIMAT0000652	mmu-miR-25-3p	Adam23	23792	ENSMUSG00000025964	0	1	1	0	0	1	0	0	1	0	0	0	0	4	0	4
1675	MIMAT0000652	mmu-miR-25-3p	Adamtsl1	77739	ENSMUSG00000066113	0	1	1	0	0	1	0	1	0	0	0	0	0	4	0	4
1676	MIMAT0000652	mmu-miR-25-3p	Adcy3	104111	ENSMUSG00000020654	0	1	1	0	0	1	0	0	1	0	0	0	0	4	0	4
1677	MIMAT0000652	mmu-miR-25-3p	Adm	11535	ENSMUSG00000030790	0	1	1	1	0	0	0	0	0	0	0	1	0	3	1	4
1678	MIMAT0000652	mmu-miR-25-3p	Ankib1	70797	ENSMUSG00000040351	0	1	1	0	0	0	0	1	0	0	0	1	0	3	1	4
1679	MIMAT0000652	mmu-miR-25-3p	Appl1	72993	ENSMUSG00000040760	0	1	1	0	0	1	1	0	0	0	0	0	0	4	0	4
1680	MIMAT0000652	mmu-miR-25-3p	Atp2a2	11938	ENSMUSG00000029467	0	0	1	0	1	0	0	0	1	0	0	1	0	3	1	4
1681	MIMAT0000652	mmu-miR-25-3p	Atrx	22589	ENSMUSG00000031229	0	1	2	0	1	0	0	1	0	0	0	0	0	4	0	4
1682	MIMAT0000652	mmu-miR-25-3p	Atxn1	20238	ENSMUSG00000046876	0	1	0	0	0	1	1	0	0	0	0	1	0	3	1	4
1683	MIMAT0000652	mmu-miR-25-3p	Baz2b	407823	ENSMUSG00000026987	0	1	1	0	1	1	0	0	0	0	0	0	0	4	0	4
1684	MIMAT0000652	mmu-miR-25-3p	Bcl11a	14025	ENSMUSG00000000861	0	1	0	0	1	1	1	0	0	0	0	0	0	4	0	4
1685	MIMAT0000652	mmu-miR-25-3p	C030046E11Rik	226089	ENSMUSG00000038658	0	1	3	0	4	0	1	0	0	0	0	0	0	4	0	4
1686	MIMAT0000652	mmu-miR-25-3p	Cacna1i	239556	ENSMUSG00000022416	0	1	1	0	1	0	0	1	0	0	0	0	0	4	0	4
1687	MIMAT0000652	mmu-miR-25-3p	Cask	12361	ENSMUSG00000031012	0	1	1	0	0	0	0	1	1	0	0	0	0	4	0	4
1688	MIMAT0000652	mmu-miR-25-3p	Cd2ap	12488	ENSMUSG00000061665	0	1	1	0	0	0	0	1	0	0	0	1	0	3	1	4
1689	MIMAT0000652	mmu-miR-25-3p	Cdh10	320873	ENSMUSG00000022321	0	1	1	0	1	0	0	0	1	0	0	0	0	4	0	4
1690	MIMAT0000652	mmu-miR-25-3p	Cdk16	18555	ENSMUSG00000031065	0	1	1	0	1	1	0	0	0	0	0	0	0	4	0	4
1691	MIMAT0000652	mmu-miR-25-3p	Cdkn1c	12577	ENSMUSG00000037664	0	1	1	0	1	0	0	0	1	0	0	0	0	4	0	4
1692	MIMAT0000652	mmu-miR-25-3p	Cep41	83922	ENSMUSG00000029790	0	1	1	0	2	1	0	0	0	0	0	0	0	4	0	4
1693	MIMAT0000652	mmu-miR-25-3p	Clk3	102414	ENSMUSG00000032316	0	0	1	1	0	0	0	1	0	0	0	1	0	3	1	4
1694	MIMAT0000652	mmu-miR-25-3p	Cog3	338337	ENSMUSG00000034893	0	1	1	0	0	1	0	0	0	0	0	1	0	3	1	4
1695	MIMAT0000652	mmu-miR-25-3p	Col27a1	373864	ENSMUSG00000045672	0	1	1	0	1	1	0	0	0	0	0	0	0	4	0	4
1696	MIMAT0000652	mmu-miR-25-3p	Cpeb2	231207	ENSMUSG00000039782	0	1	2	0	0	0	1	0	0	0	0	1	0	3	1	4
1697	MIMAT0000652	mmu-miR-25-3p	Dab2ip	69601	ENSMUSG00000026883	0	1	1	0	1	0	1	0	0	0	0	0	0	4	0	4
1698	MIMAT0000652	mmu-miR-25-3p	Dnajc4	57431	ENSMUSG00000024963	0	1	1	1	0	0	0	0	1	0	0	0	0	4	0	4
1699	MIMAT0000652	mmu-miR-25-3p	Dock9	105445	ENSMUSG00000025558	0	1	1	0	2	0	0	0	1	0	0	0	0	4	0	4
1700	MIMAT0000652	mmu-miR-25-3p	Dpy30	66310	ENSMUSG00000024067	0	1	1	0	1	0	0	0	1	0	0	0	0	4	0	4
1701	MIMAT0000652	mmu-miR-25-3p	Dscaml1	114873	ENSMUSG00000032087	0	0	1	0	1	0	0	1	1	0	0	0	0	4	0	4
1702	MIMAT0000652	mmu-miR-25-3p	Dynlt3	67117	ENSMUSG00000031176	0	1	1	0	1	0	0	0	1	0	0	0	0	4	0	4
1703	MIMAT0000652	mmu-miR-25-3p	Efr3a	76740	ENSMUSG00000015002	0	1	1	0	0	0	0	1	0	0	0	1	0	3	1	4
1704	MIMAT0000652	mmu-miR-25-3p	Egr2	13654	ENSMUSG00000037868	0	1	1	0	0	0	0	1	0	0	0	1	0	3	1	4
1705	MIMAT0000652	mmu-miR-25-3p	Fam126b	213056	ENSMUSG00000038174	0	1	2	0	0	0	1	0	0	0	0	1	0	3	1	4
1706	MIMAT0000652	mmu-miR-25-3p	Fam135a	68187	ENSMUSG00000026153	0	1	1	0	1	0	0	0	1	0	0	0	0	4	0	4
1707	MIMAT0000652	mmu-miR-25-3p	Fam160b1	226252	ENSMUSG00000033478	0	1	1	0	0	1	0	0	0	0	0	1	0	3	1	4
1708	MIMAT0000652	mmu-miR-25-3p	Fam20c	80752	ENSMUSG00000025854	0	0	1	1	1	0	0	1	0	0	0	0	0	4	0	4
1709	MIMAT0000652	mmu-miR-25-3p	Fbn1	14118	ENSMUSG00000027204	0	1	1	0	1	1	0	0	0	0	0	0	0	4	0	4
1710	MIMAT0000652	mmu-miR-25-3p	Fmn2	54418	ENSMUSG00000028354	0	1	1	0	0	1	0	0	1	0	0	0	0	4	0	4
1711	MIMAT0000652	mmu-miR-25-3p	Fmr1	14265	ENSMUSG00000000838	0	1	1	0	1	0	0	0	1	0	0	0	0	4	0	4
1712	MIMAT0000652	mmu-miR-25-3p	Fnbp4	55935	ENSMUSG00000008200	0	1	1	0	0	1	0	1	0	0	0	0	0	4	0	4
1713	MIMAT0000652	mmu-miR-25-3p	Foxp2	114142	ENSMUSG00000029563	0	1	3	0	1	0	0	1	0	0	0	0	0	4	0	4
1714	MIMAT0000652	mmu-miR-25-3p	Fzd10	93897	ENSMUSG00000081683	0	1	1	0	0	1	0	0	1	0	0	0	0	4	0	4
1715	MIMAT0000652	mmu-miR-25-3p	Gpbp1l1	77110	ENSMUSG00000034042	0	1	1	0	1	0	0	0	1	0	0	0	0	4	0	4
1716	MIMAT0000652	mmu-miR-25-3p	Gpr180	58245	ENSMUSG00000022131	0	1	1	0	0	1	0	0	1	0	0	0	0	4	0	4
1717	MIMAT0000652	mmu-miR-25-3p	Greb1l	381157	ENSMUSG00000042942	0	1	1	0	1	1	0	0	0	0	0	0	0	4	0	4
1718	MIMAT0000652	mmu-miR-25-3p	Hcn2	15166	ENSMUSG00000020331	0	1	1	1	0	0	0	1	0	0	0	0	0	4	0	4
1719	MIMAT0000652	mmu-miR-25-3p	Herc2	15204	ENSMUSG00000030451	0	1	1	0	1	1	0	0	0	0	0	0	0	4	0	4
1720	MIMAT0000652	mmu-miR-25-3p	Iqgap2	544963	ENSMUSG00000021676	0	1	1	0	1	1	0	0	0	0	0	0	0	4	0	4
1721	MIMAT0000652	mmu-miR-25-3p	Itga6	16403	ENSMUSG00000027111	0	0	1	0	2	2	0	0	0	0	0	1	0	3	1	4
1722	MIMAT0000652	mmu-miR-25-3p	Jarid2	16468	ENSMUSG00000038518	0	1	1	0	0	1	0	0	0	0	0	1	0	3	1	4
1723	MIMAT0000652	mmu-miR-25-3p	Josd1	74158	ENSMUSG00000022426	0	1	1	0	0	0	0	1	1	0	0	0	0	4	0	4
1724	MIMAT0000652	mmu-miR-25-3p	Kalrn	545156	ENSMUSG00000061751	0	1	1	0	2	0	0	0	1	0	0	0	0	4	0	4
1725	MIMAT0000652	mmu-miR-25-3p	Lgalsl	216551	ENSMUSG00000042363	0	1	1	0	0	0	1	1	0	0	0	0	0	4	0	4
1726	MIMAT0000652	mmu-miR-25-3p	Lmo2	16909	ENSMUSG00000032698	0	1	1	0	0	0	0	1	1	0	0	0	0	4	0	4
1727	MIMAT0000652	mmu-miR-25-3p	Mpp1	17524	ENSMUSG00000031402	0	1	1	0	1	0	0	0	1	0	0	0	0	4	0	4
1728	MIMAT0000652	mmu-miR-25-3p	Mycbp2	105689	ENSMUSG00000033004	0	1	1	0	1	0	0	0	1	0	0	0	0	4	0	4
1729	MIMAT0000652	mmu-miR-25-3p	Myh9	17886	ENSMUSG00000022443	0	1	1	1	0	0	0	1	0	0	0	0	0	4	0	4
1730	MIMAT0000652	mmu-miR-25-3p	Mylip	218203	ENSMUSG00000038175	0	1	1	0	0	0	0	1	0	0	0	1	0	3	1	4
1731	MIMAT0000652	mmu-miR-25-3p	Nefm	18040	ENSMUSG00000022054	0	0	1	0	1	1	0	0	1	0	0	0	0	4	0	4
1732	MIMAT0000652	mmu-miR-25-3p	Nova1	664883	ENSMUSG00000021047	0	1	2	0	1	0	0	0	1	0	0	0	0	4	0	4
1733	MIMAT0000652	mmu-miR-25-3p	Pafah1b1	18472	ENSMUSG00000020745	0	1	1	0	0	0	0	1	0	0	0	1	0	3	1	4
1734	MIMAT0000652	mmu-miR-25-3p	Papd7	210106	ENSMUSG00000034575	0	1	1	0	2	0	0	1	0	0	0	0	0	4	0	4
1735	MIMAT0000652	mmu-miR-25-3p	Pax9	18511	ENSMUSG00000001497	0	1	1	0	0	0	0	1	1	0	0	0	0	4	0	4
1736	MIMAT0000652	mmu-miR-25-3p	Pde10a	23984	ENSMUSG00000023868	0	1	1	0	0	0	1	0	1	0	0	0	0	4	0	4
1737	MIMAT0000652	mmu-miR-25-3p	Phip	83946	ENSMUSG00000032253	0	1	1	0	0	0	1	1	0	0	0	0	0	4	0	4
1738	MIMAT0000652	mmu-miR-25-3p	Phlpp2	244650	ENSMUSG00000031732	0	1	1	0	0	1	0	0	0	0	0	1	0	3	1	4
1739	MIMAT0000652	mmu-miR-25-3p	Pitpna	18738	ENSMUSG00000017781	0	1	1	0	0	1	0	0	1	0	0	0	0	4	0	4
1740	MIMAT0000652	mmu-miR-25-3p	Plekha1	101476	ENSMUSG00000040268	0	1	1	0	2	0	0	0	1	0	0	0	0	4	0	4
1741	MIMAT0000652	mmu-miR-25-3p	Plekhm1	353047	ENSMUSG00000034247	0	1	0	0	0	1	0	0	1	0	0	1	0	3	1	4
1742	MIMAT0000652	mmu-miR-25-3p	Pten	19211	ENSMUSG00000013663	0	1	1	0	0	1	0	0	1	0	0	0	0	4	0	4
1743	MIMAT0000652	mmu-miR-25-3p	Ptprd	19266	ENSMUSG00000028399	0	1	1	0	1	0	0	1	0	0	0	0	0	4	0	4
1744	MIMAT0000652	mmu-miR-25-3p	Qser1	99003	ENSMUSG00000074994	0	1	1	0	0	0	1	0	0	0	0	1	0	3	1	4
1745	MIMAT0000652	mmu-miR-25-3p	Rab8b	235442	ENSMUSG00000036943	0	0	1	0	1	0	0	0	1	0	0	1	0	3	1	4
1746	MIMAT0000652	mmu-miR-25-3p	Rassf3	192678	ENSMUSG00000025795	0	0	1	0	0	0	0	1	1	0	0	1	0	3	1	4
1747	MIMAT0000652	mmu-miR-25-3p	Robo1	19876	ENSMUSG00000022883	0	1	1	0	1	0	0	1	0	0	0	0	0	4	0	4
1748	MIMAT0000652	mmu-miR-25-3p	Sec24a	77371	ENSMUSG00000036391	0	1	1	0	1	0	0	0	0	0	0	1	0	3	1	4
1749	MIMAT0000652	mmu-miR-25-3p	Sertad2	58172	ENSMUSG00000049800	0	1	1	0	0	0	1	2	0	0	0	0	0	4	0	4
1750	MIMAT0000652	mmu-miR-25-3p	Setd5	72895	ENSMUSG00000034269	0	1	1	0	0	0	0	1	0	0	0	1	0	3	1	4
1751	MIMAT0000652	mmu-miR-25-3p	Sfxn1	14057	ENSMUSG00000021474	0	1	1	0	1	0	0	0	1	0	0	0	0	4	0	4
1752	MIMAT0000652	mmu-miR-25-3p	Sik1	17691	ENSMUSG00000024042	0	1	1	0	0	0	0	0	1	0	0	1	0	3	1	4
1753	MIMAT0000652	mmu-miR-25-3p	Slc25a36	192287	ENSMUSG00000032449	0	0	1	0	0	1	0	1	0	0	0	1	0	3	1	4
1754	MIMAT0000652	mmu-miR-25-3p	Smad7	17131	ENSMUSG00000025880	0	1	1	0	1	0	0	0	0	0	0	1	0	3	1	4
1755	MIMAT0000652	mmu-miR-25-3p	Snn	20621	ENSMUSG00000037972	0	1	1	0	0	0	0	0	1	0	0	1	0	3	1	4
1756	MIMAT0000652	mmu-miR-25-3p	Sobp	109205	ENSMUSG00000038248	0	0	1	0	1	0	0	1	1	0	0	0	0	4	0	4
1757	MIMAT0000652	mmu-miR-25-3p	Sox11	20666	ENSMUSG00000063632	0	0	1	0	1	1	0	0	1	0	0	0	0	4	0	4
1758	MIMAT0000652	mmu-miR-25-3p	Strn3	94186	ENSMUSG00000020954	0	1	1	0	0	2	0	0	1	0	0	0	0	4	0	4
1759	MIMAT0000652	mmu-miR-25-3p	Syn2	20965	ENSMUSG00000009394	0	1	2	0	0	2	0	1	0	0	0	0	0	4	0	4
1760	MIMAT0000652	mmu-miR-25-3p	Tbl1xr1	81004	ENSMUSG00000027630	0	0	1	0	1	0	0	0	1	0	0	1	0	3	1	4
1761	MIMAT0000652	mmu-miR-25-3p	Tet2	214133	ENSMUSG00000040943	0	1	1	0	0	0	0	1	0	0	0	1	0	3	1	4
1762	MIMAT0000652	mmu-miR-25-3p	Tsc1	64930	ENSMUSG00000026812	0	1	1	0	0	1	0	0	1	0	0	0	0	4	0	4
1763	MIMAT0000652	mmu-miR-25-3p	Usp36	72344	ENSMUSG00000033909	0	1	1	0	0	1	0	0	1	0	0	0	0	4	0	4
1764	MIMAT0000652	mmu-miR-25-3p	Vps54	245944	ENSMUSG00000020128	0	1	1	0	1	0	0	0	0	0	0	1	0	3	1	4
1765	MIMAT0000652	mmu-miR-25-3p	Xrn1	24127	ENSMUSG00000032410	0	0	0	1	1	1	0	0	0	0	0	1	0	3	1	4
1766	MIMAT0000652	mmu-miR-25-3p	Yipf4	67864	ENSMUSG00000024072	0	1	1	0	1	0	0	0	1	0	0	0	0	4	0	4
1767	MIMAT0000652	mmu-miR-25-3p	Zfp827	622675	ENSMUSG00000071064	0	1	1	0	0	1	0	1	0	0	0	0	0	4	0	4
1768	MIMAT0000739	mmu-miR-375-3p	Ahr	11622	ENSMUSG00000019256	0	1	0	0	1	0	0	0	0	0	1	1	0	2	2	4
1769	MIMAT0000739	mmu-miR-375-3p	Atxn7	246103	ENSMUSG00000021738	0	1	1	0	0	1	0	2	0	0	0	0	0	4	0	4
1770	MIMAT0000739	mmu-miR-375-3p	Chsy1	269941	ENSMUSG00000032640	0	1	1	0	1	1	0	0	0	0	0	0	0	4	0	4
1771	MIMAT0000739	mmu-miR-375-3p	Dip2c	208440	ENSMUSG00000048264	0	1	2	0	0	1	0	1	0	0	0	0	0	4	0	4
1772	MIMAT0000739	mmu-miR-375-3p	Jak2	16452	ENSMUSG00000024789	0	0	1	0	0	0	0	0	0	1	1	1	0	1	3	4
1773	MIMAT0000739	mmu-miR-375-3p	Med13	327987	ENSMUSG00000034297	0	1	1	0	0	0	0	1	0	0	0	1	0	3	1	4
1774	MIMAT0000739	mmu-miR-375-3p	Mmd	67468	ENSMUSG00000003948	0	1	1	0	1	0	0	0	1	0	0	0	0	4	0	4
1775	MIMAT0000739	mmu-miR-375-3p	Ppp2r2a	71978	ENSMUSG00000022052	0	1	1	0	1	1	0	0	0	0	0	0	0	4	0	4
1776	MIMAT0000739	mmu-miR-375-3p	Rbpj	19664	ENSMUSG00000039191	0	1	2	0	0	1	0	1	0	0	0	0	0	4	0	4
1777	MIMAT0002111	mmu-miR-470-5p	Aldh1a1	11668	ENSMUSG00000053279	0	1	0	1	1	1	0	0	0	0	0	0	0	4	0	4
1778	MIMAT0002111	mmu-miR-470-5p	Ankrd49	56503	ENSMUSG00000031931	0	1	0	1	1	0	0	1	0	0	0	0	0	4	0	4
1779	MIMAT0002111	mmu-miR-470-5p	Calb1	12307	ENSMUSG00000028222	0	1	0	0	1	1	0	1	0	0	0	0	0	4	0	4
1780	MIMAT0002111	mmu-miR-470-5p	Ccdc80	67896	ENSMUSG00000022665	0	1	0	1	1	0	0	1	0	0	0	0	0	4	0	4
1781	MIMAT0002111	mmu-miR-470-5p	Cdk14	18647	ENSMUSG00000028926	0	1	0	0	1	1	0	1	0	0	0	0	0	4	0	4
1782	MIMAT0002111	mmu-miR-470-5p	Emx2	13797	ENSMUSG00000043969	0	1	0	0	1	1	0	0	1	0	0	0	0	4	0	4
1783	MIMAT0002111	mmu-miR-470-5p	Fam107b	66540	ENSMUSG00000026655	0	1	0	0	1	1	0	1	0	0	0	0	0	4	0	4
1784	MIMAT0002111	mmu-miR-470-5p	Frmd4a	209630	ENSMUSG00000026657	0	1	0	0	2	2	0	1	0	0	0	0	0	4	0	4
1785	MIMAT0002111	mmu-miR-470-5p	Gdpd1	66569	ENSMUSG00000061666	0	1	0	0	1	1	0	1	0	0	0	0	0	4	0	4
1786	MIMAT0002111	mmu-miR-470-5p	Gtf2e2	68153	ENSMUSG00000031585	0	1	0	1	1	1	0	0	0	0	0	0	0	4	0	4
1787	MIMAT0002111	mmu-miR-470-5p	Isl1	16392	ENSMUSG00000042258	0	1	0	1	1	0	0	1	0	0	0	0	0	4	0	4
1788	MIMAT0002111	mmu-miR-470-5p	Lin7c	22343	ENSMUSG00000027162	0	1	0	0	1	1	0	1	0	0	0	0	0	4	0	4
1789	MIMAT0002111	mmu-miR-470-5p	Mup4	17843	ENSMUSG00000041333	0	1	0	1	1	1	0	0	0	0	0	0	0	4	0	4
1790	MIMAT0002111	mmu-miR-470-5p	Mup5	17844	ENSMUSG00000058523	0	1	0	1	1	1	0	0	0	0	0	0	0	4	0	4
1791	MIMAT0002111	mmu-miR-470-5p	Nrip3	78593	ENSMUSG00000034825	0	1	0	0	1	1	0	1	0	0	0	0	0	4	0	4
1792	MIMAT0002111	mmu-miR-470-5p	Oxgr1	239283	ENSMUSG00000044819	0	1	0	0	1	1	0	1	0	0	0	0	0	4	0	4
1793	MIMAT0002111	mmu-miR-470-5p	Picalm	233489	ENSMUSG00000039361	0	1	0	0	1	2	0	3	0	0	0	0	0	4	0	4
1794	MIMAT0002111	mmu-miR-470-5p	Smarca2	67155	ENSMUSG00000024921	0	1	0	0	1	1	0	1	0	0	0	0	0	4	0	4
1795	MIMAT0002111	mmu-miR-470-5p	Terf2	21750	ENSMUSG00000031921	0	1	0	0	1	1	0	1	0	0	0	0	0	4	0	4
1796	MIMAT0002111	mmu-miR-470-5p	Ube2d1	216080	ENSMUSG00000019927	0	1	0	0	1	1	0	2	0	0	0	0	0	4	0	4
1797	MIMAT0002111	mmu-miR-470-5p	Xirp2	241431	ENSMUSG00000027022	0	1	0	0	1	1	0	1	0	0	0	0	0	4	0	4
1798	MIMAT0003479	mmu-miR-669c-5p	Asf1a	66403	ENSMUSG00000019857	0	1	0	0	1	1	0	0	0	0	0	1	0	3	1	4
1799	MIMAT0003479	mmu-miR-669c-5p	Car1	12346	ENSMUSG00000027556	0	1	0	2	1	1	0	0	0	0	0	0	0	4	0	4
1800	MIMAT0003479	mmu-miR-669c-5p	Ckap5	75786	ENSMUSG00000040549	0	1	0	1	1	0	0	0	0	0	0	1	0	3	1	4
1801	MIMAT0003479	mmu-miR-669c-5p	Fubp1	51886	ENSMUSG00000028034	0	1	0	1	0	0	0	1	0	0	0	1	0	3	1	4
1802	MIMAT0003479	mmu-miR-669c-5p	Sec24a	77371	ENSMUSG00000036391	0	1	0	0	1	0	0	2	0	0	0	1	0	3	1	4
1803	MIMAT0003479	mmu-miR-669c-5p	Smchd1	74355	ENSMUSG00000024054	0	1	0	0	1	0	0	1	0	0	0	1	0	3	1	4
1804	MIMAT0003479	mmu-miR-669c-5p	Tmem165	21982	ENSMUSG00000029234	0	1	0	1	0	1	0	0	0	0	0	1	0	3	1	4
1805	MIMAT0003479	mmu-miR-669c-5p	Vip	22353	ENSMUSG00000019772	0	1	0	1	1	0	0	1	0	0	0	0	0	4	0	4
1806	MIMAT0004542	mmu-miR-191-3p	Cbll1	104836	ENSMUSG00000020659	0	1	0	1	2	1	0	0	0	0	0	0	0	4	0	4
1807	MIMAT0004542	mmu-miR-191-3p	Ikzf2	22779	ENSMUSG00000025997	0	1	0	0	1	1	1	0	0	0	0	0	0	4	0	4
1808	MIMAT0004542	mmu-miR-191-3p	Rnf103	22644	ENSMUSG00000052656	0	1	0	1	1	1	0	0	0	0	0	0	0	4	0	4
1809	MIMAT0004542	mmu-miR-191-3p	Ssr1	107513	ENSMUSG00000021427	0	1	0	0	0	1	1	0	1	0	0	0	0	4	0	4
1810	MIMAT0004581	mmu-miR-34b-3p	Calb1	12307	ENSMUSG00000028222	0	1	1	0	1	0	0	0	1	0	0	0	0	4	0	4
1811	MIMAT0004581	mmu-miR-34b-3p	Fam120a	218236	ENSMUSG00000038014	0	1	1	0	1	1	0	0	0	0	0	0	0	4	0	4
1812	MIMAT0004582	mmu-miR-106b-3p	Atf7ip	54343	ENSMUSG00000030213	0	1	0	1	1	0	0	0	0	0	0	1	0	3	1	4
1813	MIMAT0004839	mmu-miR-743b-5p	Acy3	71670	ENSMUSG00000024866	0	1	0	1	1	1	0	0	0	0	0	0	0	4	0	4
1814	MIMAT0004839	mmu-miR-743b-5p	Ajap1	230959	ENSMUSG00000039546	0	1	0	0	1	1	0	2	0	0	0	0	0	4	0	4
1815	MIMAT0004839	mmu-miR-743b-5p	Atp1a3	232975	ENSMUSG00000040907	0	1	0	0	2	1	0	1	0	0	0	0	0	4	0	4
1816	MIMAT0004839	mmu-miR-743b-5p	Brd7	26992	ENSMUSG00000031660	0	1	0	1	1	1	0	0	0	0	0	0	0	4	0	4
1817	MIMAT0004839	mmu-miR-743b-5p	Fmn2	54418	ENSMUSG00000028354	0	1	0	0	1	1	0	1	0	0	0	0	0	4	0	4
1818	MIMAT0004839	mmu-miR-743b-5p	Grm8	14823	ENSMUSG00000024211	0	1	0	0	1	1	0	1	0	0	0	0	0	4	0	4
1819	MIMAT0004839	mmu-miR-743b-5p	Hoxd9	15438	ENSMUSG00000043342	0	1	0	1	1	0	0	1	0	0	0	0	0	4	0	4
1820	MIMAT0004839	mmu-miR-743b-5p	Lrrc3b	218763	ENSMUSG00000045201	0	1	0	1	1	1	0	0	0	0	0	0	0	4	0	4
1821	MIMAT0004839	mmu-miR-743b-5p	2024-03-05	69104	ENSMUSG00000023307	0	1	0	0	1	1	0	2	0	0	0	0	0	4	0	4
1822	MIMAT0004839	mmu-miR-743b-5p	Meis2	17536	ENSMUSG00000027210	0	0	0	2	1	1	0	2	0	0	0	0	0	4	0	4
1823	MIMAT0004839	mmu-miR-743b-5p	Mmd	67468	ENSMUSG00000003948	0	1	0	0	1	1	0	1	0	0	0	0	0	4	0	4
1824	MIMAT0004839	mmu-miR-743b-5p	Sulf1	240725	ENSMUSG00000016918	0	1	0	0	2	2	0	1	0	0	0	0	0	4	0	4
1825	MIMAT0004839	mmu-miR-743b-5p	Taf5	226182	ENSMUSG00000025049	0	1	0	0	1	1	0	1	0	0	0	0	0	4	0	4
1826	MIMAT0004839	mmu-miR-743b-5p	Tubb2b	73710	ENSMUSG00000045136	0	1	0	1	1	0	0	1	0	0	0	0	0	4	0	4
1827	MIMAT0004839	mmu-miR-743b-5p	Usp53	99526	ENSMUSG00000039701	0	1	0	1	1	0	0	1	0	0	0	0	0	4	0	4
1828	MIMAT0004839	mmu-miR-743b-5p	Wsb1	78889	ENSMUSG00000017677	0	1	0	0	1	2	0	1	0	0	0	0	0	4	0	4
1829	MIMAT0004839	mmu-miR-743b-5p	Zfand6	65098	ENSMUSG00000030629	0	1	0	0	1	1	0	1	0	0	0	0	0	4	0	4
1830	MIMAT0004841	mmu-miR-871-5p	Adnp	11538	ENSMUSG00000051149	0	1	1	0	1	1	0	0	0	0	0	0	0	4	0	4
1831	MIMAT0004841	mmu-miR-871-5p	Bach2	12014	ENSMUSG00000040270	0	1	1	0	1	0	1	0	0	0	0	0	0	4	0	4
1832	MIMAT0004841	mmu-miR-871-5p	Bcor	71458	ENSMUSG00000040363	0	1	1	0	1	1	0	0	0	0	0	0	0	4	0	4
1833	MIMAT0004841	mmu-miR-871-5p	Brwd1	93871	ENSMUSG00000022914	0	1	1	0	2	0	0	1	0	0	0	0	0	4	0	4
1834	MIMAT0004841	mmu-miR-871-5p	Camta1	100072	ENSMUSG00000014592	0	1	0	0	2	0	1	1	0	0	0	0	0	4	0	4
1835	MIMAT0004841	mmu-miR-871-5p	Cbfb	12400	ENSMUSG00000031885	0	1	2	0	2	2	0	0	0	0	0	0	0	4	0	4
1836	MIMAT0004841	mmu-miR-871-5p	Cd34	12490	ENSMUSG00000016494	0	1	1	0	2	2	0	0	0	0	0	0	0	4	0	4
1837	MIMAT0004841	mmu-miR-871-5p	Cdk19	78334	ENSMUSG00000038481	0	1	1	0	2	1	0	0	0	0	0	0	0	4	0	4
1838	MIMAT0004841	mmu-miR-871-5p	Cnbp	12785	ENSMUSG00000030057	0	1	1	0	1	0	0	1	0	0	0	0	0	4	0	4
1839	MIMAT0004841	mmu-miR-871-5p	Cnot6	104625	ENSMUSG00000020362	0	1	0	1	1	1	0	0	0	0	0	0	0	4	0	4
1840	MIMAT0004841	mmu-miR-871-5p	Cpsf6	432508	ENSMUSG00000055531	0	1	1	0	2	0	0	1	0	0	0	0	0	4	0	4
1841	MIMAT0004841	mmu-miR-871-5p	Crmp1	12933	ENSMUSG00000029121	0	1	1	0	1	0	0	1	0	0	0	0	0	4	0	4
1842	MIMAT0004841	mmu-miR-871-5p	Dhx32	101437	ENSMUSG00000030986	0	1	1	0	1	1	0	0	0	0	0	0	0	4	0	4
1843	MIMAT0004841	mmu-miR-871-5p	Dock4	238130	ENSMUSG00000035954	0	1	0	0	2	1	0	1	0	0	0	0	0	4	0	4
1844	MIMAT0004841	mmu-miR-871-5p	Eif4a2	13682	ENSMUSG00000022884	0	1	1	0	0	0	2	1	0	0	0	0	0	4	0	4
1845	MIMAT0004841	mmu-miR-871-5p	Eif4b	75705	ENSMUSG00000058655	0	1	1	0	0	1	0	1	0	0	0	0	0	4	0	4
1846	MIMAT0004841	mmu-miR-871-5p	Fam49a	76820	ENSMUSG00000020589	0	1	0	1	1	1	0	0	0	0	0	0	0	4	0	4
1847	MIMAT0004841	mmu-miR-871-5p	Gucy1a2	234889	ENSMUSG00000041624	0	1	0	0	1	1	0	1	0	0	0	0	0	4	0	4
1848	MIMAT0004841	mmu-miR-871-5p	Homer1	26556	ENSMUSG00000007617	0	0	1	0	1	1	0	1	0	0	0	0	0	4	0	4
1849	MIMAT0004841	mmu-miR-871-5p	Igsf1	209268	ENSMUSG00000031111	0	0	1	2	1	2	0	0	0	0	0	0	0	4	0	4
1850	MIMAT0004841	mmu-miR-871-5p	Impdh1	23917	ENSMUSG00000003500	0	1	0	0	1	1	0	1	0	0	0	0	0	4	0	4
1851	MIMAT0004841	mmu-miR-871-5p	Kansl1	76719	ENSMUSG00000018412	0	1	1	0	1	1	0	0	0	0	0	0	0	4	0	4
1852	MIMAT0004841	mmu-miR-871-5p	Kcnc2	268345	ENSMUSG00000035681	0	1	1	0	0	1	0	1	0	0	0	0	0	4	0	4
1853	MIMAT0004841	mmu-miR-871-5p	Klhl1	93688	ENSMUSG00000022076	0	1	1	1	1	0	0	0	0	0	0	0	0	4	0	4
1854	MIMAT0004841	mmu-miR-871-5p	Kpnb1	16211	ENSMUSG00000001440	0	1	0	0	1	1	0	1	0	0	0	0	0	4	0	4
1855	MIMAT0004841	mmu-miR-871-5p	Lamc1	226519	ENSMUSG00000026478	0	1	1	0	1	1	0	0	0	0	0	0	0	4	0	4
1856	MIMAT0004841	mmu-miR-871-5p	Lcor	212391	ENSMUSG00000025019	0	1	1	1	1	0	0	0	0	0	0	0	0	4	0	4
1857	MIMAT0004841	mmu-miR-871-5p	Lpp	210126	ENSMUSG00000033306	0	1	1	0	0	1	1	0	0	0	0	0	0	4	0	4
1858	MIMAT0004841	mmu-miR-871-5p	Mcc	328949	ENSMUSG00000071856	0	1	1	0	1	1	0	0	0	0	0	0	0	4	0	4
1859	MIMAT0004841	mmu-miR-871-5p	Naa30	70646	ENSMUSG00000036282	0	1	1	0	1	0	0	2	0	0	0	0	0	4	0	4
1860	MIMAT0004841	mmu-miR-871-5p	Nfat5	54446	ENSMUSG00000003847	0	1	1	0	0	1	1	0	0	0	0	0	0	4	0	4
1861	MIMAT0004841	mmu-miR-871-5p	Ogfr	72075	ENSMUSG00000049401	0	1	1	1	0	1	0	0	0	0	0	0	0	4	0	4
1862	MIMAT0004841	mmu-miR-871-5p	Pafah1b1	18472	ENSMUSG00000020745	0	1	1	0	0	0	1	1	0	0	0	0	0	4	0	4
1863	MIMAT0004841	mmu-miR-871-5p	Pdia4	12304	ENSMUSG00000025823	0	1	2	1	0	1	0	0	0	0	0	0	0	4	0	4
1864	MIMAT0004841	mmu-miR-871-5p	Pdia5	72599	ENSMUSG00000022844	0	1	1	0	1	1	0	0	0	0	0	0	0	4	0	4
1865	MIMAT0004841	mmu-miR-871-5p	Phlda1	21664	ENSMUSG00000020205	0	1	1	0	1	1	0	0	0	0	0	0	0	4	0	4
1866	MIMAT0004841	mmu-miR-871-5p	Ppp2r2a	71978	ENSMUSG00000022052	0	1	1	0	1	0	0	1	0	0	0	0	0	4	0	4
1867	MIMAT0004841	mmu-miR-871-5p	Prdm8	77630	ENSMUSG00000035456	0	1	1	0	1	0	0	1	0	0	0	0	0	4	0	4
1868	MIMAT0004841	mmu-miR-871-5p	Pten	19211	ENSMUSG00000013663	0	1	2	0	0	0	1	1	0	0	0	0	0	4	0	4
1869	MIMAT0004841	mmu-miR-871-5p	Rbm27	225432	ENSMUSG00000024491	0	1	2	0	1	1	0	0	0	0	0	0	0	4	0	4
1870	MIMAT0004841	mmu-miR-871-5p	Rfx3	19726	ENSMUSG00000040929	0	1	3	0	0	1	1	0	0	0	0	0	0	4	0	4
1871	MIMAT0004841	mmu-miR-871-5p	Rfx7	319758	ENSMUSG00000037674	0	1	0	0	1	1	0	1	0	0	0	0	0	4	0	4
1872	MIMAT0004841	mmu-miR-871-5p	Rnf152	320311	ENSMUSG00000047496	0	1	1	0	0	0	1	1	0	0	0	0	0	4	0	4
1873	MIMAT0004841	mmu-miR-871-5p	Serpina11	380780	ENSMUSG00000063232	0	1	0	1	1	0	0	1	0	0	0	0	0	4	0	4
1874	MIMAT0004841	mmu-miR-871-5p	Skp1a	21402	ENSMUSG00000036309	0	1	1	0	1	0	0	1	0	0	0	0	0	4	0	4
1875	MIMAT0004841	mmu-miR-871-5p	Slitrk5	75409	ENSMUSG00000033214	0	1	1	0	2	1	0	0	0	0	0	0	0	4	0	4
1876	MIMAT0004841	mmu-miR-871-5p	Slmap	83997	ENSMUSG00000021870	0	1	2	0	4	2	0	0	0	0	0	0	0	4	0	4
1877	MIMAT0004841	mmu-miR-871-5p	Sox6	20679	ENSMUSG00000051910	0	1	1	0	0	1	1	0	0	0	0	0	0	4	0	4
1878	MIMAT0004841	mmu-miR-871-5p	Spry1	24063	ENSMUSG00000037211	0	1	0	0	1	1	0	1	0	0	0	0	0	4	0	4
1879	MIMAT0004841	mmu-miR-871-5p	Tcf4	21413	ENSMUSG00000053477	0	1	1	0	0	0	1	1	0	0	0	0	0	4	0	4
1880	MIMAT0004841	mmu-miR-871-5p	Thsd7b	210417	ENSMUSG00000042581	0	1	1	0	1	1	0	0	0	0	0	0	0	4	0	4
1881	MIMAT0004841	mmu-miR-871-5p	Tmem109	68539	ENSMUSG00000034659	0	1	1	0	1	1	0	0	0	0	0	0	0	4	0	4
1882	MIMAT0004841	mmu-miR-871-5p	Tmem251	320351	ENSMUSG00000046675	0	1	1	1	1	0	0	0	0	0	0	0	0	4	0	4
1883	MIMAT0004841	mmu-miR-871-5p	Tmx3	67988	ENSMUSG00000024614	0	1	1	0	1	0	0	1	0	0	0	0	0	4	0	4
1884	MIMAT0004841	mmu-miR-871-5p	Tnfrsf11b	18383	ENSMUSG00000063727	0	1	1	0	1	1	0	0	0	0	0	0	0	4	0	4
1885	MIMAT0004841	mmu-miR-871-5p	Trio	223435	ENSMUSG00000022263	0	1	1	0	0	1	0	1	0	0	0	0	0	4	0	4
1886	MIMAT0004841	mmu-miR-871-5p	Ttc14	67120	ENSMUSG00000027677	0	1	1	1	0	0	1	0	0	0	0	0	0	4	0	4
1887	MIMAT0004841	mmu-miR-871-5p	U2af1	108121	ENSMUSG00000061613	0	1	1	0	1	0	0	0	1	0	0	0	0	4	0	4
1888	MIMAT0004841	mmu-miR-871-5p	Ugt8a	22239	ENSMUSG00000032854	0	1	1	0	1	0	1	0	0	0	0	0	0	4	0	4
1889	MIMAT0004841	mmu-miR-871-5p	Wfdc12	192200	ENSMUSG00000042845	0	1	0	1	1	1	0	0	0	0	0	0	0	4	0	4
1890	MIMAT0004841	mmu-miR-871-5p	Yme1l1	27377	ENSMUSG00000026775	0	1	1	0	1	1	0	0	0	0	0	0	0	4	0	4
1891	MIMAT0004841	mmu-miR-871-5p	Zdhhc21	68268	ENSMUSG00000028403	0	1	1	0	1	1	0	0	0	0	0	0	0	4	0	4
1892	MIMAT0004841	mmu-miR-871-5p	Zfp423	94187	ENSMUSG00000045333	0	1	1	0	1	0	0	1	0	0	0	0	0	4	0	4
1893	MIMAT0004841	mmu-miR-871-5p	Zfp704	170753	ENSMUSG00000040209	0	1	2	0	0	0	1	2	0	0	0	0	0	4	0	4
1894	MIMAT0004841	mmu-miR-871-5p	Zfr	22763	ENSMUSG00000022201	0	1	1	0	0	1	0	1	0	0	0	0	0	4	0	4
1895	MIMAT0004871	mmu-miR-465b-5p	Actl6a	56456	ENSMUSG00000027671	0	1	1	0	1	1	0	0	0	0	0	0	0	4	0	4
1896	MIMAT0004871	mmu-miR-465b-5p	Aplf	72103	ENSMUSG00000030051	0	1	0	1	2	1	0	0	0	0	0	0	0	4	0	4
1897	MIMAT0004871	mmu-miR-465b-5p	Arhgef3	71704	ENSMUSG00000021895	0	1	1	0	1	0	0	1	0	0	0	0	0	4	0	4
1898	MIMAT0004871	mmu-miR-465b-5p	Armcx5	494468	ENSMUSG00000072969	0	1	0	1	2	1	0	0	0	0	0	0	0	4	0	4
1899	MIMAT0004871	mmu-miR-465b-5p	Arrdc3	105171	ENSMUSG00000074794	0	1	1	0	1	1	0	0	0	0	0	0	0	4	0	4
1900	MIMAT0004871	mmu-miR-465b-5p	Ash1l	192195	ENSMUSG00000028053	0	1	1	0	1	0	0	1	0	0	0	0	0	4	0	4
1901	MIMAT0004871	mmu-miR-465b-5p	Atrx	22589	ENSMUSG00000031229	0	1	1	0	1	0	0	1	0	0	0	0	0	4	0	4
1902	MIMAT0004871	mmu-miR-465b-5p	Batf	53314	ENSMUSG00000034266	0	1	1	1	0	1	0	0	0	0	0	0	0	4	0	4
1903	MIMAT0004871	mmu-miR-465b-5p	Baz2a	116848	ENSMUSG00000040054	0	1	1	0	1	1	0	0	0	0	0	0	0	4	0	4
1904	MIMAT0004871	mmu-miR-465b-5p	Cbx8	30951	ENSMUSG00000025578	0	1	1	0	1	1	0	0	0	0	0	0	0	4	0	4
1905	MIMAT0004871	mmu-miR-465b-5p	Celf3	78784	ENSMUSG00000028137	0	1	1	0	1	1	0	0	0	0	0	0	0	4	0	4
1906	MIMAT0004871	mmu-miR-465b-5p	Chic1	12212	ENSMUSG00000031327	0	1	1	0	1	1	0	0	0	0	0	0	0	4	0	4
1907	MIMAT0004871	mmu-miR-465b-5p	Clcn4-2	12727	ENSMUSG00000000605	0	1	1	0	1	0	0	1	0	0	0	0	0	4	0	4
1908	MIMAT0004871	mmu-miR-465b-5p	Dgkb	217480	ENSMUSG00000036095	0	1	1	0	1	1	0	0	0	0	0	0	0	4	0	4
1909	MIMAT0004871	mmu-miR-465b-5p	Efcab14	230648	ENSMUSG00000034210	0	1	1	0	1	1	0	0	0	0	0	0	0	4	0	4
1910	MIMAT0004871	mmu-miR-465b-5p	Ehmt1	77683	ENSMUSG00000036893	0	1	0	0	1	1	0	1	0	0	0	0	0	4	0	4
1911	MIMAT0004871	mmu-miR-465b-5p	Fcho2	218503	ENSMUSG00000041685	0	1	1	0	1	0	0	1	0	0	0	0	0	4	0	4
1912	MIMAT0004871	mmu-miR-465b-5p	Gabra6	14399	ENSMUSG00000020428	0	1	2	0	1	2	0	0	0	0	0	0	0	4	0	4
1913	MIMAT0004871	mmu-miR-465b-5p	Gabrb3	14402	ENSMUSG00000033676	0	1	1	0	1	0	0	1	0	0	0	0	0	4	0	4
1914	MIMAT0004871	mmu-miR-465b-5p	Gosr1	53334	ENSMUSG00000010392	0	1	2	0	2	1	0	0	0	0	0	0	0	4	0	4
1915	MIMAT0004871	mmu-miR-465b-5p	Gpr85	64450	ENSMUSG00000048216	0	1	1	0	1	1	0	0	0	0	0	0	0	4	0	4
1916	MIMAT0004871	mmu-miR-465b-5p	Hmgb2	97165	ENSMUSG00000054717	0	1	1	1	1	0	0	0	0	0	0	0	0	4	0	4
1917	MIMAT0004871	mmu-miR-465b-5p	Hpgd	15446	ENSMUSG00000031613	0	1	1	1	2	0	0	0	0	0	0	0	0	4	0	4
1918	MIMAT0004871	mmu-miR-465b-5p	Hspa4	15525	ENSMUSG00000020361	0	1	1	0	1	1	0	0	0	0	0	0	0	4	0	4
1919	MIMAT0004871	mmu-miR-465b-5p	Irf2	16363	ENSMUSG00000031627	0	1	1	0	1	1	0	0	0	0	0	0	0	4	0	4
1920	MIMAT0004871	mmu-miR-465b-5p	Irf6	54139	ENSMUSG00000026638	0	1	1	0	1	1	0	0	0	0	0	0	0	4	0	4
1921	MIMAT0004871	mmu-miR-465b-5p	Kitl	17311	ENSMUSG00000019966	0	1	2	0	4	1	0	0	0	0	0	0	0	4	0	4
1922	MIMAT0004871	mmu-miR-465b-5p	Lin9	72568	ENSMUSG00000058729	0	0	1	0	1	1	0	1	0	0	0	0	0	4	0	4
1923	MIMAT0004871	mmu-miR-465b-5p	Med14	26896	ENSMUSG00000064127	0	1	2	0	1	0	0	1	0	0	0	0	0	4	0	4
1924	MIMAT0004871	mmu-miR-465b-5p	Mef2c	17260	ENSMUSG00000005583	0	1	1	1	1	0	0	0	0	0	0	0	0	4	0	4
1925	MIMAT0004871	mmu-miR-465b-5p	Mfsd6	98682	ENSMUSG00000041439	0	1	1	0	1	0	0	2	0	0	0	0	0	4	0	4
1926	MIMAT0004871	mmu-miR-465b-5p	Mmd	67468	ENSMUSG00000003948	0	1	1	0	1	1	0	0	0	0	0	0	0	4	0	4
1927	MIMAT0004871	mmu-miR-465b-5p	Morf4l2	56397	ENSMUSG00000031422	0	1	1	0	2	0	0	1	0	0	0	0	0	4	0	4
1928	MIMAT0004871	mmu-miR-465b-5p	Msl3	17692	ENSMUSG00000031358	0	1	2	0	1	1	0	0	0	0	0	0	0	4	0	4
1929	MIMAT0004871	mmu-miR-465b-5p	N4bp1	80750	ENSMUSG00000031652	0	1	1	0	1	1	0	0	0	0	0	0	0	4	0	4
1930	MIMAT0004871	mmu-miR-465b-5p	Osbpl1a	64291	ENSMUSG00000044252	0	1	0	1	1	2	0	0	0	0	0	0	0	4	0	4
1931	MIMAT0004871	mmu-miR-465b-5p	Osbpl8	237542	ENSMUSG00000020189	0	1	1	0	1	1	0	0	0	0	0	0	0	4	0	4
1932	MIMAT0004871	mmu-miR-465b-5p	Parp8	52552	ENSMUSG00000021725	0	1	0	1	1	1	0	0	0	0	0	0	0	4	0	4
1933	MIMAT0004871	mmu-miR-465b-5p	Pcdh9	211712	ENSMUSG00000055421	0	0	1	0	1	1	0	1	0	0	0	0	0	4	0	4
1934	MIMAT0004871	mmu-miR-465b-5p	Pde8b	218461	ENSMUSG00000021684	0	1	1	0	1	0	0	1	0	0	0	0	0	4	0	4
1935	MIMAT0004871	mmu-miR-465b-5p	Phf3	213109	ENSMUSG00000048874	0	1	1	0	1	1	0	0	0	0	0	0	0	4	0	4
1936	MIMAT0004871	mmu-miR-465b-5p	Ppfibp1	67533	ENSMUSG00000016487	0	1	1	0	1	1	0	0	0	0	0	0	0	4	0	4
1937	MIMAT0004871	mmu-miR-465b-5p	Ppp6r3	52036	ENSMUSG00000024908	0	1	1	0	2	0	0	1	0	0	0	0	0	4	0	4
1938	MIMAT0004871	mmu-miR-465b-5p	Psmd11	69077	ENSMUSG00000017428	0	1	1	0	1	1	0	0	0	0	0	0	0	4	0	4
1939	MIMAT0004871	mmu-miR-465b-5p	Ptbp3	230257	ENSMUSG00000028382	0	1	1	0	1	1	0	0	0	0	0	0	0	4	0	4
1940	MIMAT0004871	mmu-miR-465b-5p	Rab14	68365	ENSMUSG00000026878	0	1	1	0	1	1	0	0	0	0	0	0	0	4	0	4
1941	MIMAT0004871	mmu-miR-465b-5p	Rap2c	72065	ENSMUSG00000050029	0	1	1	0	1	0	0	1	0	0	0	0	0	4	0	4
1942	MIMAT0004871	mmu-miR-465b-5p	Rev3l	19714	ENSMUSG00000019841	0	1	1	0	1	1	0	0	0	0	0	0	0	4	0	4
1943	MIMAT0004871	mmu-miR-465b-5p	Rprd1a	225283	ENSMUSG00000040446	0	1	1	0	1	0	0	1	0	0	0	0	0	4	0	4
1944	MIMAT0004871	mmu-miR-465b-5p	Sec11c	66286	ENSMUSG00000024516	0	1	0	1	2	1	0	0	0	0	0	0	0	4	0	4
1945	MIMAT0004871	mmu-miR-465b-5p	Secisbp2l	70354	ENSMUSG00000035093	0	1	1	0	1	1	0	0	0	0	0	0	0	4	0	4
1946	MIMAT0004871	mmu-miR-465b-5p	Sema3a	20346	ENSMUSG00000028883	0	1	2	0	1	0	0	1	0	0	0	0	0	4	0	4
1947	MIMAT0004871	mmu-miR-465b-5p	Slc20a1	20515	ENSMUSG00000027397	0	1	1	1	1	0	0	0	0	0	0	0	0	4	0	4
1948	MIMAT0004871	mmu-miR-465b-5p	Smc3	13006	ENSMUSG00000024974	0	1	1	0	1	1	0	0	0	0	0	0	0	4	0	4
1949	MIMAT0004871	mmu-miR-465b-5p	Socs6	54607	ENSMUSG00000056153	0	1	1	0	1	1	0	0	0	0	0	0	0	4	0	4
1950	MIMAT0004871	mmu-miR-465b-5p	Stag2	20843	ENSMUSG00000025862	0	1	3	0	2	1	0	0	0	0	0	0	0	4	0	4
1951	MIMAT0004871	mmu-miR-465b-5p	Stc2	20856	ENSMUSG00000020303	0	1	1	0	1	1	0	0	0	0	0	0	0	4	0	4
1952	MIMAT0004871	mmu-miR-465b-5p	Sypl	19027	ENSMUSG00000020570	0	1	1	0	1	1	0	0	0	0	0	0	0	4	0	4
1953	MIMAT0004871	mmu-miR-465b-5p	Thoc2	331401	ENSMUSG00000037475	0	1	1	0	1	1	0	0	0	0	0	0	0	4	0	4
1954	MIMAT0004871	mmu-miR-465b-5p	Tjp1	21872	ENSMUSG00000030516	0	1	2	0	1	1	0	0	0	0	0	0	0	4	0	4
1955	MIMAT0004871	mmu-miR-465b-5p	Tle4	21888	ENSMUSG00000024642	0	1	1	0	1	1	0	0	0	0	0	0	0	4	0	4
1956	MIMAT0004871	mmu-miR-465b-5p	Tmtc3	237500	ENSMUSG00000036676	0	1	2	0	0	1	0	1	0	0	0	0	0	4	0	4
1957	MIMAT0004871	mmu-miR-465b-5p	Trib2	217410	ENSMUSG00000020601	0	1	1	0	1	1	0	0	0	0	0	0	0	4	0	4
1958	MIMAT0004871	mmu-miR-465b-5p	Txndc5	105245	ENSMUSG00000038991	0	1	1	0	2	2	0	0	0	0	0	0	0	4	0	4
1959	MIMAT0004871	mmu-miR-465b-5p	Vta1	66201	ENSMUSG00000019868	0	1	1	2	0	1	0	0	0	0	0	0	0	4	0	4
1960	MIMAT0004871	mmu-miR-465b-5p	Wdfy3	72145	ENSMUSG00000043940	0	1	1	0	1	1	0	0	0	0	0	0	0	4	0	4
1961	MIMAT0004871	mmu-miR-465b-5p	Ythdc2	240255	ENSMUSG00000034653	0	1	2	0	1	1	0	0	0	0	0	0	0	4	0	4
1962	MIMAT0004873	mmu-miR-465c-5p	Actl6a	56456	ENSMUSG00000027671	0	1	1	0	1	1	0	0	0	0	0	0	0	4	0	4
1963	MIMAT0004873	mmu-miR-465c-5p	Aplf	72103	ENSMUSG00000030051	0	1	0	1	2	1	0	0	0	0	0	0	0	4	0	4
1964	MIMAT0004873	mmu-miR-465c-5p	Armcx5	494468	ENSMUSG00000072969	0	1	0	1	2	1	0	0	0	0	0	0	0	4	0	4
1965	MIMAT0004873	mmu-miR-465c-5p	Arrdc3	105171	ENSMUSG00000074794	0	1	1	0	1	1	0	0	0	0	0	0	0	4	0	4
1966	MIMAT0004873	mmu-miR-465c-5p	Ash1l	192195	ENSMUSG00000028053	0	1	1	0	1	0	0	1	0	0	0	0	0	4	0	4
1967	MIMAT0004873	mmu-miR-465c-5p	Batf	53314	ENSMUSG00000034266	0	1	1	1	0	1	0	0	0	0	0	0	0	4	0	4
1968	MIMAT0004873	mmu-miR-465c-5p	Baz2a	116848	ENSMUSG00000040054	0	1	1	0	1	1	0	0	0	0	0	0	0	4	0	4
1969	MIMAT0004873	mmu-miR-465c-5p	Cbx8	30951	ENSMUSG00000025578	0	1	1	0	1	1	0	0	0	0	0	0	0	4	0	4
1970	MIMAT0004873	mmu-miR-465c-5p	Celf3	78784	ENSMUSG00000028137	0	1	1	0	1	1	0	0	0	0	0	0	0	4	0	4
1971	MIMAT0004873	mmu-miR-465c-5p	Cpne8	66871	ENSMUSG00000052560	0	1	1	0	2	1	0	0	0	0	0	0	0	4	0	4
1972	MIMAT0004873	mmu-miR-465c-5p	Ctnnd2	18163	ENSMUSG00000022240	0	1	1	0	1	0	0	1	0	0	0	0	0	4	0	4
1973	MIMAT0004873	mmu-miR-465c-5p	Cyp26a1	13082	ENSMUSG00000024987	0	1	1	0	1	0	0	1	0	0	0	0	0	4	0	4
1974	MIMAT0004873	mmu-miR-465c-5p	Dgkb	217480	ENSMUSG00000036095	0	1	1	0	1	1	0	0	0	0	0	0	0	4	0	4
1975	MIMAT0004873	mmu-miR-465c-5p	Efcab14	230648	ENSMUSG00000034210	0	1	1	0	1	1	0	0	0	0	0	0	0	4	0	4
1976	MIMAT0004873	mmu-miR-465c-5p	Ehmt1	77683	ENSMUSG00000036893	0	1	0	0	1	1	0	1	0	0	0	0	0	4	0	4
1977	MIMAT0004873	mmu-miR-465c-5p	Fcho2	218503	ENSMUSG00000041685	0	1	1	0	1	0	0	1	0	0	0	0	0	4	0	4
1978	MIMAT0004873	mmu-miR-465c-5p	Foxd3	15221	ENSMUSG00000067261	0	1	1	1	1	0	0	0	0	0	0	0	0	4	0	4
1979	MIMAT0004873	mmu-miR-465c-5p	Gabra6	14399	ENSMUSG00000020428	0	1	2	0	1	2	0	0	0	0	0	0	0	4	0	4
1980	MIMAT0004873	mmu-miR-465c-5p	Gabrb3	14402	ENSMUSG00000033676	0	1	1	0	1	0	0	1	0	0	0	0	0	4	0	4
1981	MIMAT0004873	mmu-miR-465c-5p	Gosr1	53334	ENSMUSG00000010392	0	1	2	0	2	1	0	0	0	0	0	0	0	4	0	4
1982	MIMAT0004873	mmu-miR-465c-5p	Gpr85	64450	ENSMUSG00000048216	0	1	1	0	1	1	0	0	0	0	0	0	0	4	0	4
1983	MIMAT0004873	mmu-miR-465c-5p	Hopx	74318	ENSMUSG00000059325	0	1	1	0	1	1	0	0	0	0	0	0	0	4	0	4
1984	MIMAT0004873	mmu-miR-465c-5p	Hspa4	15525	ENSMUSG00000020361	0	1	1	0	1	1	0	0	0	0	0	0	0	4	0	4
1985	MIMAT0004873	mmu-miR-465c-5p	Irf2	16363	ENSMUSG00000031627	0	1	1	0	1	1	0	0	0	0	0	0	0	4	0	4
1986	MIMAT0004873	mmu-miR-465c-5p	Irf6	54139	ENSMUSG00000026638	0	1	1	0	1	1	0	0	0	0	0	0	0	4	0	4
1987	MIMAT0004873	mmu-miR-465c-5p	Jam3	83964	ENSMUSG00000031990	0	1	1	0	1	1	0	0	0	0	0	0	0	4	0	4
1988	MIMAT0004873	mmu-miR-465c-5p	Kitl	17311	ENSMUSG00000019966	0	1	2	0	4	1	0	0	0	0	0	0	0	4	0	4
1989	MIMAT0004873	mmu-miR-465c-5p	Map3k1	26401	ENSMUSG00000021754	0	1	1	0	0	0	0	1	0	0	1	0	0	3	1	4
1990	MIMAT0004873	mmu-miR-465c-5p	Mark3	17169	ENSMUSG00000007411	0	1	1	0	1	1	0	0	0	0	0	0	0	4	0	4
1991	MIMAT0004873	mmu-miR-465c-5p	Mef2c	17260	ENSMUSG00000005583	0	1	1	1	1	0	0	0	0	0	0	0	0	4	0	4
1992	MIMAT0004873	mmu-miR-465c-5p	Mfsd6	98682	ENSMUSG00000041439	0	1	1	0	1	0	0	1	0	0	0	0	0	4	0	4
1993	MIMAT0004873	mmu-miR-465c-5p	Mmd	67468	ENSMUSG00000003948	0	1	1	0	1	1	0	0	0	0	0	0	0	4	0	4
1994	MIMAT0004873	mmu-miR-465c-5p	Msl3	17692	ENSMUSG00000031358	0	1	2	0	1	1	0	0	0	0	0	0	0	4	0	4
1995	MIMAT0004873	mmu-miR-465c-5p	Mtdh	67154	ENSMUSG00000022255	0	1	1	0	5	1	0	0	0	0	0	0	0	4	0	4
1996	MIMAT0004873	mmu-miR-465c-5p	N4bp1	80750	ENSMUSG00000031652	0	1	1	0	1	1	0	0	0	0	0	0	0	4	0	4
1997	MIMAT0004873	mmu-miR-465c-5p	Osbpl1a	64291	ENSMUSG00000044252	0	1	0	2	1	2	0	0	0	0	0	0	0	4	0	4
1998	MIMAT0004873	mmu-miR-465c-5p	Osbpl8	237542	ENSMUSG00000020189	0	1	1	0	1	1	0	0	0	0	0	0	0	4	0	4
1999	MIMAT0004873	mmu-miR-465c-5p	Parp8	52552	ENSMUSG00000021725	0	1	0	1	1	1	0	0	0	0	0	0	0	4	0	4
[truncated: 31,489 more rows]

## Sheet: GO_BP
	ID	Description	GeneRatio	BgRatio	pvalue	p.adjust	qvalue	geneID	Count
GO:0007409	GO:0007409	axonogenesis	273/7655	470/23210	1.62003e-29	1.01868e-25	4.62477e-26	Itgb1/Lhx2/Prtg/Golga4/Ptprz1/Sema6d/Slitrk6/Ttl/Isl1/Neo1/Braf/Ptpro/Zeb2/Ache/Cdh4/Flot1/Myh10/Nfib/Nrp1/Rab11a/Sema6a/Creb1/Nrp2/Ret/Bcl11a/Bcl11b/Map1b/Mycbp2/Pip5k1c/Pitpna/Robo2/Nr2e1/Bmpr1b/Cdh2/Chodl/Dlx5/Dnm2/Efnb2/Efnb3/Epha3/Etv1/Gas1/Gli3/Gsk3b/Nptn/Plxna3/Plxnb2/Ptpn11/Rnf165/Rufy3/Slitrk2/Slitrk3/Slitrk4/Ulk2/Usp9x/Vim/Cdh11/Dcx/Ephb2/Limk1/Plxnd1/Reln/Ulk1/Vangl2/Ythdf1/Egr2/Eif4g2…	273
GO:0007264	GO:0007264	small GTPase mediated signal transduction	279/7655	485/23210	3.48574e-29	1.09592e-25	4.97544e-26	Itgb1/Rab34/Usp28/Arhgef1/Prkd1/Rhog/Rras/Sos1/Abl2/Arhgap12/Nf1/Dab2ip/Dennd4b/G3bp2/Rab2a/Flot1/Gna13/Itga3/Kank1/Nrp1/Rab11a/Rala/Rhoq/Rock1/Rock2/Rsu1/Arhgef11/Lpar6/Met/Plk2/Rap1b/Rapgef2/Rgl2/Scai/Sh2d3c/Cd2ap/Rab14/Spry2/Spry1/Arhgdia/Cdh2/Cdon/Dhcr24/Dnm2/Grb2/Nras/Rapgef1/Rhou/Sos2/Srgap1/Arfgef1/Arhgef40/Csf1/Ephb2/Itsn2/Rab20/Reln/Ulk1/Vangl2/Vav3/Dock9/Eps8/Jun/Kalrn/Notch1/Rab23/Rab8…	279
GO:0045666	GO:0045666	positive regulation of neuron differentiation	266/7655	461/23210	3.66783e-28	7.68776e-25	3.49023e-25	Itgb1/Iqgap1/Golga4/Ptbp1/Qk/Cpeb3/Tgif1/Mdk/Prkd1/Ptprz1/Abl2/Nf1/Braf/Dab2ip/Itpr1/Ptprd/Zeb2/Kat2b/Elavl4/Ache/Ankrd27/Cdh4/Dlx2/Fbxo38/Fmr1/Foxa2/Itga3/Mecp2/Nrp1/Rab11a/Sgk1/Tcf3/Met/Mmd/Rapgef2/Ret/Bcl11a/Creb3l2/Gata2/Itga6/Map1b/Robo2/Smurf1/Sox11/Dlx1/Zmynd8/Bmp6/Cdon/Chodl/Cntn1/Cpeb1/Dmd/Epha3/Fkbp1b/Fzd4/Gsk3b/Negr1/Neurod1/Plxna3/Plxnb2/Prox1/Rapgef1/Rufy3/Dcx/Itsn2/Limk1/Plxnd1/Rara…	266
GO:0007015	GO:0007015	actin filament organization	238/7655	400/23210	5.59696e-28	8.79842e-25	3.99446e-25	Limch1/Wasl/Nox4/Mtpn/Ppm1f/Rhog/Abl2/Arhgap12/Tgfbr1/Braf/Fam171a1/Kank1/Myadm/Myh10/Nrp1/Rhoq/Rock2/Tmod1/Hip1/Met/Cd2ap/Iqgap2/Jmy/Myo1b/Ptger4/S1pr1/Fmn2/Actn4/Cotl1/Gmfb/Grb2/Gsn/Lcp1/Prox1/Rhou/Rufy3/Sdc4/Sh3kbp1/Arfgef1/Kirrel/Limk1/Map3k1/Marcks/Pik3r1/Ppm1e/Tsc1/Arf1/Arpc2/Eps8/Lats1/Fat1/Rhoa/Sema5a/Wasf1/Actc1/Aif1l/Arhgef10l/Arpc1b/Arpc3/Arrb1/Cdc42/Cdc42ep3/Cdc42ep4/Cfl2/Coro1a/Emp2/…	238
GO:0031346	GO:0031346	positive regulation of cell projection organization	266/7655	466/23210	3.68849e-27	4.63864e-24	2.10593e-24	Itgb1/Iqgap1/Golga4/Ptbp1/Qk/Cpeb3/Wasl/Atp7a/Mdk/Prkd1/Ptprz1/Abl2/Nf1/Tgfbr1/Braf/Dab2ip/Itpr1/Ptprd/Zeb2/Kat2b/Elavl4/Ache/Ankrd27/Cdh4/Cep135/Fbxo38/Fmr1/Itga3/Mecp2/Nrp1/Rab11a/Rala/Rhoq/Sgk1/Met/Rapgef2/Ret/Bcl11a/Creb3l2/Itga6/Map1b/Robo2/Smurf1/Zmynd8/Atmin/Chodl/Cntn1/Cpeb1/Dmd/Dnm2/Epha3/Fkbp1b/Fzd4/Gsk3b/Negr1/Plxna3/Plxnb2/Rapgef1/Rufy3/Akirin1/Dcx/Itsn2/Limk1/Plxnd1/Reln/Stk24/Syt1/A…	266
GO:0032970	GO:0032970	regulation of actin filament-based process	232/7655	393/23210	1.25748e-26	1.2914e-23	5.86291e-24	Limch1/Myh9/Wasl/Nox4/Mdk/Mtpn/Pde4b/Ppm1f/Rhog/Tgfbr1/Braf/Kank1/Myadm/Nrp1/Rhoq/Rock1/Rock2/Tmod1/Met/Cd2ap/Dsc2/Iqgap2/Jmy/Ptger4/S1pr1/Fmn2/Akap6/Arhgdia/Casq2/Cotl1/Epha3/F11r/Gmfb/Grb2/Gsn/Kcnj2/Mylk2/Prox1/Rhou/Ryr2/Sdc4/Sri/Ank2/Arfgef1/Kirrel/Limk1/Map3k1/Pik3r1/Ppm1e/Tsc1/Vangl2/Arf1/Arpc2/Eps8/Fzd10/Lats1/Dixdc1/Rhoa/Sema5a/Wasf1/Atp2a2/Jam3/Mef2c/Arhgap44/Arhgef10l/Arpc1b/Arpc3/Atp1a1…	232
GO:0009896	GO:0009896	positive regulation of catabolic process	245/7655	422/23210	1.43762e-26	1.2914e-23	5.86291e-24	Qk/Rbm24/Tnrc6b/Cpeb3/Mylip/Tob1/Fbxw7/Abhd5/Crebrf/Pip4k2c/Prkd1/Rnf144a/Sox9/Dab2ip/Tpcn1/Axin1/Cpt1a/Edem1/Entpd5/Fmr1/Pnpla2/Ptpn1/Rock1/Rock2/Trib3/Trp53inp1/Zfp36l1/Plk2/Atxn3/Hecw1/Oaz3/Smurf1/Mtdh/Snca/Smad7/Wwp2/Vip/Oaz1/Akt2/Arih1/Bcl2l11/Dapk1/Gnai3/Gsk3b/Pnpt1/Sptlc1/Svip/Tfeb/Trp53inp2/Vps35/Zfp36l2/Foxo1/Rnf139/Tsc1/Ulk1/Ankib1/Btg2/Clec16a/Nsf/Pten/Rab12/Scoc/Trib2/Rab3gap2/Rc3h1/D…	245
GO:0033002	GO:0033002	muscle cell proliferation	156/7655	234/23210	3.77909e-26	2.97036e-23	1.34854e-23	Bmpr1a/Mapk14/Tgfbr1/Gnaq/Klf4/Apln/Cxadr/Traf6/Xrcc6/Cited2/Kcnk2/Gata6/Pik3ca/Rbpj/Rps6kb1/S1pr1/Arid2/Vip/Abcc4/Angpt1/Foxc1/Gnai2/Gnai3/Gsk3b/Ldlrap1/Rxra/Akirin1/Hbegf/Pik3r1/Sf1/Foxp1/Jun/Kalrn/Notch1/Paxbp1/Prkar1a/Pten/Tbx20/Zfpm2/Camk2d/Ppargc1a/Tcf7l2/Jak2/Mef2c/Ctnnb1/Jarid2/Notch3/Ripk1/Skp2/Smpd3/Stat3/Tgfbr3/Trib1/Dnmt1/Egfr/Mfn2/Pparg/Sirt1/Tenm4/Tgfb3/Akt1/Hif1a/Itgb3/Mef2d/Megf10…	156
GO:0007265	GO:0007265	Ras protein signal transduction	239/7655	414/23210	1.80854e-25	1.26357e-22	5.73657e-23	Itgb1/Rab34/Usp28/Arhgef1/Prkd1/Rhog/Rras/Sos1/Abl2/Nf1/Dab2ip/Dennd4b/Rab2a/Flot1/Gna13/Itga3/Kank1/Nrp1/Rab11a/Rala/Rhoq/Rock1/Rock2/Rsu1/Arhgef11/Lpar6/Met/Plk2/Rap1b/Rapgef2/Rgl2/Scai/Rab14/Spry2/Spry1/Arhgdia/Cdh2/Dhcr24/Dnm2/Grb2/Nras/Rapgef1/Rhou/Sos2/Srgap1/Arfgef1/Arhgef40/Csf1/Ephb2/Itsn2/Rab20/Ulk1/Vangl2/Vav3/Eps8/Jun/Kalrn/Notch1/Rab23/Rab8b/Arhgap32/Camk2d/Psd3/Rab12/Rhoa/Wasf1/Col1…	239
GO:0001667	GO:0001667	ameboidal-type cell migration	235/7655	406/23210	2.77614e-25	1.74564e-22	7.92515e-23	Itgb1/Amotl1/Myh9/Hand2/Fbxw7/Ppm1f/Prkd1/Sema6d/Sox9/Sp1/Adora2b/Isl1/Nf1/Tgfbr1/Braf/Dab2ip/Has2/Itgav/Klf4/Zeb2/Itga3/Kank1/Lemd3/Mecp2/Nr4a1/Nrp1/Pml/Rab11a/Rock2/Sema6a/Snai2/Met/Nrp2/Plk2/Ret/Vegfc/Gata2/Nr2e1/Schip1/Angpt1/Dll4/Efnb2/Folr1/Macf1/Map3k3/Pdcd6/Pik3c2a/Pkn2/Prox1/Ptpn11/Rffl/Sash1/Sdc4/Hbegf/Nr2f2/Pdpk1/Plxnd1/Slc8a1/Nus1/Appl1/Dusp10/Jun/Notch1/Pik3r3/Pten/Sema3a/Gbx2/Ptprm/…	235
GO:0032956	GO:0032956	regulation of actin cytoskeleton organization	206/7655	344/23210	6.92148e-25	3.95657e-22	1.79627e-22	Limch1/Wasl/Nox4/Mdk/Mtpn/Ppm1f/Rhog/Tgfbr1/Braf/Kank1/Myadm/Nrp1/Rhoq/Rock1/Rock2/Tmod1/Met/Cd2ap/Iqgap2/Jmy/Ptger4/S1pr1/Fmn2/Arhgdia/Cotl1/Epha3/F11r/Gmfb/Grb2/Gsn/Prox1/Rhou/Sdc4/Arfgef1/Kirrel/Limk1/Map3k1/Pik3r1/Ppm1e/Tsc1/Vangl2/Arf1/Arpc2/Eps8/Fzd10/Lats1/Dixdc1/Rhoa/Sema5a/Wasf1/Jam3/Mef2c/Arhgap44/Arhgef10l/Arpc1b/Arpc3/Cdc42/Cdc42ep3/Cdc42ep4/Cfl2/Coro1a/Efna5/Icam1/Nck2/Rac1/S100a10/T…	206
GO:0060537	GO:0060537	muscle tissue development	263/7655	472/23210	1.00766e-24	5.28016e-22	2.39718e-22	Itgb1/Map2k4/Ahr/Rbm24/Poglut1/Tcf21/Nox4/Bmpr1a/Hivep3/Mapk14/Sox9/Svil/Zmpste24/Isl1/Nf1/Tgfbr1/Foxn2/Cxadr/Flot1/Lemd3/Mtm1/Myh10/Nr4a1/Six4/Cited2/Creb1/Kcnk2/Met/Gata6/Rbpj/Rps6kb1/S1pr1/Sox11/Arid2/Dner/Lox/Schip1/Smad7/Xirp2/Akap6/Angpt1/Cdon/Dicer1/Dll4/Dmd/Efnb2/Eya1/Foxc1/Gsk3b/Ift88/Lemd2/Mylk2/Nras/Prox1/Rxra/Ryr1/Ryr2/Usp2/Akirin1/Hlx/Luc7l/Nr2f2/Pdgfra/Rara/Sgcb/Slc8a1/Tsc1/Bcl9/Btg…	263
GO:1902903	GO:1902903	regulation of supramolecular fiber organization	207/7655	348/23210	1.76805e-24	8.24993e-22	3.74545e-22	Limch1/Wasl/Nox4/Mtpn/Ppm1f/Tgfbr1/Braf/Kank1/Mecp2/Myadm/Nrp1/Rock2/Sgk1/Tmod1/Met/Iqgap2/Jmy/Map1b/Ptger4/S1pr1/Snca/Fmn2/Cotl1/Gas2l1/Gmfb/Grb2/Gsn/Mapre1/Prox1/Sdc4/Arfgef1/Kirrel/Limk1/Map3k1/Pik3r1/Ppm1e/Tsc1/Arf1/Arpc2/Eps8/Lats1/Eml4/Rhoa/Sema5a/Wasf1/Mef2c/Arhgef10l/Arpc1b/Arpc3/Cdc42ep3/Cdc42ep4/Cfl2/Clip3/Coro1a/Icam1/Nck2/Rac1/S100a10/Tlr2/Tmod3/Tpm1/Wasf2/Abl1/Ldlr/Nav3/Nck1/Nin/Slit…	207
GO:0030111	GO:0030111	regulation of Wnt signaling pathway	181/7655	292/23210	1.83682e-24	8.24993e-22	3.74545e-22	Ubr5/Ctnnd1/Mapk14/Mdk/Sox9/Abl2/Isl1/Tmem170b/Dab2ip/Ddx3x/Gnaq/Ptpro/Zeb2/Axin1/Csnk1g1/Itga3/Kank1/Snai2/Mdfi/Wnk1/Dkk3/Hnf1b/Lats2/Nlk/Rbpj/Tbl1xr1/Xiap/Cdh2/Dlx5/Fam53b/Folr1/Gli3/Gsk3b/Hic1/Jade1/Macf1/Mllt3/Rapgef1/Ror2/Stk4/Ube2b/Vps35/Znrf3/Foxo1/Ruvbl2/Sfrp1/Tmem64/Vangl2/Lats1/Notch1/Dixdc1/Sema5a/Tcf7l2/Lypd6/Sulf1/Dkk1/Mcc/Adgra2/Axin2/Ccny/Cdh1/Dab2/Lrp6/Nfkb1/Nxn/Tle4/Tlr2/Tnks2/Ts…	181
GO:0016055	GO:0016055	Wnt signaling pathway	242/7655	428/23210	4.93462e-24	2.06859e-21	9.39136e-22	Amotl1/Ubr5/Ctnnd1/Mapk14/Mdk/Sox9/Abl2/Isl1/Tmem170b/Dab2ip/Ddx3x/Gnaq/Klf4/Ptpro/Zeb2/Axin1/Csnk1g1/Itga3/Kank1/Mitf/Snai2/Mdfi/Met/Wnk1/Dkk3/Hnf1b/Lats2/Nlk/Rbpj/Tbl1xr1/Xiap/Cdh2/Dlx5/Fam53b/Fermt2/Folr1/Fzd4/Fzd5/Gli3/Gsk3b/Hic1/Jade1/Macf1/Mark1/Mllt3/Rapgef1/Ror2/Ryr2/Stk4/Ube2b/Vps35/Znrf3/Dvl2/Foxo1/Ruvbl2/Sfrp1/Tmem64/Vangl2/Bcl9/Daam1/Fzd10/Grk5/Lats1/Notch1/Pten/Dixdc1/Sema5a/Tcf7l2/L…	242
GO:0014706	GO:0014706	striated muscle tissue development	251/7655	449/23210	6.37781e-24	2.50648e-21	1.13794e-21	Itgb1/Map2k4/Rbm24/Tcf21/Nox4/Bmpr1a/Hivep3/Mapk14/Svil/Zmpste24/Isl1/Nf1/Tgfbr1/Foxn2/Cxadr/Flot1/Lemd3/Mtm1/Myh10/Nr4a1/Six4/Cited2/Creb1/Kcnk2/Met/Gata6/Rbpj/Rps6kb1/S1pr1/Sox11/Arid2/Dner/Lox/Smad7/Xirp2/Akap6/Angpt1/Cdon/Dicer1/Dll4/Dmd/Efnb2/Eya1/Foxc1/Gsk3b/Ift88/Lemd2/Mylk2/Nras/Prox1/Rxra/Ryr1/Ryr2/Usp2/Akirin1/Hlx/Luc7l/Nr2f2/Pdgfra/Rara/Sgcb/Slc8a1/Tsc1/Bcl9/Btg2/Cops2/Egr2/Fhl2/Fkbp1a…	251
GO:0010976	GO:0010976	positive regulation of neuron projection development	212/7655	362/23210	7.96908e-24	2.94762e-21	1.33821e-21	Itgb1/Iqgap1/Golga4/Ptbp1/Qk/Cpeb3/Mdk/Prkd1/Ptprz1/Abl2/Nf1/Braf/Dab2ip/Itpr1/Ptprd/Zeb2/Kat2b/Elavl4/Ache/Ankrd27/Cdh4/Fbxo38/Fmr1/Itga3/Mecp2/Nrp1/Rab11a/Sgk1/Met/Rapgef2/Ret/Bcl11a/Creb3l2/Itga6/Map1b/Robo2/Smurf1/Zmynd8/Chodl/Cntn1/Cpeb1/Dmd/Epha3/Fkbp1b/Fzd4/Gsk3b/Negr1/Plxna3/Plxnb2/Rapgef1/Rufy3/Dcx/Itsn2/Limk1/Plxnd1/Reln/Stk24/Syt1/Arf1/Eif4g2/Ezh2/Kalrn/Nefl/Adcyap1/Dixdc1/Hnrnpk/Sema5…	212
GO:0071900	GO:0071900	regulation of protein serine/threonine kinase activity	241/7655	427/23210	8.59505e-24	3.00254e-21	1.36314e-21	Iqgap1/Map2k4/Hipk3/Nox4/Parp16/Nf1/Tgfbr1/Ccnjl/Dab2ip/Ddx3x/Zeb2/Kat2b/Axin1/Ccnd2/Ptpn1/Ptprj/Stk38/Traf6/Trib3/Mdfi/Met/Rapgef2/Ret/Lats2/Snca/Spry2/Spry1/Akap6/Fzd4/Fzd5/Grm1/Gsk3b/Map3k11/Prkag2/Prox1/Ptpn11/Ror2/Sash1/Slc27a1/Tead1/Ccnj/Dvl2/Ephb2/Map2k7/Map3k1/Nr2f2/Nrk/Sfrp1/Vangl2/Dusp10/Dusp6/Ezh2/Fzd10/Lats1/Prkar1a/Pten/Stk39/Rhoa/Trib2/Jak2/Dkk1/Adam17/Arrb1/Bccip/Ccny/Dab2/Grm4/Lrp…	241
GO:0198738	GO:0198738	cell-cell signaling by wnt	242/7655	430/23210	1.18581e-23	3.92439e-21	1.78166e-21	Amotl1/Ubr5/Ctnnd1/Mapk14/Mdk/Sox9/Abl2/Isl1/Tmem170b/Dab2ip/Ddx3x/Gnaq/Klf4/Ptpro/Zeb2/Axin1/Csnk1g1/Itga3/Kank1/Mitf/Snai2/Mdfi/Met/Wnk1/Dkk3/Hnf1b/Lats2/Nlk/Rbpj/Tbl1xr1/Xiap/Cdh2/Dlx5/Fam53b/Fermt2/Folr1/Fzd4/Fzd5/Gli3/Gsk3b/Hic1/Jade1/Macf1/Mark1/Mllt3/Rapgef1/Ror2/Ryr2/Stk4/Ube2b/Vps35/Znrf3/Dvl2/Foxo1/Ruvbl2/Sfrp1/Tmem64/Vangl2/Bcl9/Daam1/Fzd10/Grk5/Lats1/Notch1/Pten/Dixdc1/Sema5a/Tcf7l2/L…	242
GO:0061458	GO:0061458	reproductive system development	252/7655	453/23210	1.32253e-23	4.15804e-21	1.88774e-21	Ahr/Tcf21/Mapk14/Sox9/Sp1/Eif2s2/Tgfbr1/Itgav/Cebpa/Dmrta1/Rdh10/Six4/Sp3/Zfp36l1/Acvr2a/Cited2/E2f7/H3f3b/Mdfi/Met/Runx1/Fst/Gata2/Hnf1b/Ptger4/Rbpj/Arid4a/Schip1/Adm/Angpt1/Ar/Asb1/Bcl2l11/Bmp6/Bmpr1b/Dhcr24/Dicer1/Erf/Foxc1/Fzd4/Fzd5/Grb2/Ptpn11/Rarg/Ror2/Rxra/Stk4/Tfeb/Hoxa10/Hoxa13/Jmjd1c/Nr2f2/Nrk/Pdgfra/Rara/Sfrp1/Slc8a1/Sf1/Atrx/Greb1l/Hand1/Ncoa3/Notch1/Plekha1/Pten/Sema3a/Tbx3/Trp63/Zfp…	252
GO:0048608	GO:0048608	reproductive structure development	250/7655	449/23210	1.67761e-23	5.02323e-21	2.28054e-21	Ahr/Tcf21/Mapk14/Sox9/Sp1/Eif2s2/Tgfbr1/Itgav/Cebpa/Dmrta1/Rdh10/Six4/Sp3/Zfp36l1/Acvr2a/Cited2/E2f7/H3f3b/Mdfi/Met/Runx1/Fst/Gata2/Hnf1b/Ptger4/Rbpj/Arid4a/Schip1/Adm/Angpt1/Ar/Asb1/Bcl2l11/Bmp6/Bmpr1b/Dhcr24/Dicer1/Erf/Foxc1/Fzd4/Fzd5/Grb2/Ptpn11/Rarg/Ror2/Rxra/Stk4/Tfeb/Hoxa10/Hoxa13/Jmjd1c/Nr2f2/Nrk/Pdgfra/Rara/Sfrp1/Slc8a1/Sf1/Atrx/Greb1l/Hand1/Ncoa3/Notch1/Plekha1/Pten/Sema3a/Tbx3/Trp63/Zfp…	250
GO:0031331	GO:0031331	positive regulation of cellular catabolic process	208/7655	355/23210	1.9491e-23	5.57088e-21	2.52917e-21	Qk/Rbm24/Tnrc6b/Cpeb3/Tob1/Fbxw7/Abhd5/Pip4k2c/Prkd1/Rnf144a/Dab2ip/Tpcn1/Axin1/Cpt1a/Edem1/Entpd5/Fmr1/Pnpla2/Ptpn1/Rock1/Rock2/Trib3/Trp53inp1/Zfp36l1/Plk2/Atxn3/Smurf1/Mtdh/Snca/Smad7/Akt2/Arih1/Bcl2l11/Dapk1/Gnai3/Gsk3b/Pnpt1/Sptlc1/Svip/Tfeb/Trp53inp2/Vps35/Zfp36l2/Foxo1/Rnf139/Tsc1/Ulk1/Ankib1/Btg2/Clec16a/Pten/Rab12/Scoc/Trib2/Rab3gap2/Rc3h1/Dab2/Faf1/Larp1/Pip4k2b/Prkaa2/Pttg1ip/Rgma/Ripk…	208
GO:2001233	GO:2001233	regulation of apoptotic signaling pathway	234/7655	414/23210	2.97765e-23	8.14065e-21	3.69583e-21	Rela/Fbxw7/Mnt/Nf1/Tgfbr1/Dab2ip/Ddx3x/Itgav/Sgk3/Acaa2/Eya3/Eya4/Nrp1/Pea15a/Pml/Ptpn1/Snai2/Trp53inp1/Trps1/Ing5/Ret/Sgms1/Itga6/Rps6kb1/Ar/Bcl2l11/Bmpr1b/Dapk1/Eya1/Gas1/Gnai2/Gnai3/Gsk3b/Gsn/Phip/Rffl/Sh3rf1/Stk4/Tnfrsf23/Trim39/Bmi1/Plagl2/Ppif/Sfrp1/Pten/Trp63/Ei24/Hnrnpk/Jak2/Birc6/Eif2ak3/Fyn/Hmgb2/Agtr2/Bdnf/Bmf/Ctnnb1/Cxcl12/Dab2/Faf1/Faim/Icam1/Nck2/Ndufa13/Pak7/Ppp1ca/Pttg1ip/Rad9a/Ri…	234
GO:0043254	GO:0043254	regulation of protein complex assembly	250/7655	451/23210	3.87902e-23	1.0163e-20	4.61399e-21	Ahr/Fnip1/Wasl/Rnf4/Mtpn/Dab2ip/Ddx3x/G3bp2/Ankrd27/Cebpa/Kank1/Lmo4/Mecp2/Mitf/Myadm/Sgk1/Tmod1/Creb1/H3f3b/Met/Fnip2/Hnf1b/Iqgap2/Jmy/Map1b/Ptger4/Snca/Fmn2/Bcl2l11/Cotl1/Gmfb/Grb2/Gsk3b/Gsn/Insm1/Lcp1/Mapre1/Palld/Pmepa1/Ptpn11/Svip/Vps35/Arfgef1/Kirrel/Map3k1/Ulk1/Arf1/Arpc2/Cand1/Eps8/Ikzf1/Insig1/Jun/Lats1/Ldlrad4/Sar1b/Tbx20/Rhoa/Sar1a/Wasf1/Smad6/Atf7ip/Cnot6/Dkk1/Abca1/Arpc1b/Arpc3/Atat1…	250
GO:0016569	GO:0016569	covalent chromatin modification	246/7655	444/23210	9.4974e-23	2.38879e-20	1.0845e-20	Ubr5/Tcf21/Ppm1f/Prkd1/Rcor1/Smarcad1/Zmpste24/Isl1/Ube2n/Kat2b/Eya3/Eya4/Fmr1/Mecp2/Pim3/Pml/Snai2/Tcf3/Dot1l/Ing5/Naa50/Phb/Phf20/Rps6ka5/Setd7/Dpy30/Gata2/Pcgf3/Setd5/Tbl1xr1/Usp36/Arid4a/Snca/Usp21/Chd1/Eya1/Jade1/Phf19/Rybp/Ube2b/Zbtb7b/Bmi1/Jmjd1c/Nsd1/Ruvbl2/Suz12/Usp49/Asxl2/Atrx/Elk4/Ezh2/Mtf2/Paxbp1/Per2/Tet2/Trip12/Baz2a/Ing3/Rif1/Rnf2/Jak2/Bcor/Atf7ip/Hdac7/Ogt/Actl6a/Ash1l/Dmrtc2/Hop…	246
GO:0001503	GO:0001503	ossification	218/7655	381/23210	1.14836e-22	2.77726e-20	1.26087e-20	Pkdcc/Tob2/Ahr/Jag1/Fndc3b/Hand2/Tob1/Bmpr1a/Chsy1/Mapk14/Mdk/Prkd1/Sox9/Sp1/Zmpste24/Nf1/Cebpa/Snai2/Sp3/Traf6/Acvr2a/H3f3b/Ptger4/Rbpj/S1pr1/Satb2/Smurf1/Sox11/Lox/Asf1a/Bmp6/Bmpr1b/Cbfb/Cdk6/Dlx5/Foxc1/Gli3/Gsk3b/Ryr1/Smad5/Suco/Trp53inp2/Twist2/Twsg1/Csf1/Sfrp1/Slc8a1/Tmem64/Asxl2/Bmp2k/Egr2/Fam20c/Fhl2/Ibsp/Notch1/Trp63/Calcr/Rhoa/Tcf7l2/Tfap2a/Col1a2/Smad6/Bcor/Eif2ak3/Hdac7/Dkk1/Mef2c/Axin…	218
GO:0034330	GO:0034330	cell junction organization	160/7655	255/23210	1.41604e-22	3.29779e-20	1.49719e-20	Itgb1/Iqgap1/Lamc1/Limch1/Ctnnd1/Hipk1/Ppm1f/Tgfbr1/Grhl1/Itgav/Ptpro/Cdh4/Cxadr/Flot1/Lims1/Nrp1/Ptprj/Rock1/Rock2/Snai2/Tln1/Rap1b/Rapgef2/Ugt8a/Itga5/Smad7/Xirp2/Actn4/Bmp6/Cdh2/Epha3/Fermt2/Fzd5/Macf1/Pkn2/Rapgef1/Sdc4/Cdh11/Pdpk1/Tsc1/Pten/Rab8b/Cdh8/Rhoa/Ptprk/Hdac7/Whrn/Cdc42/Cdh1/Cldn6/Ctnnb1/Efna5/Epha2/Nfasc/Rac1/S100a10/Srf/Abl1/Coro1c/Heg1/Tgfb3/Itgb3/Peak1/Ptk2/Rap1a/Prkca/Pof1b/Ace/…	160
GO:0016570	GO:0016570	histone modification	237/7655	427/23210	4.22574e-22	9.48981e-20	4.30835e-20	Ubr5/Tcf21/Ppm1f/Prkd1/Rcor1/Smarcad1/Zmpste24/Isl1/Ube2n/Kat2b/Eya3/Eya4/Fmr1/Mecp2/Pim3/Pml/Snai2/Tcf3/Dot1l/Ing5/Naa50/Phb/Phf20/Rps6ka5/Setd7/Dpy30/Gata2/Pcgf3/Setd5/Tbl1xr1/Usp36/Arid4a/Snca/Usp21/Eya1/Jade1/Phf19/Rybp/Ube2b/Zbtb7b/Bmi1/Jmjd1c/Nsd1/Ruvbl2/Suz12/Usp49/Asxl2/Atrx/Elk4/Ezh2/Mtf2/Paxbp1/Per2/Tet2/Trip12/Baz2a/Ing3/Rif1/Rnf2/Jak2/Bcor/Hdac7/Ogt/Actl6a/Ash1l/Dmrtc2/Hopx/Kdm3a/Msl3…	237
GO:0048638	GO:0048638	regulation of developmental growth	225/7655	401/23210	7.43555e-22	1.61223e-19	7.31949e-20	Golga4/Ahr/Bmpr1a/Mapk14/Sema6d/Ttl/Zmpste24/Tgfbr1/Cdh4/Cxadr/Mecp2/Mtm1/Nrp1/Rab11a/Sema6a/Serp1/Six4/Cited2/Creb1/Kcnk2/Bcl11a/Gata6/Hnf1b/Lats2/Map1b/Pik3ca/Ptger4/Rbpj/Rps6kb1/Smurf1/Akap6/Ar/Bcl2l11/Dnm2/Foxc1/Gsk3b/Plxna3/Prox1/Rufy3/Stk4/Ulk2/Csf1/Dcx/Hlx/Itsn2/Limk1/Nrk/Sfrp1/Syt1/Ulk1/Dusp10/Dusp6/Eif4g2/Foxp1/Ikzf1/Lats1/Notch1/Pten/Sema3a/Tbx20/Zfpm2/Celf1/Hnrnpk/Sema5a/Tcf7l2/Picalm/…	225
GO:0045444	GO:0045444	fat cell differentiation	150/7655	238/23210	1.58e-21	3.31168e-19	1.50349e-19	Jag1/4932438A13Rik/Fndc3b/Mapk14/Klf4/Axin1/Cebpa/Nr4a1/Scd1/Snai2/Trib3/Zfp36l1/Creb1/Gata2/Itga6/Tbl1xr1/Htr2c/Gsk3b/Ift88/Osbpl11/Stk4/Zbtb7b/Zbtb7c/Zfp36l2/Foxo1/Sfrp1/Tmem64/Zadh2/Asxl2/Dusp10/Egr2/Grk5/Insig1/Osbpl8/Per2/Runx1t1/Zfpm2/Ctbp2/Ppargc1a/Tcf7l2/Trib2/Smad6/Trio/Eif2ak3/Aldh6a1/Atat1/Clip3/Dlk1/E2f1/Lpin1/Lrp6/Zbtb7a/Zfp516/Fam120b/Lpl/Plcb1/Pparg/Sirt1/Zfp385a/Akt1/Cebpb/Nipbl/N…	150
GO:0110053	GO:0110053	regulation of actin filament organization	158/7655	255/23210	1.66775e-21	3.38284e-19	1.5358e-19	Limch1/Wasl/Nox4/Mtpn/Ppm1f/Tgfbr1/Braf/Kank1/Myadm/Nrp1/Rock2/Tmod1/Met/Iqgap2/Jmy/Ptger4/S1pr1/Fmn2/Cotl1/Gmfb/Grb2/Gsn/Sdc4/Arfgef1/Kirrel/Limk1/Map3k1/Pik3r1/Ppm1e/Tsc1/Arf1/Arpc2/Eps8/Lats1/Rhoa/Sema5a/Wasf1/Arhgef10l/Arpc1b/Arpc3/Cdc42ep3/Cdc42ep4/Cfl2/Coro1a/Icam1/Nck2/Rac1/S100a10/Tlr2/Tmod3/Tpm1/Wasf2/Abl1/Nck1/Slit2/Tgfb3/Fchsd2/Abitram/Add1/Alms1/Ap1ar/Arhgap18/Arhgap6/Arpc1a/Asap3/Avi…	158
GO:0010256	GO:0010256	endomembrane system organization	216/7655	384/23210	3.24965e-21	6.38557e-19	2.89903e-19	Myh9/Ptbp1/Wasl/Fcho2/Prkd1/Zmpste24/Rab2a/Atl3/Fa2h/Flot1/Lemd3/Myh10/Rab11a/Reep1/Tor1aip2/Vamp4/Agfg1/Creb1/Gcc2/Ugcg/Myo18a/Sun1/Atl2/Akt2/Ar/Col5a1/Dnm2/Gsn/Lemd2/Lman1/Myrf/Surf4/Tor1b/Ank2/Arfgef1/Arhgap21/Mospd3/Osbpl2/Sec61a1/Tmcc1/Fasl/Pten/Syne1/Synj1/Nsfl1c/Tbpl1/Atp2a2/Rab3gap2/Eif2ak3/Abca1/Acrbp/Akap9/Arfgef2/Arhgef7/Arv1/Cdc42/Col4a3bp/Ehd3/Fat4/Fhdc1/Hace1/Rab1a/Rab27a/Rab5b/Reep…	216
GO:0032535	GO:0032535	regulation of cellular component size	221/7655	397/23210	6.53431e-21	1.24508e-18	5.65265e-19	Golga4/Ahr/Wasl/Atp7a/Mtpn/Sema6d/Ttl/Cdh4/Kank1/Myadm/Nrp1/Rab11a/Sema6a/Slc12a9/Tmod1/Creb1/Ret/Bcl11a/Iqgap2/Jmy/Map1b/Slc12a5/Fmn2/Anxa7/Cln8/Cotl1/Dnm2/Gmfb/Grb2/Gsk3b/Gsn/Plxna3/Rufy3/Slc12a2/Ulk2/Arfgef1/Clcn3/Dcx/Kirrel/Limk1/Map3k1/Tsc1/Ulk1/Arf1/Arpc2/Eif4g2/Eps8/Lats1/Nefl/Nefm/Pten/Sema3a/Rhoa/Sema5a/Wasf1/Picalm/Ogt/Aatk/Arpc1b/Arpc3/Bdnf/Cdc42ep3/Cdc42ep4/Cfl2/Cntn2/Coro1a/Cxcl12/Ef…	221
GO:0007517	GO:0007517	muscle organ development	232/7655	424/23210	1.35277e-20	2.50183e-18	1.13582e-18	Cd164/Rbm24/Tcf21/Bmpr1a/Hivep3/Mapk14/Svil/Isl1/Nf1/Tgfbr1/Zfhx3/Foxn2/Cxadr/Flot1/Fxr1/Lemd3/Mtm1/Nr4a1/Serp1/Six4/Cited2/Creb1/Kcnk2/Met/Gata6/Rbpj/Rps6kb1/S1pr1/Scn8a/Sox11/Dner/Lox/Smad7/Xirp2/Akap6/Angpt1/Cdon/Dll4/Dmd/Efnb2/Etv1/Foxc1/Gsk3b/Lemd2/Mkx/Mylk2/Nras/Prox1/Rxra/Ryr1/Ryr2/Usp2/Akirin1/Hlx/Luc7l/Myt1/Nr2f2/Sgcb/Vangl2/Prr14/Bcl9/Btg2/Cops2/Egr2/Fkbp1a/Foxp1/Foxp2/Hand1/Notch1/Paxb…	232
GO:0034248	GO:0034248	regulation of cellular amide metabolic process	213/7655	382/23210	2.55952e-20	4.59835e-18	2.08764e-18	Ptbp1/Qk/Rbm24/Tnrc6b/Cpeb3/Tob1/Pgam1/Dnajc1/Slc35a4/Ddx3x/Elavl4/Fmr1/Fxr1/Fxr2/Pml/Rock1/Rock2/Serp1/Upf3b/Zfp36l1/Zfp706/Casc3/Paip2/Aars/Ago3/Cpeb2/Rps6kb1/Ltn1/Snca/Akap6/Akt2/Cpeb1/Dapk1/Dhfr/Rxra/Tia1/Vim/Zfp36l2/Kbtbd8/Rara/Rnf139/Slc7a11/Tsc1/Ythdf1/Btg2/Cpeb4/Eif4g2/Paip1/Per2/Syncrip/Xrn1/Samd4/C1qbp/Picalm/Rc3h1/Eif2ak3/Eif4e/Cnot6/Secisbp2l/Ago4/Eefsec/Elavl1/Larp1/Larp4b/Mpv17l2/Nc…	213
GO:0001655	GO:0001655	urogenital system development	197/7655	346/23210	2.80612e-20	4.90136e-18	2.22521e-18	Col4a1/Ahr/Jag1/Pgf/Tcf21/Ctnnd1/Sox9/Zmpste24/Nf1/Tgfbr1/Ptpro/Nfia/Itga3/Nrp1/Rdh10/Six4/Ret/Gata2/Hnf1b/Itga6/Robo2/Schip1/Smad7/Emx2/Spry1/Angpt1/Anxa4/Ar/Bcl2l11/Bmp6/Efnb2/Eya1/Foxc1/Gli3/Glis2/Gzf1/Ift88/Kif26b/Rarg/Rxra/Smad5/Ephb2/Hoxa13/Pdgfra/Rara/Rpgrip1l/Sec61a1/Sfrp1/Smad9/Tsc1/Vangl2/Fbn1/Greb1l/Itga8/Notch1/Pten/Tet2/Trp63/Tfap2a/Vcan/Smad6/Sulf1/Mef2c/Agtr2/Bdnf/Ctnnb1/Epha7/Fat4…	197
GO:0007389	GO:0007389	pattern specification process	250/7655	468/23210	3.13387e-20	5.32588e-18	2.41794e-18	Lhx2/Poglut1/Hand2/Tgif1/Bmpr1a/Chsy1/Hipk1/Pcdh8/Isl1/Tgfbr1/Zeb2/Axin1/Dlx2/Foxa2/Nrp1/Rfx4/Tshz1/Acvr2a/Cited2/En1/Mdfi/Nrp2/Fst/Hnf1b/Rbpj/Robo2/Satb2/Dlx1/Emx2/Spry1/Ar/Asph/Bmpr1b/Cdon/Dll4/Eya1/Folr1/Foxc1/Fzd5/Gas1/Gli3/Hoxa5/Ift88/Mllt3/Neurod1/Pcsk6/Pskh1/Rarg/Rfx3/Ror2/Bmi1/Dvl2/Hoxa10/Nr2f2/Reln/Rpgrip1l/Sfrp1/Vangl2/Zeb1/Btg2/Egr2/Hand1/Hoxc8/Mtf2/Notch1/Rab23/Sema3a/Sim2/Tbx20/Tbx3/…	250
GO:0010631	GO:0010631	epithelial cell migration	167/7655	280/23210	3.50401e-20	5.76571e-18	2.61762e-18	Itgb1/Amotl1/Myh9/Fbxw7/Ppm1f/Prkd1/Sox9/Sp1/Adora2b/Nf1/Tgfbr1/Dab2ip/Has2/Itgav/Klf4/Zeb2/Itga3/Kank1/Lemd3/Mecp2/Nr4a1/Nrp1/Rab11a/Rock2/Snai2/Met/Plk2/Vegfc/Gata2/Nr2e1/Angpt1/Dll4/Efnb2/Macf1/Map3k3/Pdcd6/Pik3c2a/Pkn2/Prox1/Ptpn11/Sash1/Hbegf/Nr2f2/Pdpk1/Plxnd1/Nus1/Dusp10/Jun/Notch1/Pik3r3/Pten/Sema3a/Ptprm/Rhoa/Sema5a/Hdac7/Hrg/Mcc/Mef2c/Strap/Adam17/Adgra2/Emp2/Epha2/Map2k3/Scarb1/Srf/Tgf…	167
GO:0042326	GO:0042326	negative regulation of phosphorylation	243/7655	452/23210	3.57606e-20	5.76571e-18	2.61762e-18	Ctdsp1/Hipk3/Ppm1f/Nf1/Atxn1/Dab2ip/Gnaq/Klf4/Kat2b/Chp1/Ctdsp2/Foxa2/Myadm/Ptpn1/Ptprj/Sema6a/Stk38/Trib3/Met/Phb/Wnk1/Lats2/Snca/Spry2/Smad7/Spry1/Angpt1/Cnksr3/Ctdspl/Dmd/Gsk3b/Insm1/Lemd2/Pmepa1/Prkag2/Rapgef1/Ube2b/Ephb2/Foxo1/Kirrel/Nr2f2/Pdpk1/Ppif/Ppm1e/Sfrp1/Suz12/Ddit4/Dusp10/Dusp6/Fkbp1a/Jun/Lats1/Ldlrad4/Prkar1a/Pten/Ranbp9/Stk39/Ubash3b/Ppargc1a/Rhoa/Smad6/Dkk1/Hspa4/Ogt/Ash1l/Strap/…	243
GO:0034329	GO:0034329	cell junction assembly	132/7655	206/23210	4.93419e-20	7.75655e-18	3.52145e-18	Itgb1/Iqgap1/Lamc1/Limch1/Ctnnd1/Hipk1/Ppm1f/Itgav/Ptpro/Cdh4/Flot1/Lims1/Nrp1/Ptprj/Rock1/Rock2/Snai2/Tln1/Rap1b/Rapgef2/Ugt8a/Itga5/Smad7/Actn4/Cdh2/Epha3/Fermt2/Fzd5/Macf1/Pkn2/Rapgef1/Sdc4/Cdh11/Pdpk1/Tsc1/Pten/Cdh8/Rhoa/Ptprk/Hdac7/Cdh1/Ctnnb1/Efna5/Epha2/Nfasc/Rac1/S100a10/Srf/Abl1/Coro1c/Heg1/Itgb3/Peak1/Ptk2/Rap1a/Prkca/Pof1b/Ace/Ace2/Actn1/Acvrl1/Agt/Ajuba/Apod/Arhgap6/Bcl2/Capza1/Cdh17/…	132
GO:0010769	GO:0010769	regulation of cell morphogenesis involved in differentiation	195/7655	343/23210	5.49372e-20	8.42549e-18	3.82515e-18	Golga4/Mdk/Ptprz1/Sema6d/Ttl/Adam10/Braf/Has2/Ptprd/Zeb2/Ache/Ankrd27/Cdh4/Fmr1/Kank1/Lims1/Myadm/Nrp1/Rab11a/Sema6a/Sgk1/Met/Rapgef2/Ret/Bcl11a/Hecw1/Map1b/Mycbp2/Nsmf/Robo2/Nr2e1/Actn4/Cdh2/Chodl/Dnm2/Efnb3/Gsk3b/Plxna3/Plxnb2/Rufy3/Ulk2/Vim/Dcx/Ephb2/Limk1/Plxnd1/Reln/Ulk1/Ythdf1/Arpc2/Eif4g2/Kalrn/Nefl/Nefm/Pten/Sema3a/Syne1/Trak2/Dixdc1/Sema5a/Nlgn1/C1qbp/Picalm/Aatk/Arhgap44/Bdnf/Cntn2/Cxcl…	195
GO:0016311	GO:0016311	dephosphorylation	205/7655	366/23210	6.52477e-20	9.76852e-18	4.43488e-18	Ctdsp1/Iqgap1/Ahr/Ptbp1/Ptpn12/Ywhab/Ppm1f/Ptprz1/Slc7a14/Phlpp2/Ptprd/Ptpro/Cdc14b/Chp1/Cnep1r1/Ctdsp2/Eya3/Eya4/Mtm1/Ptpn1/Ptpn14/Ptpn9/Ptprj/Rock1/Rock2/Ppp1cc/Ppp4c/Wnk1/Nsmf/Oaz3/Ppp3r1/Cep192/Dusp15/Eya1/Fkbp1b/Gnai2/Ppp1r3b/Ptpn11/Ptpn4/Ppm1e/Rngtt/Tsc1/Dusp10/Dusp6/Fkbp1a/Mfhas1/Ppp1r37/Pten/Synj1/Ubash3b/Ppp4r2/Ppp4r4/Ptprm/Vcan/Ptprk/Jak2/Mef2c/Agtr2/Arfgef3/Cdc14a/Cdc25b/Ephx2/Inpp4b/M…	205
GO:0070997	GO:0070997	neuron death	222/7655	405/23210	6.84332e-20	1.00072e-17	4.54323e-18	Map2k4/Fbxw7/Atp7a/Mdk/Ptprz1/Isl1/Neo1/Nf1/Braf/Itpr1/Ache/Capn2/Chp1/Fmr1/Mecp2/Nrp1/Rock1/Six4/Creb1/En1/Aars/Cd200r1/Nsmf/Pik3ca/Dlx1/Snca/Xiap/Akt2/Angpt1/Bcl2l11/Efnb2/Foxq1/Gsk3b/Map3k11/Snx6/Vps35/Csf1/Map2k7/Ncoa7/Pdpk1/Slc7a11/Tsc1/Btg2/Cpeb4/Ddit4/En2/Fasl/Jun/Nefl/Srpk2/Trp63/Ascl1/Ppargc1a/Rhoa/Tfap2a/Jak2/Picalm/Fyn/Hdac7/Usp53/Mef2c/Aatk/Adarb1/Arrb1/Bace1/Bdnf/Cdc42/Coro1a/Ctnnb1/…	222
GO:0051052	GO:0051052	regulation of DNA metabolic process	237/7655	440/23210	7.5903e-20	1.08472e-17	4.92462e-18	Map2k4/Ahr/Usp1/Ubr5/Slx4/Fbxw7/Nox4/Rad17/Smarcad1/Zmpste24/Ube2n/Klf4/Eya3/Eya4/Fam129b/Mecp2/Otud4/Pml/E2f7/Kcnk2/Met/Ppp4c/Pik3ca/Wrnip1/Smchd1/Fmn2/Eya1/Fign/Gsk3b/Hmbox1/Lig3/Ube2b/Usp9x/Dcp2/Map2k7/Smg1/Atrx/Jun/Stag2/Trip12/Camk2d/Cebpg/Hnrnpc/Ppargc1a/Ppp4r2/Rif1/Atf7ip/Aplf/Smc3/Axin2/Cdc42/Chek1/Ctnnb1/Ercc8/Faf1/Klhl15/Nsd2/Rac1/Tfrc/Tnks2/Usp7/Wt1/Apaf1/Cct3/Chtf8/Dnmt1/Egfr/Kmt2a/Na…	237
GO:0090130	GO:0090130	tissue migration	168/7655	284/23210	8.79872e-20	1.22947e-17	5.58178e-18	Itgb1/Amotl1/Myh9/Fbxw7/Ppm1f/Prkd1/Sox9/Sp1/Adora2b/Nf1/Tgfbr1/Dab2ip/Has2/Itgav/Klf4/Zeb2/Itga3/Kank1/Lemd3/Mecp2/Nr4a1/Nrp1/Rab11a/Rock2/Snai2/Met/Plk2/Vegfc/Gata2/Nr2e1/Angpt1/Dll4/Efnb2/Macf1/Map3k3/Pdcd6/Pik3c2a/Pkn2/Prox1/Ptpn11/Sash1/Hbegf/Nr2f2/Pdpk1/Plxnd1/Nus1/Dusp10/Jun/Notch1/Pik3r3/Pten/Sema3a/Ptprm/Rhoa/Sema5a/Hdac7/Hrg/Mcc/Mef2c/Strap/Adam17/Adgra2/Emp2/Epha2/Map2k3/Scarb1/Srf/Tgf…	168
GO:0090132	GO:0090132	epithelium migration	167/7655	282/23210	9.68744e-20	1.32423e-17	6.01198e-18	Itgb1/Amotl1/Myh9/Fbxw7/Ppm1f/Prkd1/Sox9/Sp1/Adora2b/Nf1/Tgfbr1/Dab2ip/Has2/Itgav/Klf4/Zeb2/Itga3/Kank1/Lemd3/Mecp2/Nr4a1/Nrp1/Rab11a/Rock2/Snai2/Met/Plk2/Vegfc/Gata2/Nr2e1/Angpt1/Dll4/Efnb2/Macf1/Map3k3/Pdcd6/Pik3c2a/Pkn2/Prox1/Ptpn11/Sash1/Hbegf/Nr2f2/Pdpk1/Plxnd1/Nus1/Dusp10/Jun/Notch1/Pik3r3/Pten/Sema3a/Ptprm/Rhoa/Sema5a/Hdac7/Hrg/Mcc/Mef2c/Strap/Adam17/Adgra2/Emp2/Epha2/Map2k3/Scarb1/Srf/Tgf…	167
GO:0060828	GO:0060828	regulation of canonical Wnt signaling pathway	140/7655	224/23210	1.04619e-19	1.39967e-17	6.35447e-18	Ubr5/Ctnnd1/Mapk14/Mdk/Sox9/Isl1/Tmem170b/Dab2ip/Ddx3x/Gnaq/Ptpro/Axin1/Csnk1g1/Kank1/Snai2/Wnk1/Dkk3/Lats2/Rbpj/Tbl1xr1/Xiap/Cdh2/Dlx5/Fam53b/Folr1/Gli3/Gsk3b/Jade1/Mllt3/Rapgef1/Ror2/Stk4/Ube2b/Vps35/Znrf3/Foxo1/Ruvbl2/Sfrp1/Tmem64/Lats1/Notch1/Sema5a/Tcf7l2/Lypd6/Dkk1/Mcc/Adgra2/Axin2/Ccny/Cdh1/Dab2/Nfkb1/Tle4/Tnks2/Csnk1e/Egfr/Lgr4/Nrarp/Sox4/Tle1/Pou5f1/Amer2/Apc/Apc2/Apoe/Aspm/Bicc1/Caprin2…	140
GO:0048732	GO:0048732	gland development	248/7655	467/23210	1.22151e-19	1.60018e-17	7.26479e-18	Ahr/Rela/Hand2/Tcf21/Bmpr1a/Ctnnd1/Mdk/Sox9/Sp1/Zmpste24/Isl1/Lbh/Nf1/Tgfbr1/Braf/Itpr1/B4galt1/Cebpa/Fa2h/Lims1/Lmo4/Nfib/Nrp1/Pml/Scd1/Six4/Snai2/Sp3/Cited2/Creb1/E2f7/Met/Runx1/Bcl11b/Gata2/Gata6/Hnf1b/Nkx2-3/Pik3ca/Rbpj/Ar/Bcl2l11/Foxc1/Gli3/Hoxa5/Ift88/Insm1/Man2a1/Prox1/Rarg/Rxra/Slc12a2/Tfcp2l1/Twsg1/Zbtb7b/Csf1/Hlx/Hoxa13/Igsf3/Onecut2/Pdgfra/Plxnd1/Rara/Rpgrip1l/Sfrp1/Ezh2/Ikzf1/Jun/Kalr…	248
GO:0042692	GO:0042692	muscle cell differentiation	217/7655	395/23210	1.25596e-19	1.61173e-17	7.31722e-18	Itgb1/Map2k4/Myh9/Ptbp1/Qk/Rbm24/Nox4/Mapk14/Sox9/Zmpste24/Neo1/Rbpms2/Capn2/Cxadr/Flot1/Mecp2/Myh10/Six4/Tmod1/H3f3b/Met/Gata6/Rbpj/Dner/Lox/Adm/Asf1a/Akap6/Casq2/Cdh2/Cdon/Dicer1/Dmd/Efnb2/Gsk3b/Ift88/Mylk2/Nfatc2/Prox1/Rxra/Ryr1/Ank2/Pdgfra/Rara/Sgcb/Slc8a1/Tsc1/Vangl2/Zeb1/Bcl9/Ezh2/Fhl2/Foxp1/Itga8/Notch1/Prkar1a/Sik1/Syne1/Tbx3/Cacnb4/Camk2d/Atp2a2/Smad6/Smarca2/Dkk1/Hopx/Mef2c/Actc1/Agtr2/…	217
GO:0001933	GO:0001933	negative regulation of protein phosphorylation	222/7655	408/23210	2.25579e-19	2.83688e-17	1.28794e-17	Ctdsp1/Hipk3/Ppm1f/Nf1/Dab2ip/Gnaq/Klf4/Kat2b/Chp1/Ctdsp2/Myadm/Ptpn1/Ptprj/Sema6a/Stk38/Trib3/Met/Phb/Lats2/Snca/Spry2/Smad7/Spry1/Angpt1/Cnksr3/Ctdspl/Dmd/Gsk3b/Insm1/Lemd2/Pmepa1/Prkag2/Rapgef1/Ube2b/Ephb2/Foxo1/Kirrel/Nr2f2/Pdpk1/Ppm1e/Sfrp1/Suz12/Ddit4/Dusp10/Dusp6/Fkbp1a/Jun/Lats1/Ldlrad4/Prkar1a/Pten/Ranbp9/Stk39/Ubash3b/Ppargc1a/Smad6/Dkk1/Hspa4/Ogt/Ash1l/Strap/Adarb1/Arrb1/Dab2/Lrp6/Mvp/…	222
GO:1901652	GO:1901652	response to peptide	211/7655	384/23210	3.89274e-19	4.79951e-17	2.17897e-17	Jag1/Rela/Mapk14/Sp1/Braf/Myo5a/Kat2b/Kank1/Nr4a1/Ptpn1/Rhoq/Rock1/Rock2/Sgk1/Soga1/Trib3/Zfp36l1/Creb1/Cpeb2/Rps6kb1/Akt2/Anxa5/Cpeb1/Gnai2/Grb2/Gsk3b/Hadha/Phip/Ptpn11/Slc27a1/Snx6/Vim/Zbtb7b/Foxo1/Pdpk1/Pik3r1/Tsc1/Ahcyl1/Appl1/Egr2/Notch1/Osbpl8/Pik3r3/Pten/Rab8b/Cacna2d1/Calcr/Hnrnpk/Atp2a2/Jak2/Fyn/Atp1a3/Ogt/Lhcgr/Ctnnb1/Dnaic1/Gpam/Icam1/Klf15/Lmbrd1/Lpin1/Nfkb1/Pdk2/Ppara/Ptpre/Ripk2/Smp…	211
GO:1901214	GO:1901214	regulation of neuron death	204/7655	368/23210	3.96977e-19	4.80037e-17	2.17936e-17	Map2k4/Fbxw7/Atp7a/Mdk/Ptprz1/Isl1/Neo1/Nf1/Braf/Itpr1/Capn2/Chp1/Fmr1/Mecp2/Nrp1/Rock1/Six4/Creb1/En1/Aars/Cd200r1/Nsmf/Pik3ca/Dlx1/Snca/Xiap/Angpt1/Bcl2l11/Efnb2/Foxq1/Gsk3b/Map3k11/Snx6/Vps35/Csf1/Map2k7/Ncoa7/Pdpk1/Slc7a11/Tsc1/Btg2/Cpeb4/Ddit4/En2/Fasl/Jun/Nefl/Srpk2/Ascl1/Ppargc1a/Rhoa/Tfap2a/Jak2/Picalm/Fyn/Hdac7/Mef2c/Arrb1/Bace1/Bdnf/Cdc42/Coro1a/Ctnnb1/Epha7/Hipk2/Pawr/Ppara/Ssh1/Stambp…	204
GO:0048511	GO:0048511	rhythmic process	169/7655	291/23210	9.15882e-19	1.08662e-16	4.93321e-17	Ahr/Tef/Fbxw7/Mdk/Sp1/Zfhx3/Kat2b/Clock/Pml/Rock2/Creb1/Ppp1cc/Runx1/Hnf1b/Mycbp2/Ptger4/Schip1/Bmpr1b/Fzd4/Gsk3b/Prox1/Usp2/Usp9x/Nr2f6/Pdgfra/Crem/Egr2/Ezh2/Per2/Plekha1/Pten/Sik1/Top1/Ppargc1a/Nlgn1/Ogt/Dpyd/Nhlh2/Lhcgr/Adcy1/Arrb1/Bdnf/Enox1/Hlf/Mat2a/Ncor1/Nr1d2/Ppara/Ppp1ca/Prkaa2/Prokr1/Ptn/Usp7/Csnk1e/Egfr/Gfpt1/Kmt2a/Lgr4/Nrip1/Pparg/Sirt1/Mapk8/Rora/Kdm5b/Adamts1/Adrm1/Agt/Amh/Bhlhe40/C…	169
GO:0003007	GO:0003007	heart morphogenesis	164/7655	280/23210	9.43935e-19	1.09916e-16	4.99016e-17	Ahr/Jag1/Hand2/Bmpr1a/Sos1/Sox9/Zmpste24/Isl1/Tgfbr1/Has2/Nrp1/Snai2/Cited2/Nrp2/Gata6/Rbpj/Robo2/S1pr1/Sox11/Arid2/Smad7/Xirp2/Angpt1/Col5a1/Dicer1/Dll4/Eya1/Folr1/Foxc1/Ift88/Lemd2/Mylk2/Prox1/Rxra/Ryr1/Ryr2/Tead1/Dvl2/Plxnd1/Rara/Slc8a1/Vangl2/Asxl2/Fhl2/Fkbp1a/Hand1/Jun/Notch1/Tbx20/Tbx3/Zfpm2/Tfap2a/Smad6/Dkk1/Mef2c/Actc1/Axin2/Ccdc103/Col4a3bp/Ctnnb1/Fat4/Lrp2/Lrp6/Mib1/Nsd2/Srf/Tgfbr3/Tmem…	164
GO:0018105	GO:0018105	peptidyl-serine phosphorylation	181/7655	318/23210	1.00421e-18	1.14808e-16	5.21228e-17	Fnip1/Hipk3/Hipk1/Mapk14/Ppm1f/Prkd1/Tgfbr1/Braf/Morc3/Sgk3/Axin1/Csnk1g1/Rock1/Rock2/Sgk1/Stk38/Met/Plk2/Ret/Rps6ka5/Sh2d3c/Tlk2/Wnk1/Fnip2/Lats2/Mast4/Nlk/Pik3ca/Rps6kb1/Snca/Spry2/Smad7/Akt2/Angpt1/Cnksr3/Dmd/Gsk3b/Phip/Pkn2/Stk4/Nsd1/Pdpk1/Smg1/Ulk1/Ddit4/Lats1/Stk39/Top1/Bcar3/Calcr/Camk2d/Mtcp1/Eif2ak3/Dkk1/Ogt/Akap9/Arrb1/Bdnf/Dclk1/Dyrk2/Hipk2/Mark2/Nck2/Pde4d/Pdk1/Pdk2/Ppp1r15a/Ripk1/Rip…	181
GO:0045860	GO:0045860	positive regulation of protein kinase activity	233/7655	438/23210	1.18744e-18	1.33332e-16	6.05325e-17	Iqgap1/Map2k4/Fbxw7/Nox4/Parp16/Tgfbr1/Dab2ip/Ddx3x/Zeb2/Axin1/Ccnd2/Map3k2/Ptpn1/Tcf3/Traf6/Xrcc6/Mdfi/Met/Mmd/Rapgef2/Ret/Snca/Akap6/Angpt1/Cacul1/Fzd4/Fzd5/Grm1/Map3k11/Map3k3/Prkag2/Prox1/Ptpn11/Ror2/Sash1/Sdc4/Slc27a1/Stk4/Tead1/Tom1l1/Csf1/Dvl2/Map2k7/Map3k1/Nrk/Pdpk1/Reln/Stk24/Vangl2/Ezh2/Fzd10/Map4k5/Osbpl8/Stk39/Adcyap1/Rhoa/Jak2/Dkk1/Adam17/Arrb1/Axin2/Ccny/Cdc25b/Dab2/Emp2/Grm4/Map2k3…	233
GO:0060562	GO:0060562	epithelial tube morphogenesis	208/7655	380/23210	1.25305e-18	1.38231e-16	6.27565e-17	Col4a1/Lhx2/Ahr/Pgf/Hand2/Tcf21/Tgif1/Mdk/Sox9/Abl2/Zeb2/B4galt1/Foxa2/Gna13/Lmo4/Nrp1/Pml/Rala/Rdh10/Rock2/Six4/Traf6/Cited2/Met/Ret/Hnf1b/Luzp1/Rbpj/Sox11/Ppp3r1/Spry2/Adm/Spry1/Angpt1/Ar/Dicer1/Dll4/Efnb2/Eya1/Folr1/Gli3/Gzf1/Hoxa5/Kif26b/Plxnb2/Rarg/Ryr2/Sdc4/Slc12a2/Stk4/Tead1/Csf1/Dvl2/Gatad2a/Pdgfra/Plxnd1/Rara/Sfrp1/Tsc1/Vangl2/Greb1l/Hand1/Ncoa3/Notch1/Rab23/Tbx20/Tbx3/Gbx2/Rhoa/Sema5a/T…	208
GO:0016358	GO:0016358	dendrite development	170/7655	294/23210	1.32327e-18	1.43461e-16	6.51308e-17	Itgb1/Iqgap1/Cpeb3/Wasl/Atp7a/Ptprz1/Abl2/Adam10/Dab2ip/Ptprd/Elavl4/Ache/Ankrd27/Fmr1/Mecp2/Nrp1/Rock2/Sgk1/Arid1b/Met/Plk2/Rapgef2/Bcl11a/Hecw1/Map1b/Nsmf/Rbfox2/Slc12a5/Nr2e1/Zmynd8/Gsk3b/Mark1/Mcf2/Sdk1/Dcx/Ephb2/Reln/Arf1/Csmd3/Eif4g2/Ezh2/Kalrn/Pten/Sema3a/Syne1/Trak2/Hnrnpk/Rhoa/Nlgn1/Picalm/Fyn/Slitrk5/Mef2c/Arhgap44/Bdnf/Cdc42/Dclk1/Myo6/Nck2/Ptn/Rac1/Strn/Vldlr/Asap1/Opa1/Rere/Srgap2/Cu…	170
GO:0120031	GO:0120031	plasma membrane bounded cell projection assembly	254/7655	488/23210	1.36658e-18	1.45645e-16	6.61225e-17	Itgb1/Myo10/Wasl/Exoc5/Atp7a/Rhog/Abl2/Tgfbr1/Ptpro/Cdc14b/Cep135/Fmr1/Kank1/Myh10/Nrp1/Rala/Rfx4/Rhoq/Rock1/Rsph1/Arid1b/Rapgef2/Cep41/Itga6/S1pr1/Zmynd8/Abcc4/Atmin/Dnm2/Gsn/Ift88/Rfx3/Ube2b/Akirin1/Atxn10/Dcx/Onecut2/Rpgrip1l/Vangl2/Vav3/Arpc2/Eps8/Nudcd3/Plekhm1/Rab23/Syne1/Ttc39c/Nlgn1/Aif1l/Arhgef4/Arhgef6/Arhgef7/Ccdc103/Cdc14a/Cdc42/Cdc42ep3/Cdc42ep4/Celsr3/Cep131/Dnaic1/Ehd3/Emp2/Epha2/F…	254
GO:0048659	GO:0048659	smooth muscle cell proliferation	111/7655	168/23210	1.45353e-18	1.5233e-16	6.91574e-17	Bmpr1a/Gnaq/Klf4/Apln/Traf6/Xrcc6/Pik3ca/Rbpj/Rps6kb1/S1pr1/Vip/Abcc4/Gnai2/Gnai3/Gsk3b/Ldlrap1/Hbegf/Pik3r1/Sf1/Jun/Kalrn/Pten/Camk2d/Ppargc1a/Tcf7l2/Jak2/Mef2c/Ctnnb1/Notch3/Skp2/Smpd3/Trib1/Dnmt1/Egfr/Mfn2/Pparg/Tgfb3/Akt1/Hif1a/Itgb3/Mef2d/Nr4a3/Ptk2/Prkca/Ace2/Adamts1/Agt/Aif1/Apod/C3ar1/Calcrl/Ccl5/Ccn3/Ccn4/Cnn1/Cx3cl1/Cyba/Edn1/Ednra/Egr1/Ereg/Ern1/Foxj2/Hmgcr/Hmox1/Id2/Igf1r/Igfbp5/Il15/…	111
GO:0060070	GO:0060070	canonical Wnt signaling pathway	163/7655	279/23210	1.69754e-18	1.74986e-16	7.94433e-17	Ubr5/Ctnnd1/Mapk14/Mdk/Sox9/Isl1/Tmem170b/Dab2ip/Ddx3x/Gnaq/Klf4/Ptpro/Axin1/Csnk1g1/Kank1/Mitf/Snai2/Wnk1/Dkk3/Lats2/Rbpj/Tbl1xr1/Xiap/Cdh2/Dlx5/Fam53b/Folr1/Fzd4/Fzd5/Gli3/Gsk3b/Jade1/Mllt3/Rapgef1/Ror2/Ryr2/Stk4/Ube2b/Vps35/Znrf3/Dvl2/Foxo1/Ruvbl2/Sfrp1/Tmem64/Bcl9/Fzd10/Lats1/Notch1/Pten/Dixdc1/Sema5a/Tcf7l2/Lypd6/Dkk1/Mcc/Adgra2/Axin2/Ccny/Cdh1/Ctnnb1/Dab2/Lrp6/Nfkb1/Tle4/Tnks2/Csnk1e/Egfr/F…	163
GO:0010632	GO:0010632	regulation of epithelial cell migration	138/7655	225/23210	2.0962e-18	2.10674e-16	9.56454e-17	Amotl1/Fbxw7/Ppm1f/Prkd1/Sox9/Sp1/Adora2b/Nf1/Dab2ip/Has2/Klf4/Itga3/Mecp2/Nrp1/Rab11a/Rock2/Snai2/Met/Plk2/Vegfc/Gata2/Nr2e1/Angpt1/Dll4/Macf1/Map3k3/Pdcd6/Pik3c2a/Prox1/Sash1/Hbegf/Nr2f2/Pdpk1/Nus1/Dusp10/Jun/Notch1/Pten/Sema3a/Ptprm/Rhoa/Sema5a/Hdac7/Hrg/Mcc/Mef2c/Strap/Adam17/Adgra2/Emp2/Epha2/Map2k3/Tgfbr3/Zfp580/Abl1/Coro1c/Glipr2/Nfe2l2/Pparg/Sirt1/Slit2/Akt1/Dock5/Hif1a/Itgb3/Ptk2/Stard13…	138
GO:0071559	GO:0071559	response to transforming growth factor beta	130/7655	208/23210	2.11076e-18	2.10674e-16	9.56454e-17	Nrep/Bmpr1a/Sox9/Tgfbr1/Zfhx3/Axin1/Itga3/Lemd3/Pml/Rock1/Rock2/Zfp36l1/Acvr2a/Cited2/Creb1/Runx1/Nlk/Smurf1/Dlx1/Lox/Smad7/Bmpr1b/Ccl2/Dnm2/Dusp15/Fermt2/Folr1/Pmepa1/Smad5/Snx6/Twsg1/Usp9x/Zfp36l2/Dcp1a/Map3k1/Onecut2/Pdpk1/Smad9/Zeb1/Appl1/Fbn1/Itga8/Jun/Ldlrad4/Ppargc1a/Col1a2/Ptprk/Smad6/Fyn/Mef2c/Strap/Adam17/Dab2/Hipk2/Ski/Smurf2/Tgfbr3/Zbtb7a/Acvr1/Apaf1/Dnmt1/Mtmr4/Rnf111/Sirt1/Tgfb3/Ptk…	130
GO:0051961	GO:0051961	negative regulation of nervous system development	199/7655	361/23210	2.48362e-18	2.41206e-16	1.09507e-16	Itgb1/Ctdsp1/Lhx2/Prtg/Jag1/Ptbp1/Mylip/Bmpr1a/Ptprz1/Sema6d/Sox9/Isl1/Neo1/Nf1/Cers2/Ddx6/Dlx2/Fmr1/Foxa2/Kank1/Mecp2/Nrp1/Ptpn9/Rfx4/Sema6a/Plk2/Rapgef2/Bcl11a/Rbpj/Sox11/Dlx1/Nr2e1/Dicer1/Efnb2/Efnb3/Epha3/Gli3/Gsk3b/Plxna3/Rufy3/Ulk2/Vim/Ephb2/Tsc1/Ulk1/Dusp10/Notch1/Pten/Sema3a/Trak2/Adcyap1/Ascl1/Dixdc1/Hnrnpk/Rhoa/Sema5a/Sox21/Nlgn1/Phox2b/Eif2ak3/Eif4e/Dkk1/Katna1/Thoc2/Aatk/Adam17/Bdnf/C…	199
GO:0018205	GO:0018205	peptidyl-lysine modification	192/7655	345/23210	2.49338e-18	2.41206e-16	1.09507e-16	Rela/Atp7a/Zmpste24/Isl1/Kat2b/Mecp2/Snai2/Tcf3/Dot1l/Ing5/Naa50/Phf20/Rps6ka5/Setd7/Bcl11a/Dpy30/Gata2/Setd5/Arid4a/Lox/Snca/Eya1/Jade1/Phf19/Plod3/Bmi1/Nsd1/Ruvbl2/Suz12/Asxl2/Atrx/Egr2/Ezh2/Mtf2/Tet2/Baz2a/Ing3/Rif1/Bcor/Ogt/Actl6a/Ash1l/Dmrtc2/Kdm3a/Msl3/Arrb1/Atat1/Chek1/Ctnnb1/Dnmt3b/Jarid2/Klf15/Nsd2/Plod2/Prkaa2/Rasd2/Smarcb1/Tollip/Bend3/Cth/Dnmt1/Kat7/Kmt2a/Setd2/Sirt1/Uba2/Kmt5b/Msl1/P…	192
GO:0018209	GO:0018209	peptidyl-serine modification	191/7655	343/23210	2.80462e-18	2.67204e-16	1.2131e-16	Poglut1/Fnip1/Hipk3/Hipk1/Mapk14/Ppm1f/Prkd1/Tgfbr1/Braf/Morc3/Sgk3/Axin1/Csnk1g1/Galnt4/Rock1/Rock2/Sgk1/Stk38/Met/Plk2/Ret/Rps6ka5/Sh2d3c/Tlk2/Wnk1/Fnip2/Lats2/Mast4/Nlk/Pik3ca/Rps6kb1/Snca/Spry2/Smad7/Akt2/Angpt1/Cnksr3/Dmd/Gsk3b/Phip/Pkn2/Spock3/Stk4/Galnt3/Nsd1/Pdpk1/Smg1/Ulk1/Bgn/Ddit4/Lats1/Stk39/Top1/Bcar3/Calcr/Camk2d/Mtcp1/Eif2ak3/Dkk1/Ogt/Akap9/Arrb1/Bdnf/Dclk1/Dyrk2/Hipk2/Mark2/Nck2/P…	191
GO:0033674	GO:0033674	positive regulation of kinase activity	248/7655	476/23210	2.97248e-18	2.78969e-16	1.26651e-16	Iqgap1/Map2k4/Fbxw7/Nox4/Parp16/Tgfbr1/Dab2ip/Ddx3x/Zeb2/Axin1/Ccnd2/Lmo4/Map3k2/Ptpn1/Tcf3/Traf6/Xrcc6/Mdfi/Met/Mmd/Rapgef2/Ret/Snca/Akap6/Angpt1/Cacul1/Fzd4/Fzd5/Grm1/Map3k11/Map3k3/Prkag2/Prox1/Ptpn11/Ror2/Sash1/Sdc4/Slc27a1/Stk4/Tead1/Tom1l1/Csf1/Dvl2/Map2k7/Map3k1/Nrk/Pdgfra/Pdpk1/Reln/Stk24/Vangl2/Vav3/Ezh2/Fzd10/Map4k5/Osbpl8/Stk39/Adcyap1/Rhoa/Jak2/Dkk1/Adam17/Arrb1/Axin2/Ccny/Cdc25b/Cdc4…	248
GO:1901653	GO:1901653	cellular response to peptide	166/7655	287/23210	3.22976e-18	2.98658e-16	1.3559e-16	Rela/Sp1/Myo5a/Kat2b/Kank1/Nr4a1/Ptpn1/Rhoq/Rock1/Rock2/Sgk1/Soga1/Trib3/Zfp36l1/Cpeb2/Rps6kb1/Akt2/Anxa5/Cpeb1/Gnai2/Grb2/Gsk3b/Phip/Ptpn11/Snx6/Vim/Zbtb7b/Foxo1/Pdpk1/Pik3r1/Tsc1/Ahcyl1/Appl1/Osbpl8/Pik3r3/Pten/Rab8b/Cacna2d1/Hnrnpk/Jak2/Fyn/Atp1a3/Ogt/Lhcgr/Ctnnb1/Dnaic1/Gpam/Icam1/Lmbrd1/Lpin1/Nfkb1/Pdk2/Ptpre/Ripk2/Smpd3/Socs2/Stat3/Adcy6/Atp2b1/Insr/Lpl/Nck1/Opa1/Plcb1/Pparg/Sirt1/Wdtc1/Akt…	166
GO:0048568	GO:0048568	embryonic organ development	255/7655	493/23210	3.32612e-18	3.03111e-16	1.37612e-16	Pkdcc/Ahr/Hand2/Tcf21/Bmpr1a/Hipk1/Slitrk6/Sox9/Sp1/Tgfbr1/Itgav/Axin1/Cebpa/Dlx2/Eya4/Rdh10/Six4/Sp3/Tshz1/Zfp36l1/Cited2/E2f7/En1/Mdfi/Runx1/Gata2/Hnf1b/Rbpj/Satb2/Sox11/Arid2/Spry2/Adm/Dlx5/Erf/Eya1/Folr1/Foxc1/Fzd5/Gas1/Gli3/Grb2/Hoxa5/Neurod1/Prox1/Prrx1/Rarg/Ror2/Ryr2/Stk4/Tead1/Tfeb/Twist2/Bmi1/Dvl2/Ephb2/Hlx/Ndst1/Nr2f2/Nrk/Pdgfra/Rara/Slc8a1/Vangl2/Zeb1/Asxl2/En2/Hand1/Insig1/Itga8/Ncoa3…	255
GO:0071560	GO:0071560	cellular response to transforming growth factor beta stimulus	127/7655	204/23210	8.28161e-18	7.43925e-16	3.3774e-16	Nrep/Bmpr1a/Sox9/Tgfbr1/Axin1/Itga3/Lemd3/Pml/Zfp36l1/Acvr2a/Cited2/Creb1/Runx1/Nlk/Smurf1/Dlx1/Lox/Smad7/Bmpr1b/Ccl2/Dnm2/Dusp15/Fermt2/Folr1/Pmepa1/Smad5/Snx6/Twsg1/Usp9x/Zfp36l2/Dcp1a/Map3k1/Onecut2/Pdpk1/Smad9/Zeb1/Appl1/Fbn1/Itga8/Jun/Ldlrad4/Ppargc1a/Col1a2/Ptprk/Smad6/Fyn/Mef2c/Strap/Adam17/Dab2/Hipk2/Ski/Smurf2/Tgfbr3/Zbtb7a/Acvr1/Apaf1/Dnmt1/Mtmr4/Rnf111/Sirt1/Tgfb3/Ptk2/Snx25/Acvr1b/Acv…	127
GO:0050673	GO:0050673	epithelial cell proliferation	225/7655	425/23210	9.79744e-18	8.67695e-16	3.93931e-16	Pgf/Atp7a/Bmpr1a/Mdk/Prkd1/Sox9/Sp1/Adora2b/Isl1/Nf1/Tgfbr1/Dab2ip/Has2/Itpr1/Apln/B4galt1/Ccnd2/Cxadr/Lims1/Nfib/Nr4a1/Six4/Snai2/Zfp36l1/Acvr2a/Vegfc/Bcl11b/Fst/Gata2/Hnf1b/Pik3cb/Sox11/Vip/Ar/Bmp6/Ccl2/Cdk6/Dll4/Dlx5/Efnb2/Eya1/Gas1/Hoxa5/Ift88/Nras/Pdcd6/Prox1/Srsf6/Twist2/Nr2f2/Pdpk1/Sfrp1/Suz12/Sidt2/Dusp10/Foxp1/Foxp2/Jun/Notch1/Pten/Trp63/Ptprm/Sema5a/Tcf7l2/Ptprk/Hmgb2/Sulf1/Mcc/Mef2c/St…	225
GO:0097193	GO:0097193	intrinsic apoptotic signaling pathway	167/7655	292/23210	1.16178e-17	1.01462e-15	4.60636e-16	Usp28/Fbxw7/Hipk1/Ppm1f/Sgpp1/Dab2ip/Ddx3x/Itpr1/Pml/Ptpn1/Snai2/Trib3/Cdip1/Fnip2/Jmy/Bcl2l11/Gsk3b/Hic1/Tmem109/Tmem117/Pik3r1/Plagl2/Ppif/Stk24/Ddit4/Trp63/Ei24/Hnrnpk/Melk/Jak2/Eif2ak3/Cxcl12/Dyrk2/E2f1/Epha2/Hipk2/Nck2/Ndufa13/Pdk1/Pdk2/Pttg1ip/Rad9a/Apaf1/Bbc3/Hyou1/Nck1/Nfe2l2/Opa1/Sirt1/Zfp385a/Cebpb/Hif1a/Mcl1/Nacc2/Prkca/Brca2/Ackr3/Aen/Arl6ip5/Armc10/Bad/Bcap31/Bcl2/Bcl2l12/Bcl2l2/Bcl3…	167
GO:0072001	GO:0072001	renal system development	171/7655	302/23210	1.8267e-17	1.57346e-15	7.14348e-16	Col4a1/Ahr/Jag1/Pgf/Tcf21/Ctnnd1/Sox9/Zmpste24/Nf1/Tgfbr1/Ptpro/Nfia/Itga3/Nrp1/Rdh10/Six4/Ret/Hnf1b/Itga6/Robo2/Schip1/Smad7/Emx2/Spry1/Angpt1/Anxa4/Bcl2l11/Bmp6/Efnb2/Eya1/Foxc1/Gli3/Glis2/Gzf1/Ift88/Kif26b/Smad5/Pdgfra/Rara/Rpgrip1l/Sec61a1/Sfrp1/Smad9/Tsc1/Vangl2/Fbn1/Greb1l/Itga8/Notch1/Tet2/Trp63/Tfap2a/Vcan/Smad6/Sulf1/Mef2c/Agtr2/Bdnf/Ctnnb1/Epha7/Fat4/Gsta3/Irx3/Klf15/Notch3/Nup107/Wt1/L…	171
GO:0010721	GO:0010721	negative regulation of cell development	208/7655	387/23210	1.91061e-17	1.62351e-15	7.37068e-16	Itgb1/Ctdsp1/Lhx2/Prtg/Jag1/Ptbp1/Mylip/Fbxw7/Bmpr1a/Ptprz1/Sema6d/Sox9/Isl1/Neo1/Nf1/Cers2/Ddx6/Dlx2/Fmr1/Foxa2/Kank1/Mecp2/Nrp1/Ptpn9/Sema6a/Tjp2/Plk2/Rapgef2/Bcl11a/Rbpj/Sox11/Dlx1/Nr2e1/Actn4/Dicer1/Efnb2/Efnb3/Epha3/Gli3/Gsk3b/Plxna3/Rufy3/Ulk2/Vim/Ephb2/Tsc1/Ulk1/Dusp10/Fbn1/Foxp1/Notch1/Pten/Sema3a/Trak2/Adcyap1/Ascl1/Dixdc1/Rhoa/Sema5a/Sox21/Nlgn1/Phox2b/Eif4e/Dkk1/Katna1/Thoc2/Aatk/Adam1…	208
GO:0048738	GO:0048738	cardiac muscle tissue development	152/7655	260/23210	2.21457e-17	1.8567e-15	8.42935e-16	Itgb1/Map2k4/Nox4/Bmpr1a/Mapk14/Zmpste24/Isl1/Tgfbr1/Cxadr/Myh10/Cited2/Creb1/Kcnk2/Met/Gata6/Rbpj/S1pr1/Arid2/Smad7/Xirp2/Akap6/Angpt1/Dicer1/Dll4/Efnb2/Foxc1/Gsk3b/Ift88/Mylk2/Prox1/Rxra/Ryr2/Pdgfra/Rara/Sgcb/Slc8a1/Tsc1/Fhl2/Fkbp1a/Foxp1/Hand1/Notch1/Prkar1a/Pten/Sik1/Tbx20/Tbx3/Zfpm2/Camk2d/Dkk1/Mef2c/Actc1/Agtr2/Cdc42/Ctnnb1/Jarid2/Lrp2/Lrp6/Pax3/Ppara/Ripk1/Speg/Srf/Tgfbr3/Tpm1/Wt1/Acvr1/Eg…	152
GO:0050768	GO:0050768	negative regulation of neurogenesis	186/7655	337/23210	2.67318e-17	2.2117e-15	1.00411e-15	Itgb1/Ctdsp1/Lhx2/Prtg/Jag1/Ptbp1/Mylip/Bmpr1a/Ptprz1/Sema6d/Sox9/Isl1/Neo1/Nf1/Cers2/Ddx6/Dlx2/Fmr1/Foxa2/Kank1/Mecp2/Nrp1/Ptpn9/Sema6a/Plk2/Rapgef2/Bcl11a/Rbpj/Sox11/Dlx1/Nr2e1/Dicer1/Efnb2/Efnb3/Epha3/Gli3/Gsk3b/Plxna3/Rufy3/Ulk2/Vim/Ephb2/Tsc1/Ulk1/Dusp10/Notch1/Pten/Sema3a/Trak2/Adcyap1/Ascl1/Dixdc1/Rhoa/Sema5a/Sox21/Nlgn1/Phox2b/Eif4e/Dkk1/Katna1/Thoc2/Aatk/Adam17/Bdnf/Cntn2/Ctnnb1/Dab2/Eph…	186
GO:0048660	GO:0048660	regulation of smooth muscle cell proliferation	106/7655	163/23210	4.7817e-17	3.90485e-15	1.77279e-15	Bmpr1a/Gnaq/Klf4/Apln/Traf6/Xrcc6/Pik3ca/Rbpj/Rps6kb1/S1pr1/Vip/Abcc4/Gnai2/Gnai3/Gsk3b/Ldlrap1/Hbegf/Pik3r1/Sf1/Jun/Pten/Camk2d/Ppargc1a/Tcf7l2/Jak2/Mef2c/Ctnnb1/Notch3/Skp2/Smpd3/Trib1/Dnmt1/Egfr/Mfn2/Pparg/Tgfb3/Akt1/Hif1a/Itgb3/Mef2d/Nr4a3/Ptk2/Prkca/Ace2/Adamts1/Agt/Aif1/Apod/C3ar1/Calcrl/Ccl5/Ccn4/Cnn1/Cx3cl1/Cyba/Edn1/Egr1/Ereg/Ern1/Foxj2/Hmgcr/Hmox1/Id2/Igf1r/Igfbp5/Il15/Il18/Il6/Il6ra/It…	106
GO:0006417	GO:0006417	regulation of translation	183/7655	332/23210	5.76272e-17	4.64564e-15	2.10911e-15	Ptbp1/Qk/Rbm24/Tnrc6b/Cpeb3/Tob1/Dnajc1/Slc35a4/Ddx3x/Elavl4/Fmr1/Fxr1/Fxr2/Pml/Rock1/Rock2/Serp1/Upf3b/Zfp36l1/Zfp706/Casc3/Paip2/Aars/Ago3/Cpeb2/Rps6kb1/Ltn1/Akap6/Akt2/Cpeb1/Dapk1/Dhfr/Rxra/Tia1/Vim/Zfp36l2/Kbtbd8/Rara/Rnf139/Tsc1/Ythdf1/Btg2/Cpeb4/Eif4g2/Paip1/Per2/Syncrip/Xrn1/Samd4/C1qbp/Rc3h1/Eif2ak3/Eif4e/Cnot6/Secisbp2l/Ago4/Eefsec/Elavl1/Larp1/Larp4b/Mpv17l2/Nck2/Nsun4/Ppp1ca/Ppp1r15a/S…	183
GO:0045665	GO:0045665	negative regulation of neuron differentiation	151/7655	260/23210	6.40969e-17	5.10179e-15	2.3162e-15	Itgb1/Ctdsp1/Jag1/Ptbp1/Mylip/Ptprz1/Sema6d/Sox9/Isl1/Neo1/Cers2/Ddx6/Dlx2/Fmr1/Foxa2/Kank1/Mecp2/Nrp1/Ptpn9/Sema6a/Plk2/Rapgef2/Bcl11a/Rbpj/Dlx1/Nr2e1/Efnb2/Efnb3/Epha3/Gli3/Gsk3b/Plxna3/Rufy3/Ulk2/Vim/Ephb2/Tsc1/Ulk1/Notch1/Pten/Sema3a/Trak2/Ascl1/Dixdc1/Rhoa/Sema5a/Sox21/Nlgn1/Phox2b/Eif4e/Dkk1/Katna1/Thoc2/Aatk/Adam17/Cntn2/Dab2/Epha7/Irx3/Mib1/Notch3/Rgma/Rtn4rl1/Thrb/Zfp536/Adcy6/Asap1/Lsm1…	151
GO:0006470	GO:0006470	protein dephosphorylation	141/7655	238/23210	6.53959e-17	5.14012e-15	2.3336e-15	Ctdsp1/Ptbp1/Ptpn12/Ywhab/Ppm1f/Ptprz1/Phlpp2/Ptprd/Ptpro/Cdc14b/Cnep1r1/Ctdsp2/Eya3/Eya4/Mtm1/Ptpn1/Ptpn14/Ptpn9/Ptprj/Rock1/Rock2/Ppp1cc/Nsmf/Oaz3/Ppp3r1/Dusp15/Eya1/Fkbp1b/Gnai2/Ppp1r3b/Ptpn11/Ptpn4/Ppm1e/Tsc1/Dusp10/Dusp6/Fkbp1a/Mfhas1/Pten/Ubash3b/Ppp4r2/Ppp4r4/Ptprm/Vcan/Ptprk/Jak2/Agtr2/Cdc14a/Cdc25b/Nuak1/Pawr/Ppp1ca/Ppp1r15a/Ptpdc1/Ptpre/Rcan1/Ssh1/Dusp5/Mtmr4/Nck1/Ppm1k/Ppp2r5e/Shoc2/Ak…	141
GO:0050678	GO:0050678	regulation of epithelial cell proliferation	194/7655	358/23210	7.41644e-17	5.75735e-15	2.61382e-15	Pgf/Atp7a/Bmpr1a/Mdk/Prkd1/Sox9/Sp1/Adora2b/Isl1/Nf1/Tgfbr1/Dab2ip/Has2/Itpr1/Apln/B4galt1/Ccnd2/Cxadr/Lims1/Nfib/Nr4a1/Six4/Snai2/Zfp36l1/Vegfc/Bcl11b/Gata2/Sox11/Vip/Ar/Bmp6/Ccl2/Cdk6/Dll4/Dlx5/Efnb2/Eya1/Gas1/Hoxa5/Ift88/Nras/Pdcd6/Prox1/Srsf6/Twist2/Nr2f2/Pdpk1/Sfrp1/Suz12/Dusp10/Foxp1/Foxp2/Jun/Notch1/Pten/Trp63/Ptprm/Sema5a/Tcf7l2/Ptprk/Hmgb2/Sulf1/Mcc/Mef2c/Strap/Adam17/Cdc42/Cdh1/Ctnnb1/C…	194
GO:0030099	GO:0030099	myeloid cell differentiation	212/7655	401/23210	1.05541e-16	8.09323e-15	3.6743e-15	Tob2/Jag1/Myh9/Fbxw7/Mapk14/Ptbp3/Rcor1/Sp1/Nf1/Klf2/Cebpa/Mitf/Pml/Sp3/Tcf3/Tjp2/Traf6/Zfp36l1/Acvr2a/Cited2/Creb1/Runx1/Gata2/Nkx2-3/Rabgap1l/Rbfox2/Rbpj/Sh3pxd2a/Arid4a/Lox/Cbfb/Cdk6/Fli1/Gas2l1/Gsk3b/Hoxa5/Klf13/Ptpn11/Rarg/Ror2/Smad5/Tmem178/Twist2/Ank1/Csf1/Pik3r1/Rara/Sfrp1/Tmem64/Asxl2/Fam20c/Fbn1/Ikzf1/Jun/Mfhas1/Tet2/Ubash3b/Calcr/Cebpg/Lbr/Pknox1/Jak2/Hmgb2/Ostm1/Mef2c/Ctnnb1/Dab2/Epha…	212
GO:0043542	GO:0043542	endothelial cell migration	122/7655	198/23210	1.16347e-16	8.81434e-15	4.00169e-15	Itgb1/Amotl1/Myh9/Fbxw7/Prkd1/Sp1/Adora2b/Nf1/Tgfbr1/Dab2ip/Itgav/Klf4/Lemd3/Mecp2/Nr4a1/Nrp1/Rock2/Snai2/Met/Plk2/Vegfc/Gata2/Nr2e1/Angpt1/Dll4/Efnb2/Map3k3/Pdcd6/Pik3c2a/Prox1/Sash1/Nr2f2/Pdpk1/Plxnd1/Nus1/Notch1/Pik3r3/Pten/Ptprm/Rhoa/Sema5a/Hdac7/Hrg/Mef2c/Adam17/Adgra2/Emp2/Epha2/Map2k3/Scarb1/Srf/Zfp580/Abl1/Nfe2l2/Pparg/Sirt1/Slit2/Akt1/Hif1a/Itgb3/Mia3/Ptk2/Stard13/Prkca/Acvrl1/Adgrb1/Agt…	122
GO:0007178	GO:0007178	transmembrane receptor protein serine/threonine kinase signaling pathway	193/7655	357/23210	1.23521e-16	9.24644e-15	4.19786e-15	Nrep/Tgif1/Tob1/Bmpr1a/Hivep1/Mapk14/Neo1/Tgfbr1/Axin1/Itga3/Lemd3/Pml/Trps1/Acvr2a/Cited2/Creb1/Fst/Gata6/Nlk/Rbpj/Smurf1/Sox11/Dlx1/Lox/Smad7/Bmp6/Bmpr1b/Ccl2/Dlx5/Dnm2/Dusp15/Fermt2/Folr1/Lemd2/Pmepa1/Rnf165/Ror2/Ryr2/Smad5/Snx6/Twsg1/Usp9x/Vim/Dcp1a/Hoxa13/Map3k1/Onecut2/Pdpk1/Sfrp1/Smad9/Zeb1/Appl1/Fbn1/Fkbp1a/Itga8/Jun/Ldlrad4/Notch1/Tbx20/Rbpms/Tcf7l2/Col1a2/Ptprk/Smad6/Sulf1/Dkk1/Igsf1/St…	193
GO:0045785	GO:0045785	positive regulation of cell adhesion	216/7655	411/23210	1.29187e-16	9.55683e-15	4.33878e-15	Itgb1/Iqgap1/Myo10/Rela/Flot2/Mdk/Ppm1f/Zfhx3/Braf/Has2/Itgav/Flot1/Itga3/Lims1/Myadm/Nrp1/Ptprj/Rock1/Rsu1/Traf6/Cited2/Ret/Runx1/Vegfc/Adam19/Itga5/Itga6/Ptger4/Dennd6a/Smad7/Angpt1/Cbfb/Ccl2/Cdk6/Dmd/Dnm2/Efnb2/Efnb3/Gli3/Gsk3b/Kif26b/Sdc4/Zbtb7b/Bmi1/Csf1/Hlx/Rara/Tsc1/Vav3/Arpc2/Dusp10/Ibsp/Ikzf1/Nfat5/Rhoa/Tnfsf18/Zbtb1/C1qbp/Jak2/Ccdc80/Ap3b1/Cd59b/Cdh1/Chrd/Coro1a/Cxcl12/Dab2/Efnb1/Emp2/F…	216
GO:0009314	GO:0009314	response to radiation	209/7655	395/23210	1.54604e-16	1.13041e-14	5.13201e-15	Itgb1/Rela/Usp1/Usp28/Fbxw7/Rnf4/Mapk14/Zmpste24/Abl2/Nf1/Atxn1/Braf/Ccnd2/Clock/Eya3/Fmr1/Mecp2/Pml/Sgk1/Snai2/Trp53inp1/Xrcc6/Creb1/Ppp1cc/Tlk2/Akt2/Ctns/Eya1/Grb2/Tmem109/Ube2b/Usp2/Dclre1c/Map2k7/Nr2f6/Pik3r1/Ruvbl2/Sfrp1/Slc7a11/Jun/Per2/Polk/Sik1/Cacnb4/Ei24/Pde8b/Sema5a/Zbtb1/Ptprk/Atp1a3/Arrb1/Bmf/Chek1/Ercc8/Guca1a/Lrp2/Ppp1ca/Rad9a/Bbc3/Cds2/Egfr/Kmt2a/N4bp1/Pparg/Ro60/Sirt1/Akt1/Fancd2…	209
GO:0007179	GO:0007179	transforming growth factor beta receptor signaling pathway	106/7655	165/23210	1.73075e-16	1.24439e-14	5.64952e-15	Nrep/Bmpr1a/Tgfbr1/Axin1/Itga3/Lemd3/Pml/Acvr2a/Cited2/Creb1/Nlk/Smurf1/Lox/Smad7/Bmpr1b/Ccl2/Dnm2/Dusp15/Fermt2/Folr1/Pmepa1/Smad5/Snx6/Twsg1/Usp9x/Dcp1a/Map3k1/Onecut2/Pdpk1/Smad9/Zeb1/Appl1/Fbn1/Itga8/Jun/Ldlrad4/Col1a2/Ptprk/Smad6/Strap/Adam17/Dab2/Hipk2/Ski/Smurf2/Tgfbr3/Zbtb7a/Acvr1/Mtmr4/Rnf111/Sirt1/Tgfb3/Ptk2/Snx25/Acvr1b/Acvrl1/Amhr2/Appl2/Bmpr2/Cav2/Cdh5/Chst11/Crebbp/Dand5/Dusp22/Eid2…	106
GO:0097191	GO:0097191	extrinsic apoptotic signaling pathway	136/7655	229/23210	1.74152e-16	1.24439e-14	5.64952e-15	Rela/Hipk1/Sgpp1/Nf1/Tgfbr1/Dab2ip/Ddx3x/Itgav/Sgk3/Eya3/Eya4/Nrp1/Pea15a/Pml/Rock2/Snai2/Trps1/Ret/Sgms1/Itga6/Rps6kb1/Ar/Bcl2l11/Bmpr1b/Dapk1/Eya1/Gas1/Gsk3b/Phip/Rffl/Sh3rf1/Stk4/Tnfrsf23/Pdpk1/Pik3r1/Sfrp1/Fasl/Pten/Jak2/Birc6/Fyn/Hmgb2/Agtr2/Dab2/Faf1/Faim/Icam1/Ndufa13/Pak7/Ppp1ca/Ripk1/Timp3/Acvr1/Fem1b/Mcl1/Mknk2/Cd27/Acvr1b/Agap2/Agt/Atf3/Bad/Bcl2/Bcl2l14/Bcl2l2/Bex3/Bloc1s2/Bok/Brca1/Co…	136
GO:0006260	GO:0006260	DNA replication	142/7655	243/23210	2.60568e-16	1.84096e-14	8.35791e-15	Map2k4/Slx4/Fbxw7/Nfic/Rad17/Zmpste24/Rev3l/Nfia/Nfib/Orc2/Rbms1/E2f7/Ing5/Met/Orc5/Wrnip1/Lig3/Top1mt/Atrx/Jun/Polk/Stag2/Top1/Baz1a/Smc3/Cdc42/Faf1/Nfix/Pura/Rac1/Chtf8/Egfr/Kat7/Kin/Mcmbp/Mapk8/Nucks1/Brca2/Sde2/Aicda/Atr/Ccna2/Ccne2/Cdan1/Cdc45/Cenps/Chaf1a/Chtf18/Ddx11/Dna2/Dscc1/Dtd1/Dtl/Eme1/Ereg/Esco2/Etaa1/Fgf10/Gen1/Gins1/Gins2/Gli1/Gli2/Gmnn/Hus1/Id3/Il6/Ing4/Kctd13/Mcm2/Mcm3/Mcm4/Mcm5…	142
GO:0001822	GO:0001822	kidney development	159/7655	281/23210	2.65335e-16	1.85381e-14	8.41625e-15	Ahr/Jag1/Pgf/Tcf21/Ctnnd1/Sox9/Zmpste24/Nf1/Tgfbr1/Ptpro/Itga3/Nrp1/Rdh10/Six4/Ret/Hnf1b/Robo2/Schip1/Smad7/Spry1/Angpt1/Anxa4/Bcl2l11/Bmp6/Efnb2/Eya1/Foxc1/Gli3/Glis2/Gzf1/Ift88/Kif26b/Smad5/Pdgfra/Rara/Rpgrip1l/Sec61a1/Sfrp1/Smad9/Tsc1/Vangl2/Fbn1/Greb1l/Itga8/Notch1/Tet2/Tfap2a/Vcan/Smad6/Sulf1/Mef2c/Agtr2/Bdnf/Ctnnb1/Epha7/Fat4/Gsta3/Irx3/Klf15/Notch3/Nup107/Wt1/Lgr4/Slit2/Cux1/Itgb3/Sox4/Irx…	159
GO:0006281	GO:0006281	DNA repair	237/7655	464/23210	3.4883e-16	2.41038e-14	1.09431e-14	Ascc2/Usp1/Ubr5/Slx4/Ube2w/Usp28/Rad21/Rad17/Smarcad1/Zmpste24/Ube2n/Rev3l/Cdc14b/Eya3/Eya4/Pml/Xrcc6/Ino80d/Ppp4c/Jmy/Wrnip1/Usp10/Asf1a/Smchd1/Fmn2/Eya1/Fign/Lig3/Sycp1/Ube2b/Dclre1c/Pds5b/Ruvbl2/Smg1/Atrx/Bach1/Herc2/Polk/Trip12/Cebpg/Ppp4r2/Rif1/Zbtb1/Zfyve26/Actl6a/Aplf/Smc3/Axin2/Bccip/Brip1/Chek1/Ercc8/Klhl15/Nsd2/Rad9a/Smc2/Uhrf1/Usp3/Usp7/Zbtb7a/Abl1/Egfr/Kin/Rnf111/Setd2/Sirt1/Trp53bp1/…	237
GO:0071375	GO:0071375	cellular response to peptide hormone stimulus	142/7655	244/23210	4.2157e-16	2.88134e-14	1.30812e-14	Rela/Sp1/Myo5a/Kat2b/Kank1/Nr4a1/Ptpn1/Rhoq/Rock1/Rock2/Sgk1/Soga1/Trib3/Zfp36l1/Cpeb2/Rps6kb1/Akt2/Anxa5/Cpeb1/Gnai2/Grb2/Gsk3b/Phip/Ptpn11/Zbtb7b/Foxo1/Pdpk1/Pik3r1/Tsc1/Ahcyl1/Appl1/Osbpl8/Pik3r3/Pten/Rab8b/Hnrnpk/Jak2/Ogt/Lhcgr/Ctnnb1/Dnaic1/Gpam/Lmbrd1/Lpin1/Nfkb1/Pdk2/Ptpre/Socs2/Stat3/Adcy6/Atp2b1/Insr/Lpl/Nck1/Opa1/Plcb1/Pparg/Sirt1/Wdtc1/Akt1/Nr4a3/Nucks1/Ptk2/Sik2/Prkca/Sesn3/Adrm1/Agt/…	142
GO:1990778	GO:1990778	protein localization to cell periphery	186/7655	344/23210	4.31691e-16	2.91879e-14	1.32512e-14	Itgb1/Golga4/Pkdcc/Gga2/Rab34/Vamp3/Exoc5/Fcho2/Flot2/Rhog/Fam126b/Adam10/Myo5a/Flot1/Gnai1/Itga3/Myadm/Ptpn9/Rab11a/Rhoq/Rock1/Rock2/Vamp4/Rapgef2/Dpp10/Akt2/Ar/Cdh2/Epha3/F11r/Gsk3b/Ldlrap1/Tub/Vps35/Ank1/Ank2/Efr3a/Ephb2/Fam126a/Pdpk1/Pik3r1/Appl1/Kalrn/Nsf/Rab8b/Camk2d/D230025D16Rik/Golga7/Picalm/Gphn/Ankrd9/Arhgap44/Cacnb2/Cdh1/Clip3/Cnih3/Cplx1/Dab2/Dpp6/Ehd3/Emp2/Epha2/Grasp/Kif1b/Lrp6/Nfa…	186
GO:0051098	GO:0051098	regulation of binding	211/7655	403/23210	4.94954e-16	3.31092e-14	1.50315e-14	Lhx2/Hand2/Hipk3/Fbxw7/Hipk1/Zmpste24/Abl2/Isl1/Tgfbr1/Dab2ip/Klf4/Kat2b/Fam129b/Flot1/Fmr1/Mecp2/Nfib/Rock1/Traf6/Trib3/Dot1l/Mdfi/Met/Plk2/Rapgef2/Sox11/Lox/Angpt1/Cdon/Foxc1/Gsk3b/Hmbox1/Ldlrap1/Mapre1/Neurod1/Sri/Stk4/Twist2/Zbtb7c/Mepce/Nsd1/Plxnd1/Rara/Ruvbl2/Zfp462/Fkbp1a/Hand1/Jun/Per2/Runx1t1/Ubash3b/Ctbp2/Hnrnpk/Tcf7l2/Tnfsf18/Jak2/Eif2ak3/Hmgb2/Dkk1/Hspa4/Hopx/Mef2c/Arhgef7/Arrb1/Bdnf/…	211
GO:0051090	GO:0051090	regulation of DNA-binding transcription factor activity	208/7655	396/23210	5.11921e-16	3.38838e-14	1.53832e-14	Rela/Hand2/Flot2/Mtpn/Prkd1/Ube2n/Dab2ip/Klf4/Chp1/Clock/Flot1/Foxa2/Tcf3/Traf3/Traf6/Med13/Rps6ka5/Jmy/Mtdh/Smad7/Wwp2/Anxa4/Ar/Crtc3/Fzd4/Glis2/Neurod1/Prox1/Sri/Dvl2/Gtf2a2/Reln/Ezh2/Hand1/Ncoa3/Pten/Sik1/Cebpg/Crebzf/Nr0b1/Ppargc1a/Rlim/Rnf2/Tcf7l2/Tnfsf18/Trib2/Jak2/Adcy1/Arrb1/Bdnf/Ctnnb1/Faf1/Hipk2/Icam1/Lrp6/Neurog2/Peli1/Ripk1/Ripk2/Smarcb1/Srf/Stat3/Stk36/Tgfbr3/Tlr2/Trib1/Usp7/Zbtb7a/C…	208
GO:0003002	GO:0003002	regionalization	198/7655	373/23210	6.2436e-16	4.08956e-14	1.85665e-14	Lhx2/Poglut1/Tgif1/Bmpr1a/Chsy1/Hipk1/Pcdh8/Isl1/Tgfbr1/Zeb2/Axin1/Dlx2/Foxa2/Nrp1/Rfx4/Tshz1/Acvr2a/Cited2/En1/Mdfi/Nrp2/Hnf1b/Rbpj/Robo2/Dlx1/Emx2/Spry1/Ar/Bmpr1b/Cdon/Dll4/Foxc1/Fzd5/Gas1/Gli3/Hoxa5/Ift88/Mllt3/Neurod1/Pcsk6/Rarg/Ror2/Bmi1/Dvl2/Hoxa10/Nr2f2/Reln/Rpgrip1l/Sfrp1/Vangl2/Btg2/Egr2/Hoxc8/Mtf2/Notch1/Rab23/Sema3a/Tbx20/Tbx3/Trp63/Ascl1/Gbx2/Rnf2/Smad6/Dkk1/Mef2c/Axin2/Chrd/Ctnnb1/Dm…	198
GO:0007346	GO:0007346	regulation of mitotic cell cycle	248/7655	493/23210	7.50895e-16	4.86766e-14	2.20991e-14	Ctdsp1/Iqgap1/Rad21/Rad17/Ttl/Zmpste24/Ddx3x/Klf4/Ccnd2/Cdc14b/Ctdsp2/Gnai1/Mecp2/Pim3/Pml/Rab11a/Rbl1/Tcf3/Zfp36l1/E2f7/Met/Plk2/Ube2e2/Dynlt3/Rps6kb1/Btg1/Cep192/Ctdspl/Foxc1/Gas1/Jade1/Phip/Pkn2/Pnpt1/Ptpn11/Tom1l1/Usp2/Zfp36l2/Hoxa13/Mepce/Stag1/Atrx/Btg2/Ezh2/Pten/Sik1/Stag2/Ascl1/Cacnb4/Camk2d/Nsfl1c/Rbl2/Eif4e/Smc3/Adam17/Cdc14a/Cdc25b/Cdc42/Chek1/Ctnnb1/E2f1/Fsd1/Lmnb1/Pura/Rad9a/Ripk1/Sm…	248
GO:0043087	GO:0043087	regulation of GTPase activity	164/7655	295/23210	8.31263e-16	5.33365e-14	2.42147e-14	Itgb1/Iqgap1/Dennd1b/Evi5/Rhog/Arhgap12/Nf1/Dab2ip/Lims1/Rsu1/Snx18/Tbc1d9b/Rapgef2/Wnk1/Iqgap2/Itga6/Rabgap1l/S1pr1/Snx13/Arhgap15/Chn2/Spry2/Spry1/Akt2/Ccl2/Epha3/F11r/Gapvd1/Gsk3b/Plxna3/Plxnb2/Rapgef1/Arfgef1/Dvl2/Plxnd1/Tsc1/Vav3/Dock9/Ezh2/Fzd10/Kalrn/Adcyap1/Rab3gap2/Picalm/Arhgap44/Arhgef7/Arrb1/Efna5/Epha2/Gnb5/Icam1/Rasgrp3/Rgma/S100a10/Asap1/Coro1c/Eif5/Mtss2/Rasa2/Srgap2/Tbc1d8/Rap1a/…	164
GO:0051056	GO:0051056	regulation of small GTPase mediated signal transduction	148/7655	259/23210	9.00734e-16	5.72103e-14	2.59733e-14	Itgb1/Arhgef1/Sos1/Abl2/Arhgap12/Nf1/Dab2ip/Dennd4b/Flot1/Itga3/Kank1/Nrp1/Lpar6/Met/Rgl2/Scai/Cd2ap/Spry2/Spry1/Arhgdia/Cdh2/Cdon/Dnm2/Rapgef1/Sos2/Arfgef1/Arhgef40/Csf1/Ephb2/Itsn2/Reln/Vav3/Eps8/Kalrn/Notch1/Camk2d/Psd3/Trio/Ogt/Abca1/Arfgef2/Arfgef3/Arhgap44/Arhgef10l/Arhgef4/Arhgef6/Arhgef7/Arrb1/Cdc42se2/Icmt/Mcf2l/Stambp/Abl1/Heg1/Mfn2/Rasa2/Shoc2/Sipa1l3/Slit2/Arpp19/Farp1/Adgrg1/Adra1b/A…	148
GO:0031032	GO:0031032	actomyosin structure organization	123/7655	204/23210	9.51094e-16	5.98048e-14	2.71512e-14	Itgb1/Limch1/Myh9/Nox4/Ppm1f/Tgfbr1/Braf/Fam171a1/Myh10/Nrp1/Rock1/Rock2/Six4/Tmod1/Met/Myo18a/Ptger4/S1pr1/Casq2/F11r/Prox1/Sdc4/Limk1/Pdgfra/Pik3r1/Ppm1e/Tsc1/Foxp1/Prkar1a/Rhoa/Mef2c/Actc1/Arhgef10l/Arrb1/Cfl2/Fhdc1/Rac1/S100a10/Srf/Tmod3/Tpm1/Wasf2/Abl1/Epb41l1/Tgfb3/Ttn/Acta1/Actg1/Akap13/Alms1/Ankrd23/Arhgap6/Asap3/Bag4/Bbs4/Capn9/Cavin4/Ccn2/Cd47/Cdc42bpa/Cdc42bpg/Cit/Clasp1/Cnn1/Dlc1/Edn1…	123
GO:0051146	GO:0051146	striated muscle cell differentiation	173/7655	316/23210	9.6782e-16	6.0254e-14	2.73552e-14	Itgb1/Map2k4/Myh9/Rbm24/Nox4/Mapk14/Zmpste24/Neo1/Capn2/Cxadr/Flot1/Myh10/Six4/Tmod1/Met/Gata6/Rbpj/Dner/Lox/Akap6/Casq2/Cdh2/Cdon/Dicer1/Dmd/Efnb2/Gsk3b/Ift88/Mylk2/Nfatc2/Prox1/Rxra/Ryr1/Pdgfra/Rara/Sgcb/Slc8a1/Tsc1/Bcl9/Ezh2/Fhl2/Foxp1/Notch1/Prkar1a/Sik1/Tbx3/Cacnb4/Camk2d/Dkk1/Hopx/Mef2c/Actc1/Agtr2/Bdnf/Cfl2/Cxcl12/Pax3/Ppara/Rcan1/Ski/Spag9/Speg/Srf/Tmod3/Wt1/Acvr1/Nfatc3/Nln/Sirt1/Ttn/Akt…	173
GO:0071824	GO:0071824	protein-DNA complex subunit organization	128/7655	215/23210	1.0191e-15	6.28247e-14	2.85223e-14	Pogz/Ahr/Rnf4/Sox9/Nap1l3/Creb1/H3f3b/Spty2d1/Hnf1b/Arid2/Asf1a/Nap1l5/Sox12/Gtf2a2/Tcf4/Atrx/Cand1/Ikzf1/Cebpg/Tbpl1/Smarca2/Atf7ip/Hira/Smarcb1/Ubn1/Setd2/Anp32e/Mis12/Pias1/Asf1b/Brdt/Cdc45/Cenph/Cenpp/Cenps/Cenpt/Cenpw/Chaf1a/Ctcf/Gtf2e1/H1f1/H1f10/H1f2/H1f3/H1f4/H1f5/H2aw/H2bc1/H2bc12/H2bc21/H2bc3/H2bc4/H2bc7/H2bu2/H3c1/H3c10/H3c11/H3c14/H3c2/H3c3/H3c4/H3c6/H3c7/H3c8/H4c1/H4c11/H4c12/H4c14/H…	128
GO:0045926	GO:0045926	negative regulation of growth	147/7655	258/23210	1.57945e-15	9.64231e-14	4.37758e-14	Sertad3/Sema6d/Dab2ip/Ddx3x/Adipor2/Cxadr/Mecp2/Nrp1/Pml/Ptprj/Sema6a/Cited2/Ing5/Kcnk2/Phb/Bcl11a/Sertad2/Gas1/Gas2l1/Plxna3/Pnpt1/Stk4/Ulk2/Zmat3/Sfrp1/Ulk1/Dusp10/Foxp1/Notch1/Pten/Sema3a/Ei24/Sema5a/Tcf7l2/Smarca2/Hrg/Aatk/Dab2/Epha7/Jarid2/Ndufa13/Ppara/Rgma/Ripk1/Socs2/Wt1/Bbc3/Cth/Dcbld2/Pparg/Sirt1/Slit2/Hif1a/Meis1/Ptk2/Sphk2/Acvr1b/Acvrl1/Adam15/Adrb2/Agt/Alms1/Apc/Bbs2/Bcl2/Bmpr2/Capri…	147
GO:0043112	GO:0043112	receptor metabolic process	123/7655	205/23210	1.60839e-15	9.72457e-14	4.41493e-14	Itgb1/Vamp3/Sec24a/Mylip/Gria3/Itgav/Ache/Apln/Flot1/Fmr1/Ptpn1/Pip5k1c/Smurf1/Ppp3r1/Snca/Adm/Angpt1/Dmd/Dnm2/Ece1/Efnb2/Grb2/Gria2/Hoxa5/Kif16b/Ldlrap1/Plcg2/Znrf3/Ulk1/Arf1/Nsf/Syne1/Synj1/Hnrnpk/Jak2/Picalm/Dkk1/Arfgef2/Arrb1/Cntn2/Dab2/Ehd3/Lmbrd1/Myo6/Ppara/Tfrc/Pparg/Hif1a/Itgb3/Snx25/Pacsin1/Ace2/Ackr3/Ahi1/Ankrd13b/Ankrd13c/Ankrd13d/Ap1ar/Ap2m1/Apoe/Atad1/Bves/Cacng7/Calcrl/Cd81/Drd3/Edn…	123
GO:0032868	GO:0032868	response to insulin	132/7655	225/23210	1.88238e-15	1.12521e-13	5.10843e-14	Rela/Sp1/Myo5a/Kat2b/Kank1/Ptpn1/Rhoq/Sgk1/Soga1/Trib3/Zfp36l1/Cpeb2/Rps6kb1/Akt2/Cpeb1/Gnai2/Grb2/Gsk3b/Hadha/Phip/Ptpn11/Slc27a1/Zbtb7b/Foxo1/Pdpk1/Pik3r1/Tsc1/Appl1/Egr2/Osbpl8/Pik3r3/Pten/Rab8b/Hnrnpk/Ogt/Dnaic1/Gpam/Klf15/Lmbrd1/Lpin1/Pdk2/Ppara/Ptpre/Socs2/Atp2b1/Insr/Lpl/Nck1/Opa1/Plcb1/Pparg/Sirt1/Wdtc1/Akt1/Nucks1/Sik2/Prkca/Sesn3/Agt/Apc/Appl2/Baiap2l1/C1qtnf12/Capn10/Cav2/Cry1/Cyp27b1/…	132
GO:0032386	GO:0032386	regulation of intracellular transport	224/7655	438/23210	1.89682e-15	1.12521e-13	5.10843e-14	Snx12/Ubr5/Fbxw7/Crebrf/Mapk14/Nr3c2/Prkd1/Adora2b/Nf1/Braf/Chp1/Edem1/Fmr1/Mecp2/Ptpn1/Ptpn14/Reep1/Wipf1/Gcc2/Ppp1cc/Rap1b/Cpsf6/Gata2/Map1b/Oaz3/Grm8/Oaz1/Abca2/Akt2/Angpt1/Asph/Ccl2/Gas1/Git2/Gli3/Gsk3b/Lcp1/Ldlrap1/Mylk2/Ptpn11/Rufy3/Svip/Erlec1/Pdpk1/Pik3r1/Ppfia2/Rnf139/Syt1/Nus1/Arf1/Arpc2/Insig1/Rab23/Rbm27/Sar1b/Cacnb4/Ei24/Sar1a/Tcf7l2/Atp2a2/Nlgn1/Picalm/Fyn/Ogt/Thoc2/Adcy1/Agtr2/Arhg…	224
GO:0043534	GO:0043534	blood vessel endothelial cell migration	79/7655	114/23210	2.14532e-15	1.26072e-13	5.72366e-14	Itgb1/Amotl1/Myh9/Fbxw7/Prkd1/Sp1/Nf1/Klf4/Lemd3/Mecp2/Nr4a1/Nrp1/Plk2/Vegfc/Gata2/Nr2e1/Angpt1/Dll4/Efnb2/Map3k3/Pik3c2a/Pdpk1/Nus1/Notch1/Pik3r3/Rhoa/Hdac7/Hrg/Mef2c/Adam17/Emp2/Epha2/Map2k3/Scarb1/Srf/Abl1/Nfe2l2/Pparg/Sirt1/Slit2/Akt1/Hif1a/Mia3/Stard13/Prkca/Acvrl1/Angpt2/Angpt4/Apoe/Card10/Clec14a/Foxc2/Gpld1/Gpx1/Hmox1/Igf2/Jcad/Jup/Mmrn2/Nos3/Pdcd10/Prcp/Prl2c2/Ptgs2/Rgcc/Sh3bp1/Stat5a/Th…	79
GO:0006914	GO:0006914	autophagy	202/7655	386/23210	2.22537e-15	1.28377e-13	5.82829e-14	Rragd/Fbxw7/Pip4k2c/Prkd1/Zmpste24/Tpcn1/Mtm1/Rock1/Soga1/Trib3/Trp53inp1/Nrbf2/Plk2/Pik3cb/Smurf1/Usp36/Mtdh/Snca/Usp10/Anxa7/Bcl2l11/Dapk1/Gnai3/Gsk3b/Ift88/Pik3c2a/Sptlc1/Svip/Tfeb/Trp53inp2/Ulk2/Foxo1/Tsc1/Ulk1/Clec16a/Eif4g2/Plekhm1/Rab23/Wdfy3/Ei24/Nsfl1c/Rab12/Scoc/Rab3gap2/Acbd5/Atg4c/Bmf/Dram1/Larp1/Pip4k2b/Prkaa2/Rab1a/Ripk2/Rragb/Snap29/Stat3/Stbd1/Tlr2/Tollip/Tpcn2/Zkscan3/Abl1/Mfn2/S…	202
GO:0061919	GO:0061919	process utilizing autophagic mechanism	202/7655	386/23210	2.22537e-15	1.28377e-13	5.82829e-14	Rragd/Fbxw7/Pip4k2c/Prkd1/Zmpste24/Tpcn1/Mtm1/Rock1/Soga1/Trib3/Trp53inp1/Nrbf2/Plk2/Pik3cb/Smurf1/Usp36/Mtdh/Snca/Usp10/Anxa7/Bcl2l11/Dapk1/Gnai3/Gsk3b/Ift88/Pik3c2a/Sptlc1/Svip/Tfeb/Trp53inp2/Ulk2/Foxo1/Tsc1/Ulk1/Clec16a/Eif4g2/Plekhm1/Rab23/Wdfy3/Ei24/Nsfl1c/Rab12/Scoc/Rab3gap2/Acbd5/Atg4c/Bmf/Dram1/Larp1/Pip4k2b/Prkaa2/Rab1a/Ripk2/Rragb/Snap29/Stat3/Stbd1/Tlr2/Tollip/Tpcn2/Zkscan3/Abl1/Mfn2/S…	202
GO:1902905	GO:1902905	positive regulation of supramolecular fiber organization	118/7655	195/23210	2.48774e-15	1.42208e-13	6.45623e-14	Limch1/Wasl/Nox4/Ppm1f/Tgfbr1/Braf/Mecp2/Nrp1/Rock2/Met/Iqgap2/Jmy/Map1b/Fmn2/Gmfb/Grb2/Gsn/Mapre1/Prox1/Sdc4/Kirrel/Limk1/Map3k1/Ppm1e/Tsc1/Arf1/Arpc2/Rhoa/Sema5a/Wasf1/Arhgef10l/Arpc1b/Arpc3/Cdc42ep3/Cdc42ep4/Cfl2/Coro1a/Icam1/Nck2/Rac1/S100a10/Tpm1/Abl1/Nav3/Nck1/Nin/Stmn2/Tgfb3/Mapk8/Fchsd2/Ap1ar/Apc/Arl2/Arpc1a/Bag4/Baiap2l1/Carmil2/Ccl11/Ccn2/Cd47/Cdc42ep1/Cdc42ep2/Cdc42ep5/Csf3/Cx3cl1/Edn1…	118
GO:0032869	GO:0032869	cellular response to insulin stimulus	117/7655	193/23210	2.70718e-15	1.53358e-13	6.96242e-14	Rela/Sp1/Myo5a/Kat2b/Kank1/Ptpn1/Rhoq/Sgk1/Soga1/Trib3/Zfp36l1/Cpeb2/Rps6kb1/Akt2/Cpeb1/Gnai2/Grb2/Gsk3b/Phip/Ptpn11/Zbtb7b/Foxo1/Pdpk1/Pik3r1/Tsc1/Appl1/Osbpl8/Pik3r3/Pten/Rab8b/Hnrnpk/Ogt/Dnaic1/Gpam/Lmbrd1/Lpin1/Pdk2/Ptpre/Socs2/Atp2b1/Insr/Lpl/Nck1/Opa1/Plcb1/Pparg/Sirt1/Wdtc1/Akt1/Nucks1/Sik2/Prkca/Sesn3/Agt/Apc/Appl2/Baiap2l1/C1qtnf12/Capn10/Cav2/Esrra/Fer/Foxc2/Foxo4/Foxo6/Gkap1/Gpld1/Gpr2…	117
GO:0033044	GO:0033044	regulation of chromosome organization	189/7655	356/23210	2.80637e-15	1.57557e-13	7.15307e-14	Ubr5/Slx4/Tcf21/Rad21/Rnf4/Prkd1/Zmpste24/Isl1/Ube2n/Kat2b/Fmr1/Mecp2/Pml/Snai2/H3f3b/Rps6ka5/Setd7/Spty2d1/Tlk2/Gata2/Setd5/Snca/Cep192/Hmbox1/Phf19/Ube2b/Zbtb7b/Dcp2/Map2k7/Nsd1/Ruvbl2/Smg1/Asxl2/Atrx/Mtf2/Paxbp1/Trip12/Hnrnpc/Rif1/Bcor/Atf7ip/Ogt/Dmrtc2/Kdm3a/Arrb1/Axin2/Chek1/Ctnnb1/Dnmt3b/Hira/Jarid2/Lpin1/Ncor1/Smarcb1/Tnks2/Cct3/Dnmt1/Kat7/Kmt2a/Naf1/Nek6/Sirt1/Tet1/Hnrnpa2b1/Nipbl/Sphk2/T…	189
GO:0010594	GO:0010594	regulation of endothelial cell migration	100/7655	157/23210	2.83599e-15	1.57812e-13	7.16462e-14	Amotl1/Fbxw7/Prkd1/Sp1/Adora2b/Nf1/Dab2ip/Klf4/Mecp2/Nrp1/Rock2/Snai2/Met/Plk2/Vegfc/Gata2/Nr2e1/Angpt1/Dll4/Map3k3/Pdcd6/Pik3c2a/Prox1/Sash1/Nr2f2/Pdpk1/Nus1/Notch1/Ptprm/Rhoa/Sema5a/Hdac7/Hrg/Mef2c/Adam17/Adgra2/Emp2/Epha2/Map2k3/Zfp580/Abl1/Nfe2l2/Pparg/Sirt1/Slit2/Akt1/Hif1a/Itgb3/Stard13/Prkca/Acvrl1/Adgrb1/Agt/Angpt2/Angpt4/Apoe/Atoh8/Bmper/Bmpr2/Card10/Ccbe1/Dnaja4/Flt4/Foxc2/Gata3/Glul/Gp…	100
GO:0051348	GO:0051348	negative regulation of transferase activity	141/7655	246/23210	3.04469e-15	1.67939e-13	7.62439e-14	Hipk3/Ppm1f/Nf1/Dab2ip/Gnaq/Kat2b/Chp1/Foxa2/Pml/Ptpn1/Ptprj/Stk38/Trib3/Setd7/Wnk1/Lats2/Spry2/Smad7/Spry1/Cln8/Gsk3b/Prkag2/Ephb2/Limk1/Nr2f2/Pdpk1/Ppm1e/Sfrp1/Dusp10/Dusp6/Lats1/Prkar1a/Pten/Ubash3b/Adarb1/Lrp6/Mvp/Pik3ip1/Socs5/Tfap4/Trib1/Abl1/Bag2/Coro1c/Dusp5/Fem1a/Heg1/Pparg/Sirt1/Akt1/Prkca/Aida/Ajuba/Apc/Apoe/Camk2n1/Cbl/Cblb/Deptor/Dnaja1/Dusp1/Dusp16/Dusp19/Dusp2/Dusp22/Dusp4/Dusp8/Du…	141
GO:0043434	GO:0043434	response to peptide hormone	175/7655	324/23210	3.63071e-15	1.98521e-13	9.01281e-14	Rela/Sp1/Braf/Myo5a/Kat2b/Kank1/Nr4a1/Ptpn1/Rhoq/Rock1/Rock2/Sgk1/Soga1/Trib3/Zfp36l1/Creb1/Cpeb2/Rps6kb1/Akt2/Anxa5/Cpeb1/Gnai2/Grb2/Gsk3b/Hadha/Phip/Ptpn11/Slc27a1/Zbtb7b/Foxo1/Pdpk1/Pik3r1/Tsc1/Ahcyl1/Appl1/Egr2/Osbpl8/Pik3r3/Pten/Rab8b/Hnrnpk/Atp2a2/Jak2/Ogt/Lhcgr/Ctnnb1/Dnaic1/Gpam/Klf15/Lmbrd1/Lpin1/Nfkb1/Pdk2/Ppara/Ptpre/Socs2/Stat3/Tgfbr3/Adcy6/Atp2b1/Insr/Lpl/Nck1/Opa1/Plcb1/Pparg/Sirt1/…	175
GO:0010770	GO:0010770	positive regulation of cell morphogenesis involved in differentiation	113/7655	185/23210	3.75864e-15	2.03744e-13	9.24994e-14	Golga4/Mdk/Braf/Has2/Ptprd/Zeb2/Ache/Ankrd27/Cdh4/Lims1/Myadm/Nrp1/Rab11a/Sgk1/Met/Bcl11a/Map1b/Robo2/Chodl/Dnm2/Gsk3b/Plxna3/Plxnb2/Rufy3/Dcx/Limk1/Plxnd1/Reln/Arpc2/Eif4g2/Kalrn/Nefl/Dixdc1/Sema5a/C1qbp/Picalm/Bdnf/Cxcl12/Dab2/Efna5/Rac1/S100a10/Srf/Abl1/Nin/Opa1/Cux1/Dock5/Itgb3/Pafah1b1/Tbc1d24/Amigo1/Apoe/Bhlhb9/Bmpr2/Caprin2/Cdkl5/Cntf/Crabp2/Dbn1/Enpp2/Epha4/Fbxw8/Fxn/Gdi1/Itpka/Lims2/Lrp1…	113
GO:0048588	GO:0048588	developmental cell growth	147/7655	260/23210	3.84411e-15	2.06596e-13	9.37942e-14	Itgb1/Iqgap1/Lhx2/Golga4/Map2k4/Sema6d/Sox9/Ttl/Zeb2/Cdh4/Mecp2/Nrp1/Rab11a/Sema6a/Nrp2/Bcl11a/Map1b/Smurf1/Akap6/Dnm2/Fubp1/Gsk3b/Plxna3/Rarg/Rufy3/Ulk2/Usp9x/Dcx/Itsn2/Limk1/Syt1/Ulk1/Eif4g2/Foxp1/Sema3a/Camk2d/Hnrnpk/Sema5a/Wasf1/Picalm/Ndn/Aatk/Agtr2/Bdnf/Ctnnb1/Cxcl12/Dclk1/Efna5/Epha7/Flrt3/Ppara/Raph1/Rgma/Srf/Abl1/Nin/Sirt1/Slit2/Rnf157/Pafah1b1/Adra1b/Agt/Akap13/Apoe/Bcan/Bmpr2/C9orf72/C…	147
GO:0001558	GO:0001558	regulation of cell growth	220/7655	431/23210	4.40924e-15	2.3496e-13	1.06671e-13	Golga4/4932438A13Rik/Sertad3/Mtpn/Sema6d/Ttl/Tgfbr1/Adam10/Dab2ip/Ddx3x/Adipor2/Cdh4/Mecp2/Nrp1/Pml/Ptprj/Rab11a/Sema6a/Sgk1/Phb/Bcl11a/Map1b/Sertad2/Smurf1/Kif26a/Akap6/Dnm2/Gas1/Gas2l1/Gsk3b/Plxna3/Rufy3/Ulk2/Zmat3/Dcx/Hbegf/Itsn2/Limk1/Sfrp1/Syt1/Ulk1/Eif4g2/Foxp1/Ncoa3/Sema3a/Ei24/Hnrnpk/Rhoa/Sema5a/Picalm/Smarca2/Hrg/Aatk/Adam17/Bdnf/Cxcl12/Dab2/Efna5/Epha7/Extl3/Ndufa13/Ppara/Rgma/Socs2/Srf…	220
GO:0051495	GO:0051495	positive regulation of cytoskeleton organization	128/7655	218/23210	4.572e-15	2.41586e-13	1.09679e-13	Limch1/Wasl/Nox4/Ppm1f/Tgfbr1/Braf/Mecp2/Nrp1/Rock2/Met/Iqgap2/Jmy/Map1b/Fmn2/Gmfb/Grb2/Gsn/Katnbl1/Mapre1/Plxna3/Prox1/Sdc4/Kirrel/Limk1/Map3k1/Ppm1e/Tsc1/Arf1/Arpc2/Nsfl1c/Rhoa/Sema5a/Wasf1/Arhgef10l/Arpc1b/Arpc3/Cdc42ep3/Cdc42ep4/Cfl2/Coro1a/Icam1/Nck2/Rac1/S100a10/Tpm1/Abl1/Nav3/Nck1/Nin/Stmn2/Tgfb3/Vps4b/Mapk8/Fchsd2/Ap1ar/Apc/Arl2/Arpc1a/Bag4/Baiap2l1/Carmil2/Ccl11/Ccn2/Cd47/Cdc42ep1/Cdc42e…	128
GO:0031098	GO:0031098	stress-activated protein kinase signaling cascade	160/7655	290/23210	4.61976e-15	2.42076e-13	1.09902e-13	Map2k4/Hand2/Hipk3/Mapk14/Zmpste24/Dab2ip/Zeb2/Axin1/Map3k2/Ptpn1/Traf6/Zfp36l1/Mdfi/Met/Klhdc10/Ptger4/Dusp15/Fzd4/Fzd5/Map3k11/Map3k3/Rapgef1/Ror2/Sash1/Sh3rf1/Stk4/Dvl2/Foxo1/Map2k7/Map3k1/Nrk/Sfrp1/Stk24/Vangl2/Dusp10/Fzd10/Map4k5/Mfhas1/Stk39/Dixdc1/Pja2/Rhoa/Dkk1/Cdc42/Dab2/Hipk2/Lmnb1/Map2k3/Ncor1/Pak7/Ripk1/Ripk2/Spag9/Stk10/Tnfrsf19/Trib1/Egfr/Gab1/Kat7/Magi3/Map3k12/Map3k14/Nek6/Plcb1/A…	160
GO:0060485	GO:0060485	mesenchyme development	152/7655	272/23210	5.14801e-15	2.67526e-13	1.21456e-13	Jag1/Rbm24/Poglut1/Hand2/Tcf21/Bmpr1a/Mdk/Sema6d/Sox9/Isl1/Tgfbr1/Dab2ip/Has2/Zeb2/Foxa2/Nrp1/Rdh10/Sema6a/Six4/Snai2/Zfp36l1/Cited2/Nrp2/Ret/Rbpj/Robo2/Sox11/Ppp3r1/Smad7/Dicer1/Epha3/Folr1/Foxc1/Gsk3b/Hoxa5/Pdcd6/Rxra/Tead1/Kbtbd8/Sfrp1/Vangl2/Ezh2/Hand1/Ldlrad4/Notch1/Pten/Sema3a/Tbx20/Bnc2/Gbx2/Sema5a/Tfap2a/Phox2b/Mef2c/Strap/Axin2/Ctnnb1/Dab2/Efnb1/Lrp6/Pawr/Pax3/Tgfbr3/Tmem100/Wt1/Acvr1/Co…	152
GO:0048193	GO:0048193	Golgi vesicle transport	148/7655	263/23210	5.31112e-15	2.7374e-13	1.24277e-13	Golga4/Pkdcc/Ergic2/Gga2/Rab34/Vamp3/Sec24a/Exoc5/Bicd2/Prkd1/Slc10a7/Myo5a/Tex261/Vamp4/Gcc2/Gosr2/Creb3l2/Myo18a/Myo1b/Rab14/Vps54/Snx2/Arf2/Dnm2/Gas1/Kif16b/Lman1/Pdcd6/Ank1/Rnf139/Arf1/Insig1/Nsf/Rab8b/Sar1b/Sec24c/D230025D16Rik/Rab12/Sar1a/Golga7/Ccdc93/Gosr1/Ankfy1/Arfgef2/Ehd3/Pgap1/Rab1a/Vapb/Cog7/Hyou1/Tmed5/Trappc8/Trim23/Cog3/Cux1/Mia3/Stx17/Cnih4/Acsl3/Ank3/Ap1ar/Ap1g1/Ap3d1/Arf3/Atp9…	148
GO:0072659	GO:0072659	protein localization to plasma membrane	155/7655	279/23210	5.52515e-15	2.82456e-13	1.28235e-13	Itgb1/Golga4/Pkdcc/Gga2/Rab34/Vamp3/Exoc5/Fcho2/Flot2/Rhog/Fam126b/Myo5a/Flot1/Itga3/Myadm/Ptpn9/Rab11a/Rhoq/Rock1/Rock2/Vamp4/Rapgef2/Dpp10/Akt2/Ar/Cdh2/Epha3/F11r/Ldlrap1/Vps35/Ank1/Ank2/Efr3a/Ephb2/Fam126a/Pdpk1/Pik3r1/Appl1/Kalrn/Nsf/Rab8b/Camk2d/D230025D16Rik/Golga7/Picalm/Ankrd9/Arhgap44/Cacnb2/Cdh1/Clip3/Dab2/Dpp6/Ehd3/Emp2/Epha2/Grasp/Lrp6/Nfasc/Pgrmc1/Rac1/S100a10/Adcy6/Egfr/Akt1/Rap1a/P…	155
GO:0060560	GO:0060560	developmental growth involved in morphogenesis	151/7655	270/23210	5.78091e-15	2.93148e-13	1.33089e-13	Itgb1/Iqgap1/Lhx2/Golga4/Ahr/Sema6d/Sox9/Ttl/Zeb2/Cdh4/Mecp2/Nrp1/Rab11a/Rdh10/Sema6a/Six4/Nrp2/Bcl11a/Hnf1b/Map1b/S1pr1/Smurf1/Spry2/Spry1/Dnm2/Gsk3b/Kif26b/Plxna3/Rarg/Rufy3/Slc12a2/Ulk2/Usp9x/Csf1/Dcx/Itsn2/Limk1/Sfrp1/Syt1/Ulk1/Vangl2/Eif4g2/Notch1/Sema3a/Hnrnpk/Sema5a/Wasf1/Picalm/Ndn/Aatk/Bdnf/Ctnnb1/Cxcl12/Dclk1/Efna5/Epha7/Flrt3/Lrp6/Raph1/Rgma/Srf/Abl1/Nin/Slit2/Rnf157/Pafah1b1/Kdm5b/Apo…	151
GO:0051402	GO:0051402	neuron apoptotic process	161/7655	293/23210	6.15483e-15	3.09612e-13	1.40563e-13	Map2k4/Fbxw7/Atp7a/Mdk/Ptprz1/Isl1/Nf1/Braf/Fmr1/Mecp2/Nrp1/Rock1/Six4/En1/Aars/Nsmf/Pik3ca/Dlx1/Snca/Xiap/Akt2/Angpt1/Bcl2l11/Foxq1/Gsk3b/Map3k11/Snx6/Map2k7/Pdpk1/Btg2/Cpeb4/En2/Fasl/Jun/Nefl/Srpk2/Trp63/Ascl1/Ppargc1a/Rhoa/Tfap2a/Jak2/Fyn/Usp53/Mef2c/Aatk/Adarb1/Arrb1/Bace1/Bdnf/Cdc42/Coro1a/Ctnnb1/Epha7/Hipk2/Pawr/Stambp/Tfap2d/Thrb/Apaf1/Bbc3/Hyou1/Map3k12/Sirt1/Tgfb3/Vegfb/Cebpb/Hif1a/Mapk8…	161
GO:0030522	GO:0030522	intracellular receptor signaling pathway	119/7655	199/23210	6.51638e-15	3.25198e-13	1.47639e-13	Rela/Ubr5/Tcf21/Tgif1/Isl1/Lbh/Clock/Pml/Snai2/Cited2/Phb/Rbfox2/Actn4/Ar/Rarg/Rxra/Rara/Sfrp1/Asxl2/Ezh2/Lats1/Ncoa3/Strn3/Trp63/Ctbp2/Nr0b1/Rhoa/C1qbp/Jak2/Zcchc3/Kdm3a/Bdnf/Dab2/Ncor1/Ripk2/Skp2/Stat3/Thrb/Zbtb7a/Zfp536/Fam120b/Pparg/Sirt1/Hmga2/Rora/Akr1c18/Brca1/Cnot9/Crabp2/Cry1/Cyp27b1/Cyp2j6/Ddx60/Dhrs3/Dhx58/Dnaaf4/Dnaja1/Fabp5/Gpatch3/Hdac1/Ifih1/Inava/Klf9/Ncoa1/Nfkbia/Nr2c1/Ntrk2/Pak1…	119
GO:0031647	GO:0031647	regulation of protein stability	153/7655	275/23210	6.98732e-15	3.45955e-13	1.57063e-13	Ubr5/Mylip/Usp28/Fbxw7/Flot2/Prkd1/Naa15/Gnaq/Morc3/Aak1/Chp1/Flot1/Pml/Rnf128/Tcf3/Creb1/Hip1/Phb/Nlk/Usp36/Snca/Smad7/Asph/Gsn/Stk4/Ube2b/Usp2/Usp9x/Vps35/Ank2/Pik3r1/Rnf139/Tsc1/Pten/Usp25/Golga7/Atf7ip/Cmtm6/Usp3/Usp7/Bag2/Cct3/Cog7/Mosmo/Sirt1/Cog3/Sox4/Tcp1/Usp33/Cdc37/Adgrv1/Atp1b1/Atp1b2/B4galt5/Bcl2/Ccdc88c/Ccnh/Cct2/Cd81/Cdc73/Cdk7/Chfr/Crebbp/Crebl2/Ddi2/Dnlz/Dpm2/Epha4/Fbxw11/Hdac3/Hd…	153
GO:0006333	GO:0006333	chromatin assembly or disassembly	93/7655	144/23210	7.43111e-15	3.65053e-13	1.65733e-13	Sox9/Nap1l3/Bahd1/H3f3b/Spty2d1/Tlk2/Arid2/Asf1a/Smchd1/Chd1/Nap1l5/Atrx/Baz2a/Cebpg/Smarca2/Hira/Smarcb1/Ubn1/Asf1b/Cdan1/Cenpp/Chaf1a/Chd3/Ctcf/H1f1/H1f10/H1f2/H1f3/H1f4/H1f5/H2aw/H2bc1/H2bc12/H2bc21/H2bc3/H2bc4/H2bc7/H2bu2/H3c1/H3c10/H3c11/H3c14/H3c2/H3c3/H3c4/H3c6/H3c7/H3c8/H4c1/H4c11/H4c12/H4c14/H4c2/H4c3/H4c4/H4c6/H4c8/H4c9/H4f16/Hells/Hist1h2bp/Itgb3bp/Kat6b/M1ap/Map1s/Mcm2/Mis18a/Nap1l2/N…	93
GO:0045786	GO:0045786	negative regulation of cell cycle	228/7655	452/23210	7.53624e-15	3.67348e-13	1.66775e-13	Ctdsp1/Usp28/Fbxw7/Rad21/Mapk14/Rad17/Dab2ip/Klf4/Kat2b/Cdc14b/Cebpa/Clock/Ctdsp2/Nr4a1/Pea15a/Pml/Rbl1/Trp53inp1/Zfp36l1/Dot1l/E2f7/Plk2/Gata6/Jmy/Lats2/Btg1/Cep192/Cdk6/Ctdspl/Foxc1/Gas1/Gas2l1/Insm1/Jade1/Neurod1/Nsun2/Pnpt1/Prox1/Ptpn11/Tom1l1/Zfp36l2/Ccnk/Nr2f2/Atrx/Btg2/Ezh2/Lats1/Notch1/Pten/Stag2/Adcyap1/Cacnb4/Tcf7l2/Ptprk/Rbl2/Smc3/Cdc14a/Chek1/Ctnnb1/E2f1/Pura/Rad9a/Ripk1/Tfap4/Wdr76/A…	228
GO:0090287	GO:0090287	regulation of cellular response to growth factor stimulus	151/7655	271/23210	8.82954e-15	4.27078e-13	1.93893e-13	Nrep/Tob1/Neo1/Dab2ip/Apln/Axin1/Itga3/Lemd3/Ptpn1/Sema6a/Cited2/Vegfc/Fst/Gata6/Rbpj/Smurf1/Sox11/Dlx1/Lox/Spry2/Smad7/Spry1/Angpt1/Dmd/Dnm2/Folr1/Fzd4/Lemd2/Pdcd6/Pmepa1/Rnf165/Snx6/Twsg1/Hoxa13/Onecut2/Pdpk1/Sfrp1/Tcf4/Ulk1/Zeb1/Fam20c/Fbn1/Itga8/Ldlrad4/Notch1/Tcf7l2/Wasf1/Smad6/Sulf1/Dkk1/Strap/Adam17/Adgra2/Agtr2/Chrd/Ctnnb1/Dab2/Fstl3/Hipk2/Lrp2/Rgma/Ski/Smurf2/Tgfbr3/Zbtb7a/Abl1/Rnf111/Si…	151
GO:1901342	GO:1901342	regulation of vasculature development	181/7655	341/23210	1.11027e-14	5.32927e-13	2.41948e-13	Itgb1/Pgf/Fbxw7/Mdk/Prkd1/Rras/Sp1/Isl1/Nf1/Adam10/Dab2ip/Klf2/Klf4/Mecp2/Nrp1/Pml/Rock1/Rock2/Sema6a/Plk2/Rapgef2/Runx1/Vegfc/Gata2/Gata6/Itga5/Ptger4/Btg1/Mtdh/Nr2e1/Spry2/Adm/Ccl2/Dll4/Efnb2/Foxc1/Hoxa5/Map3k3/Nfatc2/Nras/Pdcd6/Pik3c2a/Sash1/Pdpk1/Plxnd1/Tcf4/Fasl/Notch1/Ptprm/Rhoa/Sema5a/Hdac7/Sulf1/Hrg/Adgra2/Ctnnb1/Emp2/Epha2/Hipk2/Ptn/Stat3/Tmem100/Wt1/Abl1/Cd34/Cth/Ddah1/Dnmt1/Egln1/Gab1/…	181
GO:0043543	GO:0043543	protein acylation	133/7655	231/23210	1.14094e-14	5.43501e-13	2.46748e-13	Zmpste24/Isl1/Naa15/Kat2b/Clock/Mecp2/Snai2/Tcf3/Abhd17b/Ing5/Naa50/Phf20/Rps6ka5/Gata2/Setd5/Zdhhc5/Snca/Gsk3b/Jade1/Zdhhc20/Bmi1/Ruvbl2/Zdhhc17/Ing3/Golga7/Ogt/Actl6a/Msl3/Arrb1/Atat1/Chek1/Clip3/Klf15/Natd1/Prkaa2/Smarcb1/Zdhhc16/Zdhhc7/Zdhhc8/Bend3/Kat7/Kmt2a/Naa25/Sirt1/Msl1/Sox4/Sphk2/Zdhhc21/Brca2/Abhd17c/Brca1/Brpf3/Camk1/Crebbp/Ctcf/Dscc1/Ehhadh/Eid1/Esco2/Flcn/Gata3/Glul/Hdac1/Hhat/Hint…	133
GO:0001763	GO:0001763	morphogenesis of a branching structure	137/7655	240/23210	1.16959e-14	5.52962e-13	2.51043e-13	Col4a1/Ahr/Pgf/Tcf21/Mdk/Sox9/B4galt1/Dlx2/Foxa2/Gna13/Mecp2/Nrp1/Pml/Rdh10/Six4/Snai2/Met/Bcl11a/Hnf1b/Ppp3r1/Spry2/Adm/Spry1/Angpt1/Ar/Dicer1/Dll4/Eya1/Fzd5/Gli3/Grb2/Gzf1/Hoxa5/Prox1/Rxra/Slc12a2/Stk4/Csf1/Hoxa13/Pdgfra/Plxnd1/Sfrp1/Vangl2/Greb1l/Ncoa3/Notch1/Sema3a/Tbx20/Tbx3/Trp63/Gbx2/Hnrnpk/Sema5a/Sulf1/Agtr2/Cdh1/Ctnnb1/Cxcl12/Epha2/Epha7/Fat4/Lrp6/Ppp1ca/Srf/Wt1/Abl1/Acvr1/Clic4/Fem1b/Lg…	137
GO:0048562	GO:0048562	embryonic organ morphogenesis	171/7655	318/23210	1.27823e-14	5.99815e-13	2.72315e-13	Hand2/Tcf21/Hipk1/Slitrk6/Sox9/Sp1/Tgfbr1/Axin1/Dlx2/Eya4/Rdh10/Six4/Sp3/Tshz1/Cited2/Mdfi/Gata2/Hnf1b/Rbpj/Satb2/Sox11/Spry2/Dlx5/Eya1/Folr1/Fzd5/Gas1/Gli3/Hoxa5/Neurod1/Prox1/Prrx1/Rarg/Ror2/Ryr2/Tead1/Twist2/Bmi1/Dvl2/Ephb2/Hlx/Ndst1/Pdgfra/Vangl2/Zeb1/Asxl2/Hand1/Insig1/Itga8/Notch1/Sobp/Tbx20/Tbx3/Gbx2/Tcf7l2/Tfap2a/Ttc39c/Dscaml1/Aldh1a1/Whrn/Mef2c/Ccdc103/Ctnnb1/Epha2/Hipk2/Lrp6/Mib1/Myo6/…	171
GO:0007411	GO:0007411	axon guidance	139/7655	245/23210	1.46731e-14	6.83443e-13	3.10281e-13	Lhx2/Prtg/Sema6d/Isl1/Neo1/Ptpro/Cdh4/Flot1/Myh10/Nfib/Nrp1/Sema6a/Nrp2/Bcl11b/Mycbp2/Robo2/Bmpr1b/Dlx5/Efnb2/Efnb3/Epha3/Etv1/Gas1/Gli3/Nptn/Plxna3/Plxnb2/Rnf165/Ephb2/Plxnd1/Reln/Vangl2/Ythdf1/Egr2/Foxp1/Sema3a/Gbx2/Ptprm/Sema5a/Dscaml1/Boc/Bdnf/Celsr3/Cntn2/Cxcl12/Efna5/Efnb1/Epha2/Epha7/Flrt3/Kif5c/Lrp2/Neurog2/Nfasc/Nrcam/Rac1/Rtn4rl1/Unc5d/Flrt2/Fzd3/Lgr4/Slit2/Nr4a3/Usp33/Enah/Alcam/Ank3/B…	139
GO:1903706	GO:1903706	regulation of hemopoiesis	208/7655	407/23210	2.09885e-14	9.70412e-13	4.40565e-13	Tob2/Jag1/Fnip1/Fbxw7/Mapk14/Mdk/Rcor1/Sos1/Nf1/Braf/Mitf/Tcf3/Tjp2/Traf6/Zfp36l1/Acvr2a/Creb1/Runx1/Gata2/Rbfox2/Lox/Smad7/Atxn1l/Cbfb/Cdk6/Dicer1/Foxc1/Gas2l1/Gli3/Gsk3b/Hoxa5/Klf13/Rarg/Ror2/Sh3rf1/Sos2/Tmem178/Twist2/Zbtb7b/Zfp36l2/Zfp608/Bmi1/Csf1/Hlx/Pik3r1/Rara/Sfrp1/Tmem64/Zeb1/Asxl2/Dusp10/Fbn1/Ikzf1/Jun/Notch1/Ubash3b/Rc3h2/Rhoa/Tnfsf18/Zbtb1/Rc3h1/Hmgb2/Mef2c/Ap3b1/Ctnnb1/Fstl3/Inpp4b/…	208
GO:1902275	GO:1902275	regulation of chromatin organization	117/7655	197/23210	2.18215e-14	1.00156e-12	4.54705e-13	Ubr5/Tcf21/Prkd1/Zmpste24/Isl1/Ube2n/Kat2b/Fmr1/Mecp2/Pml/Snai2/Rps6ka5/Setd7/Spty2d1/Tlk2/Gata2/Setd5/Snca/Phf19/Ube2b/Zbtb7b/Nsd1/Ruvbl2/Asxl2/Atrx/Mtf2/Paxbp1/Trip12/Rif1/Bcor/Atf7ip/Ogt/Dmrtc2/Kdm3a/Arrb1/Chek1/Ctnnb1/Dnmt3b/Hira/Jarid2/Lpin1/Ncor1/Smarcb1/Dnmt1/Kat7/Kmt2a/Sirt1/Tet1/Nipbl/Sphk2/Pou5f1/Aicda/Akap8l/Apobec1/Atad2/Brca1/Ccnb1/Cdc45/Ctcf/Eid1/Flcn/Gata3/H1f1/H1f10/H1f2/H1f3/H1f4…	117
GO:0097485	GO:0097485	neuron projection guidance	139/7655	246/23210	2.28172e-14	1.03967e-12	4.72009e-13	Lhx2/Prtg/Sema6d/Isl1/Neo1/Ptpro/Cdh4/Flot1/Myh10/Nfib/Nrp1/Sema6a/Nrp2/Bcl11b/Mycbp2/Robo2/Bmpr1b/Dlx5/Efnb2/Efnb3/Epha3/Etv1/Gas1/Gli3/Nptn/Plxna3/Plxnb2/Rnf165/Ephb2/Plxnd1/Reln/Vangl2/Ythdf1/Egr2/Foxp1/Sema3a/Gbx2/Ptprm/Sema5a/Dscaml1/Boc/Bdnf/Celsr3/Cntn2/Cxcl12/Efna5/Efnb1/Epha2/Epha7/Flrt3/Kif5c/Lrp2/Neurog2/Nfasc/Nrcam/Rac1/Rtn4rl1/Unc5d/Flrt2/Fzd3/Lgr4/Slit2/Nr4a3/Usp33/Enah/Alcam/Ank3/B…	139
GO:0051656	GO:0051656	establishment of organelle localization	235/7655	473/23210	2.5038e-14	1.13265e-12	5.14222e-13	Myh9/Wasl/Bicd2/Nr3c2/Ttl/Adora2b/Braf/Myo5a/Bloc1s6/Clmn/Fmr1/Mecp2/Myh10/Rab11a/Rap1b/Gata2/Map1b/Sun1/Snca/Spry2/Fmn2/Grm8/Spry1/Actn4/Ap3m1/Dnm2/Eya1/Git2/Gsk3b/Mark1/Mylk2/Pdcd6/Ube2b/Arhgap21/Pdpk1/Ppfia2/Syt1/Unc13c/A830010M20Rik/Arf1/Nefl/Sar1b/Syne1/Synj1/Tacc2/Trak2/Cacnb4/Ctbp2/Nsfl1c/Sar1a/Wasf1/Atp2a2/Nlgn1/Picalm/Kpnb1/Gosr1/Adcy1/Ap3b1/Ap3s2/Bace1/Bccip/Cdc42/Cplx1/Ctnnb1/Grm4/Kif1…	235
GO:0030900	GO:0030900	forebrain development	199/7655	386/23210	2.52296e-14	1.13317e-12	5.14456e-13	Lhx2/Atp7a/Bmpr1a/Mdk/Isl1/Nf1/Dab2ip/Gnaq/Zeb2/Dlx2/Myh10/Nfib/Nrp1/Rfx4/Creb1/Neurod6/Nrp2/Rapgef2/Bcl11b/Gata2/Rbpj/Robo2/Satb2/Sun1/Dlx1/Nr2e1/Emx2/Cdh2/Cdon/Dicer1/Dlx5/Gli3/Gsk3b/Ift88/Jakmip1/Neurod1/Plxna3/Prox1/Twsg1/Usp9x/Dcx/Ephb2/Ndst1/Nr2f2/Reln/Rpgrip1l/Slc7a11/Tsc1/Atrx/Btg2/Ikzf1/Kcna1/Notch1/Pten/Sema3a/Tacc2/Tbx3/Ascl1/Dixdc1/Gbx2/Hnrnpk/Rhoa/Sema5a/Tcf7l2/Tfap2a/Fyn/Dkk1/Slitrk…	199
GO:0032271	GO:0032271	regulation of protein polymerization	125/7655	215/23210	2.64252e-14	1.17845e-12	5.35015e-13	Wasl/Mtpn/Kank1/Mecp2/Myadm/Sgk1/Tmod1/Met/Iqgap2/Jmy/Map1b/Snca/Fmn2/Cotl1/Gmfb/Grb2/Gsn/Mapre1/Arfgef1/Kirrel/Map3k1/Arf1/Arpc2/Eps8/Lats1/Rhoa/Wasf1/Arpc1b/Arpc3/Cdc42ep3/Cdc42ep4/Clip3/Coro1a/Icam1/Nck2/Rac1/Tlr2/Tmod3/Tpm1/Abl1/Nav3/Nck1/Nin/Slit2/Stmn2/Mapk8/Fchsd2/Abitram/Add1/Ap1ar/Apc/Arhgap18/Arl2/Arpc1a/Avil/Bag4/Baiap2l1/Bbs4/Camsap2/Capza1/Capza2/Carmil2/Ccl11/Cdc42ep1/Cdc42ep2/Cdc42…	125
GO:0051017	GO:0051017	actin filament bundle assembly	102/7655	165/23210	2.66354e-14	1.17946e-12	5.35472e-13	Limch1/Nox4/Ppm1f/Abl2/Tgfbr1/Braf/Fam171a1/Myh10/Nrp1/Rock2/Met/Myo1b/Ptger4/S1pr1/Fmn2/Actn4/Lcp1/Sdc4/Limk1/Marcks/Pik3r1/Ppm1e/Tsc1/Eps8/Rhoa/Aif1l/Arhgef10l/Arrb1/Fhdc1/Pawr/Rac1/S100a10/Srf/Tpm1/Wasf2/Abl1/Rnd3/Tgfb3/Actn1/Add1/Aif1/Alms1/Arhgap6/Asap3/Bag4/Baiap2l1/Bbs4/Ccn2/Cd47/Clasp1/Cx3cl1/Dbn1/Dlc1/Epha1/Espnl/Ezr/Fhod1/Fscn1/Id1/Inpp5k/Kank3/Kctd13/Kiss1r/Lima1/Mkks/Mtss1/Pak1/Pfn2/P…	102
GO:0030278	GO:0030278	regulation of ossification	133/7655	233/23210	2.85029e-14	1.25333e-12	5.69009e-13	Pkdcc/Tob2/Ahr/Jag1/Fndc3b/Hand2/Tob1/Bmpr1a/Chsy1/Mapk14/Mdk/Prkd1/Sox9/Zmpste24/Cebpa/Snai2/Acvr2a/Ptger4/Rbpj/S1pr1/Smurf1/Sox11/Bmp6/Bmpr1b/Cdk6/Dlx5/Gli3/Gsk3b/Smad5/Suco/Twist2/Twsg1/Csf1/Sfrp1/Slc8a1/Tmem64/Asxl2/Bmp2k/Egr2/Fam20c/Notch1/Trp63/Calcr/Tfap2a/Smad6/Bcor/Hdac7/Dkk1/Mef2c/Axin2/Chrd/Ctnnb1/Dlk1/Lrp6/Pdlim7/Ptn/Ski/Thrb/Acvr1/Atp2b1/Cebpb/Hif1a/Mia3/Nipbl/Ptk2/Rest/Actn3/Adgrv1/…	133
GO:0031589	GO:0031589	cell-substrate adhesion	179/7655	339/23210	2.94435e-14	1.2857e-12	5.83704e-13	Itgb1/Iqgap1/Lamc1/Jag1/Limch1/Vamp3/Fndc3b/Mdk/Ppm1f/Ptprz1/Nf1/Braf/Has2/Itgav/Itga3/Kank1/Lims1/Myadm/Nrp1/Ptprj/Rock1/Rsu1/Vegfc/Atxn3/Itga5/Itga6/Pik3cb/Actn4/Angpt1/Bcl2l11/Cdk6/Dmd/Dnm2/Epha3/Fermt2/Fzd4/Gsk3b/Macf1/Sdc4/Csf1/Onecut2/Pdpk1/Pik3r1/Sfrp1/Tsc1/Arpc2/Itga8/Notch1/Pten/Rhoa/Ptprk/Smad6/C1qbp/Jak2/Ccdc80/Jam3/Cntn2/Coro1a/Ctnnb1/Dab2/Efna5/Emp2/Ptn/Rab1a/Rac1/S100a10/Spp1/Srf/Tm…	179
GO:0040013	GO:0040013	negative regulation of locomotion	176/7655	332/23210	3.00361e-14	1.30253e-12	5.91345e-13	Jag1/Limch1/Arrdc3/Bmpr1a/Rras/Sema6d/Nf1/Braf/Dab2ip/Klf4/Cers2/Kank1/Mecp2/Mitf/Nrp1/Pml/Ptprj/Sema6a/Trp53inp1/Cited2/Scai/Cd200r1/Ptger4/Rbpj/Robo2/Arid2/Htr2c/Zmynd8/Arhgdia/Dll4/Gsk3b/Plxna3/Srgap1/Nr2f2/Sfrp1/Stk24/Dusp10/Ldlrad4/Notch1/Osbpl8/Pten/Sema3a/Ppargc1a/Ptprm/Rhoa/Sema5a/Ptprk/Sulf1/Hrg/Mcc/Mef2c/Strap/Adarb1/Cdh1/Chrd/Cxcl12/Ptn/Srf/Stat3/Tgfbr3/Tpm1/Trib1/Vapb/Clic4/Coro1c/Nav…	176
GO:0051650	GO:0051650	establishment of vesicle localization	144/7655	258/23210	3.04539e-14	1.3116e-12	5.95464e-13	Wasl/Nr3c2/Adora2b/Braf/Myo5a/Bloc1s6/Fmr1/Mecp2/Rab11a/Rap1b/Snca/Grm8/Actn4/Ap3m1/Dnm2/Git2/Gsk3b/Mylk2/Pdcd6/Ppfia2/Syt1/Unc13c/A830010M20Rik/Arf1/Sar1b/Synj1/Trak2/Cacnb4/Ctbp2/Sar1a/Atp2a2/Nlgn1/Picalm/Gosr1/Adcy1/Ap3b1/Ap3s2/Bace1/Cplx1/Ctnnb1/Grm4/Kif1b/Kif5c/Myo6/Rab1a/Rab27a/Snap29/Syt9/Rap1a/Pafah1b1/Prkca/Adrb2/Ahi1/Ap1ar/Ap3b2/Ap3d1/Ap3m2/Apba1/Bicdl1/Bloc1s2/Bloc1s3/Bloc1s4/Cacna1a/C…	144
GO:2001234	GO:2001234	negative regulation of apoptotic signaling pathway	132/7655	231/23210	3.18005e-14	1.36028e-12	6.17565e-13	Rela/Mnt/Tgfbr1/Ddx3x/Itgav/Sgk3/Acaa2/Eya3/Eya4/Nrp1/Pea15a/Ptpn1/Snai2/Sgms1/Itga6/Rps6kb1/Ar/Dapk1/Eya1/Gas1/Gnai2/Gnai3/Phip/Rffl/Sh3rf1/Tnfrsf23/Bmi1/Ppif/Birc6/Fyn/Hmgb2/Bdnf/Bmf/Ctnnb1/Cxcl12/Dab2/Faim/Icam1/Ndufa13/Pak7/Pttg1ip/Ripk1/Acvr1/Cth/Hyou1/Nfe2l2/Opa1/Sirt1/Zfp385a/Akt1/Hif1a/Mcl1/Ackr3/Agap2/Armc10/Asah2/Bcl2/Bcl2l12/Bcl2l2/Bok/Brca1/Cdkn2d/Col2a1/Creb3l1/Cx3cl1/Ddias/Dnaja1/Fa…	132
GO:0065004	GO:0065004	protein-DNA complex assembly	105/7655	172/23210	3.69469e-14	1.56974e-12	7.1266e-13	Pogz/Ahr/Rnf4/Sox9/Nap1l3/Creb1/H3f3b/Spty2d1/Hnf1b/Asf1a/Nap1l5/Sox12/Gtf2a2/Tcf4/Atrx/Cand1/Ikzf1/Tbpl1/Smarca2/Atf7ip/Hira/Ubn1/Mis12/Pias1/Asf1b/Cdc45/Cenph/Cenpp/Cenps/Cenpt/Cenpw/Chaf1a/H1f1/H1f2/H1f3/H1f4/H1f5/H2bc1/H2bc12/H2bc21/H2bc3/H2bc4/H2bc7/H2bu2/H3c1/H3c10/H3c11/H3c14/H3c2/H3c3/H3c4/H3c6/H3c7/H3c8/H4c1/H4c11/H4c12/H4c14/H4c2/H4c3/H4c4/H4c6/H4c8/H4c9/H4f16/Hells/Hist1h2bp/Itgb3bp/Ka…	105
GO:0051648	GO:0051648	vesicle localization	152/7655	277/23210	4.07069e-14	1.71788e-12	7.79915e-13	Wasl/Nr3c2/Adora2b/Braf/Myo5a/Bloc1s6/Fmr1/Mecp2/Rab11a/Rap1b/Syn2/Snca/Grm8/Actn4/Ap3m1/Cdh2/Dnm2/Git2/Gsk3b/Mylk2/Pdcd6/Ppfia2/Syt1/Unc13c/A830010M20Rik/Arf1/Pten/Sar1b/Synj1/Trak2/Cacnb4/Ctbp2/Sar1a/Tcf7l2/Atp2a2/Nlgn1/Picalm/Gosr1/Adcy1/Ap3b1/Ap3s2/Bace1/Cplx1/Ctnnb1/Grm4/Kif1b/Kif5c/Myo6/Rab1a/Rab27a/Snap29/Syt9/Rap1a/Pafah1b1/Prkca/Adrb2/Ahi1/Ap1ar/Ap3b2/Ap3d1/Ap3m2/Apba1/Bicdl1/Bloc1s2/Blo…	152
GO:0048661	GO:0048661	positive regulation of smooth muscle cell proliferation	73/7655	106/23210	4.10849e-14	1.72228e-12	7.8191e-13	Bmpr1a/Gnaq/Traf6/Pik3ca/Rbpj/Rps6kb1/S1pr1/Abcc4/Gnai2/Gnai3/Gsk3b/Ldlrap1/Hbegf/Jun/Camk2d/Ppargc1a/Jak2/Notch3/Skp2/Smpd3/Dnmt1/Egfr/Mfn2/Akt1/Hif1a/Itgb3/Mef2d/Nr4a3/Ptk2/Prkca/Adamts1/Agt/Aif1/C3ar1/Calcrl/Ccl5/Ccn4/Cx3cl1/Cyba/Edn1/Egr1/Ereg/Ern1/Foxj2/Hmgcr/Hmox1/Id2/Igf1r/Igfbp5/Il18/Il6/Il6ra/Itga2/Myc/Myd88/Nampt/Orc1/P2ry6/Pak1/Pdgfrb/Ptgs2/Rab5a/Tert/Tgm2/Thbs1/Zfp143/Irak1/Nqo2/Tgfbr…	73
GO:0030178	GO:0030178	negative regulation of Wnt signaling pathway	95/7655	151/23210	4.2753e-14	1.78034e-12	8.08269e-13	Ctnnd1/Mapk14/Mdk/Sox9/Isl1/Tmem170b/Dab2ip/Ptpro/Axin1/Snai2/Mdfi/Dkk3/Lats2/Nlk/Cdh2/Gli3/Gsk3b/Hic1/Jade1/Mllt3/Rapgef1/Ror2/Stk4/Znrf3/Foxo1/Ruvbl2/Sfrp1/Tmem64/Lats1/Notch1/Tcf7l2/Dkk1/Mcc/Axin2/Cdh1/Dab2/Lrp6/Nxn/Tle4/Tsku/Csnk1e/Hmga2/Tle1/Amer2/Apc/Apc2/Apcdd1/Apoe/Bicc1/Cby1/Cxxc4/Ddit3/Dkk2/Draxin/Egr1/Fuz/Gli1/Gpc3/Hdac1/Invs/Kremen1/Limd1/Lrp1/Lrp4/Nkx2-5/Notum/Nphp3/Nphp4/Ppp2r3a/Rnf…	95
GO:0061572	GO:0061572	actin filament bundle organization	103/7655	168/23210	4.32778e-14	1.78442e-12	8.1012e-13	Limch1/Nox4/Ppm1f/Abl2/Tgfbr1/Braf/Fam171a1/Myh10/Nrp1/Rock2/Met/Myo1b/Ptger4/S1pr1/Fmn2/Actn4/Lcp1/Sdc4/Limk1/Marcks/Pik3r1/Ppm1e/Tsc1/Eps8/Rhoa/Aif1l/Arhgef10l/Arrb1/Fhdc1/Pawr/Rac1/S100a10/Srf/Tpm1/Wasf2/Abl1/Rnd3/Tgfb3/Actn1/Add1/Aif1/Alms1/Arhgap6/Asap3/Bag4/Baiap2l1/Bbs4/Ccn2/Cd47/Clasp1/Cx3cl1/Dbn1/Dlc1/Epha1/Espnl/Ezr/Fhod1/Fscn1/Id1/Inpp5k/Kank3/Kctd13/Kiss1r/Lima1/Mkks/Mtss1/Pak1/Pfn2/P…	103
GO:0006006	GO:0006006	glucose metabolic process	115/7655	194/23210	4.37023e-14	1.78442e-12	8.1012e-13	Mapk14/Zmpste24/Kat2b/Cpt1a/Foxa2/Gpd2/Serp1/Soga1/Pik3ca/Akt2/Dgat2/Ppp1r3b/Foxo1/Pgm2/Pik3r1/Per2/Sik1/Pfkm/Tcf7l2/Ogt/Dyrk2/Pdk1/Pdk2/Ppara/Ppp1ca/Ppp1r3d/Gfpt1/Insr/Nfe2l1/Nln/Sirt1/Wdtc1/Akt1/Arpp19/Hif1a/Rora/Tfap2b/Actn3/Adra1b/Aldh5a1/Apod/Atf3/Bad/C1qtnf12/Cbr2/Cry1/Dcxr/Dgkq/Fabp5/Fam3c/Foxk2/G6pd2/Galm/Gpd1/Gpi1/Gpld1/Hk2/Igf2/Igfbp4/Il6/Inpp5k/Irs1/Irs2/Midn/Mlycd/Myc/Npy1r/Nr1d1/Oma1…	115
GO:0006469	GO:0006469	negative regulation of protein kinase activity	115/7655	194/23210	4.37023e-14	1.78442e-12	8.1012e-13	Hipk3/Ppm1f/Nf1/Dab2ip/Gnaq/Kat2b/Chp1/Ptpn1/Ptprj/Stk38/Trib3/Lats2/Spry2/Spry1/Gsk3b/Prkag2/Ephb2/Nr2f2/Pdpk1/Ppm1e/Sfrp1/Dusp10/Dusp6/Lats1/Prkar1a/Pten/Ubash3b/Adarb1/Lrp6/Mvp/Socs5/Tfap4/Trib1/Abl1/Coro1c/Dusp5/Fem1a/Heg1/Sirt1/Akt1/Prkca/Aida/Apc/Apoe/Camk2n1/Cbl/Cblb/Deptor/Dnaja1/Dusp1/Dusp16/Dusp19/Dusp2/Dusp22/Dusp4/Dusp8/Dusp9/Epha1/Fabp4/Fam72a/Gadd45a/Gadd45g/Gprc5a/Gskip/Hexim2/Hmgc…	115
GO:0033673	GO:0033673	negative regulation of kinase activity	124/7655	214/23210	4.71102e-14	1.91115e-12	8.67659e-13	Hipk3/Ppm1f/Nf1/Dab2ip/Gnaq/Kat2b/Chp1/Foxa2/Ptpn1/Ptprj/Stk38/Trib3/Wnk1/Lats2/Spry2/Spry1/Gsk3b/Prkag2/Ephb2/Nr2f2/Pdpk1/Ppm1e/Sfrp1/Dusp10/Dusp6/Lats1/Prkar1a/Pten/Ubash3b/Adarb1/Lrp6/Mvp/Pik3ip1/Socs5/Tfap4/Trib1/Abl1/Coro1c/Dusp5/Fem1a/Heg1/Sirt1/Akt1/Prkca/Aida/Ajuba/Apc/Apoe/Camk2n1/Cbl/Cblb/Deptor/Dnaja1/Dusp1/Dusp16/Dusp19/Dusp2/Dusp22/Dusp4/Dusp8/Dusp9/Epha1/Fabp4/Fam72a/Gadd45a/Gadd45g…	124
GO:0043523	GO:0043523	regulation of neuron apoptotic process	146/7655	264/23210	5.54983e-14	2.23701e-12	1.0156e-12	Map2k4/Fbxw7/Atp7a/Mdk/Ptprz1/Isl1/Nf1/Braf/Fmr1/Mecp2/Nrp1/Rock1/Six4/En1/Aars/Nsmf/Pik3ca/Dlx1/Snca/Xiap/Angpt1/Bcl2l11/Foxq1/Gsk3b/Map3k11/Snx6/Map2k7/Pdpk1/Btg2/Cpeb4/En2/Fasl/Jun/Nefl/Srpk2/Ascl1/Ppargc1a/Rhoa/Tfap2a/Jak2/Fyn/Mef2c/Arrb1/Bace1/Bdnf/Cdc42/Coro1a/Ctnnb1/Epha7/Hipk2/Pawr/Stambp/Tfap2d/Bbc3/Hyou1/Map3k12/Sirt1/Tgfb3/Vegfb/Cebpb/Hif1a/Mapk8/Mcl1/Nr4a3/Atf2/Tfap2b/Agap2/Agt/Alkbh1…	146
GO:0046578	GO:0046578	regulation of Ras protein signal transduction	130/7655	228/23210	6.22282e-14	2.48558e-12	1.12845e-12	Itgb1/Arhgef1/Sos1/Abl2/Nf1/Dab2ip/Dennd4b/Flot1/Itga3/Kank1/Nrp1/Lpar6/Met/Rgl2/Scai/Spry2/Spry1/Arhgdia/Cdh2/Dnm2/Rapgef1/Sos2/Arfgef1/Arhgef40/Csf1/Ephb2/Itsn2/Vav3/Eps8/Kalrn/Notch1/Camk2d/Psd3/Trio/Ogt/Abca1/Arfgef2/Arfgef3/Arhgap44/Arhgef10l/Arhgef4/Arhgef6/Arhgef7/Arrb1/Cdc42se2/Icmt/Mcf2l/Stambp/Abl1/Heg1/Mfn2/Rasa2/Shoc2/Arpp19/Farp1/Adgrg1/Adra1b/Akap13/Apoe/Arap3/Arhgef17/Arhgef18/Arhg…	130
GO:0010498	GO:0010498	proteasomal protein catabolic process	228/7655	459/23210	6.24556e-14	2.48558e-12	1.12845e-12	Ube2w/Fbxw7/Rnf4/Rnf144a/Fbxo33/Ubr1/Dab2ip/Axin1/Clock/Edem1/Fmr1/Mtm1/Pml/Rhbdf1/Sdf2l1/Spopl/Trib3/Edem3/Plk2/Socs6/Tlk2/Atxn3/Cd2ap/Gid4/Hecw1/Smurf1/Tbl1xr1/Ltn1/Smad7/Wwp2/Arih1/Gsk3b/Klhl42/Rffl/Rybp/Svip/Ube2b/Erlec1/Fbxl14/Rnf139/Ankib1/Clec16a/Dnajb12/Dnajb9/Herc2/Nsfl1c/Trib2/Usp25/Ogt/Arrb1/Ctnnb1/Dab2/Ercc8/Klhl15/Man1b1/Peli1/Skp2/Smurf2/Socs5/Trib1/Usp7/Wwp1/Armc8/Bag2/Cbfa2t3/Csnk…	228
GO:0046486	GO:0046486	glycerolipid metabolic process	172/7655	325/23210	7.1523e-14	2.82601e-12	1.283e-12	Serinc2/Ccnc/Abhd5/Pip4k2c/Fam126b/Capn2/Cnep1r1/Cpt1a/Mecp2/Mtm1/Pemt/Pnpla2/Scd1/Socs6/Nkx2-3/Pik3ca/Pik3cb/Pip5k1c/Tbl1xr1/Htr2c/Cdk8/Abhd4/Acp6/Dgat2/Far1/Hadha/Lclat1/Lpcat2/Pik3c2a/Plcg2/Ptpn11/Slc27a1/Cds1/Fam126a/Pik3r1/Smg1/Chka/Insig1/Pik3r3/Pitpnc1/Pten/Sik1/Synj1/Pip5k1b/Tcf7l2/Gdpd1/Abhd3/Etnk1/Gpam/Impad1/Inpp4b/Lpin1/Pgap1/Pip4k2b/Scarb1/Socs2/Socs5/Thrb/Gk5/Ldlr/Lpl/Mtmr4/Pigk/Plc…	172
GO:0043161	GO:0043161	proteasome-mediated ubiquitin-dependent protein catabolic process	201/7655	394/23210	7.19087e-14	2.82601e-12	1.283e-12	Ube2w/Fbxw7/Rnf4/Rnf144a/Fbxo33/Ubr1/Axin1/Clock/Edem1/Mtm1/Pml/Spopl/Trib3/Edem3/Plk2/Tlk2/Atxn3/Cd2ap/Gid4/Hecw1/Smurf1/Tbl1xr1/Ltn1/Smad7/Wwp2/Arih1/Gsk3b/Klhl42/Rffl/Rybp/Svip/Ube2b/Erlec1/Fbxl14/Ankib1/Clec16a/Dnajb12/Dnajb9/Herc2/Nsfl1c/Trib2/Ogt/Arrb1/Ctnnb1/Dab2/Ercc8/Klhl15/Man1b1/Peli1/Skp2/Smurf2/Socs5/Trib1/Usp7/Wwp1/Armc8/Cbfa2t3/Csnk1e/Erlin2/N4bp1/Nfe2l2/Psmd6/Rnf103/Sirt1/Akt1/Map…	201
GO:0035265	GO:0035265	organ growth	124/7655	215/23210	7.52963e-14	2.94076e-12	1.3351e-12	Map2k4/Ahr/Bmpr1a/Mapk14/Sox9/Zmpste24/Tgfbr1/Cxadr/Serp1/Cited2/Kcnk2/Col27a1/Gata6/Lats2/Rbpj/S1pr1/Arid2/Spry2/Akap6/Ar/Bcl2l11/Foxc1/Gsk3b/Prox1/Ptpn11/Rarg/Rxra/Stk4/Hlx/Pdgfra/Rara/Dusp6/Foxp1/Lats1/Notch1/Prkar1a/Pten/Tbx20/Zfpm2/Bnc2/Camk2d/Tcf7l2/Mef2c/Agtr2/Ctnnb1/Jarid2/Ppara/Ripk1/Smpd3/Tgfbr3/Wt1/Heg1/Sirt1/Tenm4/Ttn/Prlr/Akt1/Col12a1/Meis1/Ptk2/Adra1b/Agt/Akap13/Apc/Bcl2/Ccn4/Ccnb1/…	124
GO:0035051	GO:0035051	cardiocyte differentiation	109/7655	182/23210	7.62178e-14	2.95838e-12	1.3431e-12	Itgb1/Map2k4/Jag1/Hand2/Nox4/Zmpste24/Isl1/Cxadr/Myh10/Cited2/Met/Gata6/Rbpj/Akap6/Dicer1/Efnb2/Folr1/Gsk3b/Ift88/Mylk2/Prox1/Rxra/Pdgfra/Rara/Sgcb/Slc8a1/Tsc1/Vangl2/Fhl2/Foxp1/Notch1/Sik1/Tbx3/Camk2d/Smad6/Dkk1/Mef2c/Actc1/Agtr2/Ctnnb1/Lrp6/Pax3/Ppara/Speg/Srf/Tgfbr3/Wt1/Acvr1/Egfr/Sirt1/Tenm4/Ttn/Rest/Pou5f1/Adra1b/Agt/Akap13/Bves/Cavin4/Cby1/Ccn4/Edn1/Fhod3/Fzd7/Hdac3/Hes1/Kdm6b/Klf5/Mapk1/My…	109
GO:0071902	GO:0071902	positive regulation of protein serine/threonine kinase activity	152/7655	279/23210	9.02541e-14	3.48171e-12	1.58069e-12	Iqgap1/Map2k4/Nox4/Parp16/Tgfbr1/Dab2ip/Ddx3x/Zeb2/Axin1/Ccnd2/Ptpn1/Traf6/Mdfi/Met/Rapgef2/Ret/Snca/Akap6/Fzd4/Fzd5/Grm1/Map3k11/Prox1/Ptpn11/Ror2/Sash1/Slc27a1/Tead1/Dvl2/Map2k7/Map3k1/Nrk/Vangl2/Ezh2/Fzd10/Stk39/Rhoa/Jak2/Dkk1/Adam17/Arrb1/Ccny/Dab2/Grm4/Map2k3/Map3k15/Pde5a/Ripk1/Ripk2/Spag9/Tgfa/Egfr/Gab1/Insr/Magi3/Map3k12/Sirt1/Tgfb3/Akt1/Mdfic/Adrb2/Agt/Ajuba/Akap13/Avpi1/Camk1/Ccnd1/Ccr7…	152
GO:0062012	GO:0062012	regulation of small molecule metabolic process	186/7655	359/23210	9.66861e-14	3.70709e-12	1.68301e-12	Pgam1/Atp7a/Elovl5/Zmpste24/Adora2b/Has2/Kat2b/Cpt1a/Entpd5/Foxa2/Rdh10/Snai2/Soga1/Trib3/Ak4/Dkk3/Ptger4/Snca/Acadvl/Akt2/Bmp6/Dgat2/Ppp1r3b/Prkag2/Prox1/Foxo1/Ppif/Slc7a11/Ddit4/Insig1/Sik1/Ppargc1a/Rhoa/Tcf7l2/Eif2ak3/Ogt/Lhcgr/Arv1/Cd320/Dab2/Dyrk2/Ephx2/Guca1a/Ncor1/Nfkb1/Pdk1/Pdk2/Ppara/Ppp1ca/Ppp1r3d/Prkaa2/Smpd3/Stat3/Thrb/Tysnd1/Zbtb20/Zbtb7a/Bend3/Cbfa2t3/Cnr1/Erlin2/Gfpt1/Insr/Ldlr/Nfe…	186
GO:0050808	GO:0050808	synapse organization	224/7655	451/23210	1.05261e-13	4.01142e-12	1.82117e-12	Col4a1/Wasl/Mapk14/Pcdh8/Slitrk6/Abl2/Adam10/Dab2ip/Myo5a/Ptprd/Ptpro/Nfia/Ache/Fmr1/Itga3/Mecp2/Myh10/Nrp1/Rock2/Six4/Abhd17b/Nrp2/Snca/Zmynd8/Cdh2/Efnb2/Epha3/Fzd5/Gsk3b/Nptn/Palld/Plxnb2/Sdk1/Slitrk2/Slitrk3/Slitrk4/Snta1/Vps35/Cabp1/Ephb2/Plxnd1/Reln/Slc7a11/Tsc1/Unc13c/Arf1/Bsn/Kalrn/Nefl/Pten/Cacnb4/Cdh8/Hnrnpk/Rhoa/Wasf1/Nlgn1/Picalm/Fyn/Gphn/Dkk1/Slitrk5/Mef2c/Arhgap44/Arhgef7/Bdnf/Cacnb2…	224
GO:0010639	GO:0010639	negative regulation of organelle organization	204/7655	403/23210	1.2607e-13	4.77545e-12	2.16804e-12	Vat1/Ubr5/Fnip1/Slx4/Rad21/Mtpn/Kat2b/Acaa2/Ankrd27/Kank1/Mtm1/Myadm/Pml/Sgk1/Tmod1/H3f3b/Met/Fnip2/Map1b/S1pr1/Snca/Cep192/Dnm2/Gas2l1/Gmfb/Gsn/Lig3/Mapre1/Tom1l1/Ube2b/Arfgef1/Dcp2/Ppif/Arpc2/Atrx/Clec16a/Eps8/Insig1/Mtf2/Trip12/Eml4/Hnrnpc/Ppargc1a/Sar1a/Bcor/Kdm3a/Chek1/Clip3/Coro1a/Dnmt3b/Jarid2/Smarcb1/Tlr2/Tmod3/Tnks2/Tpm1/Wasf2/Dnmt1/Nav3/Opa1/Sirt1/Slit2/Stmn2/Tet1/Akt1/Sphk2/Add1/Aicda/…	204
GO:0050770	GO:0050770	regulation of axonogenesis	119/7655	205/23210	1.27227e-13	4.79044e-12	2.17485e-12	Golga4/Sema6d/Ttl/Braf/Zeb2/Ache/Cdh4/Nrp1/Rab11a/Sema6a/Ret/Bcl11a/Map1b/Mycbp2/Robo2/Cdh2/Chodl/Dnm2/Efnb3/Gsk3b/Plxna3/Plxnb2/Rufy3/Ulk2/Vim/Dcx/Ephb2/Limk1/Plxnd1/Ulk1/Ythdf1/Eif4g2/Nefl/Nefm/Pten/Sema3a/Trak2/Dixdc1/Sema5a/Picalm/Aatk/Bdnf/Cntn2/Cxcl12/Efna5/Epha7/Mark2/Rgma/Srf/Ust/Abl1/Nin/Slit2/Ptk2/Pafah1b1/Amigo1/Apoe/Bmpr2/Cacna1a/Cdk5r1/Cdkl5/Cntf/Crabp2/Dbn1/Dpysl2/Draxin/Epha4/Fxn/G…	119
GO:0048639	GO:0048639	positive regulation of developmental growth	123/7655	214/23210	1.33165e-13	4.98419e-12	2.26281e-12	Golga4/Bmpr1a/Mapk14/Cdh4/Mecp2/Mtm1/Nrp1/Rab11a/Serp1/Creb1/Bcl11a/Gata6/Map1b/Ptger4/Rbpj/Rps6kb1/Smurf1/Akap6/Gsk3b/Prox1/Rufy3/Csf1/Dcx/Hlx/Itsn2/Limk1/Syt1/Eif4g2/Ikzf1/Notch1/Tbx20/Zfpm2/Celf1/Hnrnpk/Sema5a/Picalm/Hopx/Mef2c/Bdnf/Cxcl12/Efna5/Gpam/Srf/Tgfbr3/Wt1/Insr/Plcb1/Sirt1/Akt1/Hmga2/Nipbl/Rnf157/Pafah1b1/Actn3/Adrb2/Agt/Apoe/Bbs2/Bbs4/Bcl2/Bmpr2/Cacng7/Ccn4/Ccnb1/Cdkl5/Chd7/Cntf/Crab…	123
GO:0043535	GO:0043535	regulation of blood vessel endothelial cell migration	64/7655	90/23210	1.43776e-13	5.34948e-12	2.42865e-12	Amotl1/Fbxw7/Prkd1/Sp1/Nf1/Klf4/Mecp2/Nrp1/Plk2/Vegfc/Gata2/Nr2e1/Angpt1/Dll4/Map3k3/Pik3c2a/Pdpk1/Nus1/Notch1/Rhoa/Hdac7/Hrg/Mef2c/Adam17/Epha2/Map2k3/Abl1/Nfe2l2/Pparg/Sirt1/Akt1/Hif1a/Stard13/Prkca/Acvrl1/Angpt2/Angpt4/Apoe/Card10/Foxc2/Hmox1/Igf2/Jcad/Jup/Mmrn2/Nos3/Pdcd10/Prcp/Prl2c2/Ptgs2/Rgcc/Sh3bp1/Stat5a/Thbs1/Vash1/Akt3/Amot/Atp5b/Ets1/Fgfr1/Hdac5/P2rx4/Rhoj/Spred1	64
GO:0031334	GO:0031334	positive regulation of protein complex assembly	137/7655	246/23210	1.60109e-13	5.92214e-12	2.68864e-12	Ahr/Fnip1/Wasl/G3bp2/Cebpa/Mecp2/Mitf/Creb1/Met/Fnip2/Hnf1b/Iqgap2/Jmy/Map1b/Fmn2/Bcl2l11/Gmfb/Grb2/Gsk3b/Gsn/Lcp1/Mapre1/Palld/Kirrel/Map3k1/Arf1/Arpc2/Cand1/Ikzf1/Jun/Rhoa/Wasf1/Cnot6/Abca1/Arpc1b/Arpc3/Atat1/Bmf/Cdc42ep3/Cdc42ep4/Coro1a/Ctnnb1/Faf1/Icam1/Nck2/Pan3/Rac1/Srf/Asap1/Bbc3/Ice1/Nav3/Nck1/Nin/Mapk8/Fchsd2/Aim2/Ajuba/Ap1ar/Apc/Arl2/Arpc1a/Atr/Bag4/Baiap2l1/Carmil2/Ccl11/Cd24a/Cdc42ep1…	137
GO:1903311	GO:1903311	regulation of mRNA metabolic process	140/7655	253/23210	1.70632e-13	6.27445e-12	2.84859e-12	Ptbp1/Qk/Rbm24/Tnrc6b/Cpeb3/Tob1/Ptbp3/Elavl4/Fmr1/Fxr1/Fxr2/Rock1/Rock2/Srek1/Zfp36l1/Cpsf6/Rbfox2/Cpeb1/Dicer1/Pnpt1/Srsf6/Tia1/Vim/Zfp36l2/Dcp2/Nova1/Ahcyl1/Btg2/Papola/Srpk2/Syncrip/Tent4a/Calcr/Celf1/Hnrnpc/Hnrnpk/Samd4/C1qbp/Mbnl2/Rc3h1/Srsf1/Celf3/Adarb1/Axin2/Carhsp1/E2f1/Elavl1/Larp1/Zbtb7a/Angel2/Csdc2/Hnrnpa0/Hnrnpa2b1/Rest/Ythdc1/Tnrc6a/Tnrc6c/Ago2/Alkbh5/Apobec1/Bag4/Cacng7/Ccnb1/Cdc…	140
GO:0007623	GO:0007623	circadian rhythm	120/7655	208/23210	1.83365e-13	6.70348e-12	3.04336e-12	Ahr/Fbxw7/Zfhx3/Clock/Pml/Rock2/Creb1/Ppp1cc/Hnf1b/Mycbp2/Ptger4/Gsk3b/Prox1/Usp2/Usp9x/Nr2f6/Crem/Ezh2/Per2/Pten/Sik1/Top1/Ppargc1a/Nlgn1/Ogt/Dpyd/Adcy1/Bdnf/Mat2a/Ncor1/Nr1d2/Ppara/Ppp1ca/Prkaa2/Prokr1/Usp7/Csnk1e/Gfpt1/Kmt2a/Lgr4/Nrip1/Pparg/Sirt1/Mapk8/Rora/Kdm5b/Bhlhe40/Casp1/Chrnb2/Ciart/Crtc1/Cry1/Dbp/Drd3/Egr1/Fas/Fbxw11/Gpr157/Gpr176/Hdac1/Hdac3/Id1/Id2/Id3/Id4/Il6/Impdh2/Kcna2/Kcnd2/Kdm…	120
GO:0051258	GO:0051258	protein polymerization	149/7655	274/23210	1.92743e-13	6.97732e-12	3.16769e-12	Wasl/Mtpn/Kank1/Mecp2/Myadm/Sgk1/Tmod1/Met/Iqgap2/Jmy/Map1b/Snca/Fmn2/Cep192/Casq2/Cotl1/Gmfb/Grb2/Gsn/Mapre1/Arfgef1/Kirrel/Map3k1/Arf1/Arpc2/Eps8/Lats1/Nefl/Rhoa/Wasf1/Ckap5/Arpc1b/Arpc3/Cdc42ep3/Cdc42ep4/Clip3/Coro1a/Icam1/Nck2/Rac1/Tlr2/Tmod3/Tpm1/Abl1/Nav3/Nck1/Nin/Opa1/Slit2/Stmn2/Ttc17/Mapk8/Tubgcp6/Fchsd2/Abitram/Add1/Aif1/Ap1ar/Apc/Arhgap18/Arl2/Arpc1a/Avil/Bag4/Baiap2l1/Bbs4/Camsap2/Cap…	149
GO:0051271	GO:0051271	negative regulation of cellular component movement	167/7655	316/23210	1.93075e-13	6.97732e-12	3.16769e-12	Jag1/Limch1/Bmpr1a/Rras/Sema6d/Nf1/Braf/Dab2ip/Klf4/Cers2/Kank1/Mecp2/Mitf/Nrp1/Ptprj/Sema6a/Trp53inp1/Cited2/Scai/Cd200r1/Ptger4/Rbpj/Arid2/Zmynd8/Actn4/Arhgdia/Dll4/Gsk3b/Plxna3/Srgap1/Nr2f2/Sfrp1/Stk24/Dusp10/Ldlrad4/Notch1/Osbpl8/Pten/Sema3a/Ppargc1a/Ptprm/Rhoa/Sema5a/Ptprk/Sulf1/Hrg/Mcc/Mef2c/Strap/Adarb1/Cdh1/Chrd/Cxcl12/Ptn/Srf/Stat3/Tgfbr3/Tmod3/Tpm1/Trib1/Clic4/Coro1c/Nav3/Nfe2l2/Plcb1/P…	167
GO:0007548	GO:0007548	sex differentiation	155/7655	288/23210	1.99025e-13	7.15126e-12	3.24665e-12	Ahr/Cbx2/Lhfpl2/Tcf21/Bmpr1a/Sox9/Eif2s2/Tgfbr1/Itgav/Dmrta1/Rdh10/Six4/Acvr2a/Cited2/H3f3b/Runx1/Fst/Hnf1b/Ptger4/Arid4a/Schip1/Angpt1/Ar/Asb1/Bcl2l11/Bmp6/Bmpr1b/Dhcr24/Foxc1/Fzd4/Ptpn11/Ror2/Smad5/Hoxa10/Hoxa13/Jmjd1c/Pdgfra/Rara/Sfrp1/Smad9/Sf1/Atrx/Greb1l/Ncoa3/Plekha1/Sema3a/Tbx3/Trp63/Zfpm2/Adcyap1/Hnrnpk/Nobox/Nr0b1/Tcf7l2/Hmgb2/Dmrtc2/Lhcgr/Ago4/Akap9/Arrb1/Brip1/Ctnnb1/Icam1/Lrp2/Lrp6/N…	155
GO:0042176	GO:0042176	regulation of protein catabolic process	193/7655	378/23210	2.03138e-13	7.25756e-12	3.29492e-12	Rela/Snx12/Mylip/Fbxw7/Crebrf/Rnf144a/Sox9/Dab2ip/Axin1/Edem1/Fmr1/Mtm1/Pml/Rhbdf1/Trib3/Phb/Plk2/Tlk2/Atxn3/Hecw1/Mycbp2/Oaz3/Smurf1/Snca/Smad7/Wwp2/Vip/Fmn2/Oaz1/Arih1/Gsk3b/Rybp/Svip/Trim39/Vps35/Erlec1/Foxo1/Rnf139/Ankib1/Clec16a/Lats1/Nsf/Pten/Trib2/Usp25/Fyn/Ogt/Cdh1/Dab2/Faf1/Hipk2/Ndufa13/Pttg1ip/Rgma/Smurf2/Socs5/Timp3/Trib1/Usp7/Wwp1/Bag2/Cbfa2t3/Csnk1e/Egfr/Egln1/Ldlr/N4bp1/Nfe2l1/Oaz2…	193
GO:0090092	GO:0090092	regulation of transmembrane receptor protein serine/threonine kinase signaling pathway	131/7655	233/23210	2.09111e-13	7.42877e-12	3.37264e-12	Nrep/Tob1/Bmpr1a/Neo1/Tgfbr1/Axin1/Itga3/Lemd3/Acvr2a/Cited2/Fst/Gata6/Rbpj/Smurf1/Sox11/Dlx1/Lox/Smad7/Bmp6/Dnm2/Folr1/Lemd2/Pmepa1/Rnf165/Snx6/Twsg1/Hoxa13/Onecut2/Pdpk1/Sfrp1/Zeb1/Fbn1/Fkbp1a/Itga8/Ldlrad4/Notch1/Tbx20/Rbpms/Tcf7l2/Smad6/Sulf1/Dkk1/Igsf1/Strap/Adam17/Chrd/Dab2/Fstl3/Hipk2/Lrp2/Rgma/Ski/Smurf2/Tgfbr3/Zbtb7a/Abl1/Acvr1/Rnf111/Sirt1/Tgfb3/Snx25/Nanog/Pou5f1/Tfap2b/Acvr1b/Acvrl1/B…	131
GO:0007266	GO:0007266	Rho protein signal transduction	114/7655	195/23210	2.12223e-13	7.49697e-12	3.40361e-12	Itgb1/Arhgef1/Rhog/Sos1/Abl2/Flot1/Gna13/Itga3/Kank1/Nrp1/Rhoq/Rock1/Rock2/Arhgef11/Lpar6/Met/Scai/Arhgdia/Cdh2/Rhou/Sos2/Srgap1/Arhgef40/Itsn2/Vangl2/Vav3/Eps8/Kalrn/Arhgap32/Rhoa/Col1a2/Trio/Abca1/Arhgef10l/Arhgef4/Arhgef6/Arhgef7/Arrb1/Cdc42/Cdc42ep3/Cdc42ep4/Cdc42se2/Mcf2l/Rac1/Rhot2/Abl1/Heg1/Rnd3/Farp1/Adgrg1/Adra1b/Akap13/Apoe/Arap3/Arhgdig/Arhgef17/Arhgef18/Arhgef19/Arhgef28/Arhgef3/Arhge…	114
GO:0010506	GO:0010506	regulation of autophagy	137/7655	247/23210	2.43184e-13	8.54269e-12	3.87836e-12	Rragd/Fbxw7/Pip4k2c/Prkd1/Zmpste24/Tpcn1/Mtm1/Rock1/Soga1/Trib3/Trp53inp1/Plk2/Smurf1/Usp36/Mtdh/Snca/Usp10/Bcl2l11/Dapk1/Gnai3/Gsk3b/Ift88/Sptlc1/Svip/Tfeb/Trp53inp2/Ulk2/Foxo1/Tsc1/Ulk1/Clec16a/Eif4g2/Rab12/Scoc/Rab3gap2/Bmf/Dram1/Larp1/Pip4k2b/Prkaa2/Ripk2/Rragb/Stat3/Tlr2/Tpcn2/Zkscan3/Mfn2/Sirt1/Akt1/Hif1a/Mcl1/Npc1/Pikfyve/Ptk2/Usp33/Sesn3/Cdc37/Adrb2/Bcl2/Bnip3/Bnip3l/Bok/C9orf72/Casp1/Cpt…	137
GO:0031497	GO:0031497	chromatin assembly	79/7655	121/23210	3.27995e-13	1.1458e-11	5.20189e-12	Sox9/Nap1l3/Bahd1/H3f3b/Spty2d1/Asf1a/Smchd1/Nap1l5/Atrx/Baz2a/Smarca2/Hira/Ubn1/Asf1b/Cdan1/Cenpp/Chaf1a/Ctcf/H1f1/H1f10/H1f2/H1f3/H1f4/H1f5/H2bc1/H2bc12/H2bc21/H2bc3/H2bc4/H2bc7/H2bu2/H3c1/H3c10/H3c11/H3c14/H3c2/H3c3/H3c4/H3c6/H3c7/H3c8/H4c1/H4c11/H4c12/H4c14/H4c2/H4c3/H4c4/H4c6/H4c8/H4c9/H4f16/Hells/Hist1h2bp/Itgb3bp/Kat6b/M1ap/Mcm2/Mis18a/Nap1l2/Noc2l/Npm1/Oip5/Prdm9/Smarca1/Smyd3/Tspyl1/Tspy…	79
GO:2001236	GO:2001236	regulation of extrinsic apoptotic signaling pathway	98/7655	161/23210	3.34805e-13	1.16312e-11	5.28055e-12	Rela/Nf1/Tgfbr1/Itgav/Sgk3/Eya3/Eya4/Nrp1/Pea15a/Pml/Snai2/Trps1/Ret/Sgms1/Itga6/Rps6kb1/Ar/Bmpr1b/Dapk1/Eya1/Gas1/Phip/Rffl/Sh3rf1/Stk4/Tnfrsf23/Sfrp1/Pten/Birc6/Fyn/Hmgb2/Agtr2/Dab2/Faf1/Faim/Icam1/Pak7/Ppp1ca/Ripk1/Timp3/Acvr1/Fem1b/Mcl1/Agap2/Agt/Atf3/Bcl2/Bcl2l14/Brca1/Col2a1/Cx3cl1/Dedd2/Deptor/Fadd/Faim2/Fgf10/Gdnf/Gpx1/Hmox1/Itm2c/Pdia3/Ppp2r1a/Scg2/Serpine1/Sfrp2/Siglec1/Stk3/Stradb/Tert…	98
GO:0090090	GO:0090090	negative regulation of canonical Wnt signaling pathway	78/7655	119/23210	3.38642e-13	1.16999e-11	5.31172e-12	Ctnnd1/Mapk14/Mdk/Sox9/Isl1/Tmem170b/Dab2ip/Ptpro/Axin1/Snai2/Dkk3/Lats2/Cdh2/Gli3/Gsk3b/Jade1/Mllt3/Rapgef1/Ror2/Stk4/Znrf3/Foxo1/Ruvbl2/Sfrp1/Tmem64/Lats1/Notch1/Tcf7l2/Dkk1/Mcc/Axin2/Cdh1/Dab2/Tle4/Tle1/Amer2/Apc/Apc2/Apoe/Bicc1/Cby1/Ddit3/Dkk2/Draxin/Egr1/Fuz/Gli1/Gpc3/Hdac1/Invs/Kremen1/Limd1/Lrp4/Nkx2-5/Notum/Nphp3/Nphp4/Ppp2r3a/Sfrp2/Stk3/Tbx18/Tle2/Tle6/Tmem88/Tnn/Wnt11/Foxo3/Fzd1/G3bp1/S…	78
GO:0048705	GO:0048705	skeletal system morphogenesis	143/7655	262/23210	4.00257e-13	1.37531e-11	6.24387e-12	Chsy1/Mapk14/Sox9/Zmpste24/Tgfbr1/Has2/Axin1/Dlx2/Rdh10/Six4/Cited2/Mdfi/Col27a1/Satb2/Sox11/Schip1/Bmp6/Bmpr1b/Dlx5/Eya1/Foxc1/Gas1/Gli3/Hoxa5/Prrx1/Rarg/Ror2/Twist2/Bmi1/Col11a2/Ndst1/Pdgfra/Rara/Sfrp1/Zeb1/Asxl2/Hoxc8/Insig1/Plekha1/Rab23/Tfap2a/Dscaml1/Mef2c/Ankrd11/Axin2/Ctnnb1/Impad1/Lrp6/Nab2/Ski/Smpd3/Sp5/Tulp3/Setd2/Tgfb3/Col12a1/Mef2d/Nipbl/Actn3/Arid5b/Ccn2/Chst11/Col20a1/Col2a1/Col6a3…	143
GO:0045787	GO:0045787	positive regulation of cell cycle	180/7655	349/23210	4.09571e-13	1.39967e-11	6.35445e-12	Rad21/Ttl/Dab2ip/Ddx3x/Ccnd2/Cdc14b/Cspp1/Mecp2/Pml/Rab11a/Rock2/Tcf3/Cited2/E2f7/Met/Ube2e2/Dynlt3/Gata6/Rps6kb1/Nr2e1/Bcl2l11/Insm1/Phip/Pkn2/Prox1/Ptpn11/Ube2b/Usp2/Ccnk/Hoxa13/Mepce/Rara/Atrx/Ezh2/Srpk2/Tbx3/Trp63/Ascl1/Camk2d/Nsfl1c/Rhoa/Eif4e/Adam17/Ccny/Cdc14a/Cdc25b/Chek1/Lmnb1/Lrp6/Smpd3/Tfap4/Tgfa/Tmod3/Abl1/Egfr/Insr/Plcb1/Vps4b/Akt1/Kif3b/Nipbl/Nr4a3/Sox4/Pafah1b1/Prkca/Nanog/Brca2/Ad…	180
GO:0061138	GO:0061138	morphogenesis of a branching epithelium	125/7655	221/23210	4.12852e-13	1.40325e-11	6.37072e-12	Col4a1/Ahr/Pgf/Tcf21/Mdk/Sox9/B4galt1/Foxa2/Gna13/Nrp1/Pml/Rdh10/Six4/Snai2/Met/Hnf1b/Ppp3r1/Spry2/Adm/Spry1/Angpt1/Ar/Dicer1/Dll4/Eya1/Fzd5/Gli3/Grb2/Gzf1/Hoxa5/Prox1/Rxra/Slc12a2/Stk4/Csf1/Hoxa13/Pdgfra/Plxnd1/Sfrp1/Vangl2/Greb1l/Ncoa3/Notch1/Sema3a/Tbx20/Tbx3/Trp63/Gbx2/Sema5a/Sulf1/Agtr2/Cdh1/Ctnnb1/Cxcl12/Epha2/Fat4/Lrp6/Ppp1ca/Srf/Wt1/Abl1/Acvr1/Clic4/Fem1b/Lgr4/Nfatc3/Nrarp/Slit2/Hmga2/Kdm…	125
GO:0008154	GO:0008154	actin polymerization or depolymerization	116/7655	201/23210	4.46501e-13	1.50946e-11	6.85292e-12	Wasl/Mtpn/Kank1/Myadm/Tmod1/Iqgap2/Jmy/Fmn2/Cotl1/Gmfb/Grb2/Gsn/Arfgef1/Kirrel/Map3k1/Arf1/Arpc2/Eps8/Lats1/Rhoa/Sema5a/Wasf1/Arpc1b/Arpc3/Cdc42ep3/Cdc42ep4/Cfl2/Coro1a/Icam1/Nck2/Rac1/Tlr2/Tmod3/Tpm1/Nck1/Slit2/Ttc17/Enah/Fchsd2/Abitram/Add1/Aif1/Ap1ar/Aqp2/Arhgap18/Arpc1a/Avil/Bag4/Baiap2l1/Bbs4/Capza1/Capza2/Carmil2/Ccl11/Cdc42ep1/Cdc42ep2/Cdc42ep5/Cit/Csf3/Dbn1/Diaph2/Fchsd1/Fer/Fhod3/Hax1/Ka…	116
GO:1901215	GO:1901215	negative regulation of neuron death	135/7655	244/23210	4.65889e-13	1.56658e-11	7.11224e-12	Map2k4/Atp7a/Mdk/Ptprz1/Isl1/Neo1/Braf/Itpr1/Fmr1/Mecp2/Nrp1/Rock1/Six4/Creb1/En1/Aars/Cd200r1/Pik3ca/Dlx1/Snca/Xiap/Angpt1/Foxq1/Gsk3b/Snx6/Vps35/Csf1/Ncoa7/Pdpk1/Slc7a11/Tsc1/Btg2/Cpeb4/En2/Jun/Nefl/Ppargc1a/Rhoa/Tfap2a/Jak2/Fyn/Hdac7/Mef2c/Arrb1/Bdnf/Coro1a/Ctnnb1/Hipk2/Ppara/Stambp/Stat3/Tfap2d/Cd34/Hyou1/Map3k12/Sirt1/Tgfb3/Vegfb/Cebpb/Hif1a/Nr4a3/Rest/Tbc1d24/Tfap2b/Agap2/Agt/Alkbh1/Amigo2/…	135
GO:0043405	GO:0043405	regulation of MAP kinase activity	157/7655	295/23210	4.74754e-13	1.5879e-11	7.20903e-12	Iqgap1/Map2k4/Hipk3/Nox4/Nf1/Tgfbr1/Dab2ip/Zeb2/Axin1/Ptpn1/Ptprj/Stk38/Traf6/Trib3/Mdfi/Met/Ret/Spry2/Spry1/Fzd4/Fzd5/Grm1/Gsk3b/Map3k11/Ptpn11/Ror2/Sash1/Dvl2/Ephb2/Map2k7/Map3k1/Nrk/Sfrp1/Vangl2/Dusp10/Dusp6/Ezh2/Fzd10/Stk39/Trib2/Jak2/Dkk1/Arrb1/Dab2/Grm4/Map2k3/Map3k15/Pde5a/Ripk1/Ripk2/Spag9/Tgfa/Trib1/Dusp5/Egfr/Fem1a/Gab1/Insr/Ksr1/Magi3/Map3k12/Tgfb3/Mdfic/Prkca/Aida/Ajuba/Akap13/Apoe/Av…	157
GO:0001649	GO:0001649	osteoblast differentiation	115/7655	199/23210	4.96226e-13	1.65094e-11	7.49521e-12	Ahr/Jag1/Fndc3b/Hand2/Tob1/Bmpr1a/Prkd1/Nf1/Cebpa/Snai2/Acvr2a/H3f3b/Ptger4/Satb2/Sox11/Lox/Asf1a/Bmp6/Bmpr1b/Cbfb/Cdk6/Dlx5/Gli3/Gsk3b/Smad5/Suco/Trp53inp2/Twist2/Twsg1/Sfrp1/Tmem64/Fam20c/Fhl2/Notch1/Trp63/Smad6/Hdac7/Mef2c/Axin2/Chrd/Ctnnb1/Dlk1/Epha2/Hira/Pdlim7/Ski/Spp1/Tgfbr3/Acvr1/Lgr4/Akt1/Cebpb/Mef2d/Ptk2/Rest/Apc/Bmpr2/Ccn1/Ccn4/Creb3l1/Esrra/Gdpd2/Gli1/Gli2/Glis1/Hey1/Id1/Id2/Id3/Id4/I…	115
GO:0045765	GO:0045765	regulation of angiogenesis	162/7655	307/23210	5.20643e-13	1.72305e-11	7.82262e-12	Itgb1/Pgf/Fbxw7/Mdk/Prkd1/Rras/Sp1/Isl1/Nf1/Dab2ip/Klf2/Klf4/Mecp2/Nrp1/Pml/Rock1/Rock2/Sema6a/Plk2/Runx1/Vegfc/Gata2/Gata6/Itga5/Btg1/Mtdh/Nr2e1/Spry2/Adm/Ccl2/Dll4/Foxc1/Hoxa5/Map3k3/Nras/Pdcd6/Pik3c2a/Sash1/Pdpk1/Plxnd1/Tcf4/Fasl/Notch1/Ptprm/Rhoa/Sema5a/Hdac7/Sulf1/Hrg/Adgra2/Ctnnb1/Emp2/Epha2/Hipk2/Ptn/Stat3/Abl1/Cd34/Ddah1/Egln1/Gab1/Nfe2l2/Pparg/Sirt1/Vegfb/Hif1a/Hmga2/Itgb3/Stard13/Vash2/…	162
GO:0003279	GO:0003279	cardiac septum development	82/7655	128/23210	5.5099e-13	1.81394e-11	8.23524e-12	Jag1/Bmpr1a/Isl1/Tgfbr1/Lmo4/Myh10/Nrp1/Cited2/Nrp2/Gata6/Luzp1/Rbpj/Robo2/Sox11/Smad7/Xirp2/Dnm2/Ift88/Prox1/Hoxa13/Ndst1/Plxnd1/Rara/Vangl2/Hand1/Notch1/Tbx20/Tbx3/Zfpm2/Smad6/Lrp2/Lrp6/Nsd2/Tgfbr3/Acvr1/Egln1/Heg1/Slit2/Sox4/Adamts6/Bmpr2/Ccn1/Chd7/Dand5/Dhrs3/Fgfrl1/Fuz/Gata3/Hes1/Hey1/Id2/Lrp1/Mks1/Nkx2-5/Nos3/Notch2/Nphp3/Sall1/Sav1/Sema3c/Slit3/Tbx2/Tgfb2/Wnt11/Zfpm1/Fzd1/Heyl/Ltbp1/Maml1/…	82
GO:0046777	GO:0046777	protein autophosphorylation	133/7655	240/23210	5.90128e-13	1.93267e-11	8.77427e-12	Iqgap1/Ctnnd1/Mapk14/Prkd1/Abl2/Tgfbr1/Aak1/Chp1/Csnk1g1/Pim3/Met/Vegfc/Wnk1/Nlk/Clk3/Dapk1/Gsk3b/Map3k11/Map3k3/Mylk2/Stk4/Tom1l1/Ulk2/Pdgfra/Smg1/Stk24/Ulk1/Grk5/Jun/Stk39/Camk2d/Melk/Jak2/Eif2ak3/Fyn/Aatk/Epha7/Mark2/Mvp/Phka1/Ripk1/Stk10/Abl1/Egfr/Insr/Map3k12/Nek6/Ppp2r5e/Tnk2/Camkk2/Mknk2/Oxsr1/Peak1/Ptk2/Rap2c/Sik2/Prkca/Ace/Acvr1b/Atr/Camk2a/Cdkl5/Clk1/Clk4/Csnk1g2/Csnk1g3/Csnk2a1/Dyrk1b/…	133
GO:0003205	GO:0003205	cardiac chamber development	113/7655	195/23210	6.1199e-13	1.99388e-11	9.05218e-12	Ahr/Jag1/Hand2/Bmpr1a/Sos1/Zmpste24/Isl1/Tgfbr1/Lmo4/Myh10/Nrp1/Cited2/Nrp2/Gata6/Luzp1/Rbpj/Robo2/Sox11/Smad7/Xirp2/Dll4/Dnm2/Foxc1/Ift88/Prox1/Rxra/Ryr2/Hoxa13/Ndst1/Plxnd1/Rara/Vangl2/Fhl2/Fkbp1a/Greb1l/Hand1/Notch1/Tbx20/Tbx3/Zfpm2/Smad6/Mef2c/Ctnnb1/Lrp2/Lrp6/Nsd2/Srf/Tgfbr3/Tpm1/Acvr1/Adgrg6/Egln1/Heg1/Slit2/Hif1a/Sox4/Adamts1/Adamts6/Bmpr2/Ccn1/Chd7/Dand5/Dhrs3/Fgfrl1/Foxc2/Foxf1/Fuz/Gata3…	113
GO:0006644	GO:0006644	phospholipid metabolic process	179/7655	348/23210	6.48936e-13	2.10336e-11	9.54918e-12	Serinc2/Abhd5/Pip4k2c/Sgpp1/Fam126b/Dab2ip/Capn2/Mecp2/Mtm1/Pemt/Sgms1/Socs6/Gata6/Pik3ca/Pik3cb/Pip5k1c/Htr2c/Snca/Abhd4/Acp6/Cln8/Far1/Hadha/Lclat1/Lpcat2/Pik3c2a/Plcg2/Sgms2/Slc27a1/Sptlc1/Cds1/Fam126a/Pdgfra/Pik3r1/Smg1/Vav3/Nus1/Arf1/Chka/Mboat2/Pik3r3/Pitpnc1/Pten/Synj1/Pip5k1b/Gdpd1/Abhd3/Cdc42/Etnk1/Gpam/Impad1/Inpp4b/Mboat1/Mvd/Pgap1/Pik3ip1/Pip4k2b/Rac1/Scarb1/Smpd3/Socs2/Socs5/Cds2/Ldl…	179
GO:0010508	GO:0010508	positive regulation of autophagy	78/7655	120/23210	6.55372e-13	2.11332e-11	9.59443e-12	Pip4k2c/Prkd1/Tpcn1/Rock1/Trp53inp1/Plk2/Smurf1/Mtdh/Bcl2l11/Dapk1/Gnai3/Gsk3b/Sptlc1/Svip/Tfeb/Trp53inp2/Foxo1/Tsc1/Ulk1/Clec16a/Rab12/Scoc/Rab3gap2/Larp1/Pip4k2b/Prkaa2/Ripk2/Tlr2/Mfn2/Sirt1/Hif1a/Sesn3/Cdc37/Adrb2/Bnip3/Bnip3l/C9orf72/Ddit3/Eif2ak4/Epm2a/Flcn/Hk2/Hmox1/Irgm1/Lrrk2/Mid2/Mul1/Nod1/Pink1/Plekhf1/Plk3/Sesn1/Tmem173/Trim13/Trim8/Vps13c/Wac/Zc3h12a/Bid/Foxo3/Hmgb1/Map3k7/Pip4k2a/Ral…	78
GO:0010634	GO:0010634	positive regulation of epithelial cell migration	89/7655	143/23210	6.6255e-13	2.12557e-11	9.65003e-12	Amotl1/Ppm1f/Prkd1/Sox9/Sp1/Adora2b/Has2/Itga3/Nrp1/Rab11a/Rock2/Snai2/Met/Plk2/Vegfc/Gata2/Angpt1/Map3k3/Pdcd6/Pik3c2a/Prox1/Sash1/Hbegf/Pdpk1/Nus1/Jun/Sema5a/Hdac7/Adam17/Adgra2/Map2k3/Zfp580/Abl1/Glipr2/Nfe2l2/Sirt1/Akt1/Dock5/Hif1a/Itgb3/Prkca/Agt/Angpt4/Atoh8/Bmpr2/Ccbe1/Clasp1/Enpp2/Epb41l5/Fgf10/Flt4/Foxc2/Gab2/Gata3/Gpi1/Gpld1/Hmox1/Igf2/Insl3/Itga2/Jcad/Lgmn/Nos3/Plpp3/Prl2c2/Ptgs2/Rhob/…	89
GO:0034728	GO:0034728	nucleosome organization	86/7655	137/23210	8.08213e-13	2.57972e-11	1.17119e-11	Sox9/Nap1l3/Spty2d1/Arid2/Asf1a/Nap1l5/Atrx/Cebpg/Smarca2/Hira/Smarcb1/Ubn1/Setd2/Anp32e/Asf1b/Brdt/Cenpp/Chaf1a/Ctcf/H1f1/H1f10/H1f2/H1f3/H1f4/H1f5/H2aw/H2bc1/H2bc12/H2bc21/H2bc3/H2bc4/H2bc7/H2bu2/H3c1/H3c10/H3c11/H3c14/H3c2/H3c3/H3c4/H3c6/H3c7/H3c8/H4c1/H4c11/H4c12/H4c14/H4c2/H4c3/H4c4/H4c6/H4c8/H4c9/H4f16/Hist1h2bp/Itgb3bp/Kat6b/Mcm2/Mcm3ap/Mis18a/Nap1l2/Npm1/Oip5/Pbrm1/Prdm9/Ptma/Smarca1/Smar…	86
GO:0006650	GO:0006650	glycerophospholipid metabolic process	126/7655	225/23210	8.77023e-13	2.78521e-11	1.26448e-11	Serinc2/Abhd5/Pip4k2c/Fam126b/Capn2/Mecp2/Mtm1/Pemt/Socs6/Pik3ca/Pik3cb/Pip5k1c/Htr2c/Abhd4/Acp6/Far1/Hadha/Lclat1/Lpcat2/Pik3c2a/Plcg2/Slc27a1/Cds1/Fam126a/Pik3r1/Smg1/Chka/Pik3r3/Pitpnc1/Pten/Synj1/Pip5k1b/Gdpd1/Abhd3/Etnk1/Gpam/Impad1/Inpp4b/Pgap1/Pip4k2b/Scarb1/Socs2/Socs5/Ldlr/Mtmr4/Pigk/Plcb1/Pikfyve/Abhd12/Abhd6/Acsl3/Agpat2/Ajuba/Aldh5a1/Crls1/Dgkh/Dgkq/Dpm2/Enpp2/Fabp5/Gdpd3/Gpat4/Gpcpd1…	126
GO:1903829	GO:1903829	positive regulation of cellular protein localization	157/7655	297/23210	9.81087e-13	3.09393e-11	1.40464e-11	Itgb1/Iqgap1/Rab34/Ubr5/Fbxw7/Mapk14/Prkd1/Rhog/Myo5a/Edem1/Gnai1/Itga3/Pml/Ptpn9/Rab11a/Rock2/Wipf1/Abhd17b/Cd2ap/Dpp10/Oaz3/Oaz1/Akt2/Asph/Ccl2/Epha3/Gli3/Glis2/Gsk3b/Rufy3/Ephb2/Pdpk1/Pik3r1/Arpc2/Sar1b/Cacnb4/Hnrnpk/Sar1a/Tcf7l2/Eif2ak3/Fyn/Ogt/Cdc42/Cdh1/Cep131/Clip3/Dpp6/Epha2/Pgrmc1/Prkaa2/Ptn/Ssh1/Stom/Bbc3/Cct3/Egfr/Ice1/Kat7/Oaz2/Akt1/Nipbl/Tcp1/Abhd17c/Acsl3/Ank3/Apc/Bcap31/Camk1/Card1…	157
GO:0019318	GO:0019318	hexose metabolic process	125/7655	223/23210	9.84075e-13	3.09393e-11	1.40464e-11	Mapk14/Zmpste24/Kat2b/Aldoa/B4galt1/Cpt1a/Foxa2/Gpd2/Serp1/Soga1/Pik3ca/Akt2/Dgat2/Fuca1/Man2a1/Ppp1r3b/Foxo1/Pgm2/Pik3r1/Per2/Sik1/Pfkm/Tcf7l2/Ogt/Dyrk2/Pdk1/Pdk2/Ppara/Ppp1ca/Ppp1r3d/Sord/Gfpt1/Insr/Nfe2l1/Nln/Sirt1/Wdtc1/Akt1/Aldob/Arpp19/Hif1a/Rora/Tfap2b/Actn3/Adra1b/Aldh5a1/Apod/Atf3/Bad/C1qtnf12/Cbr2/Cry1/Dcxr/Dgkq/Fabp5/Fam3c/Foxk2/G6pd2/Galm/Gnpda1/Gpd1/Gpi1/Gpld1/Hk2/Igf2/Igfbp4/Il6/Inp…	125
GO:0010212	GO:0010212	response to ionizing radiation	80/7655	125/23210	1.13709e-12	3.55723e-11	1.61497e-11	Usp28/Rnf4/Mapk14/Zmpste24/Ccnd2/Clock/Eya3/Pml/Snai2/Xrcc6/Tlk2/Eya1/Grb2/Tmem109/Dclre1c/Sfrp1/Ercc8/Lrp2/Rad9a/Bbc3/Sirt1/Fancd2/Nipbl/Nucks1/Brca2/Abraxas1/Aen/Apobec1/Atr/Bcl2/Brca1/Cop1/Ddias/Egr1/Elk1/Gadd45a/Gata3/Gpx1/Hus1/Ints3/Kdm4d/Mrnip/Msh2/Myc/Nabp1/Nhej1/Pmaip1/Prkdc/Rad1/Rad51/Rad51ap1/Rfwd3/Rhob/Rnf168/Rpl26/Sfrp2/Sod2/Tigar/Tnks1bp1/Trp53bp2/Xrcc2/Xrra1/Bak1/Bcl2l1/Blm/Cdkn1a/E…	80
GO:0022411	GO:0022411	cellular component disassembly	182/7655	357/23210	1.16658e-12	3.63142e-11	1.64866e-11	Lamc1/Fbxw7/Mtpn/Zmpste24/Tgfbr1/Flot1/Sgk1/Snai2/Tmod1/Map1b/Nckap5/Smurf1/Arid2/Asph/Dicer1/Gas2l1/Gsn/Lcp1/Ulk1/Arpc2/Clec16a/Ddit4/Eps8/Nsf/Per2/Synj1/Cebpg/Eml4/Sema5a/Cfl2/Smarcb1/Snap29/Tmod3/Tpm1/Apaf1/Insr/Mfn2/Nav3/Stmn2/Tgfb3/Vps4b/Hif1a/Stx17/Pafah1b1/Cdc37/2810006K23Rik/Abce1/Add1/Adrb2/Akap8l/Apc/Apc2/Aqp2/Atg12/Atg14/Avil/Bnip3/Bnip3l/Bok/Camsap2/Capn10/Capza1/Capza2/Carmil2/Cd24a/…	182
GO:0030832	GO:0030832	regulation of actin filament length	105/7655	179/23210	1.38452e-12	4.28861e-11	1.94702e-11	Wasl/Mtpn/Kank1/Myadm/Tmod1/Iqgap2/Jmy/Fmn2/Cotl1/Gmfb/Grb2/Gsn/Arfgef1/Kirrel/Map3k1/Arf1/Arpc2/Eps8/Lats1/Rhoa/Sema5a/Wasf1/Arpc1b/Arpc3/Cdc42ep3/Cdc42ep4/Cfl2/Coro1a/Icam1/Nck2/Rac1/Tlr2/Tmod3/Tpm1/Nck1/Slit2/Fchsd2/Abitram/Add1/Ap1ar/Arhgap18/Arpc1a/Avil/Bag4/Baiap2l1/Bbs4/Capza1/Capza2/Carmil2/Ccl11/Cdc42ep1/Cdc42ep2/Cdc42ep5/Cit/Csf3/Dbn1/Fchsd1/Fer/Fhod3/Hax1/Kank3/Lima1/Lmod1/Mkks/Myo3b/N…	105
GO:0031056	GO:0031056	regulation of histone modification	93/7655	153/23210	1.49435e-12	4.60611e-11	2.09116e-11	Ubr5/Tcf21/Prkd1/Zmpste24/Isl1/Ube2n/Kat2b/Fmr1/Mecp2/Pml/Snai2/Rps6ka5/Setd7/Gata2/Setd5/Snca/Phf19/Ube2b/Zbtb7b/Nsd1/Ruvbl2/Asxl2/Atrx/Mtf2/Paxbp1/Trip12/Rif1/Bcor/Ogt/Dmrtc2/Kdm3a/Arrb1/Chek1/Ctnnb1/Dnmt3b/Jarid2/Lpin1/Ncor1/Smarcb1/Dnmt1/Kat7/Kmt2a/Sirt1/Tet1/Nipbl/Sphk2/Akap8l/Brca1/Ccnb1/Ctcf/Eid1/Flcn/Gata3/Igf2/Kdm4d/Lrrk2/Mllt6/Mthfr/Nap1l2/Noc2l/Phf1/Pink1/Piwil2/Pygo2/Tada2b/Tada3/Taf7…	93
GO:0006892	GO:0006892	post-Golgi vesicle-mediated transport	67/7655	99/23210	1.63412e-12	5.01235e-11	2.2756e-11	Golga4/Pkdcc/Gga2/Rab34/Vamp3/Exoc5/Myo5a/Vamp4/Gosr2/Myo1b/Rab14/Vps54/Arf2/Dnm2/Kif16b/Arf1/Nsf/D230025D16Rik/Golga7/Ccdc93/Ankfy1/Arfgef2/Ehd3/Trim23/Acsl3/Ank3/Ap1ar/Ap1g1/Ap3d1/Arf3/Bbs1/Bbs2/Ccdc22/Ccdc91/Cnst/Dop1b/Eps15/Exoc4/Exoc6/Exoc6b/Exoc8/Lamp1/Lyplal1/Nbea/Rab31/Rabif/Rack1/Sorl1/Vamp2/Dop1a/Gak/Kif13a/Klhl20/Llgl1/Lypla1/Rbsn/Rp2/Sptbn1/Steap2/Sys1/Blzf1/Chic2/Rabep1/Vps35l/Golph3…	67
GO:0030336	GO:0030336	negative regulation of cell migration	144/7655	268/23210	1.66228e-12	5.07399e-11	2.30358e-11	Jag1/Limch1/Bmpr1a/Rras/Sema6d/Nf1/Braf/Dab2ip/Klf4/Cers2/Kank1/Mecp2/Mitf/Ptprj/Trp53inp1/Cited2/Scai/Cd200r1/Ptger4/Rbpj/Arid2/Zmynd8/Arhgdia/Dll4/Gsk3b/Srgap1/Nr2f2/Sfrp1/Stk24/Dusp10/Ldlrad4/Notch1/Osbpl8/Pten/Sema3a/Ppargc1a/Ptprm/Rhoa/Ptprk/Sulf1/Hrg/Mcc/Mef2c/Strap/Adarb1/Cdh1/Chrd/Cxcl12/Ptn/Srf/Stat3/Tgfbr3/Tpm1/Trib1/Clic4/Coro1c/Nav3/Nfe2l2/Plcb1/Pparg/Slit2/Srgap2/Akt1/D1Ertd622e/Mia3…	144
GO:0045927	GO:0045927	positive regulation of growth	161/7655	308/23210	1.70009e-12	5.16433e-11	2.34459e-11	Golga4/Ahr/Bmpr1a/Mapk14/Mtpn/Ppm1f/Tgfbr1/Adam10/Ddx3x/Cdh4/Mecp2/Mtm1/Nrp1/Rab11a/Serp1/Sgk1/Creb1/Bcl11a/Gata6/Map1b/Ptger4/Rbpj/Rps6kb1/Smurf1/Akap6/Gsk3b/Prox1/Rufy3/Tfcp2l1/Csf1/Dcx/Hbegf/Hlx/Itsn2/Limk1/Sfrp1/Syt1/Eif4g2/Ikzf1/Ncoa3/Notch1/Tbx20/Zfpm2/Celf1/Hnrnpk/Rhoa/Sema5a/Picalm/Hopx/Mef2c/Adam17/Bdnf/Cxcl12/Efna5/Extl3/Gpam/Srf/Tgfbr3/Wt1/Egfr/Insr/Plcb1/Sirt1/Akt1/Hmga2/Nipbl/Ptk2/Rn…	161
GO:0001654	GO:0001654	eye development	198/7655	397/23210	1.72414e-12	5.21221e-11	2.36633e-11	Col4a1/Lhx2/Ahr/Jag1/Tgif1/Hipk1/Slitrk6/Sos1/Sox9/Sp1/Nf1/Tgfbr1/Klf4/Zeb2/Ache/Dlx2/Gpd2/Mitf/Myh10/Nrp1/Rdh10/Sp3/Tmod1/Cited2/Bcl11b/Sox11/Dlx1/Mab21l1/Nr2e1/Bmp6/Bmpr1b/Cdon/Cln8/Col5a1/Ctns/Dll4/Foxc1/Fzd4/Fzd5/Gas1/Gli3/Ift88/Man2a1/Neurod1/Prox1/Rarg/Rxra/Sdk1/Slc4a7/Tub/Twist2/Twsg1/Vim/Dcx/Ephb2/Map3k1/Pdgfra/Pds5b/Rara/Rpgrip1l/Zeb1/Fasl/Foxp2/Ikzf1/Jun/Bcar3/Fat1/Pknox1/Ptprm/Tfap2a/A…	198
GO:0051054	GO:0051054	positive regulation of DNA metabolic process	134/7655	245/23210	1.77181e-12	5.33068e-11	2.42012e-11	Map2k4/Slx4/Nox4/Ube2n/Klf4/Eya3/Eya4/Mecp2/Otud4/Pml/E2f7/Met/Smchd1/Fmn2/Eya1/Gsk3b/Hmbox1/Ube2b/Usp9x/Map2k7/Atrx/Jun/Camk2d/Cebpg/Ppargc1a/Rif1/Atf7ip/Aplf/Cdc42/Ctnnb1/Ercc8/Faf1/Nsd2/Rac1/Tfrc/Tnks2/Usp7/Wt1/Cct3/Chtf8/Dnmt1/Egfr/Naf1/Sirt1/Trp53bp1/Akt1/Hnrnpa2b1/Mapk8/Tcp1/Abraxas1/Atr/Brca1/C3ar1/Cct2/Chtf18/Clcf1/Ddx11/Dkc1/Dna2/Dnmt3l/Dscc1/Egf/Endog/Ereg/Fam168a/Fgf10/Gli1/Gli2/Igf1r/…	134
GO:0007005	GO:0007005	mitochondrion organization	223/7655	459/23210	2.04338e-12	6.11847e-11	2.77777e-11	Vat1/Fnip1/Fbxw7/Atp7a/Acaa2/Cebpa/Cxadr/Mtm1/Phb/Fnip2/Smurf1/Snca/Bcl2l11/Cln8/Gsk3b/Lig3/Man2a1/Pnpt1/Vps35/Map3k1/Ppif/Ulk1/Clec16a/Jun/Slc25a36/Trak2/Ppargc1a/Hspa4/Ogt/Yme1l1/Bmf/Coa5/Col4a3bp/Ggct/Hebp2/Higd2a/Lpin1/Myo19/Ndufa13/Rhot2/Slc22a5/Stat3/Timm9/Top3a/Adgrg6/Bbc3/Mfn2/Mief1/Nptx1/Opa1/Slc25a46/Akt1/Hif1a/Mcl1/Ndufa5/Atf2/Cdc37/Agk/Alkbh7/Apool/Atg12/Atg14/Atpaf1/Bad/Bag4/Bcl2/Bcl…	223
GO:0051403	GO:0051403	stress-activated MAPK cascade	139/7655	257/23210	2.10679e-12	6.2574e-11	2.84084e-11	Map2k4/Hand2/Hipk3/Mapk14/Dab2ip/Zeb2/Axin1/Ptpn1/Traf6/Zfp36l1/Mdfi/Met/Klhdc10/Ptger4/Dusp15/Fzd4/Fzd5/Map3k11/Map3k3/Rapgef1/Ror2/Sash1/Sh3rf1/Dvl2/Foxo1/Map2k7/Map3k1/Nrk/Sfrp1/Vangl2/Dusp10/Fzd10/Mfhas1/Dixdc1/Pja2/Dkk1/Cdc42/Dab2/Hipk2/Lmnb1/Map2k3/Ncor1/Ripk1/Ripk2/Spag9/Tnfrsf19/Trib1/Egfr/Gab1/Magi3/Map3k12/Plcb1/Akt1/Mapk8/Ptk2/Mdfic/Pafah1b1/Cd27/Agt/Aida/Arl6ip5/Ccn2/Ccr7/Cdc42ep5/Cdc…	139
GO:0034332	GO:0034332	adherens junction organization	80/7655	126/23210	2.10968e-12	6.2574e-11	2.84084e-11	Iqgap1/Limch1/Hipk1/Ppm1f/Itgav/Cdh4/Lims1/Nrp1/Ptprj/Rock1/Smad7/Bmp6/Cdh2/Epha3/Fermt2/Macf1/Sdc4/Cdh11/Pdpk1/Tsc1/Pten/Rab8b/Cdh8/Ptprk/Cdc42/Cdh1/Ctnnb1/Efna5/Rac1/S100a10/Abl1/Coro1c/Peak1/Ptk2/Actn1/Acvrl1/Add1/Ajuba/Apod/Arhgap6/Bcl2/Cdh17/Cdh19/Cdh22/Cdh24/Cdh5/Cdh6/Clasp1/Dlc1/Dusp22/Enpp2/Epb41l5/Inava/Itga2/Kifc3/Lrp1/Mtss1/Pkp2/Ramp2/Rhod/Smad3/Vcl/Wdpcp/Whamm/Abi2/Afdn/Arf6/Iqsec1/Rd…	80
GO:0045137	GO:0045137	development of primary sexual characteristics	122/7655	218/23210	2.13245e-12	6.29522e-11	2.85802e-11	Ahr/Cbx2/Lhfpl2/Tcf21/Sox9/Eif2s2/Tgfbr1/Itgav/Dmrta1/Rdh10/Six4/Acvr2a/Cited2/H3f3b/Runx1/Fst/Ptger4/Arid4a/Schip1/Angpt1/Ar/Bcl2l11/Bmpr1b/Foxc1/Fzd4/Hoxa10/Jmjd1c/Pdgfra/Rara/Sfrp1/Sf1/Atrx/Plekha1/Sema3a/Zfpm2/Adcyap1/Hnrnpk/Nobox/Nr0b1/Hmgb2/Lhcgr/Ago4/Akap9/Arrb1/Brip1/Icam1/Lrp2/Nefh/Nup107/Serpinb6a/Wt1/Insr/Nrip1/Sirt1/Cebpb/Hmga2/Nanog/Brca2/Abcb1a/Adamts1/Adgrg1/Adrm1/Agt/Amh/Arid5b/As…	122
GO:2000027	GO:2000027	regulation of animal organ morphogenesis	118/7655	209/23210	2.18639e-12	6.4243e-11	2.91662e-11	Jag1/Hand2/Bmpr1a/Mdk/Sox9/Abl2/Isl1/Tgfbr1/Itpr1/B4galt1/Lims1/Nfib/Pml/Six4/Snai2/Cited2/Met/Hnf1b/Rbpj/Robo2/Spry1/Ar/Dicer1/Eya1/Foxc1/Ift88/Mllt3/Ror2/Rxra/Srsf6/Znrf3/Csf1/Dvl2/Pax9/Pdgfra/Sfrp1/Vangl2/Foxp2/Notch1/Tfap2a/Bcor/Sulf1/Dkk1/Tnfrsf11b/Agtr2/Bdnf/Cdc42/Cdh1/Celsr3/Ctnnb1/Dab2/Lrp6/Ptn/Rac1/Thrb/Wt1/Abl1/Acvr1/Cd34/Fzd3/Lgr4/Hmga2/Pou5f1/Agt/Ahi1/Apc/Bcl2/Bmpr2/Cntf/Dmp1/Edn1/Edn…	118
GO:0048762	GO:0048762	mesenchymal cell differentiation	121/7655	216/23210	2.39313e-12	6.98998e-11	3.17343e-11	Jag1/Hand2/Tcf21/Bmpr1a/Mdk/Sema6d/Sox9/Isl1/Tgfbr1/Dab2ip/Has2/Zeb2/Foxa2/Nrp1/Rdh10/Sema6a/Snai2/Cited2/Nrp2/Ret/Rbpj/Sox11/Ppp3r1/Smad7/Dicer1/Epha3/Folr1/Foxc1/Gsk3b/Pdcd6/Kbtbd8/Sfrp1/Vangl2/Ezh2/Ldlrad4/Notch1/Pten/Sema3a/Tbx20/Gbx2/Sema5a/Tfap2a/Phox2b/Mef2c/Strap/Axin2/Ctnnb1/Dab2/Efnb1/Lrp6/Pawr/Pax3/Tgfbr3/Tmem100/Acvr1/Coro1c/Glipr2/Tgfb3/Hif1a/Adam15/Akna/Bcl2/Clasp1/Cyp26c1/Edn1/Ednr…	121
GO:0048880	GO:0048880	sensory system development	200/7655	403/23210	2.40114e-12	6.98998e-11	3.17343e-11	Col4a1/Lhx2/Ahr/Jag1/Tgif1/Hipk1/Slitrk6/Sos1/Sox9/Sp1/Isl1/Nf1/Tgfbr1/Klf4/Zeb2/Ache/Dlx2/Gpd2/Mitf/Myh10/Nrp1/Rdh10/Sp3/Tmod1/Cited2/Bcl11b/Sox11/Dlx1/Mab21l1/Nr2e1/Bmp6/Bmpr1b/Cdon/Cln8/Col5a1/Ctns/Dll4/Foxc1/Fzd4/Fzd5/Gas1/Gli3/Ift88/Man2a1/Neurod1/Prox1/Rarg/Rxra/Sdk1/Slc4a7/Tub/Twist2/Twsg1/Vim/Dcx/Ephb2/Map3k1/Pdgfra/Pds5b/Rara/Rpgrip1l/Zeb1/Fasl/Foxp2/Ikzf1/Jun/Bcar3/Fat1/Pknox1/Ptprm/Tfa…	200
GO:0099003	GO:0099003	vesicle-mediated transport in synapse	134/7655	246/23210	2.63263e-12	7.62857e-11	3.46335e-11	4932438A13Rik/Fcho2/Nr3c2/Adora2b/Braf/Bloc1s6/Fmr1/Rab11a/Rock1/Vamp4/Rap1b/Pip5k1c/Ppp3r1/Snca/Grm8/Ap3m1/Dnm2/Efnb2/Git2/Gsk3b/Mylk2/Vps35/Ppfia2/Syt1/Unc13c/A830010M20Rik/Arf1/Syne1/Synj1/Cacnb4/Ctbp2/Atp2a2/Nlgn1/Picalm/Adcy1/Amph/Ap3b1/Ap3s2/Bace1/Cplx1/Ctnnb1/Grm4/Kif5c/Myo6/Snap29/Syt9/Itgb3/Rap1a/Prkca/Pacsin1/Actg1/Adrb2/Ap2m1/Ap3b2/Ap3d1/Ap3m2/Apba1/Atad1/Bloc1s2/Bloc1s3/Bloc1s4/Cacna1…	134
GO:0008406	GO:0008406	gonad development	120/7655	214/23210	2.68496e-12	7.74173e-11	3.51473e-11	Ahr/Tcf21/Sox9/Eif2s2/Tgfbr1/Itgav/Dmrta1/Rdh10/Six4/Acvr2a/Cited2/H3f3b/Runx1/Fst/Ptger4/Arid4a/Schip1/Angpt1/Ar/Bcl2l11/Bmpr1b/Foxc1/Fzd4/Hoxa10/Jmjd1c/Pdgfra/Rara/Sfrp1/Sf1/Atrx/Plekha1/Sema3a/Zfpm2/Adcyap1/Hnrnpk/Nobox/Nr0b1/Hmgb2/Lhcgr/Ago4/Akap9/Arrb1/Brip1/Icam1/Lrp2/Nefh/Nup107/Serpinb6a/Wt1/Insr/Nrip1/Sirt1/Cebpb/Hmga2/Nanog/Brca2/Abcb1a/Adamts1/Adgrg1/Adrm1/Agt/Amh/Arid5b/Aspm/Bcl2/Bcl2…	120
GO:2000146	GO:2000146	negative regulation of cell motility	149/7655	281/23210	2.69631e-12	7.74173e-11	3.51473e-11	Jag1/Limch1/Bmpr1a/Rras/Sema6d/Nf1/Braf/Dab2ip/Klf4/Cers2/Kank1/Mecp2/Mitf/Ptprj/Trp53inp1/Cited2/Scai/Cd200r1/Ptger4/Rbpj/Arid2/Zmynd8/Arhgdia/Dll4/Gsk3b/Srgap1/Nr2f2/Sfrp1/Stk24/Dusp10/Ldlrad4/Notch1/Osbpl8/Pten/Sema3a/Ppargc1a/Ptprm/Rhoa/Ptprk/Sulf1/Hrg/Mcc/Mef2c/Strap/Adarb1/Cdh1/Chrd/Cxcl12/Ptn/Srf/Stat3/Tgfbr3/Tpm1/Trib1/Clic4/Coro1c/Nav3/Nfe2l2/Plcb1/Pparg/Slit2/Srgap2/Akt1/D1Ertd622e/Mia3…	149
GO:0008064	GO:0008064	regulation of actin polymerization or depolymerization	103/7655	176/23210	2.75331e-12	7.86946e-11	3.57272e-11	Wasl/Mtpn/Kank1/Myadm/Tmod1/Iqgap2/Jmy/Fmn2/Cotl1/Gmfb/Grb2/Gsn/Arfgef1/Kirrel/Map3k1/Arf1/Arpc2/Eps8/Lats1/Rhoa/Sema5a/Wasf1/Arpc1b/Arpc3/Cdc42ep3/Cdc42ep4/Cfl2/Coro1a/Icam1/Nck2/Rac1/Tlr2/Tmod3/Tpm1/Nck1/Slit2/Fchsd2/Abitram/Add1/Ap1ar/Arhgap18/Arpc1a/Avil/Bag4/Baiap2l1/Bbs4/Capza1/Capza2/Carmil2/Ccl11/Cdc42ep1/Cdc42ep2/Cdc42ep5/Cit/Csf3/Dbn1/Fchsd1/Fer/Fhod3/Hax1/Kank3/Lima1/Lmod1/Mkks/Naa80/P…	103
GO:2001235	GO:2001235	positive regulation of apoptotic signaling pathway	106/7655	183/23210	3.26612e-12	9.29294e-11	4.21897e-11	Fbxw7/Nf1/Tgfbr1/Dab2ip/Pea15a/Pml/Trp53inp1/Trps1/Ing5/Ret/Bcl2l11/Bmpr1b/Gsk3b/Gsn/Stk4/Trim39/Plagl2/Ppif/Sfrp1/Pten/Trp63/Ei24/Jak2/Eif2ak3/Agtr2/Bmf/Faf1/Nck2/Ppp1ca/Rad9a/Ripk1/Tfap4/Timp3/Apaf1/Bbc3/Nck1/Sirt1/Mapk8/Mcl1/Nacc2/Agt/Atf3/Bad/Bcap31/Bcl2l14/Bnip3/Bok/Bub1/Chchd10/Cideb/Cradd/Ddit3/Dedd2/Fadd/Fam162a/Fas/Flcn/Itm2c/Mllt11/Myc/Nupr1/Pdcd5/Pdia3/Pink1/Plaur/Plekhf1/Plscr1/Pmaip1…	106
GO:0071103	GO:0071103	DNA conformation change	118/7655	210/23210	3.37687e-12	9.56475e-11	4.34237e-11	Sox9/Nap1l3/Bahd1/H3f3b/Spty2d1/Asf1a/Smchd1/Nap1l5/Sycp1/Top1mt/Atrx/Top1/Baz2a/Smarca2/Hira/Pura/Smc2/Top3a/Ubn1/Abl1/Hmga2/Hnrnpa2b1/Nipbl/Phf13/Akap8l/Ascc3/Asf1b/Ccnb1/Cdan1/Cenpp/Chaf1a/Ctcf/Ddx11/Dffb/H1f1/H1f10/H1f2/H1f3/H1f4/H1f5/H2bc1/H2bc12/H2bc21/H2bc3/H2bc4/H2bc7/H2bu2/H3c1/H3c10/H3c11/H3c14/H3c2/H3c3/H3c4/H3c6/H3c7/H3c8/H4c1/H4c11/H4c12/H4c14/H4c2/H4c3/H4c4/H4c6/H4c8/H4c9/H4f16/Hell…	118
GO:0048872	GO:0048872	homeostasis of number of cells	163/7655	315/23210	3.66249e-12	1.03272e-10	4.68854e-11	Ahr/Mapk14/Pde4b/Ptbp3/Rcor1/Sos1/Sox9/Sp1/Klf2/Axin1/Ildr2/Slc40a1/Sp3/Tcf3/Zfp36l1/Acvr2a/Cited2/Gata2/Nkx2-3/Pik3cb/Rbfox2/Vps54/Arid4a/Bcl2l11/Ccl2/Cdh2/Cdk6/Gas2l1/Hoxa5/Ift88/Klf13/Ptpn11/Smad5/Sos2/Ank1/Bmi1/Csf1/Slc7a11/Ezh2/Ikzf1/Mfhas1/Notch1/Tet2/Cebpg/Pknox1/Rc3h2/Jak2/Rc3h1/Hmgb2/Jam3/Mef2c/Adam17/Coro1a/Gpam/Ncor1/Rac1/Sfxn1/Smap1/Srf/Stat3/Tgfbr3/Tmod3/Zbtb18/Zbtb7a/Abl1/Kmt2a/Lgr4…	163
GO:0007369	GO:0007369	gastrulation	100/7655	170/23210	3.71105e-12	1.04174e-10	4.72949e-11	Poglut1/Tgif1/Bmpr1a/Itgav/Klf4/Apln/Axin1/Foxa2/Myadm/Tcf3/Acvr2a/Wnk1/Gata6/Hnf1b/Itga5/Col5a1/Eya1/Foxc1/Kif16b/Macf1/Twsg1/Dvl2/Nsd1/Sfrp1/Vangl2/Hand1/Prkar1a/Rnf2/Dkk1/Chrd/Ctnnb1/Epha2/Hira/Lrp6/Mbp/Srf/Acvr1/Setd2/Tenm4/Col12a1/Nr4a3/Nanog/Pou5f1/Tnrc6c/Atoh8/Bmpr2/Cdc73/Clasp1/Epb41l5/Etv2/Exoc4/Ext1/Foxc2/Foxf1/Fzd7/Gpi1/Kdm6b/Lhx1/Nat8/Nat8f1/Nat8f5/Nphp3/Osr2/Plpp3/Rack1/Ric8a/Rps6/Sf…	100
GO:0009895	GO:0009895	negative regulation of catabolic process	154/7655	294/23210	4.1559e-12	1.16061e-10	5.26915e-11	Ptbp1/Qk/Rbm24/Rela/Snx12/Tob1/Dab2ip/Fmr1/Mtm1/Pml/Phb/Tlk2/Mycbp2/Usp36/Snca/Fmn2/Crtc3/Dicer1/Rybp/Svip/Trim39/Vps35/Erlec1/Tsc1/Clec16a/Ddit4/Eif4g2/Syncrip/Tent4a/Hnrnpc/Ppargc1a/Usp25/Fyn/Ogt/Axin2/Bmf/E2f1/Elavl1/Hipk2/Larp1/Stat3/Timp3/Usp7/Zkscan3/Angel2/Cbfa2t3/Cnr1/Egfr/N4bp1/Naf1/Akt1/Azin1/Hnrnpa0/Mcl1/Npc1/Ptk2/Ric1/Actn3/Adgrb1/Adra1b/Agap2/Apobec1/Bcl2/Bscl2/Cptp/Csnk2a1/Dffa/Dkc1…	154
GO:0150063	GO:0150063	visual system development	198/7655	400/23210	4.17141e-12	1.16061e-10	5.26915e-11	Col4a1/Lhx2/Ahr/Jag1/Tgif1/Hipk1/Slitrk6/Sos1/Sox9/Sp1/Nf1/Tgfbr1/Klf4/Zeb2/Ache/Dlx2/Gpd2/Mitf/Myh10/Nrp1/Rdh10/Sp3/Tmod1/Cited2/Bcl11b/Sox11/Dlx1/Mab21l1/Nr2e1/Bmp6/Bmpr1b/Cdon/Cln8/Col5a1/Ctns/Dll4/Foxc1/Fzd4/Fzd5/Gas1/Gli3/Ift88/Man2a1/Neurod1/Prox1/Rarg/Rxra/Sdk1/Slc4a7/Tub/Twist2/Twsg1/Vim/Dcx/Ephb2/Map3k1/Pdgfra/Pds5b/Rara/Rpgrip1l/Zeb1/Fasl/Foxp2/Ikzf1/Jun/Bcar3/Fat1/Pknox1/Ptprm/Tfap2a/A…	198
GO:0008286	GO:0008286	insulin receptor signaling pathway	77/7655	121/23210	4.59208e-12	1.27203e-10	5.77497e-11	Rela/Kank1/Ptpn1/Rhoq/Soga1/Rps6kb1/Akt2/Gnai2/Grb2/Gsk3b/Phip/Ptpn11/Zbtb7b/Foxo1/Pik3r1/Tsc1/Appl1/Osbpl8/Pik3r3/Ogt/Dnaic1/Lmbrd1/Pdk2/Ptpre/Socs2/Insr/Nck1/Opa1/Plcb1/Sirt1/Akt1/Nucks1/Sik2/Prkca/Sesn3/Agt/Apc/Baiap2l1/C1qtnf12/Cav2/Fer/Foxc2/Foxo4/Foxo6/Gkap1/Gpld1/Gpr21/Grb14/Igf1r/Igf2/Inpp5k/Irs1/Irs2/Mzb1/Pak1/Pdk4/Prkcz/Rbm4/Sh2b2/Slc2a8/Socs1/Socs3/Socs7/Sorl1/Srsf3/Stxbp4/Ankrd26/Enpp…	77
GO:0001666	GO:0001666	response to hypoxia	115/7655	204/23210	4.75241e-12	1.31066e-10	5.95038e-11	Pgf/Nf1/Itpr1/Acaa2/Mecp2/Pml/Rock2/Zfp36l1/Ak4/Cited2/Kcnk2/Vegfc/Cpeb2/Gata6/Rbpj/Fmn2/Cpeb1/Ece1/Ryr1/Ryr2/Npepps/Slc8a1/Bach1/Ddit4/Fosl2/Notch1/Pten/Camk2d/Ogt/Adam17/Arnt2/Pdk1/Ppara/Vldlr/Wtip/Cbfa2t3/Cd34/Ddah1/Egln1/Hyou1/Nfatc3/Nfe2l2/Sirt1/Tgfb3/Vegfb/Abat/Akt1/Hif1a/Rest/Rora/Sox4/Adrb2/Ajuba/Alkbh5/Aqp3/Atp1b1/Bad/Bcl2/Bnip3/Bnip3l/Casp1/Cd24a/Chrnb2/Edn1/Ednra/Egr1/Fam162a/Flt1/Grin…	115
GO:0061448	GO:0061448	connective tissue development	150/7655	285/23210	4.86515e-12	1.3359e-10	6.06495e-11	Pkdcc/Rela/4932438A13Rik/Arrdc3/Hand2/Atp7a/Bmpr1a/Chsy1/Mapk14/Mdk/Sox9/Zmpste24/Tgfbr1/Dlx2/Foxa2/Nfib/Snai2/Trps1/Col27a1/Creb3l2/Pik3ca/Satb2/Tbl1xr1/Lox/Bmp6/Bmpr1b/Col5a1/Dgat2/Dicer1/Gli3/Hoxa5/Mkx/Prrx1/Rarg/Ror2/Smad5/Col11a2/Csf1/Rara/Smad9/Zeb1/Bgn/Hand1/Notch1/Ppargc1a/Eif2ak3/Sulf1/Mef2c/Axin2/Ctnnb1/Impad1/Lrp6/Smpd3/Srf/Thrb/Wt1/Zbtb7a/Zfp516/Sirt1/Col12a1/Hif1a/Hmga2/Itgb3/Mef2d/M…	150
GO:0070302	GO:0070302	regulation of stress-activated protein kinase signaling cascade	128/7655	234/23210	5.45139e-12	1.49036e-10	6.76621e-11	Map2k4/Hand2/Hipk3/Zmpste24/Dab2ip/Zeb2/Axin1/Ptpn1/Traf6/Mdfi/Met/Klhdc10/Dusp15/Fzd4/Fzd5/Map3k11/Map3k3/Rapgef1/Ror2/Sash1/Sh3rf1/Dvl2/Foxo1/Map2k7/Map3k1/Nrk/Sfrp1/Vangl2/Dusp10/Fzd10/Mfhas1/Dixdc1/Pja2/Dkk1/Cdc42/Dab2/Hipk2/Lmnb1/Ncor1/Ripk1/Ripk2/Spag9/Tnfrsf19/Egfr/Gab1/Magi3/Map3k12/Plcb1/Akt1/Mdfic/Pafah1b1/Cd27/Aida/Arl6ip5/Ccn2/Ccr7/Cdc42se1/Dnaja1/Dusp1/Dusp19/Dusp22/Eda2r/Edn1/Eif2ak…	128
GO:0016331	GO:0016331	morphogenesis of embryonic epithelium	105/7655	182/23210	5.79911e-12	1.57856e-10	7.16663e-11	Lhx2/Tgif1/Pcdh8/Sox9/Abl2/Zeb2/Lmo4/Rala/Rdh10/Rock2/Six4/Traf6/Cited2/Ret/Vegfc/Hnf1b/Luzp1/Sox11/Adm/Ar/Folr1/Plxnb2/Rarg/Sdc4/Stk4/Dvl2/Gatad2a/Rara/Sfrp1/Tsc1/Vangl2/Hand1/Rab23/Trp63/Tfap2a/Aldh1a1/Sulf1/Ctnnb1/Irx3/Lrp2/Lrp6/Mib1/Pax3/Rgma/Ski/Tulp3/Abl1/Apaf1/Fzd3/Ipmk/Opa1/Setd2/Hif1a/Sox4/Enah/Irx2/Bbs4/Deaf1/Dlc1/Epb41l5/Fgf10/Fuz/Gata3/Gdnf/Gli2/Ift172/Irx1/Jag2/Lama5/Mks1/Mthfd1l/Mth…	105
GO:0050890	GO:0050890	cognition	167/7655	326/23210	5.89297e-12	1.5972e-10	7.25124e-11	Itgb1/Cpeb3/Itpr3/Magt1/Mdk/Ptprz1/Abl2/Nf1/Atxn1/Braf/Cic/Elavl4/Aff2/Ccnd2/Itga3/Mecp2/Sgk1/Creb1/En1/Paip2/Plk2/Itga5/Slc12a5/Vip/Atxn1l/Cln8/Ctns/Gmfb/Jakmip1/Atp8a1/Ephb2/Reln/Slc6a1/Slc7a11/Ythdf1/Btg2/Foxp2/Itga8/Jun/Kalrn/Pten/Sobp/Synj1/Pde8b/Pja2/Adcy3/Picalm/Atp1a3/Dkk1/Mef2c/Lhcgr/Adcy1/Amph/Bace1/Bdnf/Cbr3/Cntn2/Cntnap2/Gm2a/Grm4/Pak7/Pde5a/Pgrmc1/Ptchd1/Ptn/Rcan1/Shroom4/Srf/Tlr2/Cn…	167
GO:0050773	GO:0050773	regulation of dendrite development	109/7655	191/23210	5.9591e-12	1.60819e-10	7.30114e-11	Iqgap1/Cpeb3/Ptprz1/Adam10/Dab2ip/Ptprd/Elavl4/Ache/Ankrd27/Fmr1/Mecp2/Sgk1/Met/Plk2/Rapgef2/Bcl11a/Hecw1/Nsmf/Nr2e1/Zmynd8/Gsk3b/Mark1/Sdk1/Reln/Arf1/Csmd3/Eif4g2/Ezh2/Kalrn/Pten/Syne1/Hnrnpk/Rhoa/Nlgn1/Mef2c/Arhgap44/Ptn/Rac1/Vldlr/Asap1/Opa1/Cux1/Pafah1b1/Pacsin1/Tbc1d24/Apoe/Arhgap33/Bhlhb9/Camk1/Camsap2/Caprin2/Cdc20/Cdk5r1/Cdkl5/Chrnb2/Cit/Crtc1/Cyth2/Dbn1/Epha4/Fat3/Fbxw8/Foxo6/Id1/Itpka/I…	109
GO:0006402	GO:0006402	mRNA catabolic process	116/7655	207/23210	6.52969e-12	1.75465e-10	7.96605e-11	Ptbp1/Qk/Rbm24/Tnrc6b/Cpeb3/Tob1/Elavl4/Fmr1/Fxr1/Fxr2/Rock1/Rock2/Upf3b/Zfp36l1/Casc3/Ago3/Dicer1/Pnpt1/Vim/Zfp36l2/Dcp1a/Dcp2/Smg1/Btg2/Syncrip/Tent4a/Upf2/Xrn1/Calcr/Hnrnpc/Samd4/Rc3h1/Cnot6/Ago4/Axin2/Carhsp1/E2f1/Elavl1/Larp1/Pan3/Angel2/Csdc2/Lsm1/Hnrnpa0/Ssb/Tnrc6a/Tnrc6c/Ago2/Alkbh5/Apobec1/Cacng7/Cnot6l/Cnot9/Dcp1b/Dnd1/Exosc7/Fastkd1/Fastkd3/Gdnf/Lsm5/Lsm6/Lsm7/Magohb/Mettl16/Mlh1/Mrto4…	116
GO:0032231	GO:0032231	regulation of actin filament bundle assembly	68/7655	103/23210	6.6112e-12	1.76899e-10	8.03117e-11	Limch1/Nox4/Ppm1f/Tgfbr1/Braf/Nrp1/Rock2/Met/Ptger4/S1pr1/Sdc4/Limk1/Pik3r1/Ppm1e/Tsc1/Rhoa/Arhgef10l/Rac1/S100a10/Tpm1/Wasf2/Abl1/Tgfb3/Alms1/Arhgap6/Asap3/Bag4/Bbs4/Ccn2/Cd47/Clasp1/Cx3cl1/Dbn1/Dlc1/Epha1/Fhod1/Id1/Inpp5k/Kank3/Kiss1r/Mkks/Mtss1/Pak1/Pfn2/Ppp1r9a/Rapgef3/Rgcc/Sh3pxd2b/Shank1/Smad3/Stmn1/Swap70/Synpo2/Synpo2l/Tesk1/Tmeff2/Tmsb15l/Vil1/Wnt11/Arap1/Nf2/Plek/Rdx/Synpo/Ttc8/Arhgef5/…	68
GO:0006334	GO:0006334	nucleosome assembly	65/7655	97/23210	6.96855e-12	1.85671e-10	8.4294e-11	Sox9/Nap1l3/Spty2d1/Asf1a/Nap1l5/Atrx/Smarca2/Hira/Ubn1/Asf1b/Cenpp/Chaf1a/H1f1/H1f2/H1f3/H1f4/H1f5/H2bc1/H2bc12/H2bc21/H2bc3/H2bc4/H2bc7/H2bu2/H3c1/H3c10/H3c11/H3c14/H3c2/H3c3/H3c4/H3c6/H3c7/H3c8/H4c1/H4c11/H4c12/H4c14/H4c2/H4c3/H4c4/H4c6/H4c8/H4c9/H4f16/Hist1h2bp/Itgb3bp/Kat6b/Mcm2/Mis18a/Nap1l2/Npm1/Oip5/Smyd3/Tspyl1/Tspyl4/Cabin1/Nasp/Rbbp4/Tspyl5/Kat6a/Macroh2a1/Naa60/Smarca5/Nap1l4	65
GO:0031345	GO:0031345	negative regulation of cell projection organization	115/7655	205/23210	7.32518e-12	1.94349e-10	8.8234e-11	Itgb1/Mylip/Ptprz1/Sema6d/Neo1/Cers2/Itga3/Kank1/Mecp2/Nrp1/Ptpn9/Sema6a/Plk2/Rapgef2/Bcl11a/Rbpj/Spry2/Dnm2/Efnb2/Efnb3/Epha3/Gsk3b/Plxna3/Rufy3/Ulk2/Vim/Ephb2/Tsc1/Ulk1/Pten/Sema3a/Trak2/Rhoa/Sema5a/Nlgn1/Fyn/Dkk1/Katna1/Thoc2/Aatk/Adam17/Dab2/Epha7/Rgma/Rtn4rl1/Adcy6/Asap1/Slit2/Stmn2/Ptk2/Rab3ip/Pafah1b1/Amigo3/Apoe/Ccp110/Cdk10/Cdk5r1/Cep97/Cit/Cspg4/Cyth2/Dennd5a/Draxin/Epha4/Fat3/Gdi1/Gfap…	115
GO:0006473	GO:0006473	protein acetylation	107/7655	187/23210	7.41448e-12	1.95892e-10	8.89344e-11	Zmpste24/Isl1/Naa15/Kat2b/Clock/Mecp2/Snai2/Tcf3/Ing5/Naa50/Phf20/Rps6ka5/Gata2/Setd5/Snca/Gsk3b/Jade1/Bmi1/Ruvbl2/Ing3/Ogt/Actl6a/Msl3/Arrb1/Atat1/Chek1/Klf15/Natd1/Prkaa2/Smarcb1/Bend3/Kat7/Kmt2a/Naa25/Sirt1/Msl1/Sox4/Sphk2/Brca2/Brca1/Brpf3/Camk1/Crebbp/Ctcf/Dscc1/Ehhadh/Eid1/Esco2/Flcn/Gata3/Hdac1/Hint2/Ing4/Irf4/Jade2/Jade3/Kat6b/Mettl8/Naa80/Nap1l2/Nat8/Nat8f1/Ncoa1/Noc2l/Nupr1/Piwil2/Rapge…	107
GO:0032922	GO:0032922	circadian regulation of gene expression	49/7655	66/23210	7.73628e-12	2.03539e-10	9.2406e-11	Ahr/Zfhx3/Clock/Pml/Ppp1cc/Hnf1b/Mycbp2/Usp2/Crem/Per2/Top1/Ppargc1a/Ogt/Ncor1/Ppara/Ppp1ca/Csnk1e/Gfpt1/Kmt2a/Lgr4/Nrip1/Sirt1/Rora/Bhlhe40/Ciart/Cry1/Drd3/Egr1/Hdac1/Hdac3/Id2/Kdm8/Nampt/Noct/Npas2/Nr1d1/Per3/Prkg2/Rai1/Rbm4/Rbm4b/Relb/Cry2/Hnrnpu/Kdm2a/Kdm5a/Ncoa2/Arntl/Ppp1cb	49
GO:0044772	GO:0044772	mitotic cell cycle phase transition	179/7655	356/23210	8.24911e-12	2.16127e-10	9.8121e-11	Itgb1/Ctdsp1/Rad21/Rad17/Ccnjl/Ddx3x/Klf4/Ccnd2/Cdc14b/Ctdsp2/E2f6/Mecp2/Pml/Rab11a/Rbl1/Tcf3/Zfp36l1/E2f7/Plk2/Ube2e2/Lats2/Rps6kb1/Cep192/Cacul1/Ctdspl/E2f5/Jade1/Rhou/Zfp36l2/Ccnj/Mepce/Bach1/Calm3/Eps8/Ezh2/Lats1/Pten/Cacnb4/Camk2d/Rbl2/Eif4e/Adam17/Ccny/Cdc14a/Cdc25b/Chek1/E2f1/Lmnb1/Npat/Ripk1/Skp2/Tfap4/Tmod3/Acvr1/Ccng1/Egfr/Nek6/Plcb1/Vps4b/Akt1/Arpp19/Nacc2/Pias1/Sox4/Abcb1a/Acvr1b/Adam…	179
GO:0000209	GO:0000209	protein polyubiquitination	110/7655	194/23210	8.34482e-12	2.17727e-10	9.88475e-11	Ubr5/Ube2w/Rnf4/Rnf144a/Ube2n/Axin1/Traf6/Ube2e2/Hecw1/Smurf1/Xiap/Wwp2/Ube2d1/Arih1/Cbfb/Klhl42/Rffl/Rnf165/Sash1/Ube2b/Peli2/Ankib1/Trip12/Rc3h2/Ube2e3/Rc3h1/Ctnnb1/Ercc8/Hace1/Mgrn1/Peli1/Skp2/Smurf2/Tnks2/Ube3c/Wwp1/Nfe2l1/Rnf111/Ube2g1/Zfp91/Anapc10/Bard1/Bcl2/Birc3/Brca1/Cbl/Cdc26/Chfr/Dtl/Dzip3/Fbxw11/Jade2/Nedd4/Ptpn22/Rnf167/Rnf168/Rnf187/Rnf217/Rnf5/Taf1/Tnfaip3/Tnks/Trim44/Trim56/Trim6…	110
GO:0061013	GO:0061013	regulation of mRNA catabolic process	77/7655	122/23210	8.43475e-12	2.19164e-10	9.94999e-11	Ptbp1/Qk/Rbm24/Tnrc6b/Cpeb3/Tob1/Elavl4/Fmr1/Fxr1/Fxr2/Rock1/Rock2/Zfp36l1/Dicer1/Pnpt1/Vim/Zfp36l2/Dcp2/Btg2/Syncrip/Tent4a/Calcr/Hnrnpc/Samd4/Rc3h1/Axin2/Carhsp1/E2f1/Elavl1/Larp1/Angel2/Csdc2/Hnrnpa0/Tnrc6a/Tnrc6c/Ago2/Alkbh5/Apobec1/Cacng7/Cnot6l/Dnd1/Fastkd1/Fastkd3/Gdnf/Mettl16/Myd88/Nanos1/Nanos3/Nbas/Noct/Npm1/Pabpc1/Pkp3/Rbm10/Rnasel/Tbrg4/Tent5c/Zc3h12a/Zfp36/Zfp36l3/Cnot7/Fto/Hnrnpu/Pk…	77
GO:0060348	GO:0060348	bone development	126/7655	231/23210	1.03301e-11	2.67308e-10	1.21357e-10	Fbxw7/Chsy1/Sox9/Zmpste24/Has2/Tjp2/Cited2/Col27a1/Ptger4/Rabgap1l/Ttc9/Lox/Bmp6/Dlx5/Fli1/Foxc1/Gli3/Ptpn11/Rarg/Ryr1/Smad5/Rara/Smad9/Asxl2/Bgn/Fam20c/Fbn1/Insig1/Rab23/Rhoa/Tfap2a/Sulf1/Mef2c/Ankrd11/Axin2/Fat4/Impad1/Lrp6/Nab2/Nsd2/Ski/Smpd3/Sp5/Srf/Tulp3/Wasf2/Zfp385a/Col12a1/Mef2d/Meis1/Pafah1b1/Actn3/Akap13/Ano6/Ccn4/Col20a1/Col2a1/Col6a3/Dhrs3/Epyc/Foxn3/Frem1/Glg1/Idua/Ift172/Lrrc17/Matn…	126
GO:0060419	GO:0060419	heart growth	73/7655	114/23210	1.05103e-11	2.70857e-10	1.22968e-10	Map2k4/Ahr/Bmpr1a/Mapk14/Tgfbr1/Cxadr/Cited2/Kcnk2/Gata6/Rbpj/S1pr1/Arid2/Akap6/Foxc1/Gsk3b/Prox1/Rxra/Dusp6/Foxp1/Notch1/Prkar1a/Pten/Tbx20/Zfpm2/Camk2d/Mef2c/Agtr2/Ctnnb1/Jarid2/Ppara/Ripk1/Tgfbr3/Wt1/Heg1/Sirt1/Tenm4/Ttn/Meis1/Adra1b/Agt/Akap13/Apc/Ccn4/Ccnb1/Dipk2a/Edn1/Foxc2/Gli1/Mapk1/Mapk11/Nkx2-5/Pak1/Parp2/Pi16/Pin1/Prkg1/Rgs2/Rgs4/Sav1/Tbx2/Tgfb2/Ctdp1/Ep300/Fgfr1/Pdlim5/Smad1/Tgfbr2/Nr…	73
GO:0050807	GO:0050807	regulation of synapse organization	141/7655	266/23210	1.06268e-11	2.7274e-10	1.23823e-10	Mapk14/Pcdh8/Slitrk6/Adam10/Dab2ip/Ptprd/Ptpro/Fmr1/Mecp2/Myh10/Six4/Abhd17b/Nrp2/Snca/Zmynd8/Cdh2/Gsk3b/Slitrk2/Slitrk3/Slitrk4/Vps35/Ephb2/Reln/Slc7a11/Kalrn/Pten/Cdh8/Hnrnpk/Rhoa/Nlgn1/Picalm/Fyn/Dkk1/Slitrk5/Mef2c/Arhgap44/Bdnf/Cdc42/Efna5/Epha7/Flrt3/Nrcam/Pgrmc1/Ptn/Ssh1/Tlr2/Abl1/Egln1/Flrt2/Nptx1/Opa1/Farp1/Ptk2/Pafah1b1/Prkca/Abhd17c/Adgrb1/Amigo1/Amigo2/Amigo3/Apoe/Arhgap22/Arhgap33/Bhl…	141
GO:0008630	GO:0008630	intrinsic apoptotic signaling pathway in response to DNA damage	72/7655	112/23210	1.1029e-11	2.81911e-10	1.27987e-10	Usp28/Hipk1/Pml/Snai2/Cdip1/Fnip2/Bcl2l11/Hic1/Tmem109/Pik3r1/Ddit4/Trp63/Ei24/Hnrnpk/Cxcl12/Dyrk2/E2f1/Epha2/Hipk2/Rad9a/Bbc3/Sirt1/Zfp385a/Mcl1/Nacc2/Brca2/Ackr3/Aen/Bad/Bcl2/Bcl2l12/Bcl2l2/Bcl3/Bok/Brca1/Casp9/Cdkn2d/Ddias/Hmox1/Ier3/Ifi204/Ikbke/Mbd4/Mif/Mlh1/Msh2/Msh6/Myc/Nupr1/Plscr1/Pmaip1/Prkdc/Rpl26/Snai1/Sod2/Tnfrsf1b/Tpt1/Bak1/Bcl2l1/Bid/Ccar2/Cdkn1a/Ep300/Tmem161a/Topors/Atm/Bag6/Snw1…	72
GO:0044770	GO:0044770	cell cycle phase transition	194/7655	394/23210	1.24872e-11	3.17026e-10	1.43929e-10	Itgb1/Ctdsp1/Rad21/Rad17/Ccnjl/Ddx3x/Klf4/Ccnd2/Cdc14b/Ctdsp2/E2f6/Mecp2/Pml/Rab11a/Rbl1/Tcf3/Zfp36l1/E2f7/Plk2/Ube2e2/Lats2/Rps6kb1/Cep192/Cacul1/Ctdspl/E2f5/Gas1/Jade1/Rhou/Zfp36l2/Ccnj/Mepce/Bach1/Calm3/Eps8/Ezh2/Lats1/Pten/Trp63/Cacnb4/Camk2d/Rbl2/Eif4e/Adam17/Ccny/Cdc14a/Cdc25b/Chek1/E2f1/Lmnb1/Npat/Ripk1/Skp2/Tfap4/Tmod3/Acvr1/Ccng1/Egfr/Nek6/Plcb1/Vps4b/Akt1/Arpp19/Nacc2/Pias1/Sox4/Abcb1a/…	194
GO:0045446	GO:0045446	endothelial cell differentiation	69/7655	106/23210	1.25036e-11	3.17026e-10	1.43929e-10	Jag1/Tgfbr1/Myadm/Rock1/Rock2/Tjp2/Met/Rap1b/Rapgef2/Rbpj/Btg1/Bmp6/Dmd/F11r/Ift88/Plod3/Prox1/Rapgef1/Hoxa13/Nr2f2/Zeb1/Notch1/Vezf1/Tjp1/Col18a1/Ctnnb1/Icam1/Tmem100/Acvr1/Clic4/Heg1/Rap1a/Rap2c/Abcb1b/Acvrl1/Add1/Agt/Apold1/Atoh8/Bmpr2/Cdh5/Etv2/Ezr/Foxj2/Gpx1/Hey1/Hoxb5/Id1/Kdm6b/Myd88/Notch4/Pbrm1/Prox2/Rapgef3/S1pr2/Stc1/Vhl/Afdn/Akap11/Ccm2/Fasn/Ikbkb/Ptprs/Rdx/Ppp1r16b/Smad4/Cxcr4/Tnf/Rtn4	69
GO:0019216	GO:0019216	regulation of lipid metabolic process	171/7655	338/23210	1.25614e-11	3.17212e-10	1.44014e-10	Ccnc/Abhd5/Elovl5/Zmpste24/Adora2b/Dab2ip/Capn2/Cnep1r1/Cpt1a/Foxa2/Pnpla2/Rbl1/Rdh10/Scd1/Snai2/Trib3/Creb1/Nrbf2/Bcl11b/Dkk3/Tbl1xr1/Htr2c/Snca/Cdk8/Acadvl/Akt2/Bmp6/Crtc3/Dgat2/Prkag2/Prox1/Slc27a1/Pdgfra/Pik3r1/Vav3/Sf1/Arf1/Insig1/Pik3r3/Sik1/Pde8b/Ppargc1a/Tcf7l2/Rbl2/Eif2ak3/Lhcgr/Arv1/Atp1a1/Cdc42/Dab2/Ephx2/Gpam/Nfkb1/Nr1d2/Pdk1/Pdk2/Pik3ip1/Ppara/Prkaa2/Rac1/Scarb1/Smpd3/Thrb/Tysnd1/Zbt…	171
GO:0043491	GO:0043491	protein kinase B signaling	106/7655	186/23210	1.30063e-11	3.27135e-10	1.48519e-10	Itgb1/Nox4/Rras/Sox9/Tgfbr1/Klf4/Mtm1/Ptprj/Zfp36l1/Ret/Pik3ca/Rps6kb1/Lox/Mtdh/Spry2/Akt2/Angpt1/Lemd2/Pdcd6/Rapgef1/Arfgef1/Hbegf/Rara/Mfhas1/Osbpl8/Pik3r3/Plekha1/Pten/Calcr/Sema5a/Tcf7l2/C1qbp/Epha2/Inpp4b/Lmbrd1/Rasd2/Smpd3/Tmem100/Egfr/Insr/Sirt1/Vegfb/Akt1/Ptk2/Sesn3/Pou5f1/Akr1c18/Bag4/C1qtnf12/Ccl5/Clcf1/Csf3/Cx3cl1/Ddit3/Drd3/Fam110c/Flcn/Gata3/Gpx1/H2-M3/Hax1/Igf1r/Igf2/Igfbp5/Il18/Il6…	106
GO:0050772	GO:0050772	positive regulation of axonogenesis	67/7655	102/23210	1.33547e-11	3.34559e-10	1.51889e-10	Golga4/Braf/Zeb2/Ache/Cdh4/Nrp1/Rab11a/Bcl11a/Map1b/Robo2/Chodl/Gsk3b/Plxna3/Plxnb2/Rufy3/Dcx/Limk1/Plxnd1/Eif4g2/Nefl/Dixdc1/Sema5a/Picalm/Bdnf/Cxcl12/Efna5/Srf/Nin/Pafah1b1/Amigo1/Apoe/Bmpr2/Cdkl5/Cntf/Crabp2/Dbn1/Fxn/Gdi1/Lrp1/Map3k13/Myo5b/Ngf/Nrg1/Ntrk2/Pak1/Plxna2/Plxna4/Plxnb1/Plxnc1/Rnd2/Sema7a/Slitrk1/Trak1/Tubb2b/Zfyve27/Adnp/Ep300/Plxna1/Pou4f2/Sema4d/Shox2/Stk11/Fn1/Ist1/Rpl4/Golga2/R…	67
GO:0043010	GO:0043010	camera-type eye development	175/7655	348/23210	1.38725e-11	3.46153e-10	1.57153e-10	Col4a1/Lhx2/Ahr/Jag1/Tgif1/Hipk1/Slitrk6/Sos1/Sox9/Sp1/Nf1/Tgfbr1/Klf4/Zeb2/Ache/Dlx2/Gpd2/Mitf/Myh10/Nrp1/Rdh10/Sp3/Tmod1/Cited2/Bcl11b/Sox11/Dlx1/Mab21l1/Nr2e1/Bmpr1b/Cdon/Cln8/Ctns/Dll4/Foxc1/Fzd4/Fzd5/Gas1/Gli3/Man2a1/Neurod1/Prox1/Rarg/Rxra/Sdk1/Slc4a7/Tub/Twist2/Twsg1/Vim/Dcx/Ephb2/Map3k1/Pdgfra/Pds5b/Rara/Rpgrip1l/Zeb1/Foxp2/Ikzf1/Jun/Bcar3/Fat1/Pknox1/Ptprm/Tfap2a/Aldh1a1/Crybg3/Ctnnb1/Ep…	175
GO:0010977	GO:0010977	negative regulation of neuron projection development	101/7655	175/23210	1.41231e-11	3.51013e-10	1.59359e-10	Mylip/Ptprz1/Sema6d/Neo1/Cers2/Kank1/Mecp2/Nrp1/Ptpn9/Sema6a/Plk2/Rapgef2/Bcl11a/Rbpj/Efnb2/Efnb3/Epha3/Gsk3b/Plxna3/Rufy3/Ulk2/Vim/Ephb2/Tsc1/Ulk1/Pten/Sema3a/Trak2/Rhoa/Sema5a/Nlgn1/Dkk1/Katna1/Thoc2/Aatk/Adam17/Dab2/Epha7/Rgma/Rtn4rl1/Adcy6/Asap1/Slit2/Stmn2/Ptk2/Pafah1b1/Amigo3/Apoe/Cdk5r1/Cit/Cspg4/Cyth2/Dennd5a/Draxin/Epha4/Fat3/Gdi1/Gfap/Hes1/Id1/Inpp5f/Itm2c/Kremen1/Lrp1/Lrp4/Lrrk2/Map2/M…	101
GO:0003012	GO:0003012	muscle system process	193/7655	392/23210	1.42191e-11	3.52006e-10	1.5981e-10	Map2k4/Hand2/Mtpn/Pde4b/Adora2b/Klf4/Aldoa/Rock1/Rock2/Ryr3/Tmod1/Met/Dsc2/Gata6/Ptger4/Smad7/Akap6/Ar/Casq2/Dmd/Ece1/Fkbp1b/Gsk3b/Gsn/Kcnj2/Mylk2/Ryr1/Ryr2/Smad5/Snta1/Sri/Tead1/Ank2/Foxo1/Slc8a1/Ezh2/Fkbp1a/Foxp1/Glra1/Kcna1/Notch1/Tbx20/Cacna1g/Cacna2d1/Camk2d/Rhoa/Atp2a2/Atp1a3/Srsf1/Sulf1/Dock4/Mef2c/Actc1/Agtr2/Atp1a1/Cacnb2/Clcn1/Col4a3bp/Ehd3/Jarid2/Kcnh2/Klf15/Map2k3/Myl4/Pawr/Pde4d/Pde5…	193
GO:0018107	GO:0018107	peptidyl-threonine phosphorylation	78/7655	125/23210	1.42968e-11	3.52543e-10	1.60054e-10	Hipk3/Hipk1/Prkd1/Tgfbr1/Axin1/Csnk1g1/Rock1/Rock2/Met/Nlk/Spry2/Smad7/Gsk3b/Mylk2/Phip/Prkag2/Pdpk1/Ulk1/Ddit4/Stk39/Camk2d/Ogt/Chek1/Dyrk2/Hipk2/Ripk2/Sbk1/Acvr1/Csnk1e/Map3k12/Akt1/Mapk8/Oxsr1/Prkca/Acvr1b/Bcl2/Camk2a/Cdc42bpa/Cdc42bpg/Cdk10/Cdk5r1/Cemip/Cit/Clk1/Csnk1g2/Csnk1g3/Csnk2a1/Dgkq/Dyrk1b/Dyrk3/Dyrk4/Egf/Hipk4/Inpp5k/Lrrk2/Map3k10/Mapk1/Myo3b/Pkn1/Plk1/S1pr2/Spred3/Taf1/Tnks/Tnks1bp1…	78
GO:2001020	GO:2001020	regulation of response to DNA damage stimulus	116/7655	209/23210	1.51923e-11	3.73161e-10	1.69414e-10	Usp1/Ubr5/Zmpste24/Ube2n/Eya3/Eya4/Fmr1/Pml/Snai2/Ppp4c/Wrnip1/Smchd1/Fmn2/Eya1/Fign/Hic1/Smg1/Trip12/Cebpg/Hnrnpk/Ppp4r2/Rif1/Axin2/Chek1/Cxcl12/Ercc8/Klhl15/Nsd2/Pttg1ip/Rad9a/Wdr76/Abl1/Egfr/Fem1b/Setd2/Sirt1/Trp53bp1/Zfp385a/Mcl1/Nacc2/Abraxas1/Ackr3/Ankle1/Ankrd1/Atr/Aunip/Bcl2l12/Brca1/Casp9/Cdkn2d/Cry1/Cyren/Ddias/Ddx11/Dyrk3/Ercc4/Etaa1/Fam168a/Fgf10/Fignl2/Ier3/Kdm4d/Mif/Mrnip/Myc/Npas2/…	116
GO:0032872	GO:0032872	regulation of stress-activated MAPK cascade	126/7655	232/23210	1.52974e-11	3.7428e-10	1.69922e-10	Map2k4/Hand2/Hipk3/Dab2ip/Zeb2/Axin1/Ptpn1/Traf6/Mdfi/Met/Klhdc10/Dusp15/Fzd4/Fzd5/Map3k11/Map3k3/Rapgef1/Ror2/Sash1/Sh3rf1/Dvl2/Foxo1/Map2k7/Map3k1/Nrk/Sfrp1/Vangl2/Dusp10/Fzd10/Mfhas1/Dixdc1/Pja2/Dkk1/Cdc42/Dab2/Hipk2/Lmnb1/Ncor1/Ripk1/Ripk2/Spag9/Tnfrsf19/Egfr/Gab1/Magi3/Map3k12/Plcb1/Akt1/Mdfic/Pafah1b1/Cd27/Aida/Arl6ip5/Ccn2/Ccr7/Cdc42se1/Dnaja1/Dusp1/Dusp19/Dusp22/Eda2r/Edn1/Eif2ak2/Epha4/E…	126
GO:0051235	GO:0051235	maintenance of location	164/7655	322/23210	1.65551e-11	4.03482e-10	1.8318e-10	Ywhab/4932438A13Rik/Abhd5/Itpr3/Prkd1/Slc30a7/Itgav/Itpr1/Morc3/Myo5a/Clmn/Pml/Pnpla2/Ryr3/Tln1/Pip5k1c/Sun1/Htr2c/Snca/Akap6/Anxa5/Asph/Casq2/Dgat2/Dmd/Fkbp1b/Gsn/Osbpl11/Plcg2/Ryr1/Ryr2/Sri/Ank2/Arhgap21/Pdpk1/Slc8a1/Fasl/Fbn1/Fkbp1a/Insig1/Lats1/Osbpl8/Syne1/Ubash3b/Camk2d/Lhcgr/Akap9/Coro1a/Faf1/Gm2a/Pde4d/Ppara/Scarb1/Srebf2/Tpcn2/Abl1/Adcy6/Bbc3/Lpl/Nrip1/Plcb1/Pparg/Sirt1/Akt1/Itgb3/Pafah1…	164
GO:0003158	GO:0003158	endothelium development	75/7655	119/23210	1.7345e-11	4.21101e-10	1.91179e-10	Jag1/Tgfbr1/Myadm/Rock1/Rock2/Slc40a1/Tjp2/Met/Rap1b/Rapgef2/Rbpj/Btg1/Bmp6/Dll4/Dmd/F11r/Ift88/Plod3/Prox1/Rapgef1/Hoxa13/Nr2f2/Zeb1/Notch1/Vezf1/Rhoa/Tjp1/Col18a1/Ctnnb1/Icam1/Tmem100/Acvr1/Clic4/Heg1/Rap1a/Rap2c/Stard13/Abcb1b/Acvrl1/Add1/Agt/Apold1/Atoh8/Bmpr2/Cdh5/Etv2/Ezr/Foxc2/Foxj2/Gpx1/Hey1/Hoxb5/Id1/Kdm6b/Myd88/Notch4/Pbrm1/Prox2/Rapgef3/Rhob/S1pr2/Stc1/Vhl/Afdn/Akap11/Ccm2/Fasn/Ikbkb/P…	75
GO:0044262	GO:0044262	cellular carbohydrate metabolic process	148/7655	284/23210	1.78827e-11	4.32485e-10	1.96347e-10	Ugp2/Pgam1/Zmpste24/Braf/Has2/Kat2b/B4galt1/Foxa2/Mecp2/Soga1/Snca/Akt2/Dgat2/Gsk3b/Gys1/Ppp1r3b/Prkag2/B3gnt7/Foxo1/Ndst1/Pgm2/Slc5a3/Ddit4/Per2/Pten/Sik1/Synj1/Ippk/Pfkm/Ppargc1a/Tcf7l2/Ogt/Lhcgr/B3gnt5/Dyrk2/Extl3/Inpp4b/Pdk1/Pdk2/Phka1/Ppara/Ppp1ca/Ppp1r1a/Ppp1r3d/Sord/Stat3/Stbd1/Cbfa2t3/Gfpt1/Gk5/Insr/Nfe2l1/Nln/Ppip5k2/Sirt1/Stk40/Akt1/Arpp19/Hif1a/Rora/Abhd10/Actn3/Adra1b/B3gnt4/B3gnt9/B4…	148
GO:0051099	GO:0051099	positive regulation of binding	114/7655	205/23210	1.92112e-11	4.62834e-10	2.10126e-10	Hand2/Hipk3/Hipk1/Abl2/Isl1/Klf4/Kat2b/Fam129b/Flot1/Fmr1/Traf6/Trib3/Met/Plk2/Rapgef2/Foxc1/Gsk3b/Hmbox1/Mapre1/Neurod1/Stk4/Plxnd1/Rara/Fkbp1a/Ctbp2/Tcf7l2/Tnfsf18/Jak2/Eif2ak3/Hmgb2/Hspa4/Mef2c/Arhgef7/Arrb1/Bdnf/Ctnnb1/Hipk2/Ripk2/S100a10/Ski/Abl1/Pparg/Nipbl/Usp33/Ace/Add1/Apoe/Caprin2/Csf3/Ddx11/Egf/Eno1/Epb41l5/Epha4/Ephb6/Gata3/H2bc1/Hdac8/Hes1/Hfe/Hoxa3/Irf4/Itga2/Kdm4d/Larp6/Lfng/Lrp1/L…	114
GO:0050821	GO:0050821	protein stabilization	98/7655	169/23210	1.93543e-11	4.64504e-10	2.10884e-10	Fbxw7/Flot2/Naa15/Gnaq/Morc3/Aak1/Chp1/Flot1/Pml/Tcf3/Creb1/Hip1/Phb/Nlk/Usp36/Smad7/Stk4/Ube2b/Usp2/Usp9x/Ank2/Pik3r1/Tsc1/Pten/Golga7/Atf7ip/Usp7/Bag2/Cct3/Cog7/Cog3/Sox4/Tcp1/Usp33/Cdc37/Atp1b1/Atp1b2/Ccnh/Cct2/Cdk7/Crebl2/Dnlz/Epha4/Kcnu1/Lamp1/Mtrr/Mul1/Npm1/Otud3/Pdcd10/Per3/Pex6/Pfn2/Pin1/Pink1/Plpp3/Prkra/Rassf2/Rpl5/Rps7/Sav1/Smad3/Stk3/Stxbp4/Swsap1/Taf1/Telo2/Tmem88/Tnip2/Trim44/Usp13/…	98
GO:0032984	GO:0032984	protein-containing complex disassembly	117/7655	212/23210	2.03948e-11	4.87613e-10	2.21375e-10	Mtpn/Zmpste24/Sgk1/Tmod1/Map1b/Nckap5/Arid2/Asph/Gas2l1/Gsn/Arpc2/Clec16a/Ddit4/Eps8/Nsf/Per2/Synj1/Cebpg/Eml4/Sema5a/Cfl2/Smarcb1/Snap29/Tmod3/Tpm1/Insr/Nav3/Stmn2/Vps4b/Stx17/2810006K23Rik/Abce1/Add1/Adrb2/Apc/Apc2/Aqp2/Atg14/Avil/Bnip3/Camsap2/Capza1/Capza2/Carmil2/Chchd10/Clasp1/Dyrk3/Eif5a2/Epg5/H2aw/H2bc1/Hspa8/Igf1r/Irgm1/Jmjd4/Kif18a/Kif18b/Kif24/Klc1/Lima1/Lix1l/Lmod1/Map1a/Map1s/Map2/Ma…	117
GO:0030308	GO:0030308	negative regulation of cell growth	109/7655	194/23210	2.24103e-11	5.33773e-10	2.42332e-10	Sertad3/Sema6d/Dab2ip/Ddx3x/Adipor2/Mecp2/Nrp1/Pml/Ptprj/Sema6a/Phb/Bcl11a/Sertad2/Gas1/Gas2l1/Plxna3/Ulk2/Zmat3/Sfrp1/Ulk1/Foxp1/Sema3a/Ei24/Sema5a/Smarca2/Hrg/Aatk/Dab2/Epha7/Ndufa13/Ppara/Rgma/Wt1/Bbc3/Cth/Dcbld2/Pparg/Sirt1/Slit2/Sphk2/Acvr1b/Acvrl1/Adam15/Agt/Bcl2/Bmpr2/Caprin2/Ccdc85b/Ccn3/Cdk5r1/Cdkn2d/Cgref1/Cyp27b1/Draxin/Flcn/Gdf9/Ip6k2/Map2/Minar1/Mul1/Naif1/Nppb/Osgin1/Osgin2/Ostn/Pak…	109
GO:0045862	GO:0045862	positive regulation of proteolysis	166/7655	328/23210	2.40343e-11	5.70293e-10	2.58911e-10	Myh9/Fbxw7/Ctnnd1/Mapk14/Ppm1f/Rnf144a/Dab2ip/Ddx3x/Axin1/Edem1/Fmr1/Pml/Rock2/Trib3/Hip1/Phb/Plk2/Ret/Atxn3/Smurf1/Snca/Smad7/Arih1/Asph/Bcl2l11/Dapk1/Gsk3b/Gsn/Pdcd6/Rnf139/Ankib1/Fasl/Pten/Rhoa/Trib2/Jak2/Picalm/Eif2ak3/Fyn/Ogt/Arrb1/Cntn2/Dab2/Mbp/Ndufa13/Pawr/Rgma/Ripk2/Socs5/Stat3/Tfap4/Trib1/Apaf1/Bag2/Bbc3/Cbfa2t3/Csnk1e/Pparg/Sirt1/Akt1/Mapk8/Pias1/Ptk2/Rest/Aim2/Apoe/Arl6ip5/Bad/Bbs7/Bc…	166
GO:0055017	GO:0055017	cardiac muscle tissue growth	68/7655	105/23210	2.49082e-11	5.88807e-10	2.67317e-10	Map2k4/Bmpr1a/Mapk14/Tgfbr1/Cxadr/Cited2/Kcnk2/Gata6/Rbpj/S1pr1/Arid2/Akap6/Foxc1/Gsk3b/Rxra/Foxp1/Notch1/Prkar1a/Pten/Tbx20/Zfpm2/Camk2d/Mef2c/Agtr2/Ctnnb1/Jarid2/Ppara/Ripk1/Tgfbr3/Heg1/Sirt1/Tenm4/Meis1/Adra1b/Agt/Akap13/Apc/Ccn4/Ccnb1/Dipk2a/Edn1/Foxc2/Gli1/Mapk1/Mapk11/Nkx2-5/Pak1/Parp2/Pi16/Pin1/Prkg1/Rgs2/Rgs4/Sav1/Tbx2/Tgfb2/Ctdp1/Ep300/Fgfr1/Pdlim5/Smad1/Tgfbr2/Nr3c1/Slc25a4/Yy1/Yap1/Tbx…	68
GO:0016050	GO:0016050	vesicle organization	137/7655	259/23210	2.52656e-11	5.95019e-10	2.70137e-10	Ptbp1/Rab34/Vamp3/Sec24a/Wasl/Eea1/Zeb2/Ankrd27/Bloc1s6/Rab11a/Vamp4/Agfg1/Creb1/Gosr2/Cd2ap/Myo18a/Rab14/Snca/Akt2/Dnm2/Gnai3/Pdcd6/Sdc4/Clcn3/Rab20/Syt1/Tmcc1/Unc13c/Vav3/A830010M20Rik/Arf1/Fasl/Insig1/Rab8b/Sar1b/Sec24c/Synj1/Sar1a/Tbpl1/Picalm/Gosr1/Abca1/Acrbp/Ankfy1/Ap3b1/Arfgef2/Coro1a/Cplx1/Rab1a/Rab27a/Rab5b/S100a10/Snap29/Syt9/Vapb/Cd34/Coro1c/Hook3/Stx16/Vps4b/Zfp385a/Mia3/Stx17/Pafah1…	137
GO:0006401	GO:0006401	RNA catabolic process	128/7655	238/23210	2.579e-11	6.05102e-10	2.74715e-10	Ptbp1/Qk/Rbm24/Tnrc6b/Cpeb3/Tob1/Elavl4/Fmr1/Fxr1/Fxr2/Rock1/Rock2/Upf3b/Zfp36l1/Casc3/Ago3/Dicer1/Pnpt1/Vim/Zfp36l2/Dcp1a/Dcp2/Smg1/Sidt2/Btg2/Syncrip/Tent4a/Upf2/Xrn1/Calcr/Hnrnpc/Samd4/Rc3h1/Cnot6/Ago4/Axin2/Carhsp1/E2f1/Elavl1/Larp1/Lin28b/Pan3/Angel2/Csdc2/Lsm1/Naf1/Hnrnpa0/Ssb/Tnrc6a/Tnrc6c/Ago2/Alkbh5/Apobec1/Cacng7/Cnot6l/Cnot9/Dcp1b/Dkc1/Dna2/Dnd1/Exosc7/Fastkd1/Fastkd3/Gdnf/Lsm5/Lsm6/Ls…	128
GO:0061008	GO:0061008	hepaticobiliary system development	77/7655	124/23210	2.73171e-11	6.38551e-10	2.899e-10	Ahr/Rela/Mdk/Sox9/Sp1/Zmpste24/Nf1/Itpr1/Cebpa/Lims1/Sp3/Cited2/E2f7/Met/Runx1/Gata6/Hnf1b/Pik3ca/Ift88/Man2a1/Prox1/Hlx/Onecut2/Rara/Rpgrip1l/Ezh2/Jun/Notch1/Tet2/Upf2/Aacs/Icmt/Jarid2/Ptn/Tgfa/Tgfbr3/Cebpb/Nipbl/Ccdc39/Ccdc40/Ccnd1/Gli1/Hes1/Hmox1/Hp/Igf2r/Klf1/Lims2/Mks1/Notch2/Nphp3/Pdx1/Plau/Ptcd2/Rhbdd3/Smad3/Sod2/Tnfaip3/Vtn/Acadm/Arf6/Cobl/E2f8/Gak/Gfer/Pck2/Pkd1/Pkd2/Rb1cc1/Sec63/Cul3/Ez…	77
GO:0060249	GO:0060249	anatomical structure homeostasis	192/7655	392/23210	2.85179e-11	6.64151e-10	3.01523e-10	Itgb1/Slx4/Nox4/Sox9/Nf1/Itgav/Aldoa/Cxadr/Ildr2/Mtm1/Pml/Traf6/Xrcc6/Gata2/Ptger4/S1pr1/Vps54/Lox/Cln8/Dmd/Foxc1/Hmbox1/Neurod1/Ptpn11/Trp53inp2/Tub/Clcn3/Col11a2/Csf1/Dclre1c/Dcp2/Hoxa13/Map2k7/Smg1/Tmem64/Atrx/Notch1/Plekhm1/Stk39/Ubash3b/Xrn1/Hnrnpc/Pfkm/Rif1/Whrn/Tnfrsf11b/Strap/Ankrd11/Cfl2/Coro1a/Ctnnb1/Dlk1/Lrp6/Rac1/Slc22a5/Spp1/Srf/Tfrc/Tnks2/Cct3/Cd34/Egfr/Kmt2a/Naf1/Hif1a/Hnrnpa2b1/It…	192
GO:0050803	GO:0050803	regulation of synapse structure or activity	144/7655	276/23210	2.9832e-11	6.9219e-10	3.14253e-10	Slc17a6/Mapk14/Pcdh8/Slitrk6/Adam10/Dab2ip/Ptprd/Ptpro/Fmr1/Mecp2/Myh10/Six4/Abhd17b/Nrp2/Snca/Zmynd8/Cdh2/Dnm2/Gsk3b/Slitrk2/Slitrk3/Slitrk4/Vps35/Ephb2/Reln/Slc7a11/Kalrn/Pten/Cdh8/Hnrnpk/Rhoa/Nlgn1/Picalm/Fyn/Dkk1/Slitrk5/Mef2c/Arhgap44/Bdnf/Cdc42/Efna5/Epha7/Flrt3/Nrcam/Pgrmc1/Ptn/Ssh1/Tlr2/Abl1/Egln1/Flrt2/Nptx1/Opa1/Farp1/Ptk2/Pafah1b1/Prkca/Abhd17c/Adgrb1/Amigo1/Amigo2/Amigo3/Apoe/Arhgap22…	144
GO:0003231	GO:0003231	cardiac ventricle development	88/7655	148/23210	3.20428e-11	7.40755e-10	3.36301e-10	Ahr/Jag1/Hand2/Bmpr1a/Zmpste24/Isl1/Tgfbr1/Lmo4/Cited2/Luzp1/Rbpj/Robo2/Sox11/Smad7/Xirp2/Dll4/Dnm2/Foxc1/Prox1/Rxra/Ryr2/Hoxa13/Vangl2/Fkbp1a/Greb1l/Hand1/Notch1/Tbx20/Tbx3/Zfpm2/Smad6/Mef2c/Ctnnb1/Lrp2/Lrp6/Nsd2/Tgfbr3/Tpm1/Acvr1/Egln1/Heg1/Slit2/Hif1a/Sox4/Bmpr2/Ccn1/Chd7/Dand5/Fgfrl1/Foxc2/Foxf1/Gata3/Hes1/Hey1/Id2/Myl3/Nkx2-5/Nos3/Pkp2/Ptcd2/Sall1/Sav1/Sema3c/Sfrp2/Slit3/Tgfb2/Tnnc1/Tnnt2/Wn…	88
GO:0018210	GO:0018210	peptidyl-threonine modification	81/7655	133/23210	3.51557e-11	8.0974e-10	3.6762e-10	Hipk3/Hipk1/Prkd1/Tgfbr1/Axin1/Csnk1g1/Galnt4/Rock1/Rock2/Met/Nlk/Spry2/Smad7/Gsk3b/Mylk2/Phip/Prkag2/Galnt3/Pdpk1/Ulk1/Ddit4/Stk39/Camk2d/Ogt/Chek1/Dyrk2/Hipk2/Ripk2/Sbk1/Acvr1/Csnk1e/Map3k12/Akt1/Mapk8/Oxsr1/Prkca/Acvr1b/Bcl2/Camk2a/Cdc42bpa/Cdc42bpg/Cdk10/Cdk5r1/Cemip/Cit/Clk1/Csnk1g2/Csnk1g3/Csnk2a1/Dgkq/Dyrk1b/Dyrk3/Dyrk4/Egf/Hipk4/Inpp5k/Lrrk2/Map3k10/Mapk1/Myo3b/Pkn1/Plk1/S1pr2/Spred3/Taf1…	81
GO:0006109	GO:0006109	regulation of carbohydrate metabolic process	105/7655	186/23210	3.5322e-11	8.10601e-10	3.68011e-10	Pgam1/Zmpste24/Has2/Kat2b/Entpd5/Foxa2/Soga1/Ptger4/Snca/Akt2/Dgat2/Ppp1r3b/Prkag2/Foxo1/Ddit4/Sik1/Ppargc1a/Tcf7l2/Ogt/Lhcgr/Dyrk2/Ncor1/Nfkb1/Pdk1/Pdk2/Ppara/Ppp1ca/Ppp1r3d/Prkaa2/Smpd3/Stat3/Zbtb20/Zbtb7a/Cbfa2t3/Gfpt1/Insr/Nfe2l1/Nln/Sirt1/Akt1/Arpp19/Hif1a/Rora/Actn3/Adra1b/Bad/C1qtnf12/Cry1/Dgkq/Egf/Fam3c/Foxk2/Gpd1/Gpld1/Hsd11b1/Htr2a/Ier3/Igf2/Igfbp4/Il6/Inpp5k/Irs1/Irs2/Midn/Mif/Mlycd/My…	105
GO:0018212	GO:0018212	peptidyl-tyrosine modification	163/7655	322/23210	3.54697e-11	8.11032e-10	3.68206e-10	Itgb1/Iqgap1/Pkdcc/Fbxw7/Nox4/Ctnnd1/Ptprz1/Ttl/Abl2/Isl1/Nrp1/Ptpn1/Ptprj/Tcf3/Vegfc/Itga5/Ptger4/Clk3/Angpt1/Bmp6/Cntn1/Epha3/Ptpn11/Dvl2/Ephb2/Hbegf/Pdgfra/Reln/Sfrp1/Suz12/Tnfsf18/Jak2/Fyn/Tslp/Aatk/Adam17/Dyrk2/Efna5/Epha7/Icam1/Mvp/Ripk2/Socs5/Tgfa/Abl1/Acvr1/Aplp2/Egfr/Insr/Tnk2/Vegfb/Itgb3/Ptk2/Rap2c/Prkca/Ace/Agt/Angpt4/Arl2bp/Cav2/Cbl/Cblb/Ccl5/Cd24a/Cd80/Cd81/Clcf1/Clk1/Clk4/Cntf/Csf3/…	163
GO:0034655	GO:0034655	nucleobase-containing compound catabolic process	205/7655	425/23210	3.59226e-11	8.18411e-10	3.71556e-10	Ptbp1/Qk/Rbm24/Tnrc6b/Cpeb3/Tob1/Pgam1/Dera/Elavl4/Aldoa/Entpd5/Fmr1/Fxr1/Fxr2/Rock1/Rock2/Upf3b/Zfp36l1/Casc3/Ago3/Dicer1/Pnpt1/Prkag2/Vim/Zfp36l2/Dcp1a/Dcp2/Smg1/Sidt2/Btg2/Ddit4/Syncrip/Tent4a/Upf2/Xrn1/Calcr/Hnrnpc/Pfkm/Ppargc1a/Samd4/Rc3h1/Cnot6/Ogt/Dpyd/Ago4/Axin2/Carhsp1/E2f1/Elavl1/Entpd7/Eri1/Larp1/Lin28b/Ncor1/Nudt3/Pan3/Pde4d/Pde5a/Ppara/Prkaa2/Stat3/Upp1/Zbtb20/Zbtb7a/Angel2/Apaf1/Cbf…	205
GO:0007254	GO:0007254	JNK cascade	112/7655	202/23210	3.68658e-11	8.36866e-10	3.79935e-10	Map2k4/Hipk3/Dab2ip/Zeb2/Axin1/Ptpn1/Traf6/Mdfi/Ptger4/Dusp15/Fzd4/Fzd5/Map3k11/Rapgef1/Ror2/Sash1/Sh3rf1/Dvl2/Map2k7/Map3k1/Nrk/Sfrp1/Vangl2/Dusp10/Fzd10/Mfhas1/Dixdc1/Pja2/Dkk1/Cdc42/Dab2/Hipk2/Lmnb1/Ncor1/Ripk1/Ripk2/Spag9/Tnfrsf19/Trib1/Egfr/Gab1/Magi3/Map3k12/Plcb1/Akt1/Mapk8/Ptk2/Mdfic/Pafah1b1/Cd27/Aida/Ccn2/Ccr7/Cdc42ep5/Cdc42se1/Dnaja1/Dusp19/Dusp22/Eda2r/Edn1/Epha4/Ephb1/Ern1/Fgd2/Flt4/…	112
GO:0043062	GO:0043062	extracellular structure organization	160/7655	315/23210	3.82024e-11	8.64088e-10	3.92294e-10	Itgb1/Col4a1/Lamc1/Atp7a/Sox9/Abl2/Nf1/Tgfbr1/Has2/B4galt1/Flot1/Lemd3/P4ha1/Col27a1/Lox/Nr2e1/Mmp24/Atxn1l/Col5a1/Foxc1/Lcp1/Mkx/Plod3/Sdc4/Col11a2/Pdgfra/Plagl2/Arf1/Ibsp/Itga8/Notch1/Sema5a/Tfap2a/Col1a2/Ccdc80/Sulf1/Tnfrsf11b/Abca1/Col18a1/Col24a1/Plod2/Scarb1/Smpd3/Wt1/Abl1/Aplp2/Cd34/Flrt2/Lpl/Itgb3/Mia3/Ptk2/Abca5/Abcg1/Acsl3/Adamtsl4/Agt/Aplp1/Apoe/Bcl3/Carmil2/Ccn1/Ccn2/Ces1g/Chadl/Clasp…	160
GO:0034976	GO:0034976	response to endoplasmic reticulum stress	127/7655	237/23210	4.25576e-11	9.59148e-10	4.35451e-10	Crebrf/Parp16/Dab2ip/Herpud2/Itpr1/Edem1/Flot1/Pml/Ptpn1/Sdf2l1/Serp1/Trib3/Edem3/Nrbf2/Atxn3/Creb3l2/Bcl2l11/Gsk3b/Svip/Tmem117/Erlec1/Pik3r1/Rnf139/Dnajb12/Dnajb9/Jun/Usp25/Eif2ak3/Col4a3bp/Man1b1/Nck2/Ppp1r15a/Vapb/Apaf1/Bbc3/Erlin2/Erp44/Hyou1/Nck1/Nfe2l1/Nfe2l2/Opa1/Rnf103/Sirt1/Cebpb/Atf3/Atg10/Bcap31/Bcl2/Bok/Calr3/Casp12/Casp4/Casp9/Ccnd1/Chac1/Creb3l1/Creb3l3/Creb3l4/Ddit3/Dnajc10/Dnajc1…	127
GO:0055001	GO:0055001	muscle cell development	114/7655	207/23210	4.38525e-11	9.84802e-10	4.47098e-10	Itgb1/Map2k4/Zmpste24/Cxadr/Myh10/Six4/Tmod1/Met/Dner/Lox/Adm/Akap6/Casq2/Dicer1/Dmd/Gsk3b/Nfatc2/Prox1/Ryr1/Ank2/Pdgfra/Sgcb/Slc8a1/Fhl2/Foxp1/Notch1/Prkar1a/Tbx3/Cacnb4/Camk2d/Atp2a2/Smad6/Mef2c/Actc1/Agtr2/Cfl2/Ppara/Rcan1/Ski/Speg/Srf/Sypl2/Tmod3/Nfatc3/Sirt1/Ttn/Megf10/Acta1/Actg1/Actn3/Adra1b/Agt/Akap13/Ankrd23/Bcl2/Bves/Capn9/Cav2/Cavin4/Ccn4/Chrnb1/Edn1/Fhod3/Gpx1/Hes1/Homer1/Klhl40/Lmod1…	114
GO:0032886	GO:0032886	regulation of microtubule-based process	126/7655	235/23210	4.8201e-11	1.0786e-09	4.89684e-10	Rnf4/Bicd2/Kat2b/Gnai1/Mecp2/Rock2/Sgk1/Met/Plk2/Map1b/Snca/Cep192/Epha3/Gas2l1/Gsk3b/Klhl42/Macf1/Mapre1/Stag1/Stag2/Tacc2/Dixdc1/Eml4/Nsfl1c/Rhoa/Smc3/Cep131/Chek1/Clip3/Ctnnb1/Efna5/Fsd1/Mark2/Nefh/Prkaa2/Rac1/Abl1/Nav3/Nin/Stmn2/Vps4b/Mapk8/Pafah1b1/Alms1/Apc/Apc2/Arl2/Bbs1/Bbs2/Bbs4/Bora/Camsap2/Ccdc39/Ccdc40/Ccdc65/Cdh5/Cdk2ap2/Cdk5r1/Cenpj/Cep120/Cep295nl/Cep70/Cep76/Cep97/Cfap298/Clasp1/C…	126
GO:0046700	GO:0046700	heterocycle catabolic process	222/7655	469/23210	5.32202e-11	1.1867e-09	5.38758e-10	Ptbp1/Qk/Rbm24/Tnrc6b/Cpeb3/Tob1/Pgam1/Dera/Elavl4/Aldoa/Entpd5/Fmr1/Fxr1/Fxr2/Rock1/Rock2/Upf3b/Zfp36l1/Casc3/Ago3/Dicer1/Pnpt1/Prkag2/Vim/Zfp36l2/Dcp1a/Dcp2/Smg1/Sidt2/Btg2/Ddit4/Syncrip/Tent4a/Tet2/Upf2/Xrn1/Calcr/Hnrnpc/Pfkm/Ppargc1a/Samd4/Rc3h1/Cnot6/Ogt/Dpyd/Ago4/Aldh1l2/Aldh4a1/Aldh6a1/Axin2/Carhsp1/E2f1/Elavl1/Entpd7/Eri1/Gsta3/Larp1/Lin28b/Ncor1/Nudt3/Pan3/Pde4d/Pde5a/Ppara/Prkaa2/Stat3/…	222
GO:0110020	GO:0110020	regulation of actomyosin structure organization	65/7655	100/23210	5.36771e-11	1.19266e-09	5.41463e-10	Limch1/Nox4/Ppm1f/Tgfbr1/Braf/Nrp1/Rock2/Met/Ptger4/S1pr1/Prox1/Sdc4/Limk1/Pik3r1/Ppm1e/Tsc1/Rhoa/Mef2c/Arhgef10l/Rac1/S100a10/Tpm1/Wasf2/Abl1/Tgfb3/Akap13/Alms1/Ankrd23/Arhgap6/Asap3/Bag4/Bbs4/Ccn2/Cd47/Clasp1/Dlc1/Edn1/Epha1/Fhod1/Inpp5k/Kank3/Kiss1r/Mkks/Pak1/Pfn2/Ppp1r9a/Rapgef3/Rgcc/Sh3pxd2b/Smad3/Stmn1/Synpo2l/Tesk1/Tmeff2/Tmsb15l/Wnt11/Arap1/Ect2/Ep300/Nf2/Synpo/Ttc8/Arhgef5/Clasp2/Smad4	65
GO:0002064	GO:0002064	epithelial cell development	131/7655	247/23210	5.38769e-11	1.19288e-09	5.41564e-10	Jag1/Slitrk6/Sox9/B4galt1/Clock/Myadm/Rock1/Rock2/Tjp2/Tmod1/Met/Rap1b/Rapgef2/Bcl11b/Arid4a/Ar/Bmp6/Cdk6/Dicer1/Dmd/F11r/Hoxa5/Ift88/Insm1/Palld/Plod3/Prox1/Rapgef1/Rarg/Rfx3/Slc4a7/Tfcp2l1/Vim/Yipf6/Hoxa13/Jmjd1c/Map3k1/Onecut2/Pdpk1/Rara/Sidt2/Atrx/Fosl2/Notch1/Trp63/Vezf1/Fat1/Tfap2a/Tjp1/Whrn/Akap9/Cdh1/Col18a1/Ctnnb1/Epha2/Flnb/Icam1/Rac1/Wt1/Clic4/Fem1b/Heg1/Sipa1l3/Hif1a/Rap1a/Rap2c/Rest/…	131
GO:0097479	GO:0097479	synaptic vesicle localization	105/7655	187/23210	5.45267e-11	1.20303e-09	5.46173e-10	Nr3c2/Adora2b/Braf/Bloc1s6/Fmr1/Rap1b/Syn2/Snca/Grm8/Ap3m1/Cdh2/Dnm2/Git2/Gsk3b/Mylk2/Ppfia2/Syt1/Unc13c/A830010M20Rik/Arf1/Pten/Synj1/Cacnb4/Ctbp2/Atp2a2/Nlgn1/Picalm/Adcy1/Ap3b1/Ap3s2/Bace1/Cplx1/Ctnnb1/Grm4/Kif5c/Myo6/Snap29/Syt9/Rap1a/Prkca/Adrb2/Ap3b2/Ap3d1/Ap3m2/Apba1/Bloc1s2/Bloc1s3/Bloc1s4/Cacna1a/Cadps2/Camk2a/Chrnb2/Cnih2/Cplx2/Dgki/Dpysl2/Erc2/Fbxl20/Git1/Grik5/Htr2a/Kcnh1/Kif5a/Lrrk2/…	105
GO:0048813	GO:0048813	dendrite morphogenesis	101/7655	178/23210	5.5358e-11	1.2171e-09	5.52561e-10	Itgb1/Wasl/Atp7a/Ptprz1/Abl2/Adam10/Ptprd/Elavl4/Ache/Ankrd27/Fmr1/Nrp1/Rock2/Sgk1/Met/Rapgef2/Hecw1/Nsmf/Rbfox2/Nr2e1/Gsk3b/Dcx/Ephb2/Reln/Kalrn/Pten/Sema3a/Syne1/Trak2/Nlgn1/Picalm/Fyn/Slitrk5/Arhgap44/Cdc42/Dclk1/Ptn/Rac1/Vldlr/Opa1/Rere/Cux1/Farp1/Mapk8/Pafah1b1/Tbc1d24/Abitram/Arhgap33/Bhlhb9/Cacna1a/Camk2a/Caprin2/Cdk5r1/Cdkl5/Chrnb2/Cit/Dbn1/Dcdc2a/Epha4/Ephb1/Fbxw8/Id1/Itpka/Klf7/Lrp4/Lrr…	101
GO:0001889	GO:0001889	liver development	75/7655	121/23210	5.58738e-11	1.22416e-09	5.55766e-10	Ahr/Rela/Mdk/Sox9/Sp1/Zmpste24/Nf1/Itpr1/Cebpa/Lims1/Sp3/Cited2/E2f7/Met/Runx1/Gata6/Hnf1b/Pik3ca/Ift88/Man2a1/Prox1/Hlx/Onecut2/Rara/Rpgrip1l/Ezh2/Jun/Notch1/Tet2/Upf2/Aacs/Icmt/Jarid2/Ptn/Tgfa/Tgfbr3/Cebpb/Ccdc39/Ccdc40/Ccnd1/Gli1/Hes1/Hmox1/Hp/Igf2r/Klf1/Lims2/Notch2/Nphp3/Pdx1/Plau/Ptcd2/Rhbdd3/Smad3/Sod2/Tnfaip3/Vtn/Acadm/Arf6/Cobl/E2f8/Gak/Gfer/Pck2/Pkd1/Pkd2/Rb1cc1/Sec63/Cul3/Ezh1/Hpn/Zic3…	75
GO:0045732	GO:0045732	positive regulation of protein catabolic process	115/7655	210/23210	5.82139e-11	1.271e-09	5.77032e-10	Mylip/Fbxw7/Crebrf/Rnf144a/Sox9/Dab2ip/Axin1/Edem1/Fmr1/Trib3/Plk2/Atxn3/Hecw1/Oaz3/Smurf1/Smad7/Wwp2/Vip/Oaz1/Arih1/Gsk3b/Vps35/Foxo1/Rnf139/Ankib1/Nsf/Pten/Trib2/Dab2/Faf1/Ndufa13/Pttg1ip/Rgma/Smurf2/Socs5/Trib1/Wwp1/Bag2/Cbfa2t3/Csnk1e/Ldlr/Oaz2/Akt1/Mapk8/Pias1/Ptk2/Apc/Apc2/Apoe/Asb5/Bbs7/Bcap31/Cblb/Ccdc22/Cd81/Chfr/Cop1/Csnk2a1/Cul4b/Dtl/Edem2/Egf/Ezr/Fbxw8/Gpc3/Gpld1/Hspa1a/Hspa1b/Ier3/Kl…	115
GO:0071897	GO:0071897	DNA biosynthetic process	96/7655	167/23210	6.08796e-11	1.32461e-09	6.01368e-10	Ahr/Nox4/Klf4/Rev3l/Fam129b/Pml/Kcnk2/Phb/Wrnip1/Lox/Gsk3b/Hmbox1/Lig3/Sycp1/Dcp2/Map2k7/Polk/Camk2d/Hnrnpc/Zbtb1/Chek1/Ctnnb1/Smpd3/Cct3/Chtf8/Naf1/Pparg/Sirt1/Hnrnpa2b1/Tcp1/Acvrl1/Ankrd1/Atr/Bmpr2/C3ar1/Ccn2/Cct2/Cdkn2d/Chtf18/Dkc1/Dscc1/Dtl/Dusp1/Egf/Mapk1/Mapkapk5/Myc/Nat10/Nop10/Npm1/Pak3/Parm1/Pclaf/Pdgfrb/Pinx1/Pola1/Pold1/Pole2/Poll/Pot1a/Pot1b/Primpol/Rev1/Rfc3/Rfc4/Rfc5/Sh2b1/Sprtn/Tel…	96
GO:0044843	GO:0044843	cell cycle G1/S phase transition	104/7655	185/23210	6.11377e-11	1.32563e-09	6.01835e-10	Itgb1/Ctdsp1/Ddx3x/Klf4/Ccnd2/Ctdsp2/E2f6/Pml/Rbl1/Tcf3/E2f7/Plk2/Ube2e2/Lats2/Rps6kb1/Cacul1/Ctdspl/E2f5/Gas1/Jade1/Rhou/Mepce/Bach1/Ezh2/Lats1/Pten/Trp63/Cacnb4/Camk2d/Rbl2/Eif4e/Adam17/E2f1/Npat/Ripk1/Skp2/Acvr1/Egfr/Plcb1/Akt1/Nacc2/Pias1/Sox4/Acvr1b/Adamts1/Aif1/Bcl2/Camk2a/Ccna2/Ccnd1/Ccne2/Cdc45/Cdc73/Cdk2ap2/Cdkn2d/Cradd/Crebbp/Cul4b/Fgf10/Gli1/Gpnmb/Hinfp/Id2/Id4/Klf11/Lsm10/Lsm11/Plk3/P…	104
GO:0048489	GO:0048489	synaptic vesicle transport	100/7655	176/23210	6.18787e-11	1.33251e-09	6.04957e-10	Nr3c2/Adora2b/Braf/Bloc1s6/Fmr1/Rap1b/Snca/Grm8/Ap3m1/Dnm2/Git2/Gsk3b/Mylk2/Ppfia2/Syt1/Unc13c/A830010M20Rik/Arf1/Synj1/Cacnb4/Ctbp2/Atp2a2/Nlgn1/Picalm/Adcy1/Ap3b1/Ap3s2/Bace1/Cplx1/Ctnnb1/Grm4/Kif5c/Myo6/Snap29/Syt9/Rap1a/Prkca/Adrb2/Ap3b2/Ap3d1/Ap3m2/Apba1/Bloc1s2/Bloc1s3/Bloc1s4/Cacna1a/Cadps2/Camk2a/Chrnb2/Cnih2/Cplx2/Dgki/Dpysl2/Erc2/Fbxl20/Git1/Grik5/Htr2a/Kcnh1/Kif5a/Lrrk2/Map2/Napb/Ncs1/…	100
GO:0097480	GO:0097480	establishment of synaptic vesicle localization	100/7655	176/23210	6.18787e-11	1.33251e-09	6.04957e-10	Nr3c2/Adora2b/Braf/Bloc1s6/Fmr1/Rap1b/Snca/Grm8/Ap3m1/Dnm2/Git2/Gsk3b/Mylk2/Ppfia2/Syt1/Unc13c/A830010M20Rik/Arf1/Synj1/Cacnb4/Ctbp2/Atp2a2/Nlgn1/Picalm/Adcy1/Ap3b1/Ap3s2/Bace1/Cplx1/Ctnnb1/Grm4/Kif5c/Myo6/Snap29/Syt9/Rap1a/Prkca/Adrb2/Ap3b2/Ap3d1/Ap3m2/Apba1/Bloc1s2/Bloc1s3/Bloc1s4/Cacna1a/Cadps2/Camk2a/Chrnb2/Cnih2/Cplx2/Dgki/Dpysl2/Erc2/Fbxl20/Git1/Grik5/Htr2a/Kcnh1/Kif5a/Lrrk2/Map2/Napb/Ncs1/…	100
GO:0048736	GO:0048736	appendage development	111/7655	201/23210	6.2688e-11	1.33827e-09	6.07572e-10	Pkdcc/Hand2/Atp7a/Bmpr1a/Sox9/Gnaq/Rdh10/En1/Itga6/Sox11/Asph/Bcl2l11/Bmpr1b/Dicer1/Dlx5/Ece1/Gas1/Gli3/Ift88/Prrx1/Rarg/Rnf165/Ror2/Hoxa10/Hoxa13/Nr2f2/Rara/Rpgrip1l/Slc7a11/Atrx/Evx2/Notch1/Rab23/Tbx3/Trp63/Rc3h2/Tfap2a/Dkk1/Ctnnb1/Impad1/Lmbr1/Lrp6/Sall3/Ski/Sp8/Tulp3/Nipbl/Sox4/Tfap2b/Bbs7/Bmpr2/C2cd3/Chd7/Chst11/Col2a1/Crabp2/Fgf10/Flvcr1/Fuz/Gdf5/Gli2/Gna12/Gpc3/Hdac1/Hoxa9/Hoxd10/Hoxd9/Idu…	111
GO:0060173	GO:0060173	limb development	111/7655	201/23210	6.2688e-11	1.33827e-09	6.07572e-10	Pkdcc/Hand2/Atp7a/Bmpr1a/Sox9/Gnaq/Rdh10/En1/Itga6/Sox11/Asph/Bcl2l11/Bmpr1b/Dicer1/Dlx5/Ece1/Gas1/Gli3/Ift88/Prrx1/Rarg/Rnf165/Ror2/Hoxa10/Hoxa13/Nr2f2/Rara/Rpgrip1l/Slc7a11/Atrx/Evx2/Notch1/Rab23/Tbx3/Trp63/Rc3h2/Tfap2a/Dkk1/Ctnnb1/Impad1/Lmbr1/Lrp6/Sall3/Ski/Sp8/Tulp3/Nipbl/Sox4/Tfap2b/Bbs7/Bmpr2/C2cd3/Chd7/Chst11/Col2a1/Crabp2/Fgf10/Flvcr1/Fuz/Gdf5/Gli2/Gna12/Gpc3/Hdac1/Hoxa9/Hoxd10/Hoxd9/Idu…	111
GO:0018108	GO:0018108	peptidyl-tyrosine phosphorylation	161/7655	319/23210	6.27847e-11	1.33827e-09	6.07572e-10	Itgb1/Iqgap1/Pkdcc/Fbxw7/Nox4/Ctnnd1/Ptprz1/Abl2/Isl1/Nrp1/Ptpn1/Ptprj/Tcf3/Vegfc/Itga5/Ptger4/Clk3/Angpt1/Bmp6/Cntn1/Epha3/Ptpn11/Dvl2/Ephb2/Hbegf/Pdgfra/Reln/Sfrp1/Suz12/Tnfsf18/Jak2/Fyn/Tslp/Aatk/Adam17/Dyrk2/Efna5/Epha7/Icam1/Mvp/Ripk2/Socs5/Tgfa/Abl1/Acvr1/Aplp2/Egfr/Insr/Tnk2/Vegfb/Itgb3/Ptk2/Rap2c/Prkca/Ace/Agt/Angpt4/Arl2bp/Cav2/Cbl/Cblb/Ccl5/Cd24a/Cd80/Cd81/Clcf1/Clk1/Clk4/Cntf/Csf3/Cspg…	161
GO:0022407	GO:0022407	regulation of cell-cell adhesion	192/7655	395/23210	6.54582e-11	1.38847e-09	6.30362e-10	Jag1/Myo10/Rela/Flot2/Mapk14/Mdk/Pcdh8/Ppm1f/Abl2/Has2/Klf4/Flot1/Myadm/Snai2/Traf6/Cited2/Runx1/Socs6/Wnk1/Adam19/Itga6/Dennd6a/Smad7/Bmp6/Cbfb/Ccl2/Efnb2/Efnb3/Gli3/Kif26b/Sdc4/Twsg1/Zbtb7b/Zfp608/Bmi1/Hlx/Pik3r1/Rara/Dusp10/Ikzf1/Nfat5/Prkar1a/Ubash3b/Rc3h2/Rhoa/Tnfsf18/Zbtb1/Jak2/Rc3h1/Ap3b1/Cd59b/Cdh1/Coro1a/Cxcl12/Efna5/Efnb1/Epha7/Fam49b/Fstl3/Gpam/Icam1/Mbp/Nck2/Pawr/Pde5a/Peli1/Ppara/Rip…	192
GO:0030177	GO:0030177	positive regulation of Wnt signaling pathway	80/7655	132/23210	6.55814e-11	1.38847e-09	6.30362e-10	Ubr5/Abl2/Ddx3x/Zeb2/Csnk1g1/Kank1/Wnk1/Rbpj/Tbl1xr1/Xiap/Dlx5/Fam53b/Macf1/Mllt3/Ror2/Ube2b/Vps35/Sfrp1/Dixdc1/Sema5a/Lypd6/Sulf1/Adgra2/Dab2/Nfkb1/Tlr2/Tnks2/Abl1/Csnk1e/Egfr/Lgr4/Nrarp/Sox4/Pou5f1/Aspm/Atp6v0c/Caprin2/Ccn4/Cdc73/Csnk1g2/Csnk1g3/Csnk2a1/Depdc1b/Dkk2/Egf/Fgf10/Frat2/Gpc3/Gprc5b/Gskip/Jrk/Lgr6/Lrrk2/Nle1/Pin1/Plekha4/Ppp2r3a/Rspo2/Sall1/Sfrp2/Smad3/Tert/Tnfaip3/Tnks/Trpm4/Zbed3/C…	80
GO:0030041	GO:0030041	actin filament polymerization	99/7655	174/23210	6.91387e-11	1.4576e-09	6.61746e-10	Wasl/Mtpn/Kank1/Myadm/Tmod1/Iqgap2/Jmy/Fmn2/Cotl1/Gmfb/Grb2/Gsn/Arfgef1/Kirrel/Map3k1/Arf1/Arpc2/Eps8/Lats1/Rhoa/Wasf1/Arpc1b/Arpc3/Cdc42ep3/Cdc42ep4/Coro1a/Icam1/Nck2/Rac1/Tlr2/Tmod3/Tpm1/Nck1/Slit2/Ttc17/Fchsd2/Abitram/Add1/Aif1/Ap1ar/Arhgap18/Arpc1a/Avil/Bag4/Baiap2l1/Bbs4/Capza1/Capza2/Carmil2/Ccl11/Cdc42ep1/Cdc42ep2/Cdc42ep5/Csf3/Dbn1/Diaph2/Fchsd1/Fer/Fhod3/Hax1/Kank3/Lmod1/Micall2/Mkks/Msr…	99
GO:0006898	GO:0006898	receptor-mediated endocytosis	120/7655	222/23210	6.93101e-11	1.4576e-09	6.61746e-10	Itgb1/Wasl/Fcho2/Lmbr1l/Aak1/Ache/Apln/Flot1/Fmr1/Hip1/Cd2ap/Pip5k1c/Ppp3r1/Snca/Adm/Angpt1/Dnm2/Efnb2/Grb2/Gria2/Ldlrap1/Plcg2/Ulk1/Arf1/Nsf/Syne1/Synj1/Hnrnpk/Wasf1/Picalm/Dkk1/Arrb1/Cntn2/Dab2/Lmbrd1/Lrp2/Lrp6/Myo6/Smap1/Tfrc/Vldlr/Egfr/Insr/Ldlr/Tnk2/Itgb3/Micall1/Prkca/Pacsin1/Fchsd2/Ackr3/Adrb2/Ahi1/Ankrd13b/Ankrd13d/Ap2m1/Apoe/Arhgap27/Atad1/Cacng7/Calcrl/Cav2/Cbl/Ccr7/Cd14/Cd81/Cubn/Drd3/…	120
GO:0071248	GO:0071248	cellular response to metal ion	90/7655	154/23210	7.10459e-11	1.48912e-09	6.76058e-10	Iqgap1/Atp7a/Braf/Cebpa/Mecp2/Slc40a1/Creb1/Wnk1/Cpne8/Snca/Anxa5/Asph/Bmp6/Gsn/Ppif/Syt1/Glra1/Jun/Kcna1/Tfap2a/Nlgn1/Slc41a1/Hrg/Mef2c/Cdh1/Prkaa2/Smpd3/Syt9/Tfrc/Clic4/Cpne3/Egfr/Nfatc3/Nfe2l1/Nfe2l2/Nptx1/Pparg/Akt1/Mapk8/Adcy7/Add1/Adgrv1/Akr1c18/Alox5ap/Ank3/Aqp2/Atp7b/Bnip3/Cpne2/Dlg2/Fabp4/Fas/Fos/Fosb/Gpld1/Gpr39/Hfe/Hmox1/Hvcn1/Id2/Ireb2/Itpkb/Junb/Jund/Kcnh1/Krt10/Lgmn/Lrrk2/Mapk1/Mcol…	90
GO:0044270	GO:0044270	cellular nitrogen compound catabolic process	219/7655	463/23210	7.80057e-11	1.62957e-09	7.3982e-10	Ptbp1/Qk/Rbm24/Tnrc6b/Cpeb3/Tob1/Pgam1/Dera/Elavl4/Aldoa/Entpd5/Fmr1/Fxr1/Fxr2/Rock1/Rock2/Upf3b/Zfp36l1/Casc3/Ago3/Dicer1/Pnpt1/Prkag2/Vim/Zfp36l2/Dcp1a/Dcp2/Smg1/Sidt2/Btg2/Ddit4/Syncrip/Tent4a/Tet2/Upf2/Xrn1/Calcr/Hnrnpc/Pfkm/Ppargc1a/Samd4/Rc3h1/Cnot6/Ogt/Dpyd/Ago4/Aldh1l2/Aldh6a1/Axin2/Carhsp1/E2f1/Elavl1/Entpd7/Eri1/Larp1/Lin28b/Ncor1/Nudt3/Pan3/Pde4d/Pde5a/Ppara/Prkaa2/Stat3/Upp1/Zbtb20/Zb…	219
GO:0006302	GO:0006302	double-strand break repair	119/7655	220/23210	7.83875e-11	1.63212e-09	7.4098e-10	Ubr5/Slx4/Rad21/Smarcad1/Ube2n/Rev3l/Eya3/Pml/Xrcc6/Ppp4c/Smchd1/Fmn2/Eya1/Fign/Lig3/Dclre1c/Trip12/Ppp4r2/Rif1/Zfyve26/Aplf/Brip1/Chek1/Klhl15/Nsd2/Zbtb7a/Setd2/Trp53bp1/Marf1/Nipbl/Nucks1/Brca2/Abraxas1/Aunip/Brca1/Cdc45/Cyren/Dclre1b/Ddx11/Dna2/Eme1/Ercc4/Esco2/Exd2/Fignl2/Gen1/Ggn/Gins2/Hus1/Kdm4d/Mcm2/Mcm3/Mcm4/Mcm5/Mcm6/Mcm7/Mlh1/Mms22l/Morc2b/Mrnip/Msh2/Nabp1/Nhej1/Nudt16/Nudt16l1/Palb2/Pa…	119
GO:0046328	GO:0046328	regulation of JNK cascade	105/7655	188/23210	8.36059e-11	1.73503e-09	7.87699e-10	Map2k4/Hipk3/Dab2ip/Zeb2/Axin1/Ptpn1/Traf6/Mdfi/Dusp15/Fzd4/Fzd5/Map3k11/Rapgef1/Ror2/Sash1/Sh3rf1/Dvl2/Map2k7/Map3k1/Nrk/Sfrp1/Vangl2/Dusp10/Fzd10/Mfhas1/Dixdc1/Pja2/Dkk1/Cdc42/Dab2/Hipk2/Lmnb1/Ncor1/Ripk1/Ripk2/Spag9/Tnfrsf19/Egfr/Gab1/Magi3/Map3k12/Plcb1/Akt1/Mdfic/Pafah1b1/Cd27/Aida/Ccn2/Ccr7/Cdc42se1/Dnaja1/Dusp19/Dusp22/Eda2r/Edn1/Epha4/Ephb1/Ern1/Fgd2/Flt4/Fzd8/Gadd45a/Gadd45g/Hdac3/Igf1r/…	105
GO:0006839	GO:0006839	mitochondrial transport	101/7655	179/23210	8.60072e-11	1.77899e-09	8.07657e-10	Fbxw7/Acaa2/Bcl2l11/Gsk3b/Pnpt1/Vps35/Ppif/Slc25a36/Hspa4/Hebp2/Ndufa13/Rhot2/Slc25a37/Stat3/Timm9/Tst/Bbc3/Mfn2/Nptx1/Opa1/Slc25a22/Atf2/Agk/Alkbh7/Atpsckmt/Bad/Bag4/Bcl2/Bcl2l2/Bloc1s2/Bnip3/Bnip3l/Bok/Camk2a/Chchd10/Chchd4/Dnajc15/Dnlz/Flvcr1/Gdap1/Hk2/Ier3/Immp1l/Immp2l/Lrrk2/Mcub/Mgarp/Mpv17l/Mrs2/Mul1/Naif1/Pdcd5/Pink1/Plekhf1/Pmaip1/Ptpn5/Sfxn2/Sfxn3/Slc1a3/Slc25a14/Slc25a15/Slc25a23/Slc25…	101
GO:1903844	GO:1903844	regulation of cellular response to transforming growth factor beta stimulus	67/7655	105/23210	9.24989e-11	1.90699e-09	8.65771e-10	Nrep/Axin1/Itga3/Lemd3/Cited2/Smurf1/Dlx1/Lox/Smad7/Dnm2/Folr1/Pmepa1/Snx6/Onecut2/Pdpk1/Zeb1/Fbn1/Itga8/Ldlrad4/Smad6/Strap/Adam17/Dab2/Hipk2/Ski/Smurf2/Tgfbr3/Zbtb7a/Rnf111/Sirt1/Tgfb3/Snx25/Cav2/Chst11/Crebbp/Dand5/Eid2/Flcn/Glg1/Got1/Htra1/Htra3/Pin1/Rasl11b/Sdcbp/Smad3/Tgfb1i1/Thbs1/Vasn/Veph1/Wfikkn1/Zfp451/Adamtsl2/Ep300/Ltbp1/Peg10/Smad2/Smad4/Snw1/Stk11/Trim33/Trp53/Zfp703/Zfyve9/Skor1/P…	67
GO:0003206	GO:0003206	cardiac chamber morphogenesis	87/7655	148/23210	9.59347e-11	1.97136e-09	8.94994e-10	Ahr/Jag1/Hand2/Bmpr1a/Sos1/Isl1/Tgfbr1/Nrp1/Cited2/Nrp2/Gata6/Rbpj/Robo2/Sox11/Smad7/Dll4/Foxc1/Ift88/Prox1/Rxra/Ryr2/Rara/Vangl2/Fhl2/Fkbp1a/Hand1/Notch1/Tbx20/Tbx3/Zfpm2/Smad6/Mef2c/Ctnnb1/Lrp2/Lrp6/Nsd2/Srf/Tgfbr3/Tpm1/Acvr1/Adgrg6/Egln1/Heg1/Slit2/Hif1a/Sox4/Adamts1/Bmpr2/Ccn1/Chd7/Dhrs3/Fgfrl1/Foxc2/Foxf1/Gata3/Hes1/Hey1/Id2/Mks1/Myl3/Nkx2-5/Nos3/Notch2/Pkp2/Ptcd2/Sav1/Sema3c/Sfrp2/Slit3/Tbx…	87
GO:0017015	GO:0017015	regulation of transforming growth factor beta receptor signaling pathway	66/7655	103/23210	9.73499e-11	1.99393e-09	9.05239e-10	Nrep/Axin1/Itga3/Lemd3/Cited2/Smurf1/Lox/Smad7/Dnm2/Folr1/Pmepa1/Snx6/Onecut2/Pdpk1/Zeb1/Fbn1/Itga8/Ldlrad4/Smad6/Strap/Adam17/Dab2/Hipk2/Ski/Smurf2/Tgfbr3/Zbtb7a/Rnf111/Sirt1/Tgfb3/Snx25/Cav2/Chst11/Crebbp/Dand5/Eid2/Flcn/Glg1/Got1/Htra1/Htra3/Pin1/Rasl11b/Sdcbp/Smad3/Tgfb1i1/Thbs1/Vasn/Veph1/Wfikkn1/Zfp451/Adamtsl2/Ep300/Ltbp1/Peg10/Smad2/Smad4/Snw1/Stk11/Trim33/Trp53/Zfp703/Zfyve9/Skor1/Ppm1a/…	66
GO:0018022	GO:0018022	peptidyl-lysine methylation	75/7655	122/23210	9.82933e-11	2.00022e-09	9.08096e-10	Mecp2/Dot1l/Setd7/Dpy30/Arid4a/Phf19/Nsd1/Suz12/Asxl2/Atrx/Ezh2/Mtf2/Tet2/Baz2a/Rif1/Bcor/Ogt/Ash1l/Dmrtc2/Kdm3a/Ctnnb1/Dnmt3b/Jarid2/Nsd2/Smarcb1/Bend3/Dnmt1/Kmt2a/Setd2/Sirt1/Kmt5b/Tet3/Atpsckmt/Brca1/Camkmt/Eef1akmt3/Gata3/H1f2/H1f3/H1f4/Kdm4d/Mllt6/Phf1/Prdm9/Pygo2/Setd3/Setd4/Setd6/Smyd3/Wdr5b/Zfp335/Ctr9/Cxxc1/Iws1/Kmt2b/Mettl21a/Nsd3/Rbbp5/Rlf/Eef1akmt2/Ezh1/Fh1/Gfi1/Kdm4c/Macroh2a1/Rtf1/S…	75
GO:0060996	GO:0060996	dendritic spine development	75/7655	122/23210	9.82933e-11	2.00022e-09	9.08096e-10	Cpeb3/Wasl/Adam10/Fmr1/Mecp2/Arid1b/Plk2/Slc12a5/Zmynd8/Sdk1/Ephb2/Reln/Arf1/Eif4g2/Kalrn/Pten/Hnrnpk/Nlgn1/Mef2c/Arhgap44/Cdc42/Nck2/Rac1/Asap1/Opa1/Srgap2/Pafah1b1/Apoe/Arhgap33/Bhlhb9/Camk1/Camk2a/Caprin2/Cdk5r1/Cdkl5/Dbn1/Epha4/Ephb1/Foxo6/Git1/Itpka/Itsn1/Lrrk2/Lzts3/Mapkapk5/Myo5b/Neurl1a/Ngef/Nrg1/Pak1/Pak3/Ppp1r9a/Shank1/Zfp365/Abi2/Afdn/Arf6/Dnm1l/Dtnbp1/Mfn1/Pak2/Pak4/Pdlim5/Psen1/Ptprs…	75
GO:1990138	GO:1990138	neuron projection extension	107/7655	193/23210	1.00645e-10	2.04146e-09	9.2682e-10	Itgb1/Iqgap1/Lhx2/Golga4/Sema6d/Ttl/Cdh4/Mecp2/Nrp1/Rab11a/Sema6a/Nrp2/Bcl11a/Map1b/Smurf1/Dnm2/Gsk3b/Plxna3/Rufy3/Ulk2/Usp9x/Dcx/Itsn2/Limk1/Syt1/Ulk1/Eif4g2/Sema3a/Hnrnpk/Sema5a/Wasf1/Picalm/Ndn/Aatk/Bdnf/Ctnnb1/Cxcl12/Dclk1/Flrt3/Raph1/Srf/Abl1/Slit2/Rnf157/Pafah1b1/Apoe/Bcan/Bmpr2/C9orf72/Cacng7/Cdk5r1/Cdkl5/Cntf/Dbn1/Dpysl2/Draxin/Eif2ak4/Flrt1/Fxn/Gdi1/Jade2/Lrp1/Map2/Map3k13/Mul1/Myo5b/Ngf…	107
GO:0090068	GO:0090068	positive regulation of cell cycle process	131/7655	249/23210	1.1032e-10	2.23052e-09	1.01265e-09	Rad21/Dab2ip/Ddx3x/Ccnd2/Cdc14b/Cspp1/Mecp2/Pml/Rab11a/Rock2/E2f7/Met/Ube2e2/Gata6/Insm1/Phip/Pkn2/Ube2b/Hoxa13/Mepce/Atrx/Ezh2/Trp63/Camk2d/Nsfl1c/Rhoa/Adam17/Cdc14a/Cdc25b/Lmnb1/Smpd3/Tgfa/Tmod3/Egfr/Insr/Plcb1/Vps4b/Akt1/Kif3b/Nipbl/Sox4/Adamts1/Aif1/Brca1/Btc/Ccn2/Ccnb1/Ccnd1/Cdc45/Cdc73/Cdk5r1/Cenpj/Cep120/Cit/Cradd/Crebbp/Cul4b/Ddx11/Drd3/Dtl/Dyrk3/Edn1/Egf/Eif4g3/Ereg/Fgf10/Foxo4/Gen1/Gli1…	131
GO:0010595	GO:0010595	positive regulation of endothelial cell migration	63/7655	97/23210	1.11239e-10	2.24189e-09	1.01781e-09	Amotl1/Prkd1/Sp1/Adora2b/Nrp1/Rock2/Snai2/Met/Plk2/Vegfc/Gata2/Angpt1/Map3k3/Pdcd6/Pik3c2a/Prox1/Sash1/Pdpk1/Nus1/Sema5a/Hdac7/Adam17/Adgra2/Map2k3/Zfp580/Abl1/Nfe2l2/Sirt1/Akt1/Hif1a/Itgb3/Prkca/Agt/Angpt4/Atoh8/Bmpr2/Ccbe1/Flt4/Foxc2/Gata3/Gpi1/Gpld1/Hmox1/Igf2/Jcad/Lgmn/Nos3/Plpp3/Prl2c2/Ptgs2/Rhob/Stat5a/Thbs1/Zc3h12a/Akt3/Amot/Atp5b/Emc10/Ets1/Fgfr1/P2rx4/Rhoj/Anxa3	63
GO:0034599	GO:0034599	cellular response to oxidative stress	139/7655	268/23210	1.121e-10	2.25202e-09	1.02241e-09	Rela/Fbxw7/Atp7a/Prkd1/Pml/Trp53inp1/Chd6/Met/Cpeb2/Snca/Dapk1/Dhfr/Gch1/Mtr/Pnpt1/Foxo1/Ncoa7/Pdgfra/Ppif/Slc7a11/Slc8a1/Stk24/Tsc1/Ezh2/Foxp1/Jun/Plekha1/Melk/Ppargc1a/Atp2a2/Ptprk/Jak2/Fyn/Ctnnb1/Pawr/Pdk1/Pdk2/Prkaa2/Ripk1/Smpd3/Zfp580/Abl1/Egfr/Nfe2l1/Nfe2l2/Sirt1/Akt1/Fancd2/Hif1a/Mapk8/Mcl1/Nr4a3/Prdx5/Rest/Tbc1d24/Abcd1/Aif1/Akr1c18/Aldh3b1/Arl6ip5/Bcl2/Bnip3/Chchd4/Ddias/Endog/Etv5/Fer/F…	139
GO:0018394	GO:0018394	peptidyl-lysine acetylation	90/7655	155/23210	1.14741e-10	2.29438e-09	1.04164e-09	Zmpste24/Isl1/Kat2b/Mecp2/Snai2/Tcf3/Ing5/Naa50/Phf20/Rps6ka5/Gata2/Setd5/Snca/Jade1/Bmi1/Ruvbl2/Ing3/Ogt/Actl6a/Msl3/Arrb1/Atat1/Chek1/Klf15/Prkaa2/Smarcb1/Bend3/Kat7/Kmt2a/Sirt1/Msl1/Sox4/Sphk2/Brca2/Brca1/Brpf3/Crebbp/Ctcf/Eid1/Flcn/Gata3/Hdac1/Hint2/Ing4/Irf4/Jade2/Jade3/Kat6b/Mettl8/Nap1l2/Nat8/Nat8f1/Ncoa1/Noc2l/Piwil2/Sgf29/Sirt3/Supt3/Tada2b/Tada3/Taf1/Taf12/Taf5l/Taf7/Twist1/Wbp2/Zfp451/…	90
GO:0003015	GO:0003015	heart process	119/7655	221/23210	1.14938e-10	2.29438e-09	1.04164e-09	Nox4/Pde4b/Zmpste24/Ppcs/Apln/Cxadr/Met/Dsc2/Adm/Smad7/Akap6/Casq2/Dmd/Fkbp1b/Gch1/Gnai2/Kcnj2/Ryr2/Smad5/Snta1/Sri/Ank2/Hbegf/Kcnd3/Pik3r1/Slc8a1/Sema3a/Cacna1g/Cacna2d1/Camk2d/Atp2a2/Jak2/Fyn/Atp1a3/Srsf1/Hopx/Actc1/Agtr2/Atp1a1/Cacnb2/Cdc42/Ehd3/Irx5/Kcnh2/Map2k3/Myl4/Pde4d/Pde5a/Sp4/Thrb/Tpm1/Sirt1/Ttn/Vegfb/Sgcg/Prkca/Ace/Ace2/Adra1b/Adra1d/Adrb2/Agt/Akap13/Atp1b1/Atp5j/Bves/Ccn2/Dmpk/Edn1/F…	119
GO:0034250	GO:0034250	positive regulation of cellular amide metabolic process	85/7655	144/23210	1.16724e-10	2.32266e-09	1.05448e-09	Ptbp1/Cpeb3/Slc35a4/Ddx3x/Fmr1/Fxr1/Fxr2/Rock2/Serp1/Upf3b/Rps6kb1/Akap6/Cpeb1/Rxra/Vim/Ythdf1/Eif4g2/Samd4/C1qbp/Picalm/Eif2ak3/Elavl1/Larp4b/Mpv17l2/Nck2/Nsun4/Smpd3/Csnk1e/Mief1/Nck1/Nfe2l2/Sox4/Sphk2/Cnbp/Abcg1/Bcl3/Ccn1/Eef2/Eif2ak4/Eif2s3x/Eif4g3/Eif5a2/Epha4/Fam129a/Fastkd2/Fastkd3/Il6/Itga2/Jmjd4/Larp4/Larp6/Mapk1/Nat10/Npm1/Pcif1/Pink1/Piwil2/Plk3/Polr2d/Rbm4/Rcc1l/Rmnd1/Rpl26/Rpl5/Rpusd…	85
GO:0021954	GO:0021954	central nervous system neuron development	60/7655	91/23210	1.22757e-10	2.435e-09	1.10548e-09	Atp7a/Gnaq/Zeb2/Nfib/Nrp1/Nrp2/Rapgef2/Gata2/Mycbp2/Robo2/Nr2e1/Plxna3/Cdh11/Dcx/Ephb2/Btg2/Pten/Sema3a/Ascl1/Gbx2/Tfap2a/Phox2b/Adarb1/B4galt6/Cntn2/Dclk1/Neurog2/Rac1/Sall3/Tsku/Nin/Slit2/Ptk2/Pafah1b1/Prkca/Arhgef28/B4galt5/Bhlhe22/Chrnb2/Epha4/Ephb1/Fbxo45/Foxg1/Gli2/Lhx8/Map2/Nanos1/Ntrk2/Plxna4/Rac3/Scn1b/Sox1/Szt2/Arhgap35/Arx/Fgfr1/Hprt/Grcc10/Nr4a2/Hsp90ab1	60
GO:0014910	GO:0014910	regulation of smooth muscle cell migration	57/7655	85/23210	1.29804e-10	2.56669e-09	1.16527e-09	Iqgap1/Nox4/Atp7a/Bmpr1a/Mdk/Sema6d/Has2/Myo5a/Ptger4/Rbpj/Rps6kb1/Arpc2/Camk2d/Ppargc1a/Dock4/Mef2c/Ssh1/Trib1/Nfe2l2/Slit2/Dock5/Itgb3/Nr4a3/Ptk2/Ace/Adamts1/Agt/Aif1/Bcl2/Ccl5/Ccn4/Egr1/Foxo4/Igfbp5/Il18/Itga2/Lrp1/Mif/Myc/P2ry2/P2ry6/Pak1/Pdgfrb/Plau/Prkg1/Rab5a/Rapgef3/Serpine1/Sorl1/Tert/Vtn/Ndrg4/Pdgfa/Plxna1/Cyp1b1/Igfbp3/Src	57
GO:0000082	GO:0000082	G1/S transition of mitotic cell cycle	97/7655	171/23210	1.34878e-10	2.65866e-09	1.20702e-09	Itgb1/Ctdsp1/Ddx3x/Klf4/Ccnd2/Ctdsp2/E2f6/Pml/Rbl1/Tcf3/E2f7/Plk2/Ube2e2/Lats2/Rps6kb1/Cacul1/Ctdspl/E2f5/Jade1/Rhou/Mepce/Bach1/Ezh2/Lats1/Pten/Cacnb4/Camk2d/Rbl2/Eif4e/Adam17/E2f1/Npat/Ripk1/Skp2/Acvr1/Egfr/Plcb1/Akt1/Nacc2/Pias1/Sox4/Acvr1b/Adamts1/Aif1/Bcl2/Camk2a/Ccnd1/Ccne2/Cdc45/Cdc73/Cdk2ap2/Cdkn2d/Cradd/Crebbp/Cul4b/Fgf10/Gpnmb/Hinfp/Id2/Id4/Klf11/Lsm10/Lsm11/Plk3/Ppp3ca/Prkdc/Ptpn6/Rb1/…	97
GO:0009952	GO:0009952	anterior/posterior pattern specification	123/7655	231/23210	1.47359e-10	2.8956e-09	1.31459e-09	Poglut1/Bmpr1a/Hipk1/Pcdh8/Tgfbr1/Zeb2/Foxa2/Tshz1/Acvr2a/En1/Hnf1b/Rbpj/Emx2/Cdon/Foxc1/Fzd5/Gli3/Hoxa5/Ift88/Mllt3/Neurod1/Pcsk6/Rarg/Ror2/Bmi1/Hoxa10/Nr2f2/Sfrp1/Vangl2/Btg2/Hoxc8/Notch1/Tbx3/Gbx2/Rnf2/Dkk1/Axin2/Ctnnb1/Hipk2/Lrp6/Mib1/Otx1/Pax3/Pgap1/Ski/Srf/Tulp3/Wt1/Hoxc6/Kmt2a/Nrarp/Ttn/Apc/Bhlhe40/Bmpr2/Cyp26c1/Ddit3/Epb41l5/Foxc2/Foxf1/Fuz/Gdf11/Gli2/Gpc3/Hes1/Hes7/Hey1/Hoxa1/Hoxa3/Hoxa4…	123
GO:0043524	GO:0043524	negative regulation of neuron apoptotic process	100/7655	178/23210	1.48794e-10	2.9147e-09	1.32327e-09	Map2k4/Atp7a/Mdk/Ptprz1/Isl1/Braf/Fmr1/Mecp2/Nrp1/Rock1/Six4/En1/Aars/Pik3ca/Dlx1/Snca/Xiap/Angpt1/Foxq1/Snx6/Pdpk1/Btg2/Cpeb4/En2/Jun/Nefl/Ppargc1a/Rhoa/Tfap2a/Jak2/Fyn/Mef2c/Arrb1/Bdnf/Coro1a/Hipk2/Stambp/Tfap2d/Hyou1/Map3k12/Sirt1/Tgfb3/Vegfb/Cebpb/Hif1a/Nr4a3/Tfap2b/Agap2/Agt/Alkbh1/Amigo2/Apoe/Bcl2/Bhlhb9/Bok/Cacna1a/Clcf1/Cntf/Cx3cl1/Draxin/Faim2/Gdf5/Gdnf/Gpi1/Hdac1/Hmox1/Itsn1/Kras/Lgmn/L…	100
GO:0006323	GO:0006323	DNA packaging	96/7655	169/23210	1.50785e-10	2.94451e-09	1.3368e-09	Sox9/Nap1l3/Bahd1/H3f3b/Spty2d1/Asf1a/Smchd1/Nap1l5/Sycp1/Atrx/Baz2a/Smarca2/Hira/Smc2/Ubn1/Hmga2/Nipbl/Phf13/Akap8l/Asf1b/Ccnb1/Cdan1/Cenpp/Chaf1a/Ctcf/Dffb/H1f1/H1f10/H1f2/H1f3/H1f4/H1f5/H2bc1/H2bc12/H2bc21/H2bc3/H2bc4/H2bc7/H2bu2/H3c1/H3c10/H3c11/H3c14/H3c2/H3c3/H3c4/H3c6/H3c7/H3c8/H4c1/H4c11/H4c12/H4c14/H4c2/H4c3/H4c4/H4c6/H4c8/H4c9/H4f16/Hells/Hist1h2bp/Itgb3bp/Kat6b/M1ap/Mcm2/Mis18a/Nap1l2/…	96
GO:0043414	GO:0043414	macromolecule methylation	146/7655	286/23210	1.70122e-10	3.30861e-09	1.5021e-09	Zmpste24/Mecp2/Trmt6/Dot1l/Setd7/Dpy30/Pik3ca/Arid4a/Btg1/Gsk3b/Mtr/Nsun2/Phf19/Bmi1/Mepce/Nsd1/Suz12/Asxl2/Atrx/Btg2/Ezh2/Mtf2/Paxbp1/Tet2/Baz2a/Rif1/Bcor/Cbll1/Atf7ip/Ogt/Ash1l/Dmrtc2/Kdm3a/Ctnnb1/Dnmt3b/Icmt/Jarid2/Nsd2/Nsun4/Smarcb1/Tarbp1/Wt1/Bend3/Dnmt1/Kmt2a/Setd2/Sirt1/Tet1/Kmt5b/Satb1/Tet3/Atpsckmt/Bcdin3d/Brca1/Camkmt/Ctcf/Dimt1/Dnmt3l/Eef1akmt3/Eef1aknmt/Emg1/Fbl/Fdxacb1/Ftsj1/Ftsj3/Ga…	146
GO:0014812	GO:0014812	muscle cell migration	67/7655	106/23210	1.70482e-10	3.30861e-09	1.5021e-09	Iqgap1/Nox4/Atp7a/Bmpr1a/Mdk/Sema6d/Has2/Myo5a/Rock1/Six4/Met/Ptger4/Rbpj/Rps6kb1/Akirin1/Arpc2/Kalrn/Camk2d/Ppargc1a/Dock4/Mef2c/Ssh1/Trib1/Nfe2l2/Slit2/Dock5/Itgb3/Megf10/Nr4a3/Ptk2/Ace/Adamts1/Agt/Aif1/Bcl2/Ccl5/Ccn3/Ccn4/Egr1/Foxo4/Igfbp5/Il18/Itga2/Lrp1/Mif/Myc/P2ry2/P2ry6/Pak1/Pdgfrb/Plau/Prkg1/Rab5a/Rapgef3/Serpine1/Six1/Sorl1/Tert/Vtn/Ndrg4/Pdgfa/Plxna1/Bin3/Arpc5/Cyp1b1/Igfbp3/Src	67
GO:0006913	GO:0006913	nucleocytoplasmic transport	147/7655	289/23210	2.05808e-10	3.96915e-09	1.80198e-09	Nxt2/Ubr5/Mapk14/Prkd1/Nf1/Adam10/Atxn1/Axin1/Chp1/Pml/Ptpn14/Wipf1/Ppp1cc/Cpsf6/Smurf1/Ppp3r1/Angpt1/Fam53b/Gli3/Gsk3b/Ipo8/Neurod1/Phip/Ptpn11/Kpna3/Pik3r1/Tnpo1/Tsc1/Ahcyl1/Appl1/Egr2/Rab23/Rbm27/Ei24/Kpna4/Tcf7l2/Kpnb1/Thoc2/Agtr2/Cdh1/Inpp4b/Nup107/Pttg1ip/Stat3/Pom121/Rsrc1/Setd2/Akap1/Akt1/Anp32a/Hnrnpa2b1/Ythdc1/Mdfic/Ssb/Abce1/Agt/Akap13/Akap8l/Alkbh5/Ankle1/Apod/Appl2/Bard1/Camk1/Cchcr1…	147
GO:0051169	GO:0051169	nuclear transport	147/7655	289/23210	2.05808e-10	3.96915e-09	1.80198e-09	Nxt2/Ubr5/Mapk14/Prkd1/Nf1/Adam10/Atxn1/Axin1/Chp1/Pml/Ptpn14/Wipf1/Ppp1cc/Cpsf6/Smurf1/Ppp3r1/Angpt1/Fam53b/Gli3/Gsk3b/Ipo8/Neurod1/Phip/Ptpn11/Kpna3/Pik3r1/Tnpo1/Tsc1/Ahcyl1/Appl1/Egr2/Rab23/Rbm27/Ei24/Kpna4/Tcf7l2/Kpnb1/Thoc2/Agtr2/Cdh1/Inpp4b/Nup107/Pttg1ip/Stat3/Pom121/Rsrc1/Setd2/Akap1/Akt1/Anp32a/Hnrnpa2b1/Ythdc1/Mdfic/Ssb/Abce1/Agt/Akap13/Akap8l/Alkbh5/Ankle1/Apod/Appl2/Bard1/Camk1/Cchcr1…	147
GO:0001505	GO:0001505	regulation of neurotransmitter levels	181/7655	372/23210	2.06411e-10	3.96915e-09	1.80198e-09	Slc17a6/Atp7a/Nr3c2/Adora2b/Nf1/Braf/Klf2/Klf4/Ache/Flot1/Fmr1/Rock2/Rap1b/Ptger4/Syn2/Htr2c/Snca/Grm8/Akt2/Cln8/Dnm2/Gch1/Git2/Gsk3b/Ppfia2/Slc6a1/Slc7a11/Syt1/Unc13c/Chka/Cyp2d22/Ddc/Gla/Per2/Slc25a32/Synj1/Cacnb4/Ctbp2/Atp2a2/Nlgn1/Jak2/Mef2c/Adcy1/Aldh6a1/Bace1/Cplx1/Grm4/Icam1/Myo6/Pnkd/Rac1/Slc6a2/Smpd3/Snap29/Syt9/Tlr2/Cd34/Ddah1/Insr/Abat/Akt1/Itgb3/Rap1a/Rora/Prkca/Aasdh/Adrb2/Agt/Agxt/A…	181
GO:0016197	GO:0016197	endosomal transport	111/7655	204/23210	2.08858e-10	4.00397e-09	1.81779e-09	Tmem87b/Vamp3/Dennd1b/Evi5/Tmem87a/Ankrd27/Rab11a/Snx18/Vamp4/Vps37c/Gcc2/Gosr2/Dpy30/Rab14/Vps54/Snx2/Snx6/Vps35/Tmcc1/A830010M20Rik/Clec16a/Lrba/Picalm/Ccdc93/Gosr1/Abca1/Ankfy1/Ap3b1/Arhgap44/Cdc42/Cmtm6/Ehd3/Grasp/Leprotl1/Lrp2/Spag9/Vps37d/Coro1c/Stx16/Vps4b/Micall1/Pikfyve/Ric1/Tmem50b/2610002M06Rik/Acap2/Agap2/Alms1/Ap3d1/Ap5b1/Ap5m1/Arhgap1/Bet1l/Bloc1s2/Bves/Ccdc22/Dennd5a/Ehd1/Ehd4/Eipr…	111
GO:0090288	GO:0090288	negative regulation of cellular response to growth factor stimulus	84/7655	143/23210	2.1113e-10	4.03521e-09	1.83197e-09	Tob1/Dab2ip/Apln/Lemd3/Ptpn1/Sema6a/Smurf1/Dlx1/Spry2/Smad7/Spry1/Dnm2/Lemd2/Pdcd6/Pmepa1/Snx6/Twsg1/Onecut2/Pdpk1/Sfrp1/Fbn1/Ldlrad4/Notch1/Tcf7l2/Smad6/Sulf1/Dkk1/Strap/Adam17/Adgra2/Agtr2/Chrd/Fstl3/Hipk2/Lrp2/Ski/Smurf2/Tgfbr3/Zbtb7a/Abl1/Sirt1/Slit2/Tgfb3/Snx25/Nanog/Agt/Bmper/Cav2/Chst11/Creb3l1/Dand5/Eid2/Fam72a/Fgfrl1/Fuz/Gata3/Glg1/Grem2/Htra1/Htra3/Mmrn2/Nedd4/Pin1/Rasl11b/Sfrp2/Sorl1/S…	84
GO:0003013	GO:0003013	circulatory system process	230/7655	495/23210	2.14932e-10	4.09543e-09	1.85932e-09	Ahr/Nox4/Pde4b/Zmpste24/Adora2b/Ppcs/Ptpro/Kat2b/Apln/Cxadr/Mecp2/Ptprj/Rock1/Rock2/Met/Vegfc/Wnk1/Dsc2/Htr2c/Adm/Smad7/Vip/Akap6/Angpt1/Ar/Bmp6/Casq2/Dmd/Ece1/F11r/Fkbp1b/Fli1/Foxc1/Gch1/Gnai2/Kcnj2/Plod3/Ryr2/Smad5/Snta1/Sri/Ank2/Hbegf/Kcnd3/Nr2f2/Pde3a/Pik3r1/Slc8a1/Per2/Sema3a/Stk39/Tbx20/Adcyap1/Cacna1g/Cacna2d1/Camk2d/Ptprm/Rhoa/Atp2a2/Col1a2/Smad6/Jak2/Fyn/Atp1a3/Srsf1/Dock4/Hopx/Actc1/Agt…	230
GO:0060541	GO:0060541	respiratory system development	131/7655	251/23210	2.21941e-10	4.21621e-09	1.91415e-09	Pkdcc/Fndc3b/Tcf21/Fbxw7/Atp7a/Bmpr1a/Sox9/Sp1/Atxn1/Cic/Klf2/Cebpa/Foxa2/Itga3/Nfib/Rdh10/Six4/Sp3/Creb1/Gata6/Rbpj/Sox11/Lox/Ppp3r1/Spry2/Smchd1/Spry1/Atxn1l/Dicer1/Dlx5/Eya1/Gli3/Hoxa5/Ift88/Man2a1/Plod3/Rarg/Srsf6/Myt1/Pdgfra/Rara/Rpgrip1l/Slc7a11/Vangl2/Foxp1/Foxp2/Notch1/Sim2/Zfpm2/Ascl1/Rc3h2/Phox2b/Hopx/Cdc42/Ctnnb1/Lrp6/Ppp1ca/Ski/Smpd3/Speg/Srf/Thrb/Tns3/Tulp3/Wt1/Wwp1/Heg1/Stk40/Tgfb3/…	131
GO:0051091	GO:0051091	positive regulation of DNA-binding transcription factor activity	128/7655	244/23210	2.2979e-10	4.35216e-09	1.97587e-09	Rela/Flot2/Mtpn/Prkd1/Ube2n/Clock/Flot1/Tcf3/Traf6/Rps6ka5/Jmy/Mtdh/Ar/Crtc3/Fzd4/Neurod1/Dvl2/Gtf2a2/Reln/Ncoa3/Pten/Ppargc1a/Tnfsf18/Jak2/Adcy1/Bdnf/Ctnnb1/Hipk2/Icam1/Lrp6/Neurog2/Ripk1/Ripk2/Smarcb1/Srf/Stat3/Stk36/Tgfbr3/Tlr2/Zbtb7a/Cth/Lrrfip1/Pparg/Akt1/Hmga2/Atf2/Aim2/Amh/Arid5b/Bex2/Camk2a/Cd200/Crebbp/Crtc1/Csf3/Cx3cl1/Ddit3/Eda2r/Edn1/Eif2ak2/Fer/Fosl1/Il18/Il18r1/Il18rap/Il6/Irak2/Itg…	128
GO:0014909	GO:0014909	smooth muscle cell migration	60/7655	92/23210	2.39468e-10	4.52185e-09	2.05291e-09	Iqgap1/Nox4/Atp7a/Bmpr1a/Mdk/Sema6d/Has2/Myo5a/Ptger4/Rbpj/Rps6kb1/Arpc2/Kalrn/Camk2d/Ppargc1a/Dock4/Mef2c/Ssh1/Trib1/Nfe2l2/Slit2/Dock5/Itgb3/Nr4a3/Ptk2/Ace/Adamts1/Agt/Aif1/Bcl2/Ccl5/Ccn3/Ccn4/Egr1/Foxo4/Igfbp5/Il18/Itga2/Lrp1/Mif/Myc/P2ry2/P2ry6/Pak1/Pdgfrb/Plau/Prkg1/Rab5a/Rapgef3/Serpine1/Sorl1/Tert/Vtn/Ndrg4/Pdgfa/Plxna1/Arpc5/Cyp1b1/Igfbp3/Src	60
GO:0007611	GO:0007611	learning or memory	148/7655	292/23210	2.48033e-10	4.66956e-09	2.11997e-09	Itgb1/Cpeb3/Itpr3/Mdk/Ptprz1/Abl2/Nf1/Atxn1/Braf/Cic/Elavl4/Aff2/Ccnd2/Itga3/Mecp2/Sgk1/Creb1/En1/Paip2/Plk2/Itga5/Slc12a5/Vip/Atxn1l/Cln8/Ctns/Gmfb/Atp8a1/Ephb2/Reln/Slc6a1/Slc7a11/Ythdf1/Btg2/Foxp2/Itga8/Jun/Kalrn/Pten/Synj1/Pde8b/Pja2/Adcy3/Picalm/Atp1a3/Dkk1/Mef2c/Adcy1/Amph/Bace1/Bdnf/Cntn2/Cntnap2/Gm2a/Grm4/Pak7/Pde5a/Pgrmc1/Ptn/Rcan1/Srf/Tlr2/Cnr1/Egfr/Kmt2a/Ldlr/Plcb1/Zfp385a/Hif1a/Pias1/…	148
GO:1904019	GO:1904019	epithelial cell apoptotic process	70/7655	113/23210	2.51197e-10	4.715e-09	2.1406e-09	Exoc5/Hipk1/Mdk/Abl2/Braf/Zfp36l1/Gata2/Angpt1/Gsk3b/Gsn/Neurod1/Ryr2/Srsf6/Stk4/Tia1/Pdpk1/Fasl/Ppargc1a/Sema5a/Jak2/Col18a1/E2f1/Icam1/Abl1/Nfe2l2/Mapk8/Akr1c18/Angptl4/Ano6/Bad/Bmpr2/Bok/Capn10/E2f2/Fas/Fgf21/Gata3/H2-M3/Hdac1/Hdac3/Hmox1/Igf1r/Jag2/Ngf/Nupr1/Pdx1/Ramp2/Rb1/Rgcc/Scg2/Serpine1/Stk3/Tert/Thbs1/Tnfaip3/Tnip2/Wfs1/Zfp36/Arf6/Bcl2l1/Bid/Foxo3/Mapk7/Pak4/Tgfbr2/Sfrp4/Krit1/Pdcd4/Tnf…	70
GO:0019439	GO:0019439	aromatic compound catabolic process	225/7655	483/23210	2.52196e-10	4.71968e-09	2.14272e-09	Ptbp1/Qk/Rbm24/Tnrc6b/Cpeb3/Tob1/Pgam1/Dera/Elavl4/Aldoa/Entpd5/Fmr1/Fxr1/Fxr2/Rock1/Rock2/Upf3b/Zfp36l1/Casc3/Ago3/Dicer1/Pnpt1/Prkag2/Vim/Zfp36l2/Dcp1a/Dcp2/Smg1/Sidt2/Btg2/Ddit4/Syncrip/Tent4a/Tet2/Upf2/Xrn1/Calcr/Hnrnpc/Pfkm/Ppargc1a/Samd4/Rc3h1/Cnot6/Ogt/Dpyd/Ago4/Aldh1l2/Axin2/Carhsp1/E2f1/Elavl1/Entpd7/Ephx2/Eri1/Larp1/Lin28b/Ncor1/Nudt3/Pan3/Pde4d/Pde5a/Ppara/Prkaa2/Stat3/Upp1/Zbtb20/Zbtb…	225
GO:0007219	GO:0007219	Notch signaling pathway	99/7655	177/23210	2.56315e-10	4.78251e-09	2.17125e-09	Jag1/Poglut1/Fbxw7/Neurl1b/Sox9/Adam10/Aak1/Cebpa/Dlx2/Foxa2/Snai2/Dtx4/Gata2/Hnf1b/Rbpj/Robo2/Dlx1/Dner/Anxa4/Arrdc1/Cdk6/Cntn1/Dicer1/Dll4/Eya1/Foxc1/Ift88/Dtx2/Notch1/Trp63/Ascl1/Adam17/Arrb1/Dlk1/Fat4/Mib1/Notch3/Stat3/Tmem100/Zbtb7a/Nrarp/Agxt/Angpt4/Aph1a/Aph1b/Aph1c/Bend6/Ccn3/Cd46/Cdh6/Chac1/Cntn6/Dtx3/Etv2/Fgf10/Foxc2/Gdpd5/Got1/Hes1/Hes7/Hey1/Hoxd3/Hp/Ift172/Ift74/Jag2/Lfng/Maml2/Maml3/…	99
GO:0003281	GO:0003281	ventricular septum development	57/7655	86/23210	2.61267e-10	4.84615e-09	2.20014e-09	Tgfbr1/Lmo4/Cited2/Luzp1/Rbpj/Robo2/Sox11/Smad7/Xirp2/Dnm2/Prox1/Hoxa13/Vangl2/Notch1/Tbx3/Zfpm2/Smad6/Lrp2/Lrp6/Nsd2/Tgfbr3/Acvr1/Egln1/Heg1/Slit2/Sox4/Bmpr2/Ccn1/Dand5/Fgfrl1/Gata3/Hes1/Hey1/Id2/Nkx2-5/Nos3/Sall1/Sav1/Slit3/Tgfb2/Wnt11/Zfpm1/Fzd1/Heyl/Ltbp1/Mdm4/Rbm15/Tgfbr2/Frs2/Hectd1/Nfatc1/Prdm1/Smad4/Sufu/Trip11/Cxcr4/Tbx5	57
GO:0060411	GO:0060411	cardiac septum morphogenesis	57/7655	86/23210	2.61267e-10	4.84615e-09	2.20014e-09	Jag1/Bmpr1a/Isl1/Tgfbr1/Nrp1/Cited2/Nrp2/Gata6/Rbpj/Robo2/Sox11/Smad7/Ift88/Prox1/Rara/Vangl2/Hand1/Notch1/Tbx20/Tbx3/Zfpm2/Smad6/Lrp2/Lrp6/Nsd2/Tgfbr3/Acvr1/Egln1/Slit2/Sox4/Bmpr2/Ccn1/Chd7/Dhrs3/Fgfrl1/Hes1/Hey1/Id2/Mks1/Nkx2-5/Nos3/Notch2/Sav1/Sema3c/Slit3/Tbx2/Tgfb2/Wnt11/Zfpm1/Fzd1/Heyl/Rbm15/Tgfbr2/Nfatc1/Smad4/Trp53/Tbx5	57
GO:0003151	GO:0003151	outflow tract morphogenesis	56/7655	84/23210	2.66296e-10	4.91361e-09	2.23077e-09	Jag1/Hand2/Bmpr1a/Isl1/Nrp1/Cited2/Nrp2/Gata6/Rbpj/Robo2/Sox11/Dicer1/Eya1/Folr1/Foxc1/Ryr1/Dvl2/Plxnd1/Rara/Vangl2/Jun/Notch1/Tbx20/Tbx3/Zfpm2/Tfap2a/Smad6/Mef2c/Ctnnb1/Lrp2/Lrp6/Tgfbr3/Hif1a/Nipbl/Atf2/Bmpr2/Dhrs3/Foxc2/Hes1/Hey1/Nedd4/Nkx2-5/Npy1r/Sema3c/Sfrp2/Six1/Tbx2/Tgfb2/Thbs1/Twist1/Wnt11/Zfpm1/Fzd1/Heyl/Tgfbr2/Smad4	56
GO:2000377	GO:2000377	regulation of reactive oxygen species metabolic process	109/7655	200/23210	2.66466e-10	4.91361e-09	2.23077e-09	Nox4/Mapk14/Klf2/Klf4/Rock2/Ptger4/Snca/Akt2/Ctns/Dhfr/Dnm2/Gch1/Gnai2/Gnai3/Grb2/Clcn3/Foxo1/Gla/Rhoa/Tfap2a/Jak2/Fyn/Ogt/Icam1/Rab27a/Rac1/Ripk1/Smpd3/Stat3/Tlr2/Cd34/Ddah1/Egfr/Insr/Nfe2l2/Sirt1/Akt1/Hif1a/Sphk2/Abcd1/Abcd2/Adgrb1/Agt/Aif1/Akr1c18/Bcl2/Bco2/Birc3/Bnip3/Brca1/Cd47/Cxcl1/Cyba/Duoxa1/Gadd45a/H2-M3/Hk2/Hp/Ier3/Il18/Il6/Itgb2/Mpv17l/Mycn/Pdgfrb/Pdk3/Pink1/Plau/Prcp/Ptgs2/Ptx3/Sirt3…	109
GO:0031330	GO:0031330	negative regulation of cellular catabolic process	129/7655	247/23210	2.86564e-10	5.25914e-09	2.38764e-09	Ptbp1/Qk/Rbm24/Tob1/Dab2ip/Fmr1/Mtm1/Pml/Tlk2/Usp36/Snca/Dicer1/Rybp/Svip/Trim39/Vps35/Erlec1/Tsc1/Clec16a/Ddit4/Eif4g2/Syncrip/Tent4a/Hnrnpc/Ppargc1a/Usp25/Ogt/Axin2/Bmf/E2f1/Elavl1/Hipk2/Larp1/Stat3/Timp3/Usp7/Zkscan3/Angel2/Cbfa2t3/Cnr1/N4bp1/Naf1/Akt1/Hnrnpa0/Mcl1/Npc1/Ptk2/Ric1/Actn3/Adra1b/Apobec1/Bcl2/Cptp/Csnk2a1/Dffa/Dkc1/Dnd1/Epha4/Foxk2/Gdnf/Gpld1/Herc1/Hfe/Hmox1/Hp/Ier3/Klhl40/Lrrk2/M…	129
GO:0035107	GO:0035107	appendage morphogenesis	98/7655	175/23210	2.87714e-10	5.25914e-09	2.38764e-09	Pkdcc/Hand2/Atp7a/Bmpr1a/Sox9/Gnaq/Rdh10/En1/Sox11/Asph/Bcl2l11/Bmpr1b/Dicer1/Dlx5/Ece1/Gas1/Gli3/Ift88/Prrx1/Rarg/Rnf165/Ror2/Hoxa10/Hoxa13/Rpgrip1l/Atrx/Evx2/Notch1/Rab23/Tbx3/Trp63/Tfap2a/Dkk1/Ctnnb1/Impad1/Lmbr1/Lrp6/Sall3/Ski/Sp8/Tulp3/Nipbl/Sox4/Tfap2b/C2cd3/Chd7/Chst11/Col2a1/Crabp2/Fgf10/Flvcr1/Fuz/Gdf5/Gli2/Gna12/Gpc3/Hdac1/Hoxa9/Hoxd10/Hoxd9/Idua/Intu/Lrp4/Mbnl1/Mks1/Mycn/Notch2/Osr2/Pl…	98
GO:0035108	GO:0035108	limb morphogenesis	98/7655	175/23210	2.87714e-10	5.25914e-09	2.38764e-09	Pkdcc/Hand2/Atp7a/Bmpr1a/Sox9/Gnaq/Rdh10/En1/Sox11/Asph/Bcl2l11/Bmpr1b/Dicer1/Dlx5/Ece1/Gas1/Gli3/Ift88/Prrx1/Rarg/Rnf165/Ror2/Hoxa10/Hoxa13/Rpgrip1l/Atrx/Evx2/Notch1/Rab23/Tbx3/Trp63/Tfap2a/Dkk1/Ctnnb1/Impad1/Lmbr1/Lrp6/Sall3/Ski/Sp8/Tulp3/Nipbl/Sox4/Tfap2b/C2cd3/Chd7/Chst11/Col2a1/Crabp2/Fgf10/Flvcr1/Fuz/Gdf5/Gli2/Gna12/Gpc3/Hdac1/Hoxa9/Hoxd10/Hoxd9/Idua/Intu/Lrp4/Mbnl1/Mks1/Mycn/Notch2/Osr2/Pl…	98
GO:0034968	GO:0034968	histone lysine methylation	68/7655	109/23210	2.89201e-10	5.26559e-09	2.39056e-09	Mecp2/Dot1l/Setd7/Dpy30/Arid4a/Phf19/Nsd1/Suz12/Asxl2/Atrx/Ezh2/Mtf2/Tet2/Baz2a/Rif1/Bcor/Ogt/Ash1l/Dmrtc2/Kdm3a/Ctnnb1/Dnmt3b/Jarid2/Nsd2/Smarcb1/Bend3/Dnmt1/Kmt2a/Setd2/Sirt1/Kmt5b/Tet3/Brca1/Gata3/H1f2/H1f3/H1f4/Kdm4d/Mllt6/Phf1/Prdm9/Pygo2/Setd6/Smyd3/Wdr5b/Zfp335/Ctr9/Cxxc1/Iws1/Kmt2b/Nsd3/Rbbp5/Rlf/Ezh1/Fh1/Gfi1/Kdm4c/Macroh2a1/Rtf1/Setdb1/Smad4/Snw1/Ash2l/Wdr5/Kmt2e/Arid4b/Prdm5/Prmt6	68
GO:0021915	GO:0021915	neural tube development	105/7655	191/23210	2.89741e-10	5.26559e-09	2.39056e-09	Lhx2/Tgif1/Abl2/Nf1/Zeb2/Foxa2/Lmo4/Rala/Rock2/Traf6/Zfp36l1/Cited2/En1/Luzp1/Sox11/Adm/Folr1/Gas1/Gli3/Plod3/Plxnb2/Rarg/Sdc4/Stk4/Bmi1/Dvl2/Gatad2a/Rara/Rpgrip1l/Sfrp1/Tsc1/Vangl2/Notch1/Rab23/Gbx2/Tcf7l2/Tfap2a/Epha2/Lrp2/Lrp6/Mib1/Pax3/Rgma/Ski/Tulp3/Abl1/Apaf1/Fzd3/Ipmk/Opa1/Setd2/Hif1a/Sox4/Enah/Bbs4/C2cd3/Deaf1/Dlc1/Fuz/Gli2/Gpr161/Hes1/Ift172/Inka1/Intu/Itpk1/Mks1/Mthfd1l/Mthfr/Phgdh/Plxn…	105
GO:0035264	GO:0035264	multicellular organism growth	114/7655	212/23210	3.12095e-10	5.65549e-09	2.56758e-09	Pkdcc/Slitrk6/Sos1/Zmpste24/Abl2/Klf2/Gpd2/Zfp36l1/Creb1/En1/H3f3b/Pik3ca/Slc12a5/Tbl1xr1/Ar/Dicer1/Hoxa5/Ptpn11/Rarg/Slc12a2/Csf1/Rara/Atrx/Ikzf1/Ncoa3/Plekha1/Celf1/Rc3h2/Tcf7l2/Adarb1/Ankrd11/Dlk1/Gpam/Icmt/Ncor1/Pde4d/Smpd3/Socs2/Stat3/Tnks2/Clic4/Heg1/Sp2/Stk40/Wdtc1/Hmga2/Nipbl/Brca2/Add1/Adrb2/Agt/Alms1/Apba1/Arid5b/Atrn/Bbs2/Bbs4/Bcl2/Chd7/Drd3/Ezr/Flvcr1/Foxs1/Fxn/Gdf5/Gpat4/Gpr21/H2-Q2/…	114
GO:0010038	GO:0010038	response to metal ion	138/7655	269/23210	3.45843e-10	6.24903e-09	2.83705e-09	Iqgap1/Anxa11/Atp7a/Itpr3/Braf/Cebpa/Mecp2/Slc40a1/Creb1/Wnk1/Cpne8/Snca/Alg2/Anxa5/Anxa7/Asph/Bmp6/Gsk3b/Gsn/Pdcd6/Plcg2/Ryr2/Ppif/Syt1/Ahcyl1/Glra1/Jun/Kcna1/Cacna1g/Tfap2a/Nlgn1/Slc41a1/Gphn/Hrg/Mef2c/Cdh1/Ppp1ca/Prkaa2/Smpd3/Sord/Syt9/Tfrc/Clic4/Cpne3/Egfr/Mtf1/Nfatc3/Nfe2l1/Nfe2l2/Nptx1/Pparg/Ttn/Abat/Akt1/Aldob/Mapk8/Npc1/Adcy7/Add1/Adgrv1/Akr1c18/Alox5ap/Ank3/Apobec1/Aqp2/Atp7b/Bcl2/Bnip3/…	138
GO:0010657	GO:0010657	muscle cell apoptotic process	65/7655	103/23210	3.51053e-10	6.28894e-09	2.85517e-09	Map2k4/Qk/Hand2/Mdk/Capn2/Lifr/Rgl2/Gata6/Rbpj/Dicer1/Gsk3b/Stk4/Pdpk1/Pik3r1/Pten/Adcyap1/Camk2d/Jak2/Arrb1/Lrp6/Apaf1/Dnmt1/Fbxo32/Mfn2/Nfe2l2/Pparg/Sirt1/E2f3/Mapk8/Acot1/Agt/Bcl2/Bnip3/Camk2a/Casp12/Dipk2a/Dmpk/Edn1/Hmgcr/Hmox1/Hspa8/Hspb6/Igf1r/Nkx2-5/Npm1/Nupr1/Rapgef3/Rbm10/Rps6ka2/Sfrp2/Sirt5/Sod2/Tigar/Zc3h12a/Pou4f2/Capn1/Igfbp3/Mff/Slc25a4/Smad4/Trp53/Bag3/Pdcd4/Eif5a/Nol3	65
GO:0030038	GO:0030038	contractile actin filament bundle assembly	65/7655	103/23210	3.51053e-10	6.28894e-09	2.85517e-09	Limch1/Nox4/Ppm1f/Tgfbr1/Braf/Fam171a1/Nrp1/Rock2/Met/Ptger4/S1pr1/Sdc4/Limk1/Pik3r1/Ppm1e/Tsc1/Rhoa/Arhgef10l/Arrb1/Fhdc1/Rac1/S100a10/Srf/Tpm1/Wasf2/Abl1/Tgfb3/Alms1/Arhgap6/Asap3/Bag4/Bbs4/Ccn2/Cd47/Clasp1/Dlc1/Epha1/Fhod1/Inpp5k/Kank3/Kctd13/Kiss1r/Mkks/Pak1/Pfn2/Ppp1r9a/Rapgef3/Rgcc/Sh3pxd2b/Smad3/Stmn1/Synpo2l/Tesk1/Tmeff2/Tmsb15l/Wnt11/Arap1/Nf2/Synpo/Ttc8/Arhgef5/Clasp2/Cul3/Src/Zyx	65
GO:0043149	GO:0043149	stress fiber assembly	65/7655	103/23210	3.51053e-10	6.28894e-09	2.85517e-09	Limch1/Nox4/Ppm1f/Tgfbr1/Braf/Fam171a1/Nrp1/Rock2/Met/Ptger4/S1pr1/Sdc4/Limk1/Pik3r1/Ppm1e/Tsc1/Rhoa/Arhgef10l/Arrb1/Fhdc1/Rac1/S100a10/Srf/Tpm1/Wasf2/Abl1/Tgfb3/Alms1/Arhgap6/Asap3/Bag4/Bbs4/Ccn2/Cd47/Clasp1/Dlc1/Epha1/Fhod1/Inpp5k/Kank3/Kctd13/Kiss1r/Mkks/Pak1/Pfn2/Ppp1r9a/Rapgef3/Rgcc/Sh3pxd2b/Smad3/Stmn1/Synpo2l/Tesk1/Tmeff2/Tmsb15l/Wnt11/Arap1/Nf2/Synpo/Ttc8/Arhgef5/Clasp2/Cul3/Src/Zyx	65
GO:0030705	GO:0030705	cytoskeleton-dependent intracellular transport	96/7655	171/23210	3.62172e-10	6.46971e-09	2.93723e-09	Wasl/Bicd2/Flot2/Myo5a/Bloc1s6/Fmr1/Mecp2/Map1b/Sun1/Actn4/Ap3m1/Ift88/Tub/Arhgap21/Bsn/Nefl/Nefm/Trak2/Wasf1/Ap3b1/Ap3s2/Cdc42/Cep131/Kif1b/Kif5c/Myo19/Nefh/Pura/Rab1a/Rhot2/Ttc26/Wdr34/Hook3/Hif1a/Pafah1b1/Ap3b2/Ap3d1/Ap3m2/Arl8a/Arl8b/Bbs1/Bicdl1/Bloc1s2/Bloc1s3/Bloc1s4/Ccdc88b/Ccdc88c/Cnih2/Dlg2/Dst/Hook1/Hook2/Hspa8/Ift172/Ift46/Ift74/Ift81/Kif1c/Kif5a/Klc1/Lamp1/Map1a/Map2/Map6d1/Mgarp/Mreg…	96
GO:0032007	GO:0032007	negative regulation of TOR signaling	36/7655	46/23210	3.73923e-10	6.66071e-09	3.02395e-09	Fnip1/Ubr1/Mtm1/Fnip2/Gsk3b/Pdcd6/Tsc1/Ddit4/Sik1/Prkaa2/Sirt1/Hif1a/Sik2/Sesn3/Castor1/Castor2/Depdc5/Deptor/Epm2a/Flcn/Itfg2/Minar1/Nim1k/Sesn1/Szt2/Tbc1d7/Tmem127/Tnfaip8l1/Sesn2/Tsc2/Arntl/Atm/Bmt2/Stk11/Prkaa1/Rnf152	36
GO:0046620	GO:0046620	regulation of organ growth	72/7655	118/23210	3.76345e-10	6.68491e-09	3.03493e-09	Ahr/Bmpr1a/Mapk14/Tgfbr1/Cxadr/Serp1/Cited2/Kcnk2/Gata6/Lats2/Rbpj/Akap6/Bcl2l11/Foxc1/Prox1/Stk4/Hlx/Dusp6/Foxp1/Lats1/Notch1/Pten/Tbx20/Zfpm2/Tcf7l2/Mef2c/Jarid2/Ppara/Ripk1/Tgfbr3/Wt1/Sirt1/Akt1/Meis1/Ptk2/Agt/Apc/Ccn4/Ccnb1/Edn1/Flvcr1/Foxc2/Fxn/Gli1/Mapk1/Mapk11/Nkx2-5/Pak1/Parp2/Pi16/Pin1/Rgs2/Rgs4/Sav1/Stk3/Tbx2/Wwc1/Wwc2/Ankrd26/Arx/Ctdp1/Ep300/Fgfr1/Tgfbr2/Carm1/Nr3c1/Slc25a4/Ybx3/Yy1/Ya…	72
GO:0016236	GO:0016236	macroautophagy	106/7655	194/23210	3.83543e-10	6.79357e-09	3.08426e-09	Pip4k2c/Mtm1/Trp53inp1/Smurf1/Usp36/Gnai3/Ift88/Pik3c2a/Sptlc1/Trp53inp2/Ulk2/Tsc1/Ulk1/Clec16a/Rab23/Wdfy3/Ei24/Nsfl1c/Rab12/Scoc/Rab3gap2/Larp1/Pip4k2b/Prkaa2/Rab1a/Ripk2/Snap29/Stbd1/Tlr2/Mfn2/Sirt1/Trappc8/Hif1a/Npc1/Pikfyve/Stx17/Sesn3/Cdc37/Adrb2/Atg10/Atg101/Atg12/Atg14/Atg4a/Bnip3/Bnip3l/C9orf72/Epg5/Epm2a/Hmox1/Irgm1/Lix1l/Lrrk2/Mcoln1/Nod1/Nupr1/Pacs2/Pik3c2b/Pink1/Rab33b/Rnf5/Rubcn/Rub…	106
GO:0043502	GO:0043502	regulation of muscle adaptation	62/7655	97/23210	4.15764e-10	7.3436e-09	3.33398e-09	Hand2/Mtpn/Klf4/Rock1/Rock2/Srl/Akap6/Ece1/Gsk3b/Tead1/Foxo1/Foxp1/Notch1/Camk2d/Atp2a2/Mef2c/Jarid2/Pde5a/Ppara/Fbxo32/Sirt1/Akap1/Nr4a3/Ptk2/Prkca/Actn3/Agt/Aif1/Ccn4/Edn1/Glrx3/Igfbp5/Lmcd1/Nos3/Pak1/Parp2/Pi16/Pin1/Ppp3ca/Prkag3/Rgs2/Rgs4/Smad3/Tnfrsf1b/Tnnc1/Tnnt1/Trim63/Atp2b4/Ctdp1/Ep300/Foxo3/Oga/P2rx4/Selenon/Tnni1/Nfatc1/Nr3c1/Slc25a4/Smad4/Twf1/Yy1/Nol3	62
GO:0005996	GO:0005996	monosaccharide metabolic process	131/7655	253/23210	4.38878e-10	7.72144e-09	3.50551e-09	Mapk14/Zmpste24/Kat2b/Aldoa/B4galt1/Cpt1a/Foxa2/Gpd2/Serp1/Soga1/Pik3ca/Akt2/Dgat2/Fuca1/Man2a1/Ppp1r3b/Rpia/Foxo1/Pgm2/Pik3r1/Per2/Sik1/Pfkm/Tcf7l2/Ogt/Dyrk2/Pdk1/Pdk2/Ppara/Ppp1ca/Ppp1r3d/Sord/Gfpt1/Insr/Nfe2l1/Nln/Sirt1/Wdtc1/Akt1/Aldob/Arpp19/Hif1a/Rora/Tfap2b/Actn3/Adra1b/Aldh5a1/Apod/Atf3/Bad/C1qtnf12/Cbr2/Cry1/Dcxr/Dgkq/Fabp5/Fam3c/Foxk2/G6pd2/Galm/Gnpda1/Gpd1/Gpi1/Gpld1/Hk2/Igf2/Igfbp4/Il…	131
GO:0035148	GO:0035148	tube formation	98/7655	176/23210	4.39611e-10	7.72144e-09	3.50551e-09	Lhx2/Tgif1/Sox9/Abl2/Dab2ip/Zeb2/Lmo4/Nfib/Rala/Rock2/Six4/Traf6/Cited2/Ret/Hnf1b/Luzp1/Sox11/Adm/Bcl2l11/Dicer1/Folr1/Plxnb2/Rarg/Sdc4/Stk4/Dvl2/Gatad2a/Rara/Sfrp1/Tsc1/Vangl2/Hand1/Notch1/Rab23/Tfap2a/Cdh1/Ctnnb1/Irx3/Lrp2/Lrp6/Mib1/Pax3/Rgma/Ski/Tulp3/Abl1/Apaf1/Fzd3/Ipmk/Opa1/Setd2/Hif1a/Sox4/Enah/Irx2/Atoh8/Bbs4/Deaf1/Dlc1/Fgf10/Fuz/Gata3/Gdnf/Hoxa1/Ift172/Irx1/Mks1/Mthfd1l/Mthfr/Ptch1/Rps7/…	98
GO:0090257	GO:0090257	regulation of muscle system process	125/7655	239/23210	4.77552e-10	8.36448e-09	3.79745e-09	Hand2/Mtpn/Pde4b/Adora2b/Klf4/Rock1/Rock2/Srl/Dsc2/Ptger4/Smad7/Akap6/Casq2/Dmd/Ece1/Fkbp1b/Gsk3b/Kcnj2/Mylk2/Ryr1/Ryr2/Sri/Tead1/Ank2/Foxo1/Slc8a1/Foxp1/Kcna1/Notch1/Camk2d/Rhoa/Atp2a2/Dock4/Mef2c/Atp1a1/Ehd3/Jarid2/Pawr/Pde4d/Pde5a/Ppara/Srf/Atp2b1/Fbxo32/Sirt1/Ttn/Abat/Akap1/Dock5/Nr4a3/Ptk2/Prkca/Ace2/Actn3/Adra1b/Adrb2/Agt/Aif1/Atp1b1/Bscl2/Calcrl/Ccn2/Ccn4/Dbn1/Dmpk/Edn1/Fxyd1/Glrx3/Igfbp5/…	125
GO:1904018	GO:1904018	positive regulation of vasculature development	110/7655	204/23210	5.12134e-10	8.94528e-09	4.06113e-09	Itgb1/Pgf/Mdk/Prkd1/Rras/Sp1/Isl1/Klf4/Nrp1/Plk2/Rapgef2/Runx1/Vegfc/Gata2/Gata6/Itga5/Btg1/Mtdh/Nr2e1/Adm/Efnb2/Map3k3/Nras/Pdcd6/Pik3c2a/Sash1/Pdpk1/Notch1/Sema5a/Hdac7/Hipk2/Stat3/Tmem100/Abl1/Cd34/Cth/Ddah1/Gab1/Nfe2l2/Sirt1/Vegfb/Hif1a/Hmga2/Itgb3/Rap1a/Vash2/Prkca/Acvrl1/Adam12/Add1/Ago2/Angpt2/Angpt4/Asb4/Bmper/Brca1/C3ar1/Camp/Ccbe1/Ccl11/Ccl5/Cdh5/Cx3cl1/Egr1/Epha1/Flt1/Foxc2/Hc/Hk2/Hmox…	110
GO:0010810	GO:0010810	regulation of cell-substrate adhesion	113/7655	211/23210	5.14882e-10	8.96837e-09	4.07162e-09	Itgb1/Iqgap1/Jag1/Limch1/Mdk/Ppm1f/Ptprz1/Nf1/Braf/Has2/Itga3/Kank1/Lims1/Myadm/Nrp1/Ptprj/Rock1/Rsu1/Vegfc/Atxn3/Itga5/Itga6/Pik3cb/Actn4/Cdk6/Dmd/Dnm2/Epha3/Fzd4/Gsk3b/Macf1/Sdc4/Csf1/Onecut2/Pik3r1/Tsc1/Arpc2/Notch1/Pten/Rhoa/C1qbp/Jak2/Ccdc80/Dab2/Efna5/Emp2/Ptn/Rac1/S100a10/Spp1/Abl1/Coro1c/Dock5/Itgb3/Peak1/Ptk2/Acvrl1/Adam15/Angpt2/Ap1ar/Apod/Arhgap6/Bcl2/Ccn1/Clasp1/Col8a1/Dbn1/Dlc1/Dmp1/…	113
GO:0016239	GO:0016239	positive regulation of macroautophagy	47/7655	67/23210	5.21945e-10	9.06626e-09	4.11606e-09	Pip4k2c/Smurf1/Gnai3/Sptlc1/Tsc1/Ulk1/Clec16a/Rab12/Scoc/Rab3gap2/Larp1/Pip4k2b/Ripk2/Tlr2/Mfn2/Sirt1/Hif1a/Sesn3/Cdc37/Adrb2/Bnip3/Bnip3l/C9orf72/Epm2a/Hmox1/Irgm1/Nod1/Pink1/Sesn1/Tmem173/Trim13/Vps13c/Wac/Map3k7/Pip4k2a/Ralb/Sesn2/Smcr8/Sptlc2/Tbk1/Tsc2/Vps13d/Htt/Fyco1/Bag3/Supt5/Irgm2	47
GO:0021955	GO:0021955	central nervous system neuron axonogenesis	33/7655	41/23210	5.36337e-10	9.26507e-09	4.20632e-09	Zeb2/Nfib/Mycbp2/Nr2e1/Cdh11/Dcx/Ephb2/Pten/Phox2b/Adarb1/B4galt6/Dclk1/Tsku/Nin/Slit2/Ptk2/Pafah1b1/Prkca/Arhgef28/B4galt5/Bhlhe22/Chrnb2/Epha4/Ephb1/Fbxo45/Gli2/Plxna4/Scn1b/Szt2/Arhgap35/Grcc10/Nr4a2/Hsp90ab1	33
GO:2000772	GO:2000772	regulation of cellular senescence	33/7655	41/23210	5.36337e-10	9.26507e-09	4.20632e-09	Bmpr1a/Zmpste24/Rbl1/Plk2/Ypel3/Cdk6/Map3k3/Pnpt1/Trp63/Icmt/Nuak1/Pawr/Zkscan3/Abl1/Sirt1/Hmga2/Bcl2l12/H2-M3/Kras/Nampt/Prkdc/Slc30a10/Tert/Twist1/Vash1/Akt3/Cgas/Eef1e1/Rsl1d1/Terf2/Arntl/Trp53/Bcl6	33
GO:1901888	GO:1901888	regulation of cell junction assembly	55/7655	83/23210	5.43182e-10	9.35762e-09	4.24834e-09	Iqgap1/Limch1/Ppm1f/Flot1/Lims1/Nrp1/Ptprj/Rock1/Rock2/Snai2/Rap1b/Rapgef2/Epha3/Fzd5/Macf1/Rapgef1/Sdc4/Tsc1/Pten/Efna5/Epha2/Rac1/S100a10/Abl1/Coro1c/Peak1/Ptk2/Rap1a/Ace/Ace2/Acvrl1/Agt/Apod/Arhgap6/Clasp1/Dlc1/Dusp22/Enpp2/Epb41l5/Lrp1/Nphp4/Pkp2/Prkch/Rhod/Smad3/Snai1/Wdpcp/Ikbkb/Slk/Clasp2/Myo1c/Src/Tnf/Ldb1/Gja1	55
GO:0045216	GO:0045216	cell-cell junction organization	84/7655	145/23210	5.52891e-10	9.49885e-09	4.31245e-09	Itgb1/Ctnnd1/Tgfbr1/Grhl1/Ptpro/Cdh4/Cxadr/Lims1/Rock1/Rock2/Snai2/Ugt8a/Xirp2/Actn4/Cdh2/Fzd5/Pkn2/Cdh11/Cdh8/Rhoa/Hdac7/Whrn/Cdh1/Cldn6/Epha2/Nfasc/Rac1/Srf/Heg1/Tgfb3/Prkca/Pof1b/Ace/Ace2/Agt/Cdh17/Cdh19/Cdh22/Cdh24/Cdh5/Cdh6/Cntnap1/Fbf1/Flcn/Fscn1/Jup/Kifc3/Lims2/Micall2/Mpp5/Mpp7/Mpz/Nectin1/Nphp4/Ocln/Pard6b/Pkp2/Pkp3/Prkch/Ramp2/Smad3/Snai1/Tgfb2/Vcl/Wdr1/Wnt11/Abi2/Afdn/Arvcf/Ccm2/Dlg1/E…	84
GO:0014855	GO:0014855	striated muscle cell proliferation	52/7655	77/23210	5.65516e-10	9.68927e-09	4.3989e-09	Bmpr1a/Mapk14/Tgfbr1/Cxadr/Cited2/Kcnk2/Gata6/Rbpj/Arid2/Angpt1/Foxc1/Rxra/Akirin1/Foxp1/Notch1/Paxbp1/Prkar1a/Pten/Tbx20/Zfpm2/Jak2/Mef2c/Ctnnb1/Jarid2/Ripk1/Stat3/Tgfbr3/Sirt1/Tenm4/Megf10/Meis1/Apc/Ccnb1/Dipk2a/Ephb1/Foxc2/Gli1/Mapk1/Mapk11/Nkx2-5/Sav1/Six1/Six5/Tbx2/Tgfb2/Fgfr1/Selenon/Smad1/Tgfbr2/Yap1/Tbx5/Gja1	52
GO:0021537	GO:0021537	telencephalon development	129/7655	249/23210	5.67434e-10	9.69572e-09	4.40183e-09	Lhx2/Mdk/Nf1/Dab2ip/Zeb2/Dlx2/Myh10/Nfib/Nrp1/Rfx4/Neurod6/Nrp2/Bcl11b/Robo2/Sun1/Dlx1/Nr2e1/Emx2/Cdh2/Cdon/Dicer1/Dlx5/Gli3/Gsk3b/Ift88/Jakmip1/Neurod1/Plxna3/Prox1/Usp9x/Dcx/Ephb2/Reln/Rpgrip1l/Slc7a11/Tsc1/Btg2/Kcna1/Pten/Sema3a/Tacc2/Ascl1/Dixdc1/Hnrnpk/Rhoa/Slitrk5/Atat1/Cntn2/Ctnnb1/Cxcl12/Dmrta2/Fat4/Lhx5/Lrp6/Rac1/Rtn4rl1/Sall3/Ski/Srf/Tsku/Zbtb18/Egfr/Nin/Plcb1/Slit2/Srgap2/Hif1a/Nr4a3/P…	129
GO:0001838	GO:0001838	embryonic epithelial tube formation	88/7655	154/23210	5.71754e-10	9.74306e-09	4.42332e-09	Lhx2/Tgif1/Sox9/Abl2/Zeb2/Lmo4/Rala/Rock2/Six4/Traf6/Cited2/Ret/Hnf1b/Luzp1/Sox11/Adm/Folr1/Plxnb2/Rarg/Sdc4/Stk4/Dvl2/Gatad2a/Rara/Sfrp1/Tsc1/Vangl2/Hand1/Rab23/Tfap2a/Ctnnb1/Irx3/Lrp2/Lrp6/Mib1/Pax3/Rgma/Ski/Tulp3/Abl1/Apaf1/Fzd3/Ipmk/Opa1/Setd2/Hif1a/Sox4/Enah/Irx2/Bbs4/Deaf1/Dlc1/Fuz/Gata3/Gdnf/Ift172/Irx1/Mks1/Mthfd1l/Mthfr/Ptch1/Rps7/Sall1/Sfrp2/Shroom3/Six1/Stk3/Tead2/Tgfb2/Twist1/Wnt6/Zic…	88
GO:0008361	GO:0008361	regulation of cell size	112/7655	209/23210	5.83228e-10	9.91173e-09	4.4999e-09	Golga4/Ahr/Atp7a/Mtpn/Sema6d/Ttl/Cdh4/Nrp1/Rab11a/Sema6a/Slc12a9/Creb1/Ret/Bcl11a/Map1b/Slc12a5/Anxa7/Cln8/Dnm2/Gsk3b/Plxna3/Rufy3/Slc12a2/Ulk2/Clcn3/Dcx/Limk1/Tsc1/Ulk1/Eif4g2/Pten/Sema3a/Rhoa/Sema5a/Ogt/Aatk/Bdnf/Cxcl12/Efna5/Epha7/Rac1/Rgma/Srf/Abl1/Slit2/Wdtc1/Akt1/Pafah1b1/Add1/Ano6/Apoe/Aqp2/Arhgap5/Bmpr2/Cdk5r1/Cdkl5/Cntf/Crabp2/Dbn1/Deptor/Dpysl2/Draxin/Edn1/Fxn/Gdi1/Kcnn4/Lamtor4/Lrp1/Ma…	112
GO:0055007	GO:0055007	cardiac muscle cell differentiation	83/7655	143/23210	6.1376e-10	1.04025e-08	4.7227e-09	Itgb1/Map2k4/Nox4/Zmpste24/Cxadr/Myh10/Met/Gata6/Rbpj/Akap6/Dicer1/Efnb2/Gsk3b/Ift88/Mylk2/Prox1/Rxra/Pdgfra/Rara/Sgcb/Slc8a1/Tsc1/Fhl2/Foxp1/Sik1/Tbx3/Camk2d/Dkk1/Mef2c/Actc1/Agtr2/Pax3/Ppara/Speg/Srf/Wt1/Acvr1/Sirt1/Ttn/Adra1b/Agt/Akap13/Bves/Cavin4/Cby1/Ccn4/Edn1/Fhod3/Fzd7/Hdac3/Kdm6b/Myh11/Neb/Nkx2-5/Nrg1/Obsl1/Pak1/Parp2/Pdgfrb/Pi16/Pin1/Popdc2/Prkg1/Rgs2/Rgs4/Acadm/Arid1a/Cacybp/Ctdp1/Ep30…	83
GO:0072594	GO:0072594	establishment of protein localization to organelle	180/7655	374/23210	6.89233e-10	1.16503e-08	5.28919e-09	Nxt2/Ubr5/Fbxw7/Mapk14/Neurl1b/Prkd1/Nf1/Chp1/Pml/Rab11a/Vps37c/Gcc2/Gosr2/Smurf1/Ppp3r1/Srpr/Angpt1/Fam53b/Folr1/Gli3/Ipo8/Macf1/Phip/Ryr2/Kpna3/Pik3r1/Ruvbl2/Sec61a1/Tnpo1/Appl1/Rab23/Rab8b/Ei24/Kpna4/Rab3gap2/Zfand6/Hspa4/Kpnb1/Lhcgr/Agtr2/Ap3b1/Cdh1/Lrp2/Ncoa4/Ndufa13/Nup107/Pttg1ip/Sec61a2/Stat3/Timm9/Vps37d/Bbc3/Cct3/Mfn2/Pom121/Akap1/Akt1/Nipbl/Tcp1/Mdfic/Brca2/Agk/Agt/Ap3d1/Apod/Appl2/Arx…	180
GO:0048754	GO:0048754	branching morphogenesis of an epithelial tube	101/7655	184/23210	7.01327e-10	1.18229e-08	5.36757e-09	Col4a1/Ahr/Pgf/Tcf21/Mdk/Sox9/B4galt1/Foxa2/Gna13/Nrp1/Pml/Rdh10/Six4/Met/Hnf1b/Ppp3r1/Spry2/Spry1/Angpt1/Ar/Dicer1/Dll4/Eya1/Gli3/Gzf1/Hoxa5/Slc12a2/Stk4/Csf1/Pdgfra/Plxnd1/Vangl2/Greb1l/Ncoa3/Notch1/Tbx20/Tbx3/Gbx2/Sema5a/Agtr2/Ctnnb1/Cxcl12/Epha2/Fat4/Lrp6/Ppp1ca/Srf/Wt1/Abl1/Acvr1/Clic4/Lgr4/Nfatc3/Nrarp/Slit2/Hmga2/Kdm5b/Adamts16/Agt/Bcl2/Ccl11/Edn1/Ednra/Egf/Etv5/Fgf10/Flt1/Foxc2/Foxf1/Gdnf…	101
GO:0008360	GO:0008360	regulation of cell shape	86/7655	150/23210	7.10992e-10	1.19538e-08	5.42699e-09	Myh9/Myo10/Itga7/Rhog/Zmpste24/Aldoa/Fam171a1/Gna13/Myh10/Rhoq/Arhgap15/Anxa7/Arhgdia/Brwd3/Ccl2/Fermt2/Phip/Plxna3/Plxnb2/Rhou/Sh3kbp1/Plxnd1/Eps8/Rhoa/Fyn/Cdc42/Cdc42ep3/Cdc42ep4/Cdc42se2/Coro1a/Fmnl2/Fmnl3/Icam1/Mark2/Palmd/Ptn/Brwd1/Rnd3/Ptk2/Arap3/Arhgap18/Arhgef18/Bves/Ccl11/Cdc42ep1/Cdc42ep2/Cdc42ep5/Cdc42se1/Dlc1/Ezr/Gna12/Hck/Il6/Limd1/Lst1/Mkln1/Plxna2/Plxna4/Plxnb1/Plxnc1/Prag1/Rhob/Rh…	86
GO:0030833	GO:0030833	regulation of actin filament polymerization	90/7655	159/23210	7.16207e-10	1.20094e-08	5.45222e-09	Wasl/Mtpn/Kank1/Myadm/Tmod1/Iqgap2/Jmy/Fmn2/Cotl1/Gmfb/Grb2/Gsn/Arfgef1/Kirrel/Map3k1/Arf1/Arpc2/Eps8/Lats1/Rhoa/Wasf1/Arpc1b/Arpc3/Cdc42ep3/Cdc42ep4/Coro1a/Icam1/Nck2/Rac1/Tlr2/Tmod3/Tpm1/Nck1/Slit2/Fchsd2/Abitram/Add1/Ap1ar/Arhgap18/Arpc1a/Avil/Bag4/Baiap2l1/Bbs4/Capza1/Capza2/Carmil2/Ccl11/Cdc42ep1/Cdc42ep2/Cdc42ep5/Csf3/Dbn1/Fchsd1/Fer/Fhod3/Hax1/Kank3/Lmod1/Mkks/Pak3/Pfn2/Plekhg2/Ppp1r9a/Rac…	90
GO:0048706	GO:0048706	embryonic skeletal system development	81/7655	139/23210	7.54713e-10	1.26214e-08	5.73007e-09	Sp1/Tgfbr1/Axin1/Dlx2/Rdh10/Six4/Sp3/Acvr2a/Mdfi/Satb2/Sox11/Dlx1/Eya1/Gas1/Gli3/Hoxa5/Prrx1/Twist2/Bmi1/Ndst1/Pdgfra/Zeb1/Asxl2/Tfap2a/Dscaml1/Sulf1/Mef2c/Ctnnb1/Dlk1/Slc35d1/Tulp3/Hoxc6/Setd2/Tgfb3/Nipbl/Chst11/Col2a1/Deaf1/Ext1/Flvcr1/Foxc2/Fuz/Hoxa1/Hoxa3/Hoxa4/Hoxa6/Hoxa9/Hoxb3/Hoxb5/Hoxb8/Hoxb9/Hoxc5/Hoxc9/Hoxd10/Hoxd3/Hoxd4/Hoxd9/Lhx1/Mks1/Mmp16/Mthfd1l/Mycn/Nkx3-2/Osr2/Six1/Smad3/Tapt1/Tg…	81
GO:0010660	GO:0010660	regulation of muscle cell apoptotic process	62/7655	98/23210	7.6793e-10	1.27745e-08	5.79957e-09	Map2k4/Qk/Hand2/Mdk/Capn2/Lifr/Rgl2/Gata6/Rbpj/Dicer1/Gsk3b/Stk4/Pdpk1/Pik3r1/Pten/Adcyap1/Camk2d/Jak2/Arrb1/Lrp6/Dnmt1/Fbxo32/Mfn2/Nfe2l2/Pparg/Sirt1/E2f3/Mapk8/Acot1/Agt/Bcl2/Bnip3/Camk2a/Casp12/Dipk2a/Edn1/Hmgcr/Hmox1/Hspa8/Hspb6/Igf1r/Nkx2-5/Npm1/Nupr1/Rapgef3/Rbm10/Sfrp2/Sirt5/Sod2/Tigar/Zc3h12a/Pou4f2/Capn1/Igfbp3/Mff/Slc25a4/Smad4/Trp53/Bag3/Pdcd4/Eif5a/Nol3	62
GO:0043488	GO:0043488	regulation of mRNA stability	62/7655	98/23210	7.6793e-10	1.27745e-08	5.79957e-09	Ptbp1/Qk/Rbm24/Cpeb3/Elavl4/Fmr1/Fxr1/Fxr2/Rock1/Rock2/Zfp36l1/Dicer1/Vim/Zfp36l2/Dcp2/Syncrip/Tent4a/Calcr/Hnrnpc/Samd4/Rc3h1/Axin2/Carhsp1/E2f1/Elavl1/Larp1/Angel2/Csdc2/Hnrnpa0/Alkbh5/Apobec1/Cacng7/Cnot6l/Dnd1/Fastkd1/Fastkd3/Gdnf/Mettl16/Myd88/Noct/Npm1/Rbm10/Rnasel/Tbrg4/Tent5c/Zc3h12a/Zfp36/Zfp36l3/Fto/Hnrnpu/Rbm38/Rida/Tardbp/Trim71/Dhx36/Pum2/Tent4b/Ythdf3/Hnrnpd/Hnrnpr/Tirap/Ybx1	62
GO:0090101	GO:0090101	negative regulation of transmembrane receptor protein serine/threonine kinase signaling pathway	69/7655	113/23210	8.29965e-10	1.377e-08	6.25154e-09	Tob1/Lemd3/Fst/Smurf1/Dlx1/Smad7/Dnm2/Lemd2/Pmepa1/Snx6/Twsg1/Onecut2/Pdpk1/Sfrp1/Fbn1/Ldlrad4/Notch1/Tbx20/Tcf7l2/Smad6/Dkk1/Igsf1/Strap/Adam17/Chrd/Fstl3/Hipk2/Lrp2/Ski/Smurf2/Tgfbr3/Zbtb7a/Abl1/Acvr1/Sirt1/Tgfb3/Snx25/Nanog/Bmper/Cav2/Ccn3/Chst11/Dand5/Eid2/Glg1/Grem2/Htra1/Htra3/Magi2/Pin1/Rasl11b/Sfrp2/Sorl1/Spg20/Tgfb1i1/Tmprss6/Vasn/Veph1/Wfikkn1/Zfp451/Adamtsl2/Ctdspl2/Fzd1/Ltbp1/Peg10/Tr…	69
GO:0060021	GO:0060021	roof of mouth development	60/7655	94/23210	8.59216e-10	1.42178e-08	6.45483e-09	Pkdcc/Hand2/Tcf21/Bmpr1a/Sos1/Tgfbr1/Snai2/Tshz1/Satb2/Sox11/Schip1/Asph/Dlx5/Gas1/Gli3/Ift88/Prrx1/Col11a2/Ephb2/Pdgfra/Insig1/Plekha1/Tbx3/Bnc2/Tfap2a/Bcor/Mef2c/Lrp6/Ski/Tgfbr3/Tgfb3/Arid5b/Bbs7/Chd7/Col2a1/Csrnp1/Dhrs3/Gdf11/Ift172/Irf6/Jag2/Lrrc32/Osr2/Pygo2/Snai1/Tbx2/Tgfb2/Wdpcp/Wfikkn1/Wnt11/Dlg1/Foxf2/Fzd1/Sgpl1/Tgfbr2/Insig2/Pds5a/Smad2/Smad4/Tiparp	60
GO:0048871	GO:0048871	multicellular organismal homeostasis	224/7655	486/23210	9.04235e-10	1.49234e-08	6.7752e-09	Itgb1/Arrdc3/Nox4/Sox9/Nf1/Grhl1/Itgav/Ache/Adipor2/Apln/Cxadr/Fa2h/Ildr2/Pemt/Scd1/Slc40a1/Traf6/Met/Ugcg/Gata2/Pik3ca/Ptger4/Rbpj/S1pr1/Vps54/Acadvl/Bmp6/Cln8/Crtc3/Foxc1/Neurod1/Ptpn11/Slc27a1/Trp53inp2/Tub/Zbtb7b/Clcn3/Col11a2/Csf1/Elovl1/Hoxa13/Nova1/Tmem64/Notch1/Per2/Plekhm1/Prkab2/Stk39/Trp63/Ubash3b/Adcyap1/Ppargc1a/Jak2/Aldh1a1/Phox2b/Ndn/Whrn/Ogt/Tnfrsf11b/Kdm3a/Strap/Adam17/Ankrd11/Cd…	224
GO:0045598	GO:0045598	regulation of fat cell differentiation	79/7655	135/23210	9.25181e-10	1.52292e-08	6.914e-09	Jag1/Fndc3b/Mapk14/Axin1/Cebpa/Snai2/Trib3/Zfp36l1/Creb1/Gata2/Htr2c/Ift88/Stk4/Zbtb7b/Zbtb7c/Zfp36l2/Foxo1/Sfrp1/Tmem64/Zadh2/Asxl2/Dusp10/Insig1/Runx1t1/Zfpm2/Tcf7l2/Trib2/Trio/Atat1/Dlk1/E2f1/Lpin1/Lrp6/Lpl/Pparg/Sirt1/Zfp385a/Akt1/Cebpb/Rora/Alms1/Ccdc85b/Ccn4/Crebl2/Ddit3/Fndc5/Gata3/Hes1/Htr2a/Id2/Id4/Klf5/Medag/Mmp11/Noct/Nr1d1/Ptgs2/Sav1/Sfrp2/Sh3pxd2b/Smad3/Sod2/Stk3/Taf8/Tgfb1i1/Trpm4/V…	79
GO:0018393	GO:0018393	internal peptidyl-lysine acetylation	83/7655	144/23210	9.81766e-10	1.61184e-08	7.31771e-09	Zmpste24/Isl1/Kat2b/Mecp2/Snai2/Tcf3/Ing5/Naa50/Phf20/Rps6ka5/Gata2/Setd5/Snca/Jade1/Bmi1/Ruvbl2/Ing3/Ogt/Actl6a/Msl3/Arrb1/Atat1/Chek1/Smarcb1/Bend3/Kat7/Kmt2a/Sirt1/Msl1/Sphk2/Brca2/Brca1/Brpf3/Crebbp/Ctcf/Eid1/Flcn/Gata3/Ing4/Irf4/Jade2/Jade3/Kat6b/Mettl8/Nap1l2/Nat8/Nat8f1/Ncoa1/Noc2l/Piwil2/Sgf29/Supt3/Tada2b/Tada3/Taf1/Taf12/Taf5l/Taf7/Twist1/Wbp2/Zfp451/Brd1/Brd4/Brd8/Brpf1/Ep300/Ep400/Epc…	83
GO:0051492	GO:0051492	regulation of stress fiber assembly	57/7655	88/23210	9.91082e-10	1.6229e-08	7.36791e-09	Limch1/Nox4/Ppm1f/Tgfbr1/Braf/Nrp1/Rock2/Met/Ptger4/S1pr1/Sdc4/Limk1/Pik3r1/Ppm1e/Tsc1/Rhoa/Arhgef10l/Rac1/S100a10/Tpm1/Wasf2/Abl1/Tgfb3/Alms1/Arhgap6/Asap3/Bag4/Bbs4/Ccn2/Cd47/Clasp1/Dlc1/Epha1/Fhod1/Inpp5k/Kank3/Kiss1r/Mkks/Pak1/Pfn2/Ppp1r9a/Rapgef3/Rgcc/Sh3pxd2b/Smad3/Stmn1/Synpo2l/Tesk1/Tmeff2/Tmsb15l/Wnt11/Arap1/Nf2/Synpo/Ttc8/Arhgef5/Clasp2	57
GO:0042752	GO:0042752	regulation of circadian rhythm	73/7655	122/23210	1.00008e-09	1.63337e-08	7.41546e-09	Fbxw7/Zfhx3/Clock/Pml/Rock2/Creb1/Ppp1cc/Ptger4/Gsk3b/Prox1/Usp2/Usp9x/Nr2f6/Ezh2/Per2/Sik1/Ppargc1a/Nlgn1/Adcy1/Nr1d2/Ppara/Ppp1ca/Prkaa2/Usp7/Csnk1e/Pparg/Mapk8/Rora/Kdm5b/Bhlhe40/Casp1/Chrnb2/Crtc1/Cry1/Drd3/Fbxw11/Hdac3/Id2/Il6/Kcna2/Klf10/Noct/Npas2/Nr1d1/Oprl1/Per3/Phlpp1/Piwil2/Prkcg/Prkdc/Prkg1/Pspc1/Rbm4/Rbm4b/Sfpq/Srrd/Timeless/Ccar2/Cipc/Cry2/Kdm2a/Siah2/Tardbp/Ube3a/Arntl/Ddb1/Ppp1cb/…	73
GO:0048008	GO:0048008	platelet-derived growth factor receptor signaling pathway	44/7655	62/23210	1.02934e-09	1.67558e-08	7.60711e-09	Iqgap1/Abl2/Nrp1/Ptpn1/Ptprj/Hip1/Lox/Schip1/Snca/Ptpn11/Rapgef1/Pdgfra/Plekha1/Pten/Jak2/Smpd3/Abl1/Gab1/Itgb3/Nr4a3/Apod/Arid5b/Cbl/Cblb/Csrnp1/Fer/Glrx/Lrp1/Pdgfc/Pdgfrb/Zfand5/Inppl1/Lrig2/Ndrg4/Pdgfa/Phf14/Sgpl1/Txnip/Bcr/Clasp2/Hip1r/Ift20/Src/Tiparp	44
GO:0007044	GO:0007044	cell-substrate junction assembly	56/7655	86/23210	1.03125e-09	1.67558e-08	7.60711e-09	Iqgap1/Lamc1/Limch1/Ppm1f/Itgav/Lims1/Nrp1/Ptprj/Rock1/Tln1/Itga5/Epha3/Fermt2/Macf1/Sdc4/Pdpk1/Tsc1/Pten/Ptprk/Efna5/Rac1/S100a10/Abl1/Coro1c/Itgb3/Peak1/Ptk2/Actn1/Acvrl1/Ajuba/Apod/Arhgap6/Bcl2/Clasp1/Dlc1/Dst/Dusp22/Enpp2/Epb41l5/Itga2/Lama3/Lrp1/Rhod/Smad3/Wdpcp/Whamm/Slk/Actn2/Bcr/Clasp2/Pip5k1a/Src/Tns1/Fn1/Ldb1/Plec	56
GO:0043487	GO:0043487	regulation of RNA stability	66/7655	107/23210	1.04973e-09	1.70121e-08	7.72347e-09	Ptbp1/Qk/Rbm24/Cpeb3/Elavl4/Fmr1/Fxr1/Fxr2/Rock1/Rock2/Zfp36l1/Dicer1/Vim/Zfp36l2/Dcp2/Syncrip/Tent4a/Calcr/Hnrnpc/Samd4/Rc3h1/Axin2/Carhsp1/E2f1/Elavl1/Larp1/Angel2/Csdc2/Naf1/Hnrnpa0/Alkbh5/Apobec1/Cacng7/Cnot6l/Dkc1/Dnd1/Fastkd1/Fastkd3/Gdnf/Mettl16/Myd88/Noct/Npm1/Rbm10/Rnasel/Tbrg4/Tent2/Tent5c/Tnfrsf1b/Zc3h12a/Zfp36/Zfp36l3/Fto/Hnrnpu/Rbm38/Rida/Tardbp/Trim71/Dhx36/Pum2/Tent4b/Ythdf3/Hnrnpd…	66
GO:0090398	GO:0090398	cellular senescence	45/7655	64/23210	1.07971e-09	1.7453e-08	7.9236e-09	Bmpr1a/Mapk14/Zmpste24/Pml/Rbl1/Plk2/Ypel3/Cdk6/Map3k3/Pnpt1/Tbx3/Trp63/Icmt/Nuak1/Pawr/Srf/Zkscan3/Abl1/Opa1/Sirt1/Hmga2/Bcl2l12/H2-M3/Id2/Kras/Mapkapk5/Nampt/Prkdc/Slc30a10/Tbx2/Tert/Twist1/Vash1/Akt3/Cdkn1a/Cgas/Eef1e1/Rsl1d1/Smc5/Terf2/Arntl/Kat6a/Trp53/Bcl6/Prmt6	45
GO:0070507	GO:0070507	regulation of microtubule cytoskeleton organization	107/7655	199/23210	1.08608e-09	1.75109e-08	7.94991e-09	Rnf4/Bicd2/Kat2b/Gnai1/Mecp2/Rock2/Sgk1/Met/Plk2/Map1b/Snca/Cep192/Epha3/Gas2l1/Gsk3b/Mapre1/Stag1/Stag2/Dixdc1/Eml4/Nsfl1c/Rhoa/Smc3/Cep131/Chek1/Clip3/Ctnnb1/Efna5/Fsd1/Mark2/Prkaa2/Rac1/Abl1/Nav3/Nin/Stmn2/Vps4b/Mapk8/Pafah1b1/Alms1/Apc/Apc2/Arl2/Bora/Camsap2/Cdh5/Cdk2ap2/Cdk5r1/Cenpj/Cep120/Cep295nl/Cep70/Cep76/Cep97/Clasp1/Dst/Gda/Gen1/Hspa1a/Hspa1b/Kif18a/Map1a/Map1s/Map2/Map6d1/Map9/Mapre3…	107
GO:0045727	GO:0045727	positive regulation of translation	72/7655	120/23210	1.09507e-09	1.76107e-08	7.9952e-09	Ptbp1/Cpeb3/Slc35a4/Ddx3x/Fmr1/Fxr1/Fxr2/Serp1/Upf3b/Rps6kb1/Akap6/Cpeb1/Rxra/Vim/Ythdf1/Eif4g2/Samd4/C1qbp/Elavl1/Larp4b/Mpv17l2/Nck2/Nsun4/Mief1/Nck1/Sox4/Cnbp/Bcl3/Eef2/Eif2ak4/Eif2s3x/Eif4g3/Eif5a2/Fam129a/Fastkd2/Fastkd3/Il6/Itga2/Jmjd4/Larp4/Larp6/Mapk1/Nat10/Npm1/Pcif1/Pink1/Piwil2/Polr2d/Rbm4/Rcc1l/Rmnd1/Rpl26/Rpl5/Rpusd3/Thbs1/Dnajc3/Eif3c/Eif6/Ep300/Khdrbs1/Uhmk1/Uqcc1/Usp16/Cdk4/Cyp1b1…	72
GO:0051291	GO:0051291	protein heterooligomerization	90/7655	160/23210	1.10895e-09	1.77884e-08	8.07591e-09	Ywhab/Itpr3/Braf/Gnaq/Lims1/Trps1/Xrcc6/Cpsf6/Cdh2/Gch1/Grb2/Syt1/Tmcc1/Tsc1/Glra1/Ikzf1/Col1a2/Nlgn1/Ogt/Gabra6/Ctnnb1/Kcnab2/Kcnh2/Mat2a/Prkaa2/Ripk1/S100a10/Ikzf5/Insr/Ikzf4/Aldoc/Bag4/Birc3/Cbr4/Chrnb2/Cntf/Col6a4/Gchfr/Glrb/Grin2b/H3c1/H3c10/H3c11/H3c14/H3c2/H3c4/H3c6/H3c8/H4c1/H4c11/H4c12/H4c14/H4c2/H4c3/H4c4/H4c6/H4c8/H4c9/H4f16/Hr/Igf1r/Irs1/Jup/Kcnd2/Lrp4/Magi2/P2rx6/Pdss1/Prkcz/Tmem120a…	90
GO:0035303	GO:0035303	regulation of dephosphorylation	93/7655	167/23210	1.2011e-09	1.92176e-08	8.72476e-09	Iqgap1/Ahr/Ptbp1/Ywhab/Slc7a14/Chp1/Cnep1r1/Rock1/Rock2/Wnk1/Nsmf/Oaz3/Cep192/Fkbp1b/Gnai2/Tsc1/Fkbp1a/Mfhas1/Ppp1r37/Ppp4r4/Vcan/Jak2/Mef2c/Agtr2/Arfgef3/Myo1d/Nuak1/Pawr/Ppp1r15a/Rcan1/Mtmr4/Akap1/Arpp19/Farp1/Marf1/2810408A11Rik/Bag4/Bod1/Ccdc8/Cdh5/Cnst/Csrnp2/Csrnp3/Dlc1/Dlg2/Elfn1/Ell/Epm2a/Inpp5k/Itga1/Itga2/Knl1/Magi2/Mgat5/Pcif1/Pdgfrb/Pin1/Pink1/Pkmyt1/Ppargc1b/Ppp1r9b/Ppp2r3c/Ppp6r2/Rp…	93
GO:0009755	GO:0009755	hormone-mediated signaling pathway	89/7655	158/23210	1.24299e-09	1.98374e-08	9.00611e-09	Ubr5/Tcf21/Crebrf/Isl1/Lbh/Adipor2/Clock/Sgk1/Phb/Lats2/Rbfox2/Ar/Ptpn11/Rarg/Slc27a1/Rara/Sfrp1/Appl1/Lats1/Ncoa3/Strn3/Trp63/Nr0b1/Rhoa/Jak2/Kdm3a/Lhcgr/Bdnf/Dab2/Ncor1/Nr1d2/Ppara/Skp2/Thrb/Zbtb7a/Pparg/Sirt1/Prlr/Hmga2/Abhd2/Agrp/Akap13/Appl2/Brca1/Cnot9/Cry1/Dnaaf4/Dnaja1/Hdac1/Klf9/Ncoa1/Nr1d1/Ntrk2/Ostn/Pak1/Ppargc1b/Prcp/Rwdd1/Safb2/Taf1/Taf7/Trim68/Ufm1/Ufsp2/Wbp2/Arid1a/Cry2/Ddrgk1/Ep30…	89
GO:0051101	GO:0051101	regulation of DNA binding	76/7655	129/23210	1.2477e-09	1.98621e-08	9.01733e-09	Lhx2/Hand2/Hipk3/Fbxw7/Hipk1/Zmpste24/Isl1/Klf4/Fam129b/Nfib/Traf6/Dot1l/Mdfi/Sox11/Foxc1/Neurod1/Sri/Twist2/Zbtb7c/Nsd1/Zfp462/Hand1/Jun/Per2/Runx1t1/Jak2/Hmgb2/Hspa4/Ctnnb1/E2f1/Hipk2/Ski/Tfap4/Zbtb7a/Pparg/Sirt1/Mapk8/Nipbl/Rest/Ddit3/Egf/Ercc4/Gata3/Hdac8/Hes1/Hey1/Hmox1/Id1/Id2/Id3/Id4/Irf4/Itga2/Myc/Ngf/Pdx1/Pinx1/Plaur/Rb1/Sumo3/Taf1/Tnks/Trim6/Twist1/Wfikkn1/Brd4/Calm1/Cpne1/Ddrgk1/Ep300/…	76
GO:0099504	GO:0099504	synaptic vesicle cycle	117/7655	223/23210	1.324e-09	2.10235e-08	9.5446e-09	4932438A13Rik/Slc17a6/Fcho2/Nr3c2/Adora2b/Braf/Fmr1/Rock1/Vamp4/Rap1b/Pip5k1c/Syn2/Snca/Grm8/Cdh2/Dnm2/Git2/Gsk3b/Clcn3/Ppfia2/Syt1/Unc13c/A830010M20Rik/Bsn/Ddc/Pten/Synj1/Cacnb4/Ctbp2/Atp2a2/Nlgn1/Picalm/Slc18a2/Adcy1/Amph/Ap3b1/Bace1/Cplx1/Ctnnb1/Grm4/Myo6/Snap29/Syt9/Rap1a/Prkca/Pacsin1/Actg1/Adrb2/Ap2m1/Ap3d1/Apba1/Cacna1a/Cadps2/Camk2a/Cd24a/Cdk5r1/Cel/Chrnb2/Cplx2/Dgki/Dgkq/Erc2/Fbxl20/Git1…	117
GO:0043122	GO:0043122	regulation of I-kappaB kinase/NF-kappaB signaling	92/7655	165/23210	1.34991e-09	2.13809e-08	9.70688e-09	Rela/Prkd1/Abl2/Ube2n/Dab2ip/Traf6/Mtdh/Usp10/Angpt1/Pdpk1/Tab3/Fasl/Otud7b/Rhoa/Fyn/Zfand6/Ash1l/Ctnnb1/Peli1/Ripk1/Ripk2/Tnfrsf19/Abl1/Cth/Map3k14/Sirt1/Akt1/Lurap1l/Rora/Sphk2/Tle1/Ajuba/Akap13/Card6/Casp1/Ccdc22/Cx3cl1/Ddx21/Eda2r/Gprc5b/Hdac1/Il1rl1/Inava/Irf3/Lurap1/Mapkbp1/Mid2/Myd88/Nod1/Nr1d1/Pink1/Riok3/Ror1/Tab2/Tgm2/Tifa/Tlr3/Tlr6/Tmem106a/Tnfaip3/Tnfsf10/Tnip2/Tnip3/Trim13/Trim59/Tri…	92
GO:0071383	GO:0071383	cellular response to steroid hormone stimulus	88/7655	156/23210	1.39269e-09	2.19807e-08	9.97919e-09	Ubr5/Tcf21/Crebrf/Isl1/Lbh/Clock/Sgk1/Zfp36l1/Phb/Rbfox2/Rps6kb1/Ar/Zfp36l2/Sfrp1/Ddit4/Lats1/Ncoa3/Strn3/Trp63/Nr0b1/Rhoa/Jak2/Eif4e/Kdm3a/Agtr2/Atp1a1/Bdnf/Dab2/Ncor1/Skp2/Tfap4/Zbtb7a/Fbxo32/Sirt1/Hmga2/Npc1/Rest/Abhd2/Akap13/Akr1c18/Brca1/Casp9/Cnot9/Cry1/Dnaaf4/Dnaja1/Gdnf/Hdac1/Klf9/Mgarp/Npas4/Ntrk2/Pak1/Ppargc1b/Rwdd1/Safb2/Smyd3/Taf1/Taf7/Trim63/Trim68/Ufm1/Ufsp2/Wbp2/Zfp36/Arid1a/Cry2/D…	88
[truncated: 2,728 more rows]

## Sheet: KEGG
	ID	Description	GeneRatio	BgRatio	pvalue	p.adjust	qvalue	geneID	Count
[truncated: 199 more rows]
