# Supplementary material for: Paternal Circadian Disruption Impairs Offspring Cognition via Sperm microRNAs
Source: Adv Sci (Weinh). 2026 Apr 28:e14510. Online ahead of print. doi: 10.1002/advs.202514510 (PMC13334623; doi:10.1002/advs.202514510)
Supplement: Supplementary file 2 — Supporting File 2: advs75462‐sup‐0002‐data.zip. [file ADVS-9999-e14510-s001.zip › advs75462-sup-0002-data/Data S8 miRNA prediction pairs.xlsx]

## Sheet: Sheet1
	mature_mirna_acc	mature_mirna_id	target_symbol	target_entrez	target_ensembl	phenomir	diana_microt	elmmo	microcosm	miranda	mirdb	pictar	pita	targetscan	mirecords	mirtarbase	tarbase	disease.sum	predicted.sum	validated.sum	all.sum
2	MIMAT0000539	mmu-miR-92a-3p	Map2k4	26398	ENSMUSG00000033352	0	1	2	0	2	2	1	1	2	0	1	2	0	7	2	9
12	MIMAT0000539	mmu-miR-92a-3p	Bcat2	12036	ENSMUSG00000030826	0	1	1	1	1	1	0	1	1	0	0	1	0	7	1	8
13	MIMAT0000539	mmu-miR-92a-3p	Cd69	12515	ENSMUSG00000030156	0	1	1	0	2	1	0	1	2	0	1	1	0	6	2	8
14	MIMAT0000539	mmu-miR-92a-3p	Phtf2	68770	ENSMUSG00000039987	0	1	1	0	1	1	1	1	1	0	0	1	0	7	1	8
15	MIMAT0000539	mmu-miR-92a-3p	Rsbn1	229675	ENSMUSG00000044098	0	1	3	1	1	1	1	0	1	0	0	1	0	7	1	8
16	MIMAT0000539	mmu-miR-92a-3p	Sgpp1	81535	ENSMUSG00000021054	0	1	1	0	1	1	1	1	1	0	0	1	0	7	1	8
17	MIMAT0000652	mmu-miR-25-3p	Bcat2	12036	ENSMUSG00000030826	0	1	1	1	1	1	0	2	1	0	0	1	0	7	1	8
18	MIMAT0000652	mmu-miR-25-3p	Cd69	12515	ENSMUSG00000030156	0	1	1	0	2	1	0	1	2	0	1	1	0	6	2	8
19	MIMAT0000652	mmu-miR-25-3p	Rnf4	19822	ENSMUSG00000029110	0	1	1	1	1	1	0	1	1	0	0	1	0	7	1	8
61	MIMAT0000539	mmu-miR-92a-3p	Adam23	23792	ENSMUSG00000025964	0	1	1	1	0	1	1	1	1	0	0	0	0	7	0	7
62	MIMAT0000539	mmu-miR-92a-3p	Armc1	74252	ENSMUSG00000027599	0	1	1	0	1	1	0	1	1	0	0	1	0	6	1	7
63	MIMAT0000539	mmu-miR-92a-3p	Cldn11	18417	ENSMUSG00000037625	0	1	2	0	1	1	1	1	1	0	0	0	0	7	0	7
64	MIMAT0000539	mmu-miR-92a-3p	Cpeb3	208922	ENSMUSG00000039652	0	1	5	0	2	2	1	3	0	0	0	1	0	6	1	7
65	MIMAT0000539	mmu-miR-92a-3p	Ddx3x	13205	ENSMUSG00000000787	0	1	1	0	1	1	1	1	0	0	0	1	0	6	1	7
66	MIMAT0000539	mmu-miR-92a-3p	Dennd4b	229541	ENSMUSG00000042404	0	0	1	1	1	1	0	1	1	0	0	1	0	6	1	7
67	MIMAT0000539	mmu-miR-92a-3p	Ergic2	67456	ENSMUSG00000030304	0	1	1	0	1	2	0	1	1	0	0	1	0	6	1	7
68	MIMAT0000539	mmu-miR-92a-3p	Golga4	54214	ENSMUSG00000038708	0	1	1	0	2	1	0	1	1	0	0	1	0	6	1	7
69	MIMAT0000539	mmu-miR-92a-3p	Gramd3	107022	ENSMUSG00000001700	0	1	1	0	1	1	0	1	1	0	0	1	0	6	1	7
70	MIMAT0000539	mmu-miR-92a-3p	Herpud2	80517	ENSMUSG00000008429	0	1	1	0	1	1	0	1	1	0	0	1	0	6	1	7
71	MIMAT0000539	mmu-miR-92a-3p	Itga5	16402	ENSMUSG00000000555	0	1	1	0	1	1	0	1	1	0	0	1	0	6	1	7
72	MIMAT0000539	mmu-miR-92a-3p	Itgav	16410	ENSMUSG00000027087	0	1	2	0	1	1	1	0	1	0	0	1	0	6	1	7
73	MIMAT0000539	mmu-miR-92a-3p	Klf4	16600	ENSMUSG00000003032	0	1	2	0	1	1	0	1	1	0	0	1	0	6	1	7
74	MIMAT0000539	mmu-miR-92a-3p	Lhfpl2	218454	ENSMUSG00000045312	0	1	2	0	1	1	0	1	1	0	0	1	0	6	1	7
75	MIMAT0000539	mmu-miR-92a-3p	Lmbr1l	74775	ENSMUSG00000022999	0	1	1	0	1	1	0	1	1	0	0	1	0	6	1	7
76	MIMAT0000539	mmu-miR-92a-3p	Pkdcc	106522	ENSMUSG00000024247	0	1	1	0	1	1	0	1	1	0	0	1	0	6	1	7
77	MIMAT0000539	mmu-miR-92a-3p	Ppp1r12c	232807	ENSMUSG00000019254	0	1	1	1	0	1	0	1	1	0	0	1	0	6	1	7
78	MIMAT0000539	mmu-miR-92a-3p	Rad21	19357	ENSMUSG00000022314	0	1	1	0	1	1	0	1	1	0	0	1	0	6	1	7
79	MIMAT0000539	mmu-miR-92a-3p	Rnf4	19822	ENSMUSG00000029110	0	1	1	0	1	1	0	1	1	0	0	1	0	6	1	7
80	MIMAT0000539	mmu-miR-92a-3p	Sertad3	170742	ENSMUSG00000055200	0	1	1	1	1	1	0	1	1	0	0	0	0	7	0	7
81	MIMAT0000539	mmu-miR-92a-3p	Snapc1	75627	ENSMUSG00000021113	0	1	1	1	1	1	0	0	1	0	0	1	0	6	1	7
82	MIMAT0000539	mmu-miR-92a-3p	Tagap1	380608	ENSMUSG00000052031	0	1	1	1	0	0	0	1	1	0	1	1	0	5	2	7
83	MIMAT0000539	mmu-miR-92a-3p	Tbl1xr1	81004	ENSMUSG00000027630	0	1	1	0	1	1	1	0	1	0	0	1	0	6	1	7
84	MIMAT0000539	mmu-miR-92a-3p	Tcf21	21412	ENSMUSG00000045680	0	1	1	1	1	1	0	1	1	0	0	0	0	7	0	7
85	MIMAT0000539	mmu-miR-92a-3p	Tgif1	21815	ENSMUSG00000047407	0	1	1	0	1	1	0	1	1	0	0	1	0	6	1	7
86	MIMAT0000539	mmu-miR-92a-3p	Tob2	57259	ENSMUSG00000048546	0	1	1	0	1	1	0	1	1	0	0	1	0	6	1	7
87	MIMAT0000539	mmu-miR-92a-3p	Ube2w	66799	ENSMUSG00000025939	0	1	1	0	1	1	0	1	1	0	0	1	0	6	1	7
88	MIMAT0000539	mmu-miR-92a-3p	Ugp2	216558	ENSMUSG00000001891	0	1	1	0	1	2	0	1	1	0	0	1	0	6	1	7
89	MIMAT0000652	mmu-miR-25-3p	Cic	71722	ENSMUSG00000005442	0	1	1	0	1	1	0	1	1	0	0	1	0	6	1	7
90	MIMAT0000652	mmu-miR-25-3p	Ergic2	67456	ENSMUSG00000030304	0	1	1	0	1	2	0	1	1	0	0	1	0	6	1	7
91	MIMAT0000652	mmu-miR-25-3p	Exoc5	105504	ENSMUSG00000061244	0	1	1	0	1	1	0	1	1	0	0	1	0	6	1	7
92	MIMAT0000652	mmu-miR-25-3p	Golga4	54214	ENSMUSG00000038708	0	1	1	0	2	1	0	1	1	0	0	1	0	6	1	7
93	MIMAT0000652	mmu-miR-25-3p	Itga5	16402	ENSMUSG00000000555	0	1	1	0	1	1	0	1	1	0	0	1	0	6	1	7
94	MIMAT0000652	mmu-miR-25-3p	Itgav	16410	ENSMUSG00000027087	0	1	2	0	1	1	1	0	1	0	0	1	0	6	1	7
95	MIMAT0000652	mmu-miR-25-3p	Nsmaf	18201	ENSMUSG00000028245	0	1	1	1	1	1	0	0	1	0	0	1	0	6	1	7
96	MIMAT0000652	mmu-miR-25-3p	Rad21	19357	ENSMUSG00000022314	0	1	1	0	1	1	0	1	1	0	0	1	0	6	1	7
97	MIMAT0000652	mmu-miR-25-3p	Rnf38	73469	ENSMUSG00000035696	0	1	3	0	1	1	1	0	2	0	0	1	0	6	1	7
98	MIMAT0000652	mmu-miR-25-3p	Sertad3	170742	ENSMUSG00000055200	0	1	1	1	1	1	0	1	1	0	0	0	0	7	0	7
99	MIMAT0000652	mmu-miR-25-3p	Tcf21	21412	ENSMUSG00000045680	0	1	1	1	1	1	0	1	1	0	0	0	0	7	0	7
100	MIMAT0000652	mmu-miR-25-3p	Tgif1	21815	ENSMUSG00000047407	0	1	1	0	1	1	0	1	1	0	0	1	0	6	1	7
101	MIMAT0000652	mmu-miR-25-3p	Ugp2	216558	ENSMUSG00000001891	0	1	1	0	1	2	0	1	1	0	0	1	0	6	1	7
102	MIMAT0000652	mmu-miR-25-3p	Zeb2	24136	ENSMUSG00000026872	0	1	2	0	1	1	1	1	0	0	0	1	0	6	1	7
103	MIMAT0000652	mmu-miR-25-3p	Zfc3h1	216345	ENSMUSG00000034163	0	1	1	0	1	1	0	1	1	0	0	1	0	6	1	7
228	MIMAT0000539	mmu-miR-92a-3p	4932438A13Rik	229227	ENSMUSG00000037270	0	1	1	0	1	1	0	0	1	0	0	1	0	5	1	6
229	MIMAT0000539	mmu-miR-92a-3p	Adam19	11492	ENSMUSG00000011256	0	1	1	0	0	2	1	1	0	0	0	1	0	5	1	6
230	MIMAT0000539	mmu-miR-92a-3p	Adamtsl3	269959	ENSMUSG00000070469	0	1	1	0	1	1	0	0	1	0	0	1	0	5	1	6
231	MIMAT0000539	mmu-miR-92a-3p	Ankrd44	329154	ENSMUSG00000052331	0	1	1	0	1	1	0	0	1	0	0	1	0	5	1	6
232	MIMAT0000539	mmu-miR-92a-3p	Arrdc3	105171	ENSMUSG00000074794	0	1	1	0	2	1	0	0	1	0	0	1	0	5	1	6
233	MIMAT0000539	mmu-miR-92a-3p	Arrdc4	66412	ENSMUSG00000042659	0	1	1	0	1	1	0	1	1	0	0	0	0	6	0	6
234	MIMAT0000539	mmu-miR-92a-3p	Atrx	22589	ENSMUSG00000031229	0	1	1	0	1	1	1	0	0	0	0	1	0	5	1	6
235	MIMAT0000539	mmu-miR-92a-3p	Baz2b	407823	ENSMUSG00000026987	0	1	1	0	1	1	0	1	0	0	0	1	0	5	1	6
236	MIMAT0000539	mmu-miR-92a-3p	Braf	109880	ENSMUSG00000002413	0	1	3	0	0	1	1	2	0	0	0	1	0	5	1	6
237	MIMAT0000539	mmu-miR-92a-3p	Bsdc1	100383	ENSMUSG00000040859	0	1	1	0	1	1	0	0	1	0	0	1	0	5	1	6
238	MIMAT0000539	mmu-miR-92a-3p	Ccnc	51813	ENSMUSG00000028252	0	1	1	0	2	2	0	0	1	0	0	1	0	5	1	6
239	MIMAT0000539	mmu-miR-92a-3p	Cdca7l	217946	ENSMUSG00000021175	0	1	2	0	0	1	0	1	1	0	0	1	0	5	1	6
240	MIMAT0000539	mmu-miR-92a-3p	Cic	71722	ENSMUSG00000005442	0	1	1	0	1	1	0	1	0	0	0	1	0	5	1	6
241	MIMAT0000539	mmu-miR-92a-3p	Dcbld1	66686	ENSMUSG00000019891	0	1	1	1	1	0	0	0	1	0	0	1	0	5	1	6
242	MIMAT0000539	mmu-miR-92a-3p	Dmxl1	240283	ENSMUSG00000037416	0	1	1	0	1	1	1	0	0	0	0	1	0	5	1	6
243	MIMAT0000539	mmu-miR-92a-3p	Dsc2	13506	ENSMUSG00000024331	0	1	1	0	4	3	1	0	1	0	0	0	0	6	0	6
244	MIMAT0000539	mmu-miR-92a-3p	Evi5	14020	ENSMUSG00000011831	0	1	1	0	1	1	0	0	1	0	0	1	0	5	1	6
245	MIMAT0000539	mmu-miR-92a-3p	Exoc5	105504	ENSMUSG00000061244	0	1	1	0	1	1	0	0	1	0	0	1	0	5	1	6
246	MIMAT0000539	mmu-miR-92a-3p	Fbxw7	50754	ENSMUSG00000028086	0	1	2	0	0	2	1	0	1	0	0	1	0	5	1	6
247	MIMAT0000539	mmu-miR-92a-3p	Fcho2	218503	ENSMUSG00000041685	0	1	2	0	1	1	1	0	0	0	0	1	0	5	1	6
248	MIMAT0000539	mmu-miR-92a-3p	Fmr1	14265	ENSMUSG00000000838	0	1	1	0	1	0	0	1	1	0	0	1	0	5	1	6
249	MIMAT0000539	mmu-miR-92a-3p	Fndc3b	72007	ENSMUSG00000039286	0	1	2	0	2	0	1	2	0	0	0	1	0	5	1	6
250	MIMAT0000539	mmu-miR-92a-3p	Fnip1	216742	ENSMUSG00000035992	0	1	2	0	2	1	0	0	2	0	0	1	0	5	1	6
251	MIMAT0000539	mmu-miR-92a-3p	Foxn2	14236	ENSMUSG00000034998	0	1	1	0	1	1	1	0	1	0	0	0	0	6	0	6
252	MIMAT0000539	mmu-miR-92a-3p	G3bp2	23881	ENSMUSG00000029405	0	1	1	0	0	2	2	0	1	0	0	1	0	5	1	6
253	MIMAT0000539	mmu-miR-92a-3p	Gata2	14461	ENSMUSG00000015053	0	1	1	0	1	1	0	1	1	0	0	0	0	6	0	6
254	MIMAT0000539	mmu-miR-92a-3p	Gfpt2	14584	ENSMUSG00000020363	0	1	1	0	1	1	0	0	1	0	0	1	0	5	1	6
255	MIMAT0000539	mmu-miR-92a-3p	Glyr1	74022	ENSMUSG00000022536	0	1	1	0	1	1	0	0	1	0	0	1	0	5	1	6
256	MIMAT0000539	mmu-miR-92a-3p	Gpr180	58245	ENSMUSG00000022131	0	1	1	0	0	1	1	0	1	0	0	1	0	5	1	6
257	MIMAT0000539	mmu-miR-92a-3p	Gramd1b	235283	ENSMUSG00000040111	0	1	1	1	1	0	0	1	0	0	0	1	0	5	1	6
258	MIMAT0000539	mmu-miR-92a-3p	Grhl1	195733	ENSMUSG00000020656	0	1	1	0	1	2	0	1	1	0	0	0	0	6	0	6
259	MIMAT0000539	mmu-miR-92a-3p	Hand2	15111	ENSMUSG00000038193	0	1	1	0	2	1	0	1	1	0	0	0	0	6	0	6
260	MIMAT0000539	mmu-miR-92a-3p	Has2	15117	ENSMUSG00000022367	0	1	1	0	1	0	0	1	1	0	0	1	0	5	1	6
261	MIMAT0000539	mmu-miR-92a-3p	Hipk3	15259	ENSMUSG00000027177	0	1	3	0	0	2	1	0	0	0	1	1	0	4	2	6
262	MIMAT0000539	mmu-miR-92a-3p	Hnf1b	21410	ENSMUSG00000020679	0	1	1	0	1	1	0	1	1	0	0	0	0	6	0	6
263	MIMAT0000539	mmu-miR-92a-3p	Hps6	20170	ENSMUSG00000074811	0	1	1	1	0	1	0	0	1	0	0	1	0	5	1	6
264	MIMAT0000539	mmu-miR-92a-3p	Ikzf2	22779	ENSMUSG00000025997	0	1	1	0	0	1	1	1	0	0	0	1	0	5	1	6
265	MIMAT0000539	mmu-miR-92a-3p	Mycbp2	105689	ENSMUSG00000033004	0	1	1	0	1	1	0	0	1	0	0	1	0	5	1	6
266	MIMAT0000539	mmu-miR-92a-3p	Mylip	218203	ENSMUSG00000038175	0	1	1	0	0	0	0	1	0	1	1	1	0	3	3	6
267	MIMAT0000539	mmu-miR-92a-3p	Myo1b	17912	ENSMUSG00000018417	0	1	2	0	2	2	0	0	1	0	0	1	0	5	1	6
268	MIMAT0000539	mmu-miR-92a-3p	Nckap5	210356	ENSMUSG00000049690	0	1	1	0	2	2	2	0	1	0	0	0	0	6	0	6
269	MIMAT0000539	mmu-miR-92a-3p	Nlk	18099	ENSMUSG00000017376	0	1	1	0	1	0	0	1	1	0	0	1	0	5	1	6
270	MIMAT0000539	mmu-miR-92a-3p	Nsmaf	18201	ENSMUSG00000028245	0	1	1	1	1	1	0	0	1	0	0	0	0	6	0	6
271	MIMAT0000539	mmu-miR-92a-3p	Nsmf	56876	ENSMUSG00000006476	0	1	1	0	1	1	0	1	1	0	0	0	0	6	0	6
272	MIMAT0000539	mmu-miR-92a-3p	Otud4	73945	ENSMUSG00000036990	0	1	1	0	0	1	1	1	0	0	0	1	0	5	1	6
273	MIMAT0000539	mmu-miR-92a-3p	Pcmtd1	319263	ENSMUSG00000051285	0	1	1	0	0	1	0	1	1	0	0	1	0	5	1	6
274	MIMAT0000539	mmu-miR-92a-3p	Per2	18627	ENSMUSG00000055866	0	1	1	0	1	1	0	1	0	0	0	1	0	5	1	6
275	MIMAT0000539	mmu-miR-92a-3p	Pgam1	18648	ENSMUSG00000011752	0	1	1	0	1	0	0	1	1	0	0	1	0	5	1	6
276	MIMAT0000539	mmu-miR-92a-3p	Pik3cb	74769	ENSMUSG00000032462	0	1	1	0	1	1	0	1	0	0	0	1	0	5	1	6
277	MIMAT0000539	mmu-miR-92a-3p	Pitpna	18738	ENSMUSG00000017781	0	1	1	0	0	1	0	1	1	0	0	1	0	5	1	6
278	MIMAT0000539	mmu-miR-92a-3p	Plekha1	101476	ENSMUSG00000040268	0	1	1	0	2	1	0	0	1	0	0	1	0	5	1	6
279	MIMAT0000539	mmu-miR-92a-3p	Polk	27015	ENSMUSG00000021668	0	1	1	1	0	1	0	0	1	0	0	1	0	5	1	6
280	MIMAT0000539	mmu-miR-92a-3p	Pp2d1	110332	ENSMUSG00000044957	0	1	1	1	1	1	0	0	1	0	0	0	0	6	0	6
281	MIMAT0000539	mmu-miR-92a-3p	Ptar1	72351	ENSMUSG00000074925	0	1	1	0	2	1	0	0	1	0	0	1	0	5	1	6
282	MIMAT0000539	mmu-miR-92a-3p	Ptger4	19219	ENSMUSG00000039942	0	1	1	0	0	2	0	1	1	0	0	1	0	5	1	6
283	MIMAT0000539	mmu-miR-92a-3p	Ptprd	19266	ENSMUSG00000028399	0	1	2	0	1	0	1	1	0	0	0	1	0	5	1	6
284	MIMAT0000539	mmu-miR-92a-3p	Rbm47	245945	ENSMUSG00000070780	0	1	2	2	0	0	1	0	1	0	0	1	0	5	1	6
285	MIMAT0000539	mmu-miR-92a-3p	Rbpms2	71973	ENSMUSG00000032387	0	1	1	0	0	1	0	1	1	0	0	1	0	5	1	6
286	MIMAT0000539	mmu-miR-92a-3p	Rev3l	19714	ENSMUSG00000019841	0	1	1	0	1	1	1	0	0	0	0	1	0	5	1	6
287	MIMAT0000539	mmu-miR-92a-3p	Rfx1	19724	ENSMUSG00000031706	0	1	1	0	1	1	0	1	0	0	0	1	0	5	1	6
288	MIMAT0000539	mmu-miR-92a-3p	Rnf38	73469	ENSMUSG00000035696	0	1	2	0	1	1	1	0	0	0	0	1	0	5	1	6
289	MIMAT0000539	mmu-miR-92a-3p	Rpl15	66480	ENSMUSG00000012405	0	1	1	0	0	1	0	1	1	0	0	1	0	5	1	6
290	MIMAT0000539	mmu-miR-92a-3p	Sgk3	170755	ENSMUSG00000025915	0	1	1	0	1	2	0	1	1	0	0	0	0	6	0	6
291	MIMAT0000539	mmu-miR-92a-3p	Sim2	20465	ENSMUSG00000062713	0	1	1	0	1	1	0	0	1	0	0	1	0	5	1	6
292	MIMAT0000539	mmu-miR-92a-3p	Slc17a6	140919	ENSMUSG00000030500	0	1	2	0	0	1	1	1	0	0	0	1	0	5	1	6
293	MIMAT0000539	mmu-miR-92a-3p	Slc25a32	69906	ENSMUSG00000022299	0	1	1	0	0	1	0	1	1	0	0	1	0	5	1	6
294	MIMAT0000539	mmu-miR-92a-3p	Slx4	52864	ENSMUSG00000039738	0	1	1	0	1	1	0	0	1	0	0	1	0	5	1	6
295	MIMAT0000539	mmu-miR-92a-3p	Sox11	20666	ENSMUSG00000063632	0	0	1	0	1	1	0	1	1	0	0	1	0	5	1	6
296	MIMAT0000539	mmu-miR-92a-3p	Spryd4	66701	ENSMUSG00000051346	0	1	1	0	1	1	0	0	1	0	0	1	0	5	1	6
297	MIMAT0000539	mmu-miR-92a-3p	Tagap	72536	ENSMUSG00000033450	0	1	1	0	0	1	0	0	1	0	1	1	0	4	2	6
298	MIMAT0000539	mmu-miR-92a-3p	Tef	21685	ENSMUSG00000022389	0	1	1	0	1	2	0	0	1	0	0	1	0	5	1	6
299	MIMAT0000539	mmu-miR-92a-3p	Tob1	22057	ENSMUSG00000037573	0	1	1	0	1	1	0	0	1	0	0	1	0	5	1	6
300	MIMAT0000539	mmu-miR-92a-3p	Ttc9	69480	ENSMUSG00000042734	0	1	1	0	1	1	0	0	1	0	0	1	0	5	1	6
301	MIMAT0000539	mmu-miR-92a-3p	Usp28	235323	ENSMUSG00000032267	0	1	1	0	1	1	0	0	1	0	0	1	0	5	1	6
302	MIMAT0000539	mmu-miR-92a-3p	Wasl	73178	ENSMUSG00000029684	0	1	1	0	1	1	0	0	1	0	0	1	0	5	1	6
303	MIMAT0000539	mmu-miR-92a-3p	Zdhhc5	228136	ENSMUSG00000034075	0	1	1	0	0	1	0	1	1	0	0	1	0	5	1	6
304	MIMAT0000539	mmu-miR-92a-3p	Zeb2	24136	ENSMUSG00000026872	0	1	2	0	1	1	1	0	0	0	0	1	0	5	1	6
305	MIMAT0000539	mmu-miR-92a-3p	Zfc3h1	216345	ENSMUSG00000034163	0	1	1	0	1	1	0	0	1	0	0	1	0	5	1	6
308	MIMAT0000652	mmu-miR-25-3p	1810055G02Rik	72056	ENSMUSG00000035372	0	0	1	1	0	1	0	1	1	0	0	1	0	5	1	6
309	MIMAT0000652	mmu-miR-25-3p	Ankrd44	329154	ENSMUSG00000052331	0	1	1	0	1	1	0	0	1	0	0	1	0	5	1	6
310	MIMAT0000652	mmu-miR-25-3p	Armc1	74252	ENSMUSG00000027599	0	1	1	0	1	1	0	1	1	0	0	0	0	6	0	6
311	MIMAT0000652	mmu-miR-25-3p	Arrdc3	105171	ENSMUSG00000074794	0	1	1	0	2	1	0	1	1	0	0	0	0	6	0	6
312	MIMAT0000652	mmu-miR-25-3p	Bcl2l11	12125	ENSMUSG00000027381	0	1	1	0	0	1	0	1	1	0	0	1	0	5	1	6
313	MIMAT0000652	mmu-miR-25-3p	Braf	109880	ENSMUSG00000002413	0	1	2	0	0	1	1	2	0	0	0	1	0	5	1	6
314	MIMAT0000652	mmu-miR-25-3p	Cdca7l	217946	ENSMUSG00000021175	0	1	1	0	0	1	0	1	1	0	0	1	0	5	1	6
315	MIMAT0000652	mmu-miR-25-3p	Cldn11	18417	ENSMUSG00000037625	0	1	1	0	1	1	0	1	1	0	0	0	0	6	0	6
316	MIMAT0000652	mmu-miR-25-3p	Cpeb3	208922	ENSMUSG00000039652	0	1	2	0	2	2	1	2	0	0	0	0	0	6	0	6
317	MIMAT0000652	mmu-miR-25-3p	Dcbld1	66686	ENSMUSG00000019891	0	1	1	1	1	0	0	0	1	0	0	1	0	5	1	6
318	MIMAT0000652	mmu-miR-25-3p	Ddx3x	13205	ENSMUSG00000000787	0	1	1	0	1	1	0	1	0	0	0	1	0	5	1	6
319	MIMAT0000652	mmu-miR-25-3p	Dennd4b	229541	ENSMUSG00000042404	0	0	1	0	1	1	0	1	1	0	0	1	0	5	1	6
320	MIMAT0000652	mmu-miR-25-3p	Fbxw7	50754	ENSMUSG00000028086	0	1	1	0	0	2	0	0	1	0	2	1	0	4	2	6
321	MIMAT0000652	mmu-miR-25-3p	Fndc3b	72007	ENSMUSG00000039286	0	1	1	0	2	0	1	2	0	0	0	1	0	5	1	6
322	MIMAT0000652	mmu-miR-25-3p	Fnip1	216742	ENSMUSG00000035992	0	1	2	0	2	1	0	0	2	0	0	1	0	5	1	6
323	MIMAT0000652	mmu-miR-25-3p	G3bp2	23881	ENSMUSG00000029405	0	1	1	0	0	2	2	0	1	0	0	1	0	5	1	6
324	MIMAT0000652	mmu-miR-25-3p	Gata2	14461	ENSMUSG00000015053	0	1	1	0	1	1	0	1	1	0	0	0	0	6	0	6
325	MIMAT0000652	mmu-miR-25-3p	Gfpt2	14584	ENSMUSG00000020363	0	1	1	0	1	1	0	1	1	0	0	0	0	6	0	6
326	MIMAT0000652	mmu-miR-25-3p	Glyr1	74022	ENSMUSG00000022536	0	1	1	0	1	1	0	0	1	0	0	1	0	5	1	6
327	MIMAT0000652	mmu-miR-25-3p	Golga1	76899	ENSMUSG00000026754	0	1	1	0	1	1	0	0	1	0	0	1	0	5	1	6
328	MIMAT0000652	mmu-miR-25-3p	Gramd3	107022	ENSMUSG00000001700	0	1	1	0	1	1	0	0	1	0	0	1	0	5	1	6
329	MIMAT0000652	mmu-miR-25-3p	Hand2	15111	ENSMUSG00000038193	0	1	1	0	1	1	0	1	1	0	0	0	0	6	0	6
330	MIMAT0000652	mmu-miR-25-3p	Herpud2	80517	ENSMUSG00000008429	0	1	1	0	1	1	0	0	1	0	0	1	0	5	1	6
331	MIMAT0000652	mmu-miR-25-3p	Hnf1b	21410	ENSMUSG00000020679	0	1	1	0	1	1	0	1	1	0	0	0	0	6	0	6
332	MIMAT0000652	mmu-miR-25-3p	Lhfpl2	218454	ENSMUSG00000045312	0	1	2	0	1	1	0	1	2	0	0	0	0	6	0	6
333	MIMAT0000652	mmu-miR-25-3p	Lmbr1l	74775	ENSMUSG00000022999	0	1	1	0	1	1	0	0	1	0	0	1	0	5	1	6
334	MIMAT0000652	mmu-miR-25-3p	Map2k4	26398	ENSMUSG00000033352	0	1	2	0	2	2	0	1	2	0	0	0	0	6	0	6
335	MIMAT0000652	mmu-miR-25-3p	Myo1b	17912	ENSMUSG00000018417	0	1	2	0	2	2	0	0	1	0	0	1	0	5	1	6
336	MIMAT0000652	mmu-miR-25-3p	Nckap5	210356	ENSMUSG00000049690	0	1	1	0	2	2	1	0	1	0	0	0	0	6	0	6
337	MIMAT0000652	mmu-miR-25-3p	Nox4	50490	ENSMUSG00000030562	0	1	1	0	0	2	0	2	2	0	0	1	0	5	1	6
338	MIMAT0000652	mmu-miR-25-3p	Nsmf	56876	ENSMUSG00000006476	0	1	1	0	1	1	0	1	1	0	0	0	0	6	0	6
339	MIMAT0000652	mmu-miR-25-3p	Pcgf3	69587	ENSMUSG00000033623	0	1	1	0	1	1	0	0	1	0	0	1	0	5	1	6
340	MIMAT0000652	mmu-miR-25-3p	Per2	18627	ENSMUSG00000055866	0	1	1	0	1	1	0	1	0	0	0	1	0	5	1	6
341	MIMAT0000652	mmu-miR-25-3p	Pgam1	18648	ENSMUSG00000011752	0	1	1	0	1	0	0	1	1	0	0	1	0	5	1	6
342	MIMAT0000652	mmu-miR-25-3p	Phtf2	68770	ENSMUSG00000039987	0	1	1	0	1	1	0	0	1	0	0	1	0	5	1	6
343	MIMAT0000652	mmu-miR-25-3p	Pkdcc	106522	ENSMUSG00000024247	0	1	1	0	1	1	0	1	1	0	0	0	0	6	0	6
344	MIMAT0000652	mmu-miR-25-3p	Rbpms2	71973	ENSMUSG00000032387	0	1	1	0	0	1	0	1	1	0	0	1	0	5	1	6
345	MIMAT0000652	mmu-miR-25-3p	Rev3l	19714	ENSMUSG00000019841	0	1	1	0	1	1	1	0	0	0	0	1	0	5	1	6
346	MIMAT0000652	mmu-miR-25-3p	Rsbn1	229675	ENSMUSG00000044098	0	1	2	0	1	1	0	0	1	0	0	1	0	5	1	6
347	MIMAT0000652	mmu-miR-25-3p	Slc17a6	140919	ENSMUSG00000030500	0	1	1	0	0	1	1	1	0	0	0	1	0	5	1	6
348	MIMAT0000652	mmu-miR-25-3p	Slc25a32	69906	ENSMUSG00000022299	0	1	1	0	0	1	0	1	1	0	0	1	0	5	1	6
349	MIMAT0000652	mmu-miR-25-3p	Slx4	52864	ENSMUSG00000039738	0	1	1	0	1	1	0	0	1	0	0	1	0	5	1	6
350	MIMAT0000652	mmu-miR-25-3p	Spryd4	66701	ENSMUSG00000051346	0	1	1	0	1	1	0	0	1	0	0	1	0	5	1	6
351	MIMAT0000652	mmu-miR-25-3p	Tagap1	380608	ENSMUSG00000052031	0	1	1	1	0	0	0	0	1	0	1	1	0	4	2	6
352	MIMAT0000652	mmu-miR-25-3p	Tmem229a	319832	ENSMUSG00000048022	0	1	1	0	1	1	0	1	1	0	0	0	0	6	0	6
353	MIMAT0000652	mmu-miR-25-3p	Tob1	22057	ENSMUSG00000037573	0	1	1	0	1	1	0	0	1	0	0	1	0	5	1	6
354	MIMAT0000652	mmu-miR-25-3p	Tob2	57259	ENSMUSG00000048546	0	1	1	0	1	1	0	0	1	0	0	1	0	5	1	6
355	MIMAT0000652	mmu-miR-25-3p	Ube2w	66799	ENSMUSG00000025939	0	1	1	0	1	1	0	0	1	0	0	1	0	5	1	6
356	MIMAT0000652	mmu-miR-25-3p	Usp28	235323	ENSMUSG00000032267	0	1	1	0	1	1	0	0	1	0	0	1	0	5	1	6
357	MIMAT0000652	mmu-miR-25-3p	Wasl	73178	ENSMUSG00000029684	0	1	1	0	1	1	0	0	1	0	0	1	0	5	1	6
358	MIMAT0000652	mmu-miR-25-3p	Wwp2	66894	ENSMUSG00000031930	0	1	1	0	1	1	0	0	1	0	1	0	0	5	1	6
359	MIMAT0000652	mmu-miR-25-3p	Zdhhc5	228136	ENSMUSG00000034075	0	1	1	0	0	1	0	1	1	0	0	1	0	5	1	6
616	MIMAT0000539	mmu-miR-92a-3p	Abhd13	68904	ENSMUSG00000040396	0	1	1	0	1	1	0	0	0	0	0	1	0	4	1	5
617	MIMAT0000539	mmu-miR-92a-3p	Adam10	11487	ENSMUSG00000054693	0	1	1	0	0	1	1	0	0	0	0	1	0	4	1	5
618	MIMAT0000539	mmu-miR-92a-3p	Akap10	56697	ENSMUSG00000047804	0	1	1	0	0	1	1	0	0	0	0	1	0	4	1	5
619	MIMAT0000539	mmu-miR-92a-3p	Appl1	72993	ENSMUSG00000040760	0	1	1	0	0	1	1	0	0	0	0	1	0	4	1	5
620	MIMAT0000539	mmu-miR-92a-3p	Arid1b	239985	ENSMUSG00000069729	0	1	2	0	0	1	1	0	0	0	0	1	0	4	1	5
621	MIMAT0000539	mmu-miR-92a-3p	Atxn1	20238	ENSMUSG00000046876	0	1	0	0	0	1	1	1	0	0	0	1	0	4	1	5
622	MIMAT0000539	mmu-miR-92a-3p	Atxn3	110616	ENSMUSG00000021189	0	1	1	0	1	1	0	0	0	0	0	1	0	4	1	5
623	MIMAT0000539	mmu-miR-92a-3p	Avl9	78937	ENSMUSG00000029787	0	1	1	0	1	0	0	0	1	0	0	1	0	4	1	5
624	MIMAT0000539	mmu-miR-92a-3p	Bcl11b	58208	ENSMUSG00000048251	0	1	1	0	0	1	0	0	1	0	0	1	0	4	1	5
625	MIMAT0000539	mmu-miR-92a-3p	Bcl2l11	12125	ENSMUSG00000027381	0	1	2	0	0	1	0	0	1	0	0	1	0	4	1	5
626	MIMAT0000539	mmu-miR-92a-3p	Ccnjl	380694	ENSMUSG00000044707	0	1	1	0	0	1	0	1	1	0	0	0	0	5	0	5
627	MIMAT0000539	mmu-miR-92a-3p	Cd2ap	12488	ENSMUSG00000061665	0	1	1	0	0	0	1	1	0	0	0	1	0	4	1	5
628	MIMAT0000539	mmu-miR-92a-3p	Cdk16	18555	ENSMUSG00000031065	0	1	2	0	1	2	0	0	0	0	0	1	0	4	1	5
629	MIMAT0000539	mmu-miR-92a-3p	Cep41	83922	ENSMUSG00000029790	0	1	1	0	2	1	0	0	0	0	0	1	0	4	1	5
630	MIMAT0000539	mmu-miR-92a-3p	Cpeb2	231207	ENSMUSG00000039782	0	1	2	0	0	1	1	0	0	0	0	1	0	4	1	5
631	MIMAT0000539	mmu-miR-92a-3p	Cyp2d22	56448	ENSMUSG00000061740	0	1	0	1	0	1	0	0	1	0	0	1	0	4	1	5
632	MIMAT0000539	mmu-miR-92a-3p	Dab2ip	69601	ENSMUSG00000026883	0	1	1	0	1	0	2	0	0	0	0	1	0	4	1	5
633	MIMAT0000539	mmu-miR-92a-3p	Dcaf6	74106	ENSMUSG00000026571	0	1	2	0	2	1	0	0	2	0	0	0	0	5	0	5
634	MIMAT0000539	mmu-miR-92a-3p	Ddx3y	26900	ENSMUSG00000069045	0	1	1	0	0	0	1	1	0	0	0	1	0	4	1	5
635	MIMAT0000539	mmu-miR-92a-3p	Dennd1b	329260	ENSMUSG00000056268	0	1	3	0	0	2	1	0	0	0	0	1	0	4	1	5
636	MIMAT0000539	mmu-miR-92a-3p	Dkk3	50781	ENSMUSG00000030772	0	1	1	0	1	1	0	0	1	0	0	0	0	5	0	5
637	MIMAT0000539	mmu-miR-92a-3p	Dnajc4	57431	ENSMUSG00000024963	0	1	1	1	0	0	0	0	1	0	0	1	0	4	1	5
638	MIMAT0000539	mmu-miR-92a-3p	Dpp10	269109	ENSMUSG00000036815	0	1	1	0	1	1	1	0	0	0	0	0	0	5	0	5
639	MIMAT0000539	mmu-miR-92a-3p	Dpy30	66310	ENSMUSG00000024067	0	1	1	0	1	0	0	0	1	0	0	1	0	4	1	5
640	MIMAT0000539	mmu-miR-92a-3p	Dusp10	63953	ENSMUSG00000039384	0	1	1	1	0	0	0	1	0	0	0	1	0	4	1	5
641	MIMAT0000539	mmu-miR-92a-3p	Dynlt3	67117	ENSMUSG00000031176	0	1	1	0	1	1	0	0	1	0	0	0	0	5	0	5
642	MIMAT0000539	mmu-miR-92a-3p	Edem1	192193	ENSMUSG00000030104	0	1	1	0	0	1	1	0	0	0	0	1	0	4	1	5
643	MIMAT0000539	mmu-miR-92a-3p	Egr2	13654	ENSMUSG00000037868	0	1	1	0	0	0	1	1	0	0	0	1	0	4	1	5
644	MIMAT0000539	mmu-miR-92a-3p	Elk4	13714	ENSMUSG00000026436	0	1	1	0	0	1	0	1	0	0	0	1	0	4	1	5
645	MIMAT0000539	mmu-miR-92a-3p	Fam126b	213056	ENSMUSG00000038174	0	1	1	0	0	0	1	1	0	0	0	1	0	4	1	5
646	MIMAT0000539	mmu-miR-92a-3p	Fam135a	68187	ENSMUSG00000026153	0	1	1	0	1	0	0	0	1	0	0	1	0	4	1	5
647	MIMAT0000539	mmu-miR-92a-3p	Fnbp4	55935	ENSMUSG00000008200	0	1	1	0	0	1	0	1	0	0	0	1	0	4	1	5
648	MIMAT0000539	mmu-miR-92a-3p	Fst	14313	ENSMUSG00000021765	0	1	1	0	2	0	0	0	1	0	0	1	0	4	1	5
649	MIMAT0000539	mmu-miR-92a-3p	Gata6	14465	ENSMUSG00000005836	0	1	1	0	1	1	0	0	1	0	0	0	0	5	0	5
650	MIMAT0000539	mmu-miR-92a-3p	Gid4	66771	ENSMUSG00000018415	0	1	1	0	0	1	0	1	0	0	0	1	0	4	1	5
651	MIMAT0000539	mmu-miR-92a-3p	Gnaq	14682	ENSMUSG00000024639	0	1	1	0	0	1	0	1	0	0	0	1	0	4	1	5
652	MIMAT0000539	mmu-miR-92a-3p	Golga1	76899	ENSMUSG00000026754	0	1	1	0	1	1	0	0	0	0	0	1	0	4	1	5
653	MIMAT0000539	mmu-miR-92a-3p	Herc2	15204	ENSMUSG00000030451	0	1	1	0	1	1	0	0	0	0	0	1	0	4	1	5
654	MIMAT0000539	mmu-miR-92a-3p	Hivep1	110521	ENSMUSG00000021366	0	1	1	0	1	1	0	0	1	0	0	0	0	5	0	5
655	MIMAT0000539	mmu-miR-92a-3p	Insig1	231070	ENSMUSG00000045294	0	1	1	0	1	1	0	1	0	0	0	0	0	5	0	5
656	MIMAT0000539	mmu-miR-92a-3p	Iqgap2	544963	ENSMUSG00000021676	0	1	1	0	1	1	0	0	0	0	0	1	0	4	1	5
657	MIMAT0000539	mmu-miR-92a-3p	Isca1	69046	ENSMUSG00000044792	0	1	1	0	1	1	0	0	1	0	0	0	0	5	0	5
658	MIMAT0000539	mmu-miR-92a-3p	Itga6	16403	ENSMUSG00000027111	0	0	1	0	2	2	0	1	0	0	0	1	0	4	1	5
659	MIMAT0000539	mmu-miR-92a-3p	Itga8	241226	ENSMUSG00000026768	0	1	1	0	1	1	0	0	1	0	0	0	0	5	0	5
660	MIMAT0000539	mmu-miR-92a-3p	Itgb3	16416	ENSMUSG00000020689	0	1	1	1	0	0	0	1	0	0	0	1	0	4	1	5
661	MIMAT0000539	mmu-miR-92a-3p	Itpr1	16438	ENSMUSG00000030102	0	1	1	0	1	1	0	0	0	0	0	1	0	4	1	5
662	MIMAT0000539	mmu-miR-92a-3p	Kalrn	545156	ENSMUSG00000061751	0	1	1	0	2	0	0	0	1	0	0	1	0	4	1	5
663	MIMAT0000539	mmu-miR-92a-3p	Kat2b	18519	ENSMUSG00000000708	0	1	1	0	1	2	0	0	1	0	0	0	0	5	0	5
664	MIMAT0000539	mmu-miR-92a-3p	Klf2	16598	ENSMUSG00000055148	0	1	1	0	1	0	0	0	1	0	0	1	0	4	1	5
665	MIMAT0000539	mmu-miR-92a-3p	Klhl14	225266	ENSMUSG00000042514	0	1	2	0	2	1	0	1	0	0	0	0	0	5	0	5
666	MIMAT0000539	mmu-miR-92a-3p	Mapk8	26419	ENSMUSG00000021936	0	1	1	0	0	1	1	0	0	0	0	1	0	4	1	5
667	MIMAT0000539	mmu-miR-92a-3p	Mast4	328329	ENSMUSG00000034751	0	1	1	0	1	1	0	0	0	0	0	1	0	4	1	5
668	MIMAT0000539	mmu-miR-92a-3p	Mmd	67468	ENSMUSG00000003948	0	1	1	0	1	0	0	1	0	0	0	1	0	4	1	5
669	MIMAT0000539	mmu-miR-92a-3p	Morc3	338467	ENSMUSG00000039456	0	1	2	0	4	1	0	0	0	0	0	1	0	4	1	5
670	MIMAT0000539	mmu-miR-92a-3p	Mpp1	17524	ENSMUSG00000031402	0	1	1	0	1	1	0	0	1	0	0	0	0	5	0	5
671	MIMAT0000539	mmu-miR-92a-3p	Myo5a	17918	ENSMUSG00000034593	0	1	1	0	0	1	1	0	0	0	0	1	0	4	1	5
672	MIMAT0000539	mmu-miR-92a-3p	Naa15	74838	ENSMUSG00000063273	0	1	1	0	0	0	1	1	0	0	0	1	0	4	1	5
673	MIMAT0000539	mmu-miR-92a-3p	Necap1	67602	ENSMUSG00000030327	0	1	1	0	1	0	0	0	1	0	0	1	0	4	1	5
674	MIMAT0000539	mmu-miR-92a-3p	Nfat5	54446	ENSMUSG00000003847	0	1	1	0	0	0	1	1	0	0	0	1	0	4	1	5
675	MIMAT0000539	mmu-miR-92a-3p	Nfib	18028	ENSMUSG00000008575	0	1	1	0	0	0	2	4	0	0	0	1	0	4	1	5
676	MIMAT0000539	mmu-miR-92a-3p	Nfyc	18046	ENSMUSG00000032897	0	1	2	0	0	1	1	1	0	0	0	0	0	5	0	5
677	MIMAT0000539	mmu-miR-92a-3p	Nova1	664883	ENSMUSG00000021047	0	1	2	0	1	0	1	0	1	0	0	0	0	5	0	5
678	MIMAT0000539	mmu-miR-92a-3p	Nox4	50490	ENSMUSG00000030562	0	1	3	0	0	2	0	2	2	0	0	0	0	5	0	5
679	MIMAT0000539	mmu-miR-92a-3p	Npc1	18145	ENSMUSG00000024413	0	1	1	0	1	1	0	0	0	0	0	1	0	4	1	5
680	MIMAT0000539	mmu-miR-92a-3p	Pcgf3	69587	ENSMUSG00000033623	0	1	1	0	1	1	0	0	0	0	0	1	0	4	1	5
681	MIMAT0000539	mmu-miR-92a-3p	Pcolce2	76477	ENSMUSG00000015354	0	1	1	1	1	0	0	1	0	0	0	0	0	5	0	5
682	MIMAT0000539	mmu-miR-92a-3p	Pdzd2	68070	ENSMUSG00000022197	0	1	1	0	1	1	0	0	1	0	0	0	0	5	0	5
683	MIMAT0000539	mmu-miR-92a-3p	Phlpp2	244650	ENSMUSG00000031732	0	1	2	0	0	1	0	1	0	0	0	1	0	4	1	5
684	MIMAT0000539	mmu-miR-92a-3p	Plekhm1	353047	ENSMUSG00000034247	0	1	2	0	0	1	0	0	1	0	0	1	0	4	1	5
685	MIMAT0000539	mmu-miR-92a-3p	Ppcs	106564	ENSMUSG00000028636	0	1	1	0	1	1	0	0	1	0	0	0	0	5	0	5
686	MIMAT0000539	mmu-miR-92a-3p	Ptpro	19277	ENSMUSG00000030223	0	1	1	0	0	2	0	1	1	0	0	0	0	5	0	5
687	MIMAT0000539	mmu-miR-92a-3p	Rab8b	235442	ENSMUSG00000036943	0	1	1	0	1	0	0	0	1	0	0	1	0	4	1	5
688	MIMAT0000539	mmu-miR-92a-3p	Rap1b	215449	ENSMUSG00000052681	0	1	1	0	1	0	0	0	1	0	0	1	0	4	1	5
689	MIMAT0000539	mmu-miR-92a-3p	Rbfox2	93686	ENSMUSG00000033565	0	1	1	0	0	0	2	1	0	0	0	1	0	4	1	5
690	MIMAT0000539	mmu-miR-92a-3p	Rbm27	225432	ENSMUSG00000024491	0	1	2	0	0	1	1	0	0	0	0	1	0	4	1	5
691	MIMAT0000539	mmu-miR-92a-3p	Rbpj	19664	ENSMUSG00000039191	0	1	2	0	0	1	1	0	0	0	0	1	0	4	1	5
692	MIMAT0000539	mmu-miR-92a-3p	Rgs17	56533	ENSMUSG00000019775	0	1	1	0	1	2	0	0	1	0	0	0	0	5	0	5
693	MIMAT0000539	mmu-miR-92a-3p	Rnf44	105239	ENSMUSG00000034928	0	1	2	0	1	0	0	1	0	0	0	1	0	4	1	5
694	MIMAT0000539	mmu-miR-92a-3p	S1pr1	13609	ENSMUSG00000045092	0	1	1	0	1	0	0	0	1	0	0	1	0	4	1	5
695	MIMAT0000539	mmu-miR-92a-3p	Satb2	212712	ENSMUSG00000038331	0	1	1	0	0	0	1	1	0	0	0	1	0	4	1	5
696	MIMAT0000539	mmu-miR-92a-3p	Sema3a	20346	ENSMUSG00000028883	0	1	1	0	0	0	1	1	0	0	0	1	0	4	1	5
697	MIMAT0000539	mmu-miR-92a-3p	Sfxn1	14057	ENSMUSG00000021474	0	1	1	0	1	1	0	0	1	0	0	0	0	5	0	5
698	MIMAT0000539	mmu-miR-92a-3p	Sh3pxd2a	14218	ENSMUSG00000053617	0	1	2	0	0	1	1	0	0	0	0	1	0	4	1	5
699	MIMAT0000539	mmu-miR-92a-3p	Sik1	17691	ENSMUSG00000024042	0	1	1	0	0	0	1	0	1	0	0	1	0	4	1	5
700	MIMAT0000539	mmu-miR-92a-3p	Slc12a5	57138	ENSMUSG00000017740	0	1	3	0	2	1	1	0	0	0	0	0	0	5	0	5
701	MIMAT0000539	mmu-miR-92a-3p	Slc24a3	94249	ENSMUSG00000063873	0	1	1	0	0	1	0	1	1	0	0	0	0	5	0	5
702	MIMAT0000539	mmu-miR-92a-3p	Snn	20621	ENSMUSG00000037972	0	1	1	0	0	1	0	0	1	0	0	1	0	4	1	5
703	MIMAT0000539	mmu-miR-92a-3p	Srpr	67398	ENSMUSG00000032042	0	1	1	0	1	1	0	0	1	0	0	0	0	5	0	5
704	MIMAT0000539	mmu-miR-92a-3p	Stk39	53416	ENSMUSG00000027030	0	1	1	0	1	1	0	0	0	0	0	1	0	4	1	5
705	MIMAT0000539	mmu-miR-92a-3p	Sun1	77053	ENSMUSG00000036817	0	1	1	0	1	0	0	0	1	0	0	1	0	4	1	5
706	MIMAT0000539	mmu-miR-92a-3p	Suv420h1	225888	ENSMUSG00000045098	0	1	1	0	1	0	1	1	0	0	0	0	0	5	0	5
707	MIMAT0000539	mmu-miR-92a-3p	Synj1	104015	ENSMUSG00000022973	0	1	1	0	1	1	0	0	0	0	0	1	0	4	1	5
708	MIMAT0000539	mmu-miR-92a-3p	Tacc2	57752	ENSMUSG00000030852	0	1	1	1	0	0	0	0	1	0	0	1	0	4	1	5
709	MIMAT0000539	mmu-miR-92a-3p	Tmem229a	319832	ENSMUSG00000048022	0	1	1	0	1	1	0	0	1	0	0	0	0	5	0	5
710	MIMAT0000539	mmu-miR-92a-3p	Tpcn1	252972	ENSMUSG00000032741	0	1	1	0	0	1	0	1	0	0	0	1	0	4	1	5
711	MIMAT0000539	mmu-miR-92a-3p	Ubash3b	72828	ENSMUSG00000032020	0	0	1	0	1	1	0	1	0	0	0	1	0	4	1	5
712	MIMAT0000539	mmu-miR-92a-3p	Ube2z	268470	ENSMUSG00000014349	0	1	1	0	0	1	0	0	1	0	0	1	0	4	1	5
713	MIMAT0000539	mmu-miR-92a-3p	Wrnip1	78903	ENSMUSG00000021400	0	1	2	0	2	1	0	0	0	0	0	1	0	4	1	5
714	MIMAT0000539	mmu-miR-92a-3p	Xylt2	217119	ENSMUSG00000020868	0	1	1	0	0	1	0	0	0	0	1	1	0	3	2	5
715	MIMAT0000539	mmu-miR-92a-3p	Yipf4	67864	ENSMUSG00000024072	0	1	1	0	1	0	0	0	1	0	0	1	0	4	1	5
716	MIMAT0000539	mmu-miR-92a-3p	Zfp827	622675	ENSMUSG00000071064	0	1	1	0	0	1	0	1	0	0	0	1	0	4	1	5
717	MIMAT0000539	mmu-miR-92a-3p	Zfyve21	68520	ENSMUSG00000021286	0	1	1	0	0	1	0	0	1	0	0	1	0	4	1	5
748	MIMAT0000652	mmu-miR-25-3p	4932438A13Rik	229227	ENSMUSG00000037270	0	0	1	0	1	1	0	0	1	0	0	1	0	4	1	5
749	MIMAT0000652	mmu-miR-25-3p	Adamtsl3	269959	ENSMUSG00000070469	0	1	1	0	1	1	0	0	1	0	0	0	0	5	0	5
750	MIMAT0000652	mmu-miR-25-3p	Arrdc4	66412	ENSMUSG00000042659	0	0	1	0	1	1	0	1	1	0	0	0	0	5	0	5
751	MIMAT0000652	mmu-miR-25-3p	Atxn3	110616	ENSMUSG00000021189	0	1	1	0	1	1	0	0	0	0	0	1	0	4	1	5
752	MIMAT0000652	mmu-miR-25-3p	Avl9	78937	ENSMUSG00000029787	0	1	1	0	1	0	0	0	1	0	0	1	0	4	1	5
753	MIMAT0000652	mmu-miR-25-3p	Bcl11b	58208	ENSMUSG00000048251	0	1	1	0	0	1	0	0	1	0	0	1	0	4	1	5
754	MIMAT0000652	mmu-miR-25-3p	Bsdc1	100383	ENSMUSG00000040859	0	1	1	0	1	0	0	0	1	0	0	1	0	4	1	5
755	MIMAT0000652	mmu-miR-25-3p	Ccnc	51813	ENSMUSG00000028252	0	1	1	0	2	2	0	0	1	0	0	0	0	5	0	5
756	MIMAT0000652	mmu-miR-25-3p	Ccnjl	380694	ENSMUSG00000044707	0	1	1	0	0	1	0	1	1	0	0	0	0	5	0	5
757	MIMAT0000652	mmu-miR-25-3p	Cnep1r1	382030	ENSMUSG00000036810	0	0	1	0	4	1	0	1	1	0	0	0	0	5	0	5
758	MIMAT0000652	mmu-miR-25-3p	D1Ertd622e	52392	ENSMUSG00000044768	0	1	1	0	1	0	0	1	1	0	0	0	0	5	0	5
759	MIMAT0000652	mmu-miR-25-3p	Dcaf6	74106	ENSMUSG00000026571	0	1	2	0	2	1	0	0	2	0	0	0	0	5	0	5
760	MIMAT0000652	mmu-miR-25-3p	Ddx3y	26900	ENSMUSG00000069045	0	1	1	0	0	1	0	1	1	0	0	0	0	5	0	5
761	MIMAT0000652	mmu-miR-25-3p	Dennd1b	329260	ENSMUSG00000056268	0	1	1	0	0	2	1	0	0	0	0	1	0	4	1	5
762	MIMAT0000652	mmu-miR-25-3p	Dkk3	50781	ENSMUSG00000030772	0	1	1	0	1	1	0	0	1	0	0	0	0	5	0	5
763	MIMAT0000652	mmu-miR-25-3p	Dmxl1	240283	ENSMUSG00000037416	0	1	1	0	1	1	0	0	0	0	0	1	0	4	1	5
764	MIMAT0000652	mmu-miR-25-3p	Dpp10	269109	ENSMUSG00000036815	0	1	2	0	1	1	0	1	0	0	0	0	0	5	0	5
765	MIMAT0000652	mmu-miR-25-3p	Dsc2	13506	ENSMUSG00000024331	0	1	1	0	4	3	0	0	1	0	0	0	0	5	0	5
766	MIMAT0000652	mmu-miR-25-3p	Edem1	192193	ENSMUSG00000030104	0	1	1	0	0	1	0	1	0	0	0	1	0	4	1	5
767	MIMAT0000652	mmu-miR-25-3p	Elk4	13714	ENSMUSG00000026436	0	1	1	0	0	0	0	1	1	0	0	1	0	4	1	5
768	MIMAT0000652	mmu-miR-25-3p	Evi5	14020	ENSMUSG00000011831	0	1	1	0	1	1	0	0	1	0	0	0	0	5	0	5
769	MIMAT0000652	mmu-miR-25-3p	Fcho2	218503	ENSMUSG00000041685	0	1	1	0	1	0	0	2	0	0	0	1	0	4	1	5
770	MIMAT0000652	mmu-miR-25-3p	Foxn2	14236	ENSMUSG00000034998	0	1	1	0	1	1	0	0	1	0	0	0	0	5	0	5
771	MIMAT0000652	mmu-miR-25-3p	Fry	320365	ENSMUSG00000056602	0	1	1	2	1	1	0	0	0	0	0	0	0	5	0	5
772	MIMAT0000652	mmu-miR-25-3p	Gata6	14465	ENSMUSG00000005836	0	1	1	0	1	1	0	0	1	0	0	0	0	5	0	5
773	MIMAT0000652	mmu-miR-25-3p	Gnaq	14682	ENSMUSG00000024639	0	1	1	0	0	1	0	1	0	0	0	1	0	4	1	5
774	MIMAT0000652	mmu-miR-25-3p	Gramd1b	235283	ENSMUSG00000040111	0	1	1	1	1	0	0	0	0	0	0	1	0	4	1	5
775	MIMAT0000652	mmu-miR-25-3p	Grhl1	195733	ENSMUSG00000020656	0	1	1	0	1	2	0	0	1	0	0	0	0	5	0	5
776	MIMAT0000652	mmu-miR-25-3p	Has2	15117	ENSMUSG00000022367	0	1	1	0	1	0	0	1	1	0	0	0	0	5	0	5
777	MIMAT0000652	mmu-miR-25-3p	Hipk3	15259	ENSMUSG00000027177	0	1	1	0	0	2	1	0	0	0	0	1	0	4	1	5
778	MIMAT0000652	mmu-miR-25-3p	Hivep1	110521	ENSMUSG00000021366	0	1	1	0	1	1	0	0	1	0	0	0	0	5	0	5
779	MIMAT0000652	mmu-miR-25-3p	Ibsp	15891	ENSMUSG00000029306	0	1	1	1	1	0	0	0	1	0	0	0	0	5	0	5
780	MIMAT0000652	mmu-miR-25-3p	Insig1	231070	ENSMUSG00000045294	0	1	1	0	1	1	0	1	0	0	0	0	0	5	0	5
781	MIMAT0000652	mmu-miR-25-3p	Isca1	69046	ENSMUSG00000044792	0	1	1	0	1	1	0	0	1	0	0	0	0	5	0	5
782	MIMAT0000652	mmu-miR-25-3p	Itga8	241226	ENSMUSG00000026768	0	1	1	0	1	1	0	0	1	0	0	0	0	5	0	5
783	MIMAT0000652	mmu-miR-25-3p	Itpr1	16438	ENSMUSG00000030102	0	1	1	0	1	1	0	0	1	0	0	0	0	5	0	5
784	MIMAT0000652	mmu-miR-25-3p	Kat2b	18519	ENSMUSG00000000708	0	1	1	0	1	2	0	0	1	0	0	0	0	5	0	5
785	MIMAT0000652	mmu-miR-25-3p	Klf2	16598	ENSMUSG00000055148	0	1	1	0	1	0	0	0	1	0	0	1	0	4	1	5
786	MIMAT0000652	mmu-miR-25-3p	Klf4	16600	ENSMUSG00000003032	0	1	1	0	1	1	0	0	1	0	0	0	0	5	0	5
787	MIMAT0000652	mmu-miR-25-3p	Klhl14	225266	ENSMUSG00000042514	0	1	2	0	2	1	0	1	0	0	0	0	0	5	0	5
788	MIMAT0000652	mmu-miR-25-3p	Mast4	328329	ENSMUSG00000034751	0	1	1	0	1	1	0	0	0	0	0	1	0	4	1	5
789	MIMAT0000652	mmu-miR-25-3p	Morc3	338467	ENSMUSG00000039456	0	1	2	0	4	1	0	0	0	0	0	1	0	4	1	5
790	MIMAT0000652	mmu-miR-25-3p	Myo10	17909	ENSMUSG00000022272	0	1	1	0	1	0	0	1	0	0	0	1	0	4	1	5
791	MIMAT0000652	mmu-miR-25-3p	Myo5a	17918	ENSMUSG00000034593	0	0	1	0	0	1	0	1	1	0	0	1	0	4	1	5
792	MIMAT0000652	mmu-miR-25-3p	Myt1l	17933	ENSMUSG00000061911	0	1	1	0	1	1	0	1	0	0	0	0	0	5	0	5
793	MIMAT0000652	mmu-miR-25-3p	Necap1	67602	ENSMUSG00000030327	0	1	1	0	1	0	0	0	1	0	0	1	0	4	1	5
794	MIMAT0000652	mmu-miR-25-3p	Nfia	18027	ENSMUSG00000028565	0	1	1	0	2	0	1	1	0	0	0	0	0	5	0	5
795	MIMAT0000652	mmu-miR-25-3p	Nfib	18028	ENSMUSG00000008575	0	1	1	1	0	0	2	2	0	0	0	0	0	5	0	5
796	MIMAT0000652	mmu-miR-25-3p	Nkx2-3	18089	ENSMUSG00000044220	0	1	1	0	1	0	0	1	1	0	0	0	0	5	0	5
797	MIMAT0000652	mmu-miR-25-3p	Nlk	18099	ENSMUSG00000017376	0	1	1	0	1	0	0	0	1	0	0	1	0	4	1	5
798	MIMAT0000652	mmu-miR-25-3p	Oaz3	53814	ENSMUSG00000028141	0	1	1	1	1	0	0	0	1	0	0	0	0	5	0	5
799	MIMAT0000652	mmu-miR-25-3p	Otud4	73945	ENSMUSG00000036990	0	1	1	0	0	1	0	1	0	0	0	1	0	4	1	5
800	MIMAT0000652	mmu-miR-25-3p	Pcmtd1	319263	ENSMUSG00000051285	0	1	1	0	0	0	0	1	1	0	0	1	0	4	1	5
801	MIMAT0000652	mmu-miR-25-3p	Pdzd2	68070	ENSMUSG00000022197	0	1	1	0	1	1	0	0	1	0	0	0	0	5	0	5
802	MIMAT0000652	mmu-miR-25-3p	Pik3cb	74769	ENSMUSG00000032462	0	1	1	0	1	0	0	0	1	0	0	1	0	4	1	5
803	MIMAT0000652	mmu-miR-25-3p	Pitpnm2	19679	ENSMUSG00000029406	0	1	1	0	0	1	1	1	0	0	0	0	0	5	0	5
804	MIMAT0000652	mmu-miR-25-3p	Polk	27015	ENSMUSG00000021668	0	1	1	1	0	0	0	0	1	0	0	1	0	4	1	5
805	MIMAT0000652	mmu-miR-25-3p	Pp2d1	110332	ENSMUSG00000044957	0	1	1	0	1	1	0	0	1	0	0	0	0	5	0	5
806	MIMAT0000652	mmu-miR-25-3p	Ppcs	106564	ENSMUSG00000028636	0	1	1	0	1	1	0	0	1	0	0	0	0	5	0	5
807	MIMAT0000652	mmu-miR-25-3p	Ppp1r12c	232807	ENSMUSG00000019254	0	1	1	1	0	1	0	0	1	0	0	0	0	5	0	5
808	MIMAT0000652	mmu-miR-25-3p	Ptar1	72351	ENSMUSG00000074925	0	1	1	0	2	1	0	0	1	0	0	0	0	5	0	5
809	MIMAT0000652	mmu-miR-25-3p	Ptger4	19219	ENSMUSG00000039942	0	1	1	0	0	1	0	0	1	0	0	1	0	4	1	5
810	MIMAT0000652	mmu-miR-25-3p	Ptpro	19277	ENSMUSG00000030223	0	1	1	0	0	2	0	1	1	0	0	0	0	5	0	5
811	MIMAT0000652	mmu-miR-25-3p	Rap1b	215449	ENSMUSG00000052681	0	1	1	0	1	0	0	0	1	0	0	1	0	4	1	5
812	MIMAT0000652	mmu-miR-25-3p	Rbm47	245945	ENSMUSG00000070780	0	1	2	2	0	0	1	0	1	0	0	0	0	5	0	5
813	MIMAT0000652	mmu-miR-25-3p	Rfx1	19724	ENSMUSG00000031706	0	1	1	0	1	1	0	1	0	0	0	0	0	5	0	5
814	MIMAT0000652	mmu-miR-25-3p	Rgs17	56533	ENSMUSG00000019775	0	1	1	0	1	2	0	0	1	0	0	0	0	5	0	5
815	MIMAT0000652	mmu-miR-25-3p	Rnf44	105239	ENSMUSG00000034928	0	1	1	0	1	0	0	2	0	0	0	1	0	4	1	5
816	MIMAT0000652	mmu-miR-25-3p	Rpl15	66480	ENSMUSG00000012405	0	1	1	0	0	0	0	1	1	0	0	1	0	4	1	5
817	MIMAT0000652	mmu-miR-25-3p	S1pr1	13609	ENSMUSG00000045092	0	1	1	0	1	0	0	0	1	0	0	1	0	4	1	5
818	MIMAT0000652	mmu-miR-25-3p	Sesn3	75747	ENSMUSG00000032009	0	1	1	1	0	0	0	1	0	0	0	1	0	4	1	5
819	MIMAT0000652	mmu-miR-25-3p	Sgk3	170755	ENSMUSG00000025915	0	1	1	0	1	1	0	0	1	0	0	0	0	5	0	5
820	MIMAT0000652	mmu-miR-25-3p	Sgpp1	81535	ENSMUSG00000021054	0	1	1	0	1	0	0	1	1	0	0	0	0	5	0	5
821	MIMAT0000652	mmu-miR-25-3p	Sim2	20465	ENSMUSG00000062713	0	1	1	0	1	1	0	0	1	0	0	0	0	5	0	5
822	MIMAT0000652	mmu-miR-25-3p	Slc12a5	57138	ENSMUSG00000017740	0	1	2	0	2	1	1	0	0	0	0	0	0	5	0	5
823	MIMAT0000652	mmu-miR-25-3p	Slc24a3	94249	ENSMUSG00000063873	0	1	1	0	0	1	0	1	1	0	0	0	0	5	0	5
824	MIMAT0000652	mmu-miR-25-3p	Smad6	17130	ENSMUSG00000036867	0	1	1	1	1	0	0	0	1	0	0	0	0	5	0	5
825	MIMAT0000652	mmu-miR-25-3p	Snapc1	75627	ENSMUSG00000021113	0	1	1	0	1	0	0	0	1	0	0	1	0	4	1	5
826	MIMAT0000652	mmu-miR-25-3p	Snx13	217463	ENSMUSG00000020590	0	1	2	0	0	1	0	0	1	0	0	1	0	4	1	5
827	MIMAT0000652	mmu-miR-25-3p	Snx25	102141	ENSMUSG00000038291	0	1	1	0	1	0	0	0	1	0	0	1	0	4	1	5
828	MIMAT0000652	mmu-miR-25-3p	Srpr	67398	ENSMUSG00000032042	0	1	1	0	1	1	0	0	1	0	0	0	0	5	0	5
829	MIMAT0000652	mmu-miR-25-3p	Stk39	53416	ENSMUSG00000027030	0	1	1	0	1	0	0	1	0	0	0	1	0	4	1	5
830	MIMAT0000652	mmu-miR-25-3p	Sun1	77053	ENSMUSG00000036817	0	1	1	0	1	0	0	1	0	0	0	1	0	4	1	5
831	MIMAT0000652	mmu-miR-25-3p	Synj1	104015	ENSMUSG00000022973	0	1	1	0	1	1	0	0	0	0	0	1	0	4	1	5
832	MIMAT0000652	mmu-miR-25-3p	Tagap	72536	ENSMUSG00000033450	0	1	1	0	0	0	0	0	1	0	1	1	0	3	2	5
833	MIMAT0000652	mmu-miR-25-3p	Tef	21685	ENSMUSG00000022389	0	1	1	0	1	2	0	0	1	0	0	0	0	5	0	5
834	MIMAT0000652	mmu-miR-25-3p	Tmem87a	211499	ENSMUSG00000033808	0	1	1	0	2	0	0	1	0	0	0	1	0	4	1	5
835	MIMAT0000652	mmu-miR-25-3p	Ttc9	69480	ENSMUSG00000042734	0	1	1	0	1	1	0	0	1	0	0	0	0	5	0	5
836	MIMAT0000652	mmu-miR-25-3p	Ube2z	268470	ENSMUSG00000014349	0	1	1	0	0	1	0	0	1	0	0	1	0	4	1	5
837	MIMAT0000652	mmu-miR-25-3p	Wrnip1	78903	ENSMUSG00000021400	0	1	1	0	2	1	0	0	0	0	0	1	0	4	1	5
838	MIMAT0000652	mmu-miR-25-3p	Xylt2	217119	ENSMUSG00000020868	0	1	1	0	0	1	0	0	0	0	1	1	0	3	2	5
839	MIMAT0000652	mmu-miR-25-3p	Zcchc2	227449	ENSMUSG00000038866	0	1	1	0	1	0	0	1	0	0	0	1	0	4	1	5
840	MIMAT0000652	mmu-miR-25-3p	Zfyve21	68520	ENSMUSG00000021286	0	1	1	0	0	1	0	0	1	0	0	1	0	4	1	5
1383	MIMAT0000539	mmu-miR-92a-3p	1810055G02Rik	72056	ENSMUSG00000035372	0	0	1	0	0	1	0	0	1	0	0	1	0	3	1	4
1384	MIMAT0000539	mmu-miR-92a-3p	Aars	234734	ENSMUSG00000031960	0	1	1	0	0	0	0	1	0	0	0	1	0	3	1	4
1385	MIMAT0000539	mmu-miR-92a-3p	Acbd3	170760	ENSMUSG00000026499	0	1	0	0	1	0	0	1	0	0	0	1	0	3	1	4
1386	MIMAT0000539	mmu-miR-92a-3p	Actl11	67722	ENSMUSG00000066368	0	1	1	1	1	0	0	0	0	0	0	0	0	4	0	4
1387	MIMAT0000539	mmu-miR-92a-3p	Adamtsl1	77739	ENSMUSG00000066113	0	1	1	0	0	1	0	0	0	0	0	1	0	3	1	4
1388	MIMAT0000539	mmu-miR-92a-3p	Adcy3	104111	ENSMUSG00000020654	0	1	1	0	0	1	0	0	1	0	0	0	0	4	0	4
1389	MIMAT0000539	mmu-miR-92a-3p	Aff4	93736	ENSMUSG00000049470	0	1	1	0	0	0	1	0	0	0	0	1	0	3	1	4
1390	MIMAT0000539	mmu-miR-92a-3p	Ago3	214150	ENSMUSG00000028842	0	1	1	0	0	0	1	0	0	0	0	1	0	3	1	4
1391	MIMAT0000539	mmu-miR-92a-3p	Ankib1	70797	ENSMUSG00000040351	0	1	1	0	0	0	1	0	0	0	0	1	0	3	1	4
1392	MIMAT0000539	mmu-miR-92a-3p	Ankra2	68558	ENSMUSG00000021661	0	1	1	0	1	0	0	0	0	0	0	1	0	3	1	4
1393	MIMAT0000539	mmu-miR-92a-3p	Asxl2	75302	ENSMUSG00000037486	0	1	2	0	0	1	0	0	0	0	0	1	0	3	1	4
1394	MIMAT0000539	mmu-miR-92a-3p	Atp2a2	11938	ENSMUSG00000029467	0	0	1	0	1	0	0	0	1	0	0	1	0	3	1	4
1395	MIMAT0000539	mmu-miR-92a-3p	Atxn7	246103	ENSMUSG00000021738	0	1	1	0	0	0	1	1	0	0	0	0	0	4	0	4
1396	MIMAT0000539	mmu-miR-92a-3p	Bach1	12013	ENSMUSG00000025612	0	1	1	0	0	0	1	0	0	0	0	1	0	3	1	4
1397	MIMAT0000539	mmu-miR-92a-3p	Bahcc1	268515	ENSMUSG00000039741	0	1	1	0	0	1	0	1	0	0	0	0	0	4	0	4
1398	MIMAT0000539	mmu-miR-92a-3p	BC030336	233812	ENSMUSG00000046096	0	1	2	0	1	0	1	0	0	0	0	0	0	4	0	4
1399	MIMAT0000539	mmu-miR-92a-3p	Bcl11a	14025	ENSMUSG00000000861	0	1	0	0	1	1	1	0	0	0	0	0	0	4	0	4
1400	MIMAT0000539	mmu-miR-92a-3p	Brms1l	52592	ENSMUSG00000012076	0	0	1	0	0	0	1	0	1	0	0	1	0	3	1	4
1401	MIMAT0000539	mmu-miR-92a-3p	Bsn	12217	ENSMUSG00000032589	0	1	1	0	0	0	1	1	0	0	0	0	0	4	0	4
1402	MIMAT0000539	mmu-miR-92a-3p	C030046E11Rik	226089	ENSMUSG00000038658	0	1	2	0	4	0	1	0	0	0	0	0	0	4	0	4
1403	MIMAT0000539	mmu-miR-92a-3p	Cacna1i	239556	ENSMUSG00000022416	0	1	1	0	1	0	0	1	0	0	0	0	0	4	0	4
1404	MIMAT0000539	mmu-miR-92a-3p	Cacna2d1	12293	ENSMUSG00000040118	0	1	1	0	0	0	1	0	0	0	0	1	0	3	1	4
1405	MIMAT0000539	mmu-miR-92a-3p	Cadm2	239857	ENSMUSG00000064115	0	1	3	0	0	1	1	0	0	0	0	0	0	4	0	4
1406	MIMAT0000539	mmu-miR-92a-3p	Cd200r1	57781	ENSMUSG00000022667	0	1	0	0	2	0	0	0	1	0	0	1	0	3	1	4
1407	MIMAT0000539	mmu-miR-92a-3p	Cdh10	320873	ENSMUSG00000022321	0	0	1	0	1	0	0	1	1	0	0	0	0	4	0	4
1408	MIMAT0000539	mmu-miR-92a-3p	Cdkn1c	12577	ENSMUSG00000037664	0	1	1	0	1	0	0	0	1	0	0	0	0	4	0	4
1409	MIMAT0000539	mmu-miR-92a-3p	Cfl2	12632	ENSMUSG00000062929	0	1	1	0	0	0	1	0	0	0	0	1	0	3	1	4
1410	MIMAT0000539	mmu-miR-92a-3p	Chd9	109151	ENSMUSG00000056608	0	1	1	0	0	0	1	0	0	0	0	1	0	3	1	4
1411	MIMAT0000539	mmu-miR-92a-3p	Clk3	102414	ENSMUSG00000032316	0	0	1	1	0	0	0	1	0	0	0	1	0	3	1	4
1412	MIMAT0000539	mmu-miR-92a-3p	Cnep1r1	382030	ENSMUSG00000036810	0	0	1	0	4	1	0	0	1	0	0	0	0	4	0	4
1413	MIMAT0000539	mmu-miR-92a-3p	Cog3	338337	ENSMUSG00000034893	0	1	1	0	0	1	0	0	0	0	0	1	0	3	1	4
1414	MIMAT0000539	mmu-miR-92a-3p	Col1a2	12843	ENSMUSG00000029661	0	1	1	0	0	1	0	0	1	0	0	0	0	4	0	4
1415	MIMAT0000539	mmu-miR-92a-3p	Col27a1	373864	ENSMUSG00000045672	0	1	1	0	1	1	0	0	0	0	0	0	0	4	0	4
1416	MIMAT0000539	mmu-miR-92a-3p	Cpeb1	12877	ENSMUSG00000025586	0	1	1	0	0	0	0	0	0	0	1	1	0	2	2	4
1417	MIMAT0000539	mmu-miR-92a-3p	Cpsf6	432508	ENSMUSG00000055531	0	1	1	0	0	0	1	0	0	0	0	1	0	3	1	4
1418	MIMAT0000539	mmu-miR-92a-3p	Creb3l2	208647	ENSMUSG00000038648	0	1	1	0	0	0	0	1	0	0	0	1	0	3	1	4
1419	MIMAT0000539	mmu-miR-92a-3p	Crem	12916	ENSMUSG00000063889	0	1	1	0	0	0	1	0	0	0	0	1	0	3	1	4
1420	MIMAT0000539	mmu-miR-92a-3p	Cxxc5	67393	ENSMUSG00000046668	0	1	1	0	0	0	0	1	0	0	0	1	0	3	1	4
1421	MIMAT0000539	mmu-miR-92a-3p	D1Ertd622e	52392	ENSMUSG00000044768	0	0	1	0	1	0	0	0	1	0	0	1	0	3	1	4
1422	MIMAT0000539	mmu-miR-92a-3p	Daam1	208846	ENSMUSG00000034574	0	1	1	0	0	1	0	0	0	0	0	1	0	3	1	4
1423	MIMAT0000539	mmu-miR-92a-3p	Dbt	13171	ENSMUSG00000000340	0	1	1	0	1	0	0	0	0	0	0	1	0	3	1	4
1424	MIMAT0000539	mmu-miR-92a-3p	Ddc	13195	ENSMUSG00000020182	0	1	0	0	1	1	0	0	0	0	0	1	0	3	1	4
1425	MIMAT0000539	mmu-miR-92a-3p	Dock9	105445	ENSMUSG00000025558	0	1	1	0	2	2	0	0	0	0	0	0	0	4	0	4
1426	MIMAT0000539	mmu-miR-92a-3p	Dscaml1	114873	ENSMUSG00000032087	0	0	1	0	1	0	0	1	1	0	0	0	0	4	0	4
1427	MIMAT0000539	mmu-miR-92a-3p	Dtx2	74198	ENSMUSG00000004947	0	1	1	0	0	1	0	0	0	0	0	1	0	3	1	4
1428	MIMAT0000539	mmu-miR-92a-3p	Dus2l	66369	ENSMUSG00000031901	0	1	1	0	1	0	0	1	0	0	0	0	0	4	0	4
1429	MIMAT0000539	mmu-miR-92a-3p	E2f3	13557	ENSMUSG00000016477	0	1	1	0	0	0	1	0	0	0	0	1	0	3	1	4
1430	MIMAT0000539	mmu-miR-92a-3p	Eif4g2	13690	ENSMUSG00000005610	0	1	1	0	0	0	1	0	0	0	0	1	0	3	1	4
1431	MIMAT0000539	mmu-miR-92a-3p	Ezh2	14056	ENSMUSG00000029687	0	0	1	0	0	1	0	0	0	0	1	1	0	2	2	4
1432	MIMAT0000539	mmu-miR-92a-3p	Fam160b1	226252	ENSMUSG00000033478	0	1	1	0	0	1	0	0	0	0	0	1	0	3	1	4
1433	MIMAT0000539	mmu-miR-92a-3p	Fbn1	14118	ENSMUSG00000027204	0	1	1	0	1	1	0	0	0	0	0	0	0	4	0	4
1434	MIMAT0000539	mmu-miR-92a-3p	Fbxo33	70611	ENSMUSG00000035329	0	1	1	0	0	0	1	0	0	0	0	1	0	3	1	4
1435	MIMAT0000539	mmu-miR-92a-3p	Fhl2	14200	ENSMUSG00000008136	0	1	1	0	0	1	0	0	0	0	0	1	0	3	1	4
1436	MIMAT0000539	mmu-miR-92a-3p	Fkbp1a	14225	ENSMUSG00000032966	0	1	1	0	0	2	0	0	0	0	0	1	0	3	1	4
1437	MIMAT0000539	mmu-miR-92a-3p	Fmn2	54418	ENSMUSG00000028354	0	1	1	0	0	1	0	0	1	0	0	0	0	4	0	4
1438	MIMAT0000539	mmu-miR-92a-3p	Fnip2	329679	ENSMUSG00000061175	0	1	1	0	0	1	0	0	0	0	0	1	0	3	1	4
1439	MIMAT0000539	mmu-miR-92a-3p	Fosl2	14284	ENSMUSG00000029135	0	1	1	0	0	1	0	0	0	0	0	1	0	3	1	4
1440	MIMAT0000539	mmu-miR-92a-3p	Foxp2	114142	ENSMUSG00000029563	0	1	1	0	1	0	0	1	0	0	0	0	0	4	0	4
1441	MIMAT0000539	mmu-miR-92a-3p	Fry	320365	ENSMUSG00000056602	0	1	1	0	1	1	0	0	0	0	0	0	0	4	0	4
1442	MIMAT0000539	mmu-miR-92a-3p	Fubp1	51886	ENSMUSG00000028034	0	1	2	0	1	0	1	0	0	0	0	0	0	4	0	4
1443	MIMAT0000539	mmu-miR-92a-3p	Fzd10	93897	ENSMUSG00000081683	0	1	1	0	0	1	0	0	1	0	0	0	0	4	0	4
1444	MIMAT0000539	mmu-miR-92a-3p	Glce	93683	ENSMUSG00000032252	0	1	1	0	0	1	0	0	0	0	0	1	0	3	1	4
1445	MIMAT0000539	mmu-miR-92a-3p	Glra1	14654	ENSMUSG00000000263	0	1	0	1	0	2	0	0	1	0	0	0	0	4	0	4
1446	MIMAT0000539	mmu-miR-92a-3p	Gpbp1l1	77110	ENSMUSG00000034042	0	1	1	0	1	0	0	0	1	0	0	0	0	4	0	4
1447	MIMAT0000539	mmu-miR-92a-3p	Gpm6a	234267	ENSMUSG00000031517	0	0	1	0	1	0	0	1	1	0	0	0	0	4	0	4
1448	MIMAT0000539	mmu-miR-92a-3p	Greb1l	381157	ENSMUSG00000042942	0	1	1	0	1	1	0	0	0	0	0	0	0	4	0	4
1449	MIMAT0000539	mmu-miR-92a-3p	Gtf2a1	83602	ENSMUSG00000020962	0	1	1	0	0	0	1	0	0	0	0	1	0	3	1	4
1450	MIMAT0000539	mmu-miR-92a-3p	Has3	15118	ENSMUSG00000031910	0	1	1	0	0	0	0	1	1	0	0	0	0	4	0	4
1451	MIMAT0000539	mmu-miR-92a-3p	Hcn2	15166	ENSMUSG00000020331	0	1	1	2	0	0	0	1	0	0	0	0	0	4	0	4
1452	MIMAT0000539	mmu-miR-92a-3p	Hecw1	94253	ENSMUSG00000021301	0	1	2	0	0	1	1	0	0	0	0	0	0	4	0	4
1453	MIMAT0000539	mmu-miR-92a-3p	Hhip	15245	ENSMUSG00000064325	0	1	1	0	1	0	1	0	0	0	0	0	0	4	0	4
1454	MIMAT0000539	mmu-miR-92a-3p	Hmga2	15364	ENSMUSG00000056758	0	1	1	0	0	0	1	0	0	0	0	1	0	3	1	4
1455	MIMAT0000539	mmu-miR-92a-3p	Ibsp	15891	ENSMUSG00000029306	0	1	1	0	1	0	0	0	1	0	0	0	0	4	0	4
1456	MIMAT0000539	mmu-miR-92a-3p	Jarid2	16468	ENSMUSG00000038518	0	1	1	0	0	1	0	0	0	0	0	1	0	3	1	4
1457	MIMAT0000539	mmu-miR-92a-3p	Jmy	57748	ENSMUSG00000021690	0	1	1	0	0	0	1	0	0	0	0	1	0	3	1	4
1458	MIMAT0000539	mmu-miR-92a-3p	Jun	16476	ENSMUSG00000052684	0	1	1	0	0	0	0	1	0	0	0	1	0	3	1	4
1459	MIMAT0000539	mmu-miR-92a-3p	Klhdc10	76788	ENSMUSG00000029775	0	1	1	0	0	0	0	1	0	0	0	1	0	3	1	4
1460	MIMAT0000539	mmu-miR-92a-3p	Lats1	16798	ENSMUSG00000040021	0	1	1	0	0	0	1	0	0	0	0	1	0	3	1	4
1461	MIMAT0000539	mmu-miR-92a-3p	Lats2	50523	ENSMUSG00000021959	0	0	1	0	0	1	0	1	0	0	0	1	0	3	1	4
1462	MIMAT0000539	mmu-miR-92a-3p	Luzp1	269593	ENSMUSG00000001089	0	1	1	0	0	0	0	1	0	0	0	1	0	3	1	4
1463	MIMAT0000539	mmu-miR-92a-3p	Man2a1	17158	ENSMUSG00000024085	0	1	3	0	0	0	1	2	0	0	0	0	0	4	0	4
1464	MIMAT0000539	mmu-miR-92a-3p	Map1b	17755	ENSMUSG00000052727	0	1	1	0	0	1	0	0	0	0	0	1	0	3	1	4
1465	MIMAT0000539	mmu-miR-92a-3p	Map4k5	399510	ENSMUSG00000034761	0	1	1	0	0	0	0	2	0	0	0	1	0	3	1	4
1466	MIMAT0000539	mmu-miR-92a-3p	Mier3	218613	ENSMUSG00000032727	0	1	1	0	0	0	1	1	0	0	0	0	0	4	0	4
1467	MIMAT0000539	mmu-miR-92a-3p	Mitf	17342	ENSMUSG00000035158	0	1	1	0	0	0	1	0	0	0	0	1	0	3	1	4
1468	MIMAT0000539	mmu-miR-92a-3p	Myo18a	360013	ENSMUSG00000000631	0	1	1	0	0	0	0	1	0	0	0	1	0	3	1	4
1469	MIMAT0000539	mmu-miR-92a-3p	Myt1l	17933	ENSMUSG00000061911	0	1	1	0	1	1	0	0	0	0	0	0	0	4	0	4
1470	MIMAT0000539	mmu-miR-92a-3p	Nefm	18040	ENSMUSG00000022054	0	0	1	0	1	1	0	0	1	0	0	0	0	4	0	4
1471	MIMAT0000539	mmu-miR-92a-3p	Neurl1b	240055	ENSMUSG00000034413	0	1	2	0	0	0	1	0	0	0	0	1	0	3	1	4
1472	MIMAT0000539	mmu-miR-92a-3p	Nfia	18027	ENSMUSG00000028565	0	1	1	0	2	0	1	0	0	0	0	0	0	4	0	4
1473	MIMAT0000539	mmu-miR-92a-3p	Nkx2-3	18089	ENSMUSG00000044220	0	1	1	0	1	0	0	0	1	0	0	0	0	4	0	4
1474	MIMAT0000539	mmu-miR-92a-3p	Oaz3	53814	ENSMUSG00000028141	0	1	1	0	1	0	0	0	1	0	0	0	0	4	0	4
1475	MIMAT0000539	mmu-miR-92a-3p	Osbpl8	237542	ENSMUSG00000020189	0	1	1	0	0	1	0	0	0	0	0	1	0	3	1	4
1476	MIMAT0000539	mmu-miR-92a-3p	Osbpl9	100273	ENSMUSG00000028559	0	1	1	0	1	0	0	0	0	0	0	1	0	3	1	4
1477	MIMAT0000539	mmu-miR-92a-3p	Pcdh9	211712	ENSMUSG00000055421	0	0	1	0	1	1	1	0	0	0	0	0	0	4	0	4
1478	MIMAT0000539	mmu-miR-92a-3p	Pde10a	23984	ENSMUSG00000023868	0	1	1	0	0	0	1	0	1	0	0	0	0	4	0	4
1479	MIMAT0000539	mmu-miR-92a-3p	Pds5b	100710	ENSMUSG00000034021	0	1	1	0	1	0	0	0	0	0	0	1	0	3	1	4
1480	MIMAT0000539	mmu-miR-92a-3p	Pik3ca	18706	ENSMUSG00000027665	0	1	1	0	1	0	0	0	0	0	0	1	0	3	1	4
1481	MIMAT0000539	mmu-miR-92a-3p	Pik3r3	18710	ENSMUSG00000028698	0	1	2	0	0	1	0	0	0	0	0	1	0	3	1	4
1482	MIMAT0000539	mmu-miR-92a-3p	Pip5k1c	18717	ENSMUSG00000034902	0	1	1	0	0	2	0	0	0	0	0	1	0	3	1	4
1483	MIMAT0000539	mmu-miR-92a-3p	Pitpnc1	71795	ENSMUSG00000040430	0	1	1	0	0	0	0	1	0	0	0	1	0	3	1	4
1484	MIMAT0000539	mmu-miR-92a-3p	Pmepa1	65112	ENSMUSG00000038400	0	1	1	0	0	0	1	0	0	0	0	1	0	3	1	4
1485	MIMAT0000539	mmu-miR-92a-3p	Prrc2b	227723	ENSMUSG00000039262	0	1	1	0	0	1	0	0	0	0	0	1	0	3	1	4
1486	MIMAT0000539	mmu-miR-92a-3p	Pten	19211	ENSMUSG00000013663	0	1	1	0	0	1	1	0	0	0	0	0	0	4	0	4
1487	MIMAT0000539	mmu-miR-92a-3p	Qk	19317	ENSMUSG00000062078	0	1	1	0	0	0	3	0	0	0	0	1	0	3	1	4
1488	MIMAT0000539	mmu-miR-92a-3p	Rab14	68365	ENSMUSG00000026878	0	1	1	0	0	0	0	1	0	0	0	1	0	3	1	4
1489	MIMAT0000539	mmu-miR-92a-3p	Rabgap1l	29809	ENSMUSG00000026721	0	1	1	0	0	0	1	0	0	0	0	1	0	3	1	4
1490	MIMAT0000539	mmu-miR-92a-3p	Ranbp9	56705	ENSMUSG00000038546	0	1	1	0	0	1	0	0	0	0	0	1	0	3	1	4
1491	MIMAT0000539	mmu-miR-92a-3p	Rgs3	50780	ENSMUSG00000059810	0	0	1	2	0	1	0	1	0	0	0	0	0	4	0	4
1492	MIMAT0000539	mmu-miR-92a-3p	Rhpn2	52428	ENSMUSG00000030494	0	1	1	0	0	1	0	0	1	0	0	0	0	4	0	4
1493	MIMAT0000539	mmu-miR-92a-3p	Robo2	268902	ENSMUSG00000052516	0	1	2	0	0	1	1	0	0	0	0	0	0	4	0	4
1494	MIMAT0000539	mmu-miR-92a-3p	Rps6kb1	72508	ENSMUSG00000020516	0	1	2	0	0	0	1	0	0	0	0	1	0	3	1	4
1495	MIMAT0000539	mmu-miR-92a-3p	Sbno1	243272	ENSMUSG00000038095	0	1	2	0	0	0	1	0	0	0	0	1	0	3	1	4
1496	MIMAT0000539	mmu-miR-92a-3p	Scn8a	20273	ENSMUSG00000023033	0	1	3	0	0	2	0	1	0	0	0	0	0	4	0	4
1497	MIMAT0000539	mmu-miR-92a-3p	Sec24a	77371	ENSMUSG00000036391	0	1	2	0	1	0	0	0	0	0	0	1	0	3	1	4
1498	MIMAT0000539	mmu-miR-92a-3p	Sec24c	218811	ENSMUSG00000039367	0	1	1	0	0	0	0	1	0	0	0	1	0	3	1	4
1499	MIMAT0000539	mmu-miR-92a-3p	Senp7	66315	ENSMUSG00000052917	0	1	1	0	0	0	0	1	0	0	0	1	0	3	1	4
1500	MIMAT0000539	mmu-miR-92a-3p	Sertad2	58172	ENSMUSG00000049800	0	1	1	0	0	0	1	1	0	0	0	0	0	4	0	4
1501	MIMAT0000539	mmu-miR-92a-3p	Setd5	72895	ENSMUSG00000034269	0	1	1	0	0	0	0	1	0	0	0	1	0	3	1	4
1502	MIMAT0000539	mmu-miR-92a-3p	Sfrs18	66625	ENSMUSG00000028248	0	1	1	0	2	0	1	0	0	0	0	0	0	4	0	4
1503	MIMAT0000539	mmu-miR-92a-3p	Slc38a2	67760	ENSMUSG00000022462	0	1	2	0	0	0	1	0	0	0	0	1	0	3	1	4
1504	MIMAT0000539	mmu-miR-92a-3p	Smurf1	75788	ENSMUSG00000038780	0	1	1	0	0	0	0	1	0	0	0	1	0	3	1	4
1505	MIMAT0000539	mmu-miR-92a-3p	Snx13	217463	ENSMUSG00000020590	0	1	1	0	0	1	0	0	0	0	0	1	0	3	1	4
1506	MIMAT0000539	mmu-miR-92a-3p	Snx25	102141	ENSMUSG00000038291	0	1	1	0	1	0	0	0	0	0	0	1	0	3	1	4
1507	MIMAT0000539	mmu-miR-92a-3p	Sp1	20683	ENSMUSG00000001280	0	1	1	0	0	0	0	2	0	0	0	1	0	3	1	4
1508	MIMAT0000539	mmu-miR-92a-3p	Strn3	94186	ENSMUSG00000020954	0	1	1	0	0	2	0	0	1	0	0	0	0	4	0	4
1509	MIMAT0000539	mmu-miR-92a-3p	Syn2	20965	ENSMUSG00000009394	0	1	1	0	0	2	0	1	0	0	0	0	0	4	0	4
1510	MIMAT0000539	mmu-miR-92a-3p	Tbc1d12	209478	ENSMUSG00000048720	0	1	1	0	1	1	0	0	0	0	0	0	0	4	0	4
1511	MIMAT0000539	mmu-miR-92a-3p	Tbc1d19	67249	ENSMUSG00000039178	0	1	1	0	0	0	0	1	0	0	0	1	0	3	1	4
1512	MIMAT0000539	mmu-miR-92a-3p	Tbx3	21386	ENSMUSG00000018604	0	1	1	0	0	0	0	0	0	0	2	1	0	2	2	4
1513	MIMAT0000539	mmu-miR-92a-3p	Tcf4	21413	ENSMUSG00000053477	0	1	1	0	0	0	1	0	0	0	0	1	0	3	1	4
1514	MIMAT0000539	mmu-miR-92a-3p	Tead1	21676	ENSMUSG00000055320	0	0	1	0	1	0	1	0	0	0	0	1	0	3	1	4
1515	MIMAT0000539	mmu-miR-92a-3p	Tet2	214133	ENSMUSG00000040943	0	1	1	0	0	0	0	1	0	0	0	1	0	3	1	4
1516	MIMAT0000539	mmu-miR-92a-3p	Tfdp2	211586	ENSMUSG00000032411	0	0	1	0	1	0	0	0	1	0	0	1	0	3	1	4
1517	MIMAT0000539	mmu-miR-92a-3p	Tmem184b	223693	ENSMUSG00000009035	0	1	1	0	0	1	0	1	0	0	0	0	0	4	0	4
1518	MIMAT0000539	mmu-miR-92a-3p	Tmem87a	211499	ENSMUSG00000033808	0	1	1	0	2	0	0	0	0	0	0	1	0	3	1	4
1519	MIMAT0000539	mmu-miR-92a-3p	Tnrc6b	213988	ENSMUSG00000047888	0	1	1	0	0	0	1	0	0	0	0	1	0	3	1	4
1520	MIMAT0000539	mmu-miR-92a-3p	Tsc1	64930	ENSMUSG00000026812	0	1	1	0	0	1	0	0	0	0	0	1	0	3	1	4
1521	MIMAT0000539	mmu-miR-92a-3p	Ttc14	67120	ENSMUSG00000027677	0	1	1	0	0	0	1	0	0	0	0	1	0	3	1	4
1522	MIMAT0000539	mmu-miR-92a-3p	Tulp4	68842	ENSMUSG00000034377	0	1	1	0	0	2	1	0	0	0	0	0	0	4	0	4
1523	MIMAT0000539	mmu-miR-92a-3p	Ube2g1	67128	ENSMUSG00000020794	0	1	1	0	0	0	0	2	0	0	0	1	0	3	1	4
1524	MIMAT0000539	mmu-miR-92a-3p	Usf2	22282	ENSMUSG00000058239	0	1	1	0	0	0	0	1	0	0	0	1	0	3	1	4
1525	MIMAT0000539	mmu-miR-92a-3p	Usp36	72344	ENSMUSG00000033909	0	1	1	0	0	1	0	0	0	0	0	1	0	3	1	4
1526	MIMAT0000539	mmu-miR-92a-3p	Vps54	245944	ENSMUSG00000020128	0	1	1	0	1	0	0	0	0	0	0	1	0	3	1	4
1527	MIMAT0000539	mmu-miR-92a-3p	Wwp2	66894	ENSMUSG00000031930	0	1	1	0	1	1	0	0	0	0	0	0	0	4	0	4
1528	MIMAT0000539	mmu-miR-92a-3p	Xrn1	24127	ENSMUSG00000032410	0	0	0	1	1	1	0	0	0	0	0	1	0	3	1	4
1529	MIMAT0000539	mmu-miR-92a-3p	Zbtb37	240869	ENSMUSG00000043467	0	1	1	0	0	0	1	0	0	0	0	1	0	3	1	4
1530	MIMAT0000539	mmu-miR-92a-3p	Zcchc2	227449	ENSMUSG00000038866	0	1	1	0	1	0	0	1	0	0	0	0	0	4	0	4
1531	MIMAT0000539	mmu-miR-92a-3p	Zfhx4	80892	ENSMUSG00000025255	0	1	1	0	0	0	1	0	0	0	0	1	0	3	1	4
1532	MIMAT0000539	mmu-miR-92a-3p	Zfp148	22661	ENSMUSG00000022811	0	1	1	0	0	0	1	0	0	0	0	1	0	3	1	4
1533	MIMAT0000539	mmu-miR-92a-3p	Zfp654	72020	ENSMUSG00000047141	0	1	1	0	0	0	1	0	0	0	0	1	0	3	1	4
1534	MIMAT0000539	mmu-miR-92a-3p	Zfpm2	22762	ENSMUSG00000022306	0	1	1	0	0	0	0	1	0	0	1	0	0	3	1	4
1669	MIMAT0000652	mmu-miR-25-3p	Aars	234734	ENSMUSG00000031960	0	1	1	0	0	0	0	1	0	0	0	1	0	3	1	4
1670	MIMAT0000652	mmu-miR-25-3p	Aatk	11302	ENSMUSG00000025375	0	1	1	2	0	0	0	1	0	0	0	0	0	4	0	4
1671	MIMAT0000652	mmu-miR-25-3p	Abhd13	68904	ENSMUSG00000040396	0	1	1	0	1	1	0	0	0	0	0	0	0	4	0	4
1672	MIMAT0000652	mmu-miR-25-3p	Actl11	67722	ENSMUSG00000066368	0	1	1	1	1	0	0	0	0	0	0	0	0	4	0	4
1673	MIMAT0000652	mmu-miR-25-3p	Adam10	11487	ENSMUSG00000054693	0	1	1	0	0	1	0	0	0	0	0	1	0	3	1	4
1674	MIMAT0000652	mmu-miR-25-3p	Adam23	23792	ENSMUSG00000025964	0	1	1	0	0	1	0	0	1	0	0	0	0	4	0	4
1675	MIMAT0000652	mmu-miR-25-3p	Adamtsl1	77739	ENSMUSG00000066113	0	1	1	0	0	1	0	1	0	0	0	0	0	4	0	4
1676	MIMAT0000652	mmu-miR-25-3p	Adcy3	104111	ENSMUSG00000020654	0	1	1	0	0	1	0	0	1	0	0	0	0	4	0	4
1677	MIMAT0000652	mmu-miR-25-3p	Adm	11535	ENSMUSG00000030790	0	1	1	1	0	0	0	0	0	0	0	1	0	3	1	4
1678	MIMAT0000652	mmu-miR-25-3p	Ankib1	70797	ENSMUSG00000040351	0	1	1	0	0	0	0	1	0	0	0	1	0	3	1	4
1679	MIMAT0000652	mmu-miR-25-3p	Appl1	72993	ENSMUSG00000040760	0	1	1	0	0	1	1	0	0	0	0	0	0	4	0	4
1680	MIMAT0000652	mmu-miR-25-3p	Atp2a2	11938	ENSMUSG00000029467	0	0	1	0	1	0	0	0	1	0	0	1	0	3	1	4
1681	MIMAT0000652	mmu-miR-25-3p	Atrx	22589	ENSMUSG00000031229	0	1	2	0	1	0	0	1	0	0	0	0	0	4	0	4
1682	MIMAT0000652	mmu-miR-25-3p	Atxn1	20238	ENSMUSG00000046876	0	1	0	0	0	1	1	0	0	0	0	1	0	3	1	4
1683	MIMAT0000652	mmu-miR-25-3p	Baz2b	407823	ENSMUSG00000026987	0	1	1	0	1	1	0	0	0	0	0	0	0	4	0	4
1684	MIMAT0000652	mmu-miR-25-3p	Bcl11a	14025	ENSMUSG00000000861	0	1	0	0	1	1	1	0	0	0	0	0	0	4	0	4
1685	MIMAT0000652	mmu-miR-25-3p	C030046E11Rik	226089	ENSMUSG00000038658	0	1	3	0	4	0	1	0	0	0	0	0	0	4	0	4
1686	MIMAT0000652	mmu-miR-25-3p	Cacna1i	239556	ENSMUSG00000022416	0	1	1	0	1	0	0	1	0	0	0	0	0	4	0	4
1687	MIMAT0000652	mmu-miR-25-3p	Cask	12361	ENSMUSG00000031012	0	1	1	0	0	0	0	1	1	0	0	0	0	4	0	4
1688	MIMAT0000652	mmu-miR-25-3p	Cd2ap	12488	ENSMUSG00000061665	0	1	1	0	0	0	0	1	0	0	0	1	0	3	1	4
1689	MIMAT0000652	mmu-miR-25-3p	Cdh10	320873	ENSMUSG00000022321	0	1	1	0	1	0	0	0	1	0	0	0	0	4	0	4
1690	MIMAT0000652	mmu-miR-25-3p	Cdk16	18555	ENSMUSG00000031065	0	1	1	0	1	1	0	0	0	0	0	0	0	4	0	4
1691	MIMAT0000652	mmu-miR-25-3p	Cdkn1c	12577	ENSMUSG00000037664	0	1	1	0	1	0	0	0	1	0	0	0	0	4	0	4
1692	MIMAT0000652	mmu-miR-25-3p	Cep41	83922	ENSMUSG00000029790	0	1	1	0	2	1	0	0	0	0	0	0	0	4	0	4
1693	MIMAT0000652	mmu-miR-25-3p	Clk3	102414	ENSMUSG00000032316	0	0	1	1	0	0	0	1	0	0	0	1	0	3	1	4
1694	MIMAT0000652	mmu-miR-25-3p	Cog3	338337	ENSMUSG00000034893	0	1	1	0	0	1	0	0	0	0	0	1	0	3	1	4
1695	MIMAT0000652	mmu-miR-25-3p	Col27a1	373864	ENSMUSG00000045672	0	1	1	0	1	1	0	0	0	0	0	0	0	4	0	4
1696	MIMAT0000652	mmu-miR-25-3p	Cpeb2	231207	ENSMUSG00000039782	0	1	2	0	0	0	1	0	0	0	0	1	0	3	1	4
1697	MIMAT0000652	mmu-miR-25-3p	Dab2ip	69601	ENSMUSG00000026883	0	1	1	0	1	0	1	0	0	0	0	0	0	4	0	4
1698	MIMAT0000652	mmu-miR-25-3p	Dnajc4	57431	ENSMUSG00000024963	0	1	1	1	0	0	0	0	1	0	0	0	0	4	0	4
1699	MIMAT0000652	mmu-miR-25-3p	Dock9	105445	ENSMUSG00000025558	0	1	1	0	2	0	0	0	1	0	0	0	0	4	0	4
1700	MIMAT0000652	mmu-miR-25-3p	Dpy30	66310	ENSMUSG00000024067	0	1	1	0	1	0	0	0	1	0	0	0	0	4	0	4
1701	MIMAT0000652	mmu-miR-25-3p	Dscaml1	114873	ENSMUSG00000032087	0	0	1	0	1	0	0	1	1	0	0	0	0	4	0	4
1702	MIMAT0000652	mmu-miR-25-3p	Dynlt3	67117	ENSMUSG00000031176	0	1	1	0	1	0	0	0	1	0	0	0	0	4	0	4
1703	MIMAT0000652	mmu-miR-25-3p	Efr3a	76740	ENSMUSG00000015002	0	1	1	0	0	0	0	1	0	0	0	1	0	3	1	4
1704	MIMAT0000652	mmu-miR-25-3p	Egr2	13654	ENSMUSG00000037868	0	1	1	0	0	0	0	1	0	0	0	1	0	3	1	4
1705	MIMAT0000652	mmu-miR-25-3p	Fam126b	213056	ENSMUSG00000038174	0	1	2	0	0	0	1	0	0	0	0	1	0	3	1	4
1706	MIMAT0000652	mmu-miR-25-3p	Fam135a	68187	ENSMUSG00000026153	0	1	1	0	1	0	0	0	1	0	0	0	0	4	0	4
1707	MIMAT0000652	mmu-miR-25-3p	Fam160b1	226252	ENSMUSG00000033478	0	1	1	0	0	1	0	0	0	0	0	1	0	3	1	4
1708	MIMAT0000652	mmu-miR-25-3p	Fam20c	80752	ENSMUSG00000025854	0	0	1	1	1	0	0	1	0	0	0	0	0	4	0	4
1709	MIMAT0000652	mmu-miR-25-3p	Fbn1	14118	ENSMUSG00000027204	0	1	1	0	1	1	0	0	0	0	0	0	0	4	0	4
1710	MIMAT0000652	mmu-miR-25-3p	Fmn2	54418	ENSMUSG00000028354	0	1	1	0	0	1	0	0	1	0	0	0	0	4	0	4
1711	MIMAT0000652	mmu-miR-25-3p	Fmr1	14265	ENSMUSG00000000838	0	1	1	0	1	0	0	0	1	0	0	0	0	4	0	4
1712	MIMAT0000652	mmu-miR-25-3p	Fnbp4	55935	ENSMUSG00000008200	0	1	1	0	0	1	0	1	0	0	0	0	0	4	0	4
1713	MIMAT0000652	mmu-miR-25-3p	Foxp2	114142	ENSMUSG00000029563	0	1	3	0	1	0	0	1	0	0	0	0	0	4	0	4
1714	MIMAT0000652	mmu-miR-25-3p	Fzd10	93897	ENSMUSG00000081683	0	1	1	0	0	1	0	0	1	0	0	0	0	4	0	4
1715	MIMAT0000652	mmu-miR-25-3p	Gpbp1l1	77110	ENSMUSG00000034042	0	1	1	0	1	0	0	0	1	0	0	0	0	4	0	4
1716	MIMAT0000652	mmu-miR-25-3p	Gpr180	58245	ENSMUSG00000022131	0	1	1	0	0	1	0	0	1	0	0	0	0	4	0	4
1717	MIMAT0000652	mmu-miR-25-3p	Greb1l	381157	ENSMUSG00000042942	0	1	1	0	1	1	0	0	0	0	0	0	0	4	0	4
1718	MIMAT0000652	mmu-miR-25-3p	Hcn2	15166	ENSMUSG00000020331	0	1	1	1	0	0	0	1	0	0	0	0	0	4	0	4
1719	MIMAT0000652	mmu-miR-25-3p	Herc2	15204	ENSMUSG00000030451	0	1	1	0	1	1	0	0	0	0	0	0	0	4	0	4
1720	MIMAT0000652	mmu-miR-25-3p	Iqgap2	544963	ENSMUSG00000021676	0	1	1	0	1	1	0	0	0	0	0	0	0	4	0	4
1721	MIMAT0000652	mmu-miR-25-3p	Itga6	16403	ENSMUSG00000027111	0	0	1	0	2	2	0	0	0	0	0	1	0	3	1	4
1722	MIMAT0000652	mmu-miR-25-3p	Jarid2	16468	ENSMUSG00000038518	0	1	1	0	0	1	0	0	0	0	0	1	0	3	1	4
1723	MIMAT0000652	mmu-miR-25-3p	Josd1	74158	ENSMUSG00000022426	0	1	1	0	0	0	0	1	1	0	0	0	0	4	0	4
1724	MIMAT0000652	mmu-miR-25-3p	Kalrn	545156	ENSMUSG00000061751	0	1	1	0	2	0	0	0	1	0	0	0	0	4	0	4
1725	MIMAT0000652	mmu-miR-25-3p	Lgalsl	216551	ENSMUSG00000042363	0	1	1	0	0	0	1	1	0	0	0	0	0	4	0	4
1726	MIMAT0000652	mmu-miR-25-3p	Lmo2	16909	ENSMUSG00000032698	0	1	1	0	0	0	0	1	1	0	0	0	0	4	0	4
1727	MIMAT0000652	mmu-miR-25-3p	Mpp1	17524	ENSMUSG00000031402	0	1	1	0	1	0	0	0	1	0	0	0	0	4	0	4
1728	MIMAT0000652	mmu-miR-25-3p	Mycbp2	105689	ENSMUSG00000033004	0	1	1	0	1	0	0	0	1	0	0	0	0	4	0	4
1729	MIMAT0000652	mmu-miR-25-3p	Myh9	17886	ENSMUSG00000022443	0	1	1	1	0	0	0	1	0	0	0	0	0	4	0	4
1730	MIMAT0000652	mmu-miR-25-3p	Mylip	218203	ENSMUSG00000038175	0	1	1	0	0	0	0	1	0	0	0	1	0	3	1	4
1731	MIMAT0000652	mmu-miR-25-3p	Nefm	18040	ENSMUSG00000022054	0	0	1	0	1	1	0	0	1	0	0	0	0	4	0	4
1732	MIMAT0000652	mmu-miR-25-3p	Nova1	664883	ENSMUSG00000021047	0	1	2	0	1	0	0	0	1	0	0	0	0	4	0	4
1733	MIMAT0000652	mmu-miR-25-3p	Pafah1b1	18472	ENSMUSG00000020745	0	1	1	0	0	0	0	1	0	0	0	1	0	3	1	4
1734	MIMAT0000652	mmu-miR-25-3p	Papd7	210106	ENSMUSG00000034575	0	1	1	0	2	0	0	1	0	0	0	0	0	4	0	4
1735	MIMAT0000652	mmu-miR-25-3p	Pax9	18511	ENSMUSG00000001497	0	1	1	0	0	0	0	1	1	0	0	0	0	4	0	4
1736	MIMAT0000652	mmu-miR-25-3p	Pde10a	23984	ENSMUSG00000023868	0	1	1	0	0	0	1	0	1	0	0	0	0	4	0	4
1737	MIMAT0000652	mmu-miR-25-3p	Phip	83946	ENSMUSG00000032253	0	1	1	0	0	0	1	1	0	0	0	0	0	4	0	4
1738	MIMAT0000652	mmu-miR-25-3p	Phlpp2	244650	ENSMUSG00000031732	0	1	1	0	0	1	0	0	0	0	0	1	0	3	1	4
1739	MIMAT0000652	mmu-miR-25-3p	Pitpna	18738	ENSMUSG00000017781	0	1	1	0	0	1	0	0	1	0	0	0	0	4	0	4
1740	MIMAT0000652	mmu-miR-25-3p	Plekha1	101476	ENSMUSG00000040268	0	1	1	0	2	0	0	0	1	0	0	0	0	4	0	4
1741	MIMAT0000652	mmu-miR-25-3p	Plekhm1	353047	ENSMUSG00000034247	0	1	0	0	0	1	0	0	1	0	0	1	0	3	1	4
1742	MIMAT0000652	mmu-miR-25-3p	Pten	19211	ENSMUSG00000013663	0	1	1	0	0	1	0	0	1	0	0	0	0	4	0	4
1743	MIMAT0000652	mmu-miR-25-3p	Ptprd	19266	ENSMUSG00000028399	0	1	1	0	1	0	0	1	0	0	0	0	0	4	0	4
1744	MIMAT0000652	mmu-miR-25-3p	Qser1	99003	ENSMUSG00000074994	0	1	1	0	0	0	1	0	0	0	0	1	0	3	1	4
1745	MIMAT0000652	mmu-miR-25-3p	Rab8b	235442	ENSMUSG00000036943	0	0	1	0	1	0	0	0	1	0	0	1	0	3	1	4
1746	MIMAT0000652	mmu-miR-25-3p	Rassf3	192678	ENSMUSG00000025795	0	0	1	0	0	0	0	1	1	0	0	1	0	3	1	4
1747	MIMAT0000652	mmu-miR-25-3p	Robo1	19876	ENSMUSG00000022883	0	1	1	0	1	0	0	1	0	0	0	0	0	4	0	4
1748	MIMAT0000652	mmu-miR-25-3p	Sec24a	77371	ENSMUSG00000036391	0	1	1	0	1	0	0	0	0	0	0	1	0	3	1	4
1749	MIMAT0000652	mmu-miR-25-3p	Sertad2	58172	ENSMUSG00000049800	0	1	1	0	0	0	1	2	0	0	0	0	0	4	0	4
1750	MIMAT0000652	mmu-miR-25-3p	Setd5	72895	ENSMUSG00000034269	0	1	1	0	0	0	0	1	0	0	0	1	0	3	1	4
1751	MIMAT0000652	mmu-miR-25-3p	Sfxn1	14057	ENSMUSG00000021474	0	1	1	0	1	0	0	0	1	0	0	0	0	4	0	4
1752	MIMAT0000652	mmu-miR-25-3p	Sik1	17691	ENSMUSG00000024042	0	1	1	0	0	0	0	0	1	0	0	1	0	3	1	4
1753	MIMAT0000652	mmu-miR-25-3p	Slc25a36	192287	ENSMUSG00000032449	0	0	1	0	0	1	0	1	0	0	0	1	0	3	1	4
1754	MIMAT0000652	mmu-miR-25-3p	Smad7	17131	ENSMUSG00000025880	0	1	1	0	1	0	0	0	0	0	0	1	0	3	1	4
1755	MIMAT0000652	mmu-miR-25-3p	Snn	20621	ENSMUSG00000037972	0	1	1	0	0	0	0	0	1	0	0	1	0	3	1	4
1756	MIMAT0000652	mmu-miR-25-3p	Sobp	109205	ENSMUSG00000038248	0	0	1	0	1	0	0	1	1	0	0	0	0	4	0	4
1757	MIMAT0000652	mmu-miR-25-3p	Sox11	20666	ENSMUSG00000063632	0	0	1	0	1	1	0	0	1	0	0	0	0	4	0	4
1758	MIMAT0000652	mmu-miR-25-3p	Strn3	94186	ENSMUSG00000020954	0	1	1	0	0	2	0	0	1	0	0	0	0	4	0	4
1759	MIMAT0000652	mmu-miR-25-3p	Syn2	20965	ENSMUSG00000009394	0	1	2	0	0	2	0	1	0	0	0	0	0	4	0	4
1760	MIMAT0000652	mmu-miR-25-3p	Tbl1xr1	81004	ENSMUSG00000027630	0	0	1	0	1	0	0	0	1	0	0	1	0	3	1	4
1761	MIMAT0000652	mmu-miR-25-3p	Tet2	214133	ENSMUSG00000040943	0	1	1	0	0	0	0	1	0	0	0	1	0	3	1	4
1762	MIMAT0000652	mmu-miR-25-3p	Tsc1	64930	ENSMUSG00000026812	0	1	1	0	0	1	0	0	1	0	0	0	0	4	0	4
1763	MIMAT0000652	mmu-miR-25-3p	Usp36	72344	ENSMUSG00000033909	0	1	1	0	0	1	0	0	1	0	0	0	0	4	0	4
1764	MIMAT0000652	mmu-miR-25-3p	Vps54	245944	ENSMUSG00000020128	0	1	1	0	1	0	0	0	0	0	0	1	0	3	1	4
1765	MIMAT0000652	mmu-miR-25-3p	Xrn1	24127	ENSMUSG00000032410	0	0	0	1	1	1	0	0	0	0	0	1	0	3	1	4
1766	MIMAT0000652	mmu-miR-25-3p	Yipf4	67864	ENSMUSG00000024072	0	1	1	0	1	0	0	0	1	0	0	0	0	4	0	4
1767	MIMAT0000652	mmu-miR-25-3p	Zfp827	622675	ENSMUSG00000071064	0	1	1	0	0	1	0	1	0	0	0	0	0	4	0	4
2886	MIMAT0000539	mmu-miR-92a-3p	A830010M20Rik	231570	ENSMUSG00000044060	0	1	3	0	0	0	1	0	0	0	0	0	0	3	0	3
2887	MIMAT0000539	mmu-miR-92a-3p	A830018L16Rik	320492	ENSMUSG00000057715	0	1	1	0	0	1	0	0	0	0	0	0	0	3	0	3
2888	MIMAT0000539	mmu-miR-92a-3p	Aatk	11302	ENSMUSG00000025375	0	1	1	0	0	0	0	1	0	0	0	0	0	3	0	3
2889	MIMAT0000539	mmu-miR-92a-3p	Abcf2	27407	ENSMUSG00000028953	0	0	1	0	0	0	0	1	0	0	0	1	0	2	1	3
2890	MIMAT0000539	mmu-miR-92a-3p	Ado	211488	ENSMUSG00000057134	0	1	1	0	0	0	0	0	0	0	0	1	0	2	1	3
2891	MIMAT0000539	mmu-miR-92a-3p	Aggf1	66549	ENSMUSG00000021681	0	1	1	0	0	1	0	0	0	0	0	0	0	3	0	3
2892	MIMAT0000539	mmu-miR-92a-3p	Ahcyl1	229709	ENSMUSG00000027893	0	1	1	0	0	0	0	0	0	0	0	1	0	2	1	3
2893	MIMAT0000539	mmu-miR-92a-3p	AI593442	330941	ENSMUSG00000078307	0	1	1	0	0	0	1	0	0	0	0	0	0	3	0	3
2894	MIMAT0000539	mmu-miR-92a-3p	Akap1	11640	ENSMUSG00000018428	0	0	1	0	1	0	0	0	0	0	0	1	0	2	1	3
2895	MIMAT0000539	mmu-miR-92a-3p	Angptl2	26360	ENSMUSG00000004105	0	1	1	0	0	0	0	0	0	0	0	1	0	2	1	3
2896	MIMAT0000539	mmu-miR-92a-3p	Anp32e	66471	ENSMUSG00000015749	0	0	1	0	0	0	0	0	1	0	0	1	0	2	1	3
2897	MIMAT0000539	mmu-miR-92a-3p	Arf1	11840	ENSMUSG00000048076	0	1	1	0	0	1	0	0	0	0	0	0	0	3	0	3
2898	MIMAT0000539	mmu-miR-92a-3p	Arl5b	75869	ENSMUSG00000017418	0	1	0	0	0	0	0	0	1	0	0	1	0	2	1	3
2899	MIMAT0000539	mmu-miR-92a-3p	Arpc2	76709	ENSMUSG00000006304	0	1	1	0	0	0	0	0	0	0	0	1	0	2	1	3
2900	MIMAT0000539	mmu-miR-92a-3p	Atp7a	11977	ENSMUSG00000033792	0	0	1	0	0	2	0	1	0	0	0	0	0	3	0	3
2901	MIMAT0000539	mmu-miR-92a-3p	Atp8b1	54670	ENSMUSG00000039529	0	1	1	0	0	0	0	1	0	0	0	0	0	3	0	3
2902	MIMAT0000539	mmu-miR-92a-3p	Atrnl1	226255	ENSMUSG00000054843	0	1	1	0	0	0	0	0	0	0	0	1	0	2	1	3
2903	MIMAT0000539	mmu-miR-92a-3p	Azin1	54375	ENSMUSG00000037458	0	0	1	0	0	0	1	0	0	0	0	1	0	2	1	3
2904	MIMAT0000539	mmu-miR-92a-3p	B230219D22Rik	78521	ENSMUSG00000045767	0	1	1	0	0	0	0	0	0	0	0	1	0	2	1	3
2905	MIMAT0000539	mmu-miR-92a-3p	BC094916	545384	ENSMUSG00000070501	0	1	0	1	2	0	0	0	0	0	0	0	0	3	0	3
2906	MIMAT0000539	mmu-miR-92a-3p	Bcl9	77578	ENSMUSG00000038256	0	1	1	0	0	0	0	0	0	0	0	1	0	2	1	3
2907	MIMAT0000539	mmu-miR-92a-3p	Bgn	12111	ENSMUSG00000031375	0	1	1	0	0	0	0	0	1	0	0	0	0	3	0	3
2908	MIMAT0000539	mmu-miR-92a-3p	Bmp2k	140780	ENSMUSG00000034663	0	1	0	0	1	0	0	0	0	0	0	1	0	2	1	3
2909	MIMAT0000539	mmu-miR-92a-3p	Bmpr1a	12166	ENSMUSG00000021796	0	1	1	0	0	0	0	0	0	0	0	1	0	2	1	3
2910	MIMAT0000539	mmu-miR-92a-3p	Btg2		ENSMUSG00000020423	0	0	0	0	0	1	0	0	2	0	0	1	0	2	1	3
2911	MIMAT0000539	mmu-miR-92a-3p	Btg2	12227	ENSMUSG00000020423	0	1	1	0	0	0	0	2	0	0	0	0	0	3	0	3
2912	MIMAT0000539	mmu-miR-92a-3p	C230081A13Rik	244895	ENSMUSG00000074305	0	1	2	0	0	0	0	2	0	0	0	0	0	3	0	3
2913	MIMAT0000539	mmu-miR-92a-3p	Calm3	12315	ENSMUSG00000019370	0	1	1	0	0	0	0	0	0	0	0	1	0	2	1	3
2914	MIMAT0000539	mmu-miR-92a-3p	Cand1	71902	ENSMUSG00000020114	0	1	1	0	0	0	0	0	0	0	0	1	0	2	1	3
2915	MIMAT0000539	mmu-miR-92a-3p	Ccdc71l	72123	ENSMUSG00000090946	0	0	1	0	0	0	1	0	0	0	0	1	0	2	1	3
2916	MIMAT0000539	mmu-miR-92a-3p	Ccnl2	56036	ENSMUSG00000029068	0	0	1	0	1	0	0	1	0	0	0	0	0	3	0	3
2917	MIMAT0000539	mmu-miR-92a-3p	Cdh8	12564	ENSMUSG00000036510	0	1	1	0	1	0	0	0	0	0	0	0	0	3	0	3
2918	MIMAT0000539	mmu-miR-92a-3p	Cep350	74081	ENSMUSG00000033671	0	1	1	0	0	0	0	0	0	0	0	1	0	2	1	3
2919	MIMAT0000539	mmu-miR-92a-3p	Cerk	223753	ENSMUSG00000035891	0	1	1	0	0	0	0	0	0	0	0	1	0	2	1	3
2920	MIMAT0000539	mmu-miR-92a-3p	Chga	12652	ENSMUSG00000021194	0	1	1	0	0	0	0	1	0	0	0	0	0	3	0	3
2921	MIMAT0000539	mmu-miR-92a-3p	Chka	12660	ENSMUSG00000024843	0	0	1	0	0	0	0	0	1	0	0	1	0	2	1	3
2922	MIMAT0000539	mmu-miR-92a-3p	Chmp7	105513	ENSMUSG00000034190	0	1	1	0	0	0	0	0	1	0	0	0	0	3	0	3
2923	MIMAT0000539	mmu-miR-92a-3p	Chst7	60322	ENSMUSG00000037347	0	1	1	0	1	0	0	0	0	0	0	0	0	3	0	3
2924	MIMAT0000539	mmu-miR-92a-3p	Clec16a	74374	ENSMUSG00000068663	0	1	1	0	0	0	0	1	0	0	0	0	0	3	0	3
2925	MIMAT0000539	mmu-miR-92a-3p	Clip4	78785	ENSMUSG00000024059	0	1	1	0	0	0	0	0	0	0	0	1	0	2	1	3
2926	MIMAT0000539	mmu-miR-92a-3p	Cnot2	72068	ENSMUSG00000020166	0	1	1	0	0	0	1	0	0	0	0	0	0	3	0	3
2927	MIMAT0000539	mmu-miR-92a-3p	Cnot4	53621	ENSMUSG00000038784	0	1	1	0	0	0	0	0	0	0	0	1	0	2	1	3
2928	MIMAT0000539	mmu-miR-92a-3p	Cntn4	269784	ENSMUSG00000064293	0	1	1	0	0	0	1	0	0	0	0	0	0	3	0	3
2929	MIMAT0000539	mmu-miR-92a-3p	Col12a1	12816	ENSMUSG00000032332	0	1	1	0	0	0	0	0	0	0	0	1	0	2	1	3
2930	MIMAT0000539	mmu-miR-92a-3p	Cops2	12848	ENSMUSG00000027206	0	1	1	0	0	0	0	0	0	0	0	1	0	2	1	3
2931	MIMAT0000539	mmu-miR-92a-3p	Corin	53419	ENSMUSG00000005220	0	1	0	0	1	0	0	1	0	0	0	0	0	3	0	3
2932	MIMAT0000539	mmu-miR-92a-3p	Cpeb4	67579	ENSMUSG00000020300	0	1	0	0	0	2	0	0	0	0	0	1	0	2	1	3
2933	MIMAT0000539	mmu-miR-92a-3p	Cpne8	66871	ENSMUSG00000052560	0	1	1	0	0	0	0	0	0	0	0	1	0	2	1	3
2934	MIMAT0000539	mmu-miR-92a-3p	Creb1	12912	ENSMUSG00000025958	0	0	1	0	0	0	0	1	0	0	0	1	0	2	1	3
2935	MIMAT0000539	mmu-miR-92a-3p	Csmd3	239420	ENSMUSG00000022311	0	1	1	0	1	0	0	0	0	0	0	0	0	3	0	3
2936	MIMAT0000539	mmu-miR-92a-3p	Cttnbp2	30785	ENSMUSG00000000416	0	1	1	0	0	0	1	0	0	0	0	0	0	3	0	3
2937	MIMAT0000539	mmu-miR-92a-3p	Cux1	13047	ENSMUSG00000029705	0	1	0	0	0	1	0	0	0	0	0	1	0	2	1	3
2938	MIMAT0000539	mmu-miR-92a-3p	Cyp2s1	74134	ENSMUSG00000040703	0	1	1	0	0	0	0	0	0	0	0	1	0	2	1	3
2939	MIMAT0000539	mmu-miR-92a-3p	D16Ertd472e	67102	ENSMUSG00000022864	0	0	1	0	0	1	0	1	0	0	0	0	0	3	0	3
2940	MIMAT0000539	mmu-miR-92a-3p	D630003M21Rik	228846	ENSMUSG00000037813	0	1	1	1	0	0	0	0	0	0	0	0	0	3	0	3
2941	MIMAT0000539	mmu-miR-92a-3p	Dcp1a	75901	ENSMUSG00000021962	0	1	2	0	0	0	0	0	0	0	0	1	0	2	1	3
2942	MIMAT0000539	mmu-miR-92a-3p	Dcx	13193	ENSMUSG00000031285	0	1	1	0	0	0	1	0	0	0	0	0	0	3	0	3
2943	MIMAT0000539	mmu-miR-92a-3p	Ddit4	74747	ENSMUSG00000020108	0	1	1	0	0	0	0	0	0	0	0	1	0	2	1	3
2944	MIMAT0000539	mmu-miR-92a-3p	Desi1	28075	ENSMUSG00000022472	0	1	1	0	0	0	0	0	0	0	0	1	0	2	1	3
2945	MIMAT0000539	mmu-miR-92a-3p	Dnajb12	56709	ENSMUSG00000020109	0	1	0	0	0	0	0	0	1	0	0	1	0	2	1	3
2946	MIMAT0000539	mmu-miR-92a-3p	Dnajb9		ENSMUSG00000014905	0	0	0	0	0	1	0	0	1	0	0	1	0	2	1	3
2947	MIMAT0000539	mmu-miR-92a-3p	Dnajb9	27362	ENSMUSG00000014905	0	1	1	0	1	0	0	0	0	0	0	0	0	3	0	3
2948	MIMAT0000539	mmu-miR-92a-3p	Dock5	68813	ENSMUSG00000044447	0	1	1	0	0	0	0	0	0	0	0	1	0	2	1	3
2949	MIMAT0000539	mmu-miR-92a-3p	Dus2	66369	ENSMUSG00000031901	0	0	0	0	0	1	0	0	1	0	0	1	0	2	1	3
2950	MIMAT0000539	mmu-miR-92a-3p	Dusp6	67603	ENSMUSG00000019960	0	1	1	0	0	0	0	0	0	0	0	1	0	2	1	3
2951	MIMAT0000539	mmu-miR-92a-3p	Edem3	66967	ENSMUSG00000043019	0	1	2	0	0	0	0	0	0	0	0	1	0	2	1	3
2952	MIMAT0000539	mmu-miR-92a-3p	Efr3a	76740	ENSMUSG00000015002	0	1	1	0	0	0	0	0	0	0	0	1	0	2	1	3
2953	MIMAT0000539	mmu-miR-92a-3p	Eif1	20918	ENSMUSG00000035530	0	1	1	0	0	0	0	1	0	0	0	0	0	3	0	3
2954	MIMAT0000539	mmu-miR-92a-3p	Eif1	432950	ENSMUSG00000035530	0	1	1	0	0	0	0	1	0	0	0	0	0	3	0	3
2955	MIMAT0000539	mmu-miR-92a-3p	Eif1	631966	ENSMUSG00000035530	0	1	1	0	0	0	0	1	0	0	0	0	0	3	0	3
2956	MIMAT0000539	mmu-miR-92a-3p	En2	13799	ENSMUSG00000039095	0	1	1	0	0	0	0	1	0	0	0	0	0	3	0	3
2957	MIMAT0000539	mmu-miR-92a-3p	Eomes	13813	ENSMUSG00000032446	0	0	1	0	2	2	0	0	0	0	0	0	0	3	0	3
2958	MIMAT0000539	mmu-miR-92a-3p	Eps8	13860	ENSMUSG00000015766	0	1	1	0	0	0	0	0	0	0	0	1	0	2	1	3
2959	MIMAT0000539	mmu-miR-92a-3p	Esrrg	26381	ENSMUSG00000026610	0	1	1	0	0	0	1	0	0	0	0	0	0	3	0	3
2960	MIMAT0000539	mmu-miR-92a-3p	Evx2	14029	ENSMUSG00000001815	0	1	0	0	0	1	0	0	1	0	0	0	0	3	0	3
2961	MIMAT0000539	mmu-miR-92a-3p	Fam110b	242297	ENSMUSG00000049119	0	1	1	0	1	0	0	0	0	0	0	0	0	3	0	3
2962	MIMAT0000539	mmu-miR-92a-3p	Fam196b	574403	ENSMUSG00000069911	0	1	1	0	0	0	1	0	0	0	0	0	0	3	0	3
2963	MIMAT0000539	mmu-miR-92a-3p	Fam19a1	320265	ENSMUSG00000059187	0	1	1	0	1	0	0	0	0	0	0	0	0	3	0	3
2964	MIMAT0000539	mmu-miR-92a-3p	Fam20c		ENSMUSG00000025854	0	0	0	0	0	1	0	0	1	0	0	1	0	2	1	3
2965	MIMAT0000539	mmu-miR-92a-3p	Fam20c	80752	ENSMUSG00000025854	0	0	1	0	1	0	0	1	0	0	0	0	0	3	0	3
2966	MIMAT0000539	mmu-miR-92a-3p	Fam214a	235493	ENSMUSG00000034858	0	1	1	0	0	0	0	0	0	0	0	1	0	2	1	3
2967	MIMAT0000539	mmu-miR-92a-3p	Fam76b	72826	ENSMUSG00000037808	0	1	1	0	1	0	0	0	0	0	0	0	0	3	0	3
2968	MIMAT0000539	mmu-miR-92a-3p	Far1	67420	ENSMUSG00000030759	0	1	1	0	0	0	0	1	0	0	0	0	0	3	0	3
2969	MIMAT0000539	mmu-miR-92a-3p	Fasl	14103	ENSMUSG00000000817	0	1	1	0	0	0	0	0	0	0	0	1	0	2	1	3
2970	MIMAT0000539	mmu-miR-92a-3p	Fbxo28	67948	ENSMUSG00000047539	0	1	1	0	0	0	0	0	0	0	0	1	0	2	1	3
2971	MIMAT0000539	mmu-miR-92a-3p	Fmnl2	71409	ENSMUSG00000036053	0	1	0	0	0	0	0	1	0	0	0	1	0	2	1	3
2972	MIMAT0000539	mmu-miR-92a-3p	Foxp1	108655	ENSMUSG00000030067	0	1	1	0	0	0	0	0	0	0	0	1	0	2	1	3
2973	MIMAT0000539	mmu-miR-92a-3p	Fryl	72313	ENSMUSG00000070733	0	1	1	0	0	0	0	0	0	0	0	1	0	2	1	3
2974	MIMAT0000539	mmu-miR-92a-3p	Galnt14	71685	ENSMUSG00000024064	0	1	0	0	1	1	0	0	0	0	0	0	0	3	0	3
2975	MIMAT0000539	mmu-miR-92a-3p	Gap43	14432	ENSMUSG00000047261	0	0	1	0	1	0	0	0	1	0	0	0	0	3	0	3
2976	MIMAT0000539	mmu-miR-92a-3p	Gdf11		ENSMUSG00000025352	0	0	0	0	0	1	0	0	1	0	0	1	0	2	1	3
2977	MIMAT0000539	mmu-miR-92a-3p	Gdf11	14561	ENSMUSG00000025352	0	1	1	0	1	0	0	0	0	0	0	0	0	3	0	3
2978	MIMAT0000539	mmu-miR-92a-3p	Gla	11605	ENSMUSG00000031266	0	1	0	0	0	1	0	0	0	0	0	1	0	2	1	3
2979	MIMAT0000539	mmu-miR-92a-3p	Gls	14660	ENSMUSG00000026103	0	0	1	0	0	0	0	1	0	0	0	1	0	2	1	3
2980	MIMAT0000539	mmu-miR-92a-3p	Gnpda2	67980	ENSMUSG00000029209	0	1	1	0	0	1	0	0	0	0	0	0	0	3	0	3
2981	MIMAT0000539	mmu-miR-92a-3p	Gpr158	241263	ENSMUSG00000045967	0	1	1	0	0	1	0	0	0	0	0	0	0	3	0	3
2982	MIMAT0000539	mmu-miR-92a-3p	Gria3	53623	ENSMUSG00000001986	0	0	1	0	0	0	1	1	0	0	0	0	0	3	0	3
2983	MIMAT0000539	mmu-miR-92a-3p	Grip2	243547	ENSMUSG00000030098	0	1	1	0	0	1	0	0	0	0	0	0	0	3	0	3
2984	MIMAT0000539	mmu-miR-92a-3p	Grk5	14773	ENSMUSG00000003228	0	1	1	0	0	0	0	1	0	0	0	0	0	3	0	3
2985	MIMAT0000539	mmu-miR-92a-3p	Gxylt1	223827	ENSMUSG00000036197	0	0	1	0	0	0	1	0	0	0	0	1	0	2	1	3
2986	MIMAT0000539	mmu-miR-92a-3p	Hand1	15110	ENSMUSG00000037335	0	1	2	0	0	0	0	1	0	0	0	0	0	3	0	3
2987	MIMAT0000539	mmu-miR-92a-3p	Hif1a	15251	ENSMUSG00000021109	0	1	1	0	0	0	0	0	0	0	0	1	0	2	1	3
2988	MIMAT0000539	mmu-miR-92a-3p	Hmx3	15373	ENSMUSG00000040148	0	1	1	0	0	0	0	0	1	0	0	0	0	3	0	3
2989	MIMAT0000539	mmu-miR-92a-3p	Hnrnpa0	77134	ENSMUSG00000007836	0	1	1	0	0	0	0	0	0	0	0	1	0	2	1	3
2990	MIMAT0000539	mmu-miR-92a-3p	Hoxc8	15426	ENSMUSG00000001657	0	1	1	0	0	0	0	0	0	0	0	1	0	2	1	3
2991	MIMAT0000539	mmu-miR-92a-3p	Ibtk	108837	ENSMUSG00000035941	0	1	1	0	1	0	0	0	0	0	0	0	0	3	0	3
2992	MIMAT0000539	mmu-miR-92a-3p	Ikzf1	22778	ENSMUSG00000018654	0	1	1	0	0	0	0	0	0	0	0	1	0	2	1	3
2993	MIMAT0000539	mmu-miR-92a-3p	Ing5	66262	ENSMUSG00000026283	0	1	1	0	0	0	0	0	0	0	0	1	0	2	1	3
2994	MIMAT0000539	mmu-miR-92a-3p	Itprid2	70599	ENSMUSG00000027007	0	0	0	0	0	1	0	0	1	0	0	1	0	2	1	3
2995	MIMAT0000539	mmu-miR-92a-3p	Josd1	74158	ENSMUSG00000022426	0	1	1	0	0	0	0	0	1	0	0	0	0	3	0	3
2996	MIMAT0000539	mmu-miR-92a-3p	Kcna1	16485	ENSMUSG00000047976	0	1	1	0	0	0	1	0	0	0	0	0	0	3	0	3
2997	MIMAT0000539	mmu-miR-92a-3p	Kcnc4	99738	ENSMUSG00000027895	0	1	2	0	0	0	0	2	0	0	0	0	0	3	0	3
2998	MIMAT0000539	mmu-miR-92a-3p	Kif5b	16573	ENSMUSG00000006740	0	1	1	0	1	0	0	0	0	0	0	0	0	3	0	3
2999	MIMAT0000539	mmu-miR-92a-3p	Kifap3	16579	ENSMUSG00000026585	0	1	0	0	0	2	0	0	0	0	0	1	0	2	1	3
3000	MIMAT0000539	mmu-miR-92a-3p	Klhl29	208439	ENSMUSG00000020627	0	1	1	0	0	1	0	0	0	0	0	0	0	3	0	3
3001	MIMAT0000539	mmu-miR-92a-3p	Kmt5b	225888	ENSMUSG00000045098	0	0	0	0	0	2	0	0	1	0	0	1	0	2	1	3
3002	MIMAT0000539	mmu-miR-92a-3p	Ldlrad4	52662	ENSMUSG00000024544	0	1	1	0	0	0	0	0	0	0	0	1	0	2	1	3
3003	MIMAT0000539	mmu-miR-92a-3p	Lgalsl	216551	ENSMUSG00000042363	0	1	2	0	0	0	0	1	0	0	0	0	0	3	0	3
3004	MIMAT0000539	mmu-miR-92a-3p	Lmo2	16909	ENSMUSG00000032698	0	1	1	0	0	0	0	1	0	0	0	0	0	3	0	3
3005	MIMAT0000539	mmu-miR-92a-3p	Lpin1	14245	ENSMUSG00000020593	0	1	0	0	0	1	0	0	0	0	0	1	0	2	1	3
3006	MIMAT0000539	mmu-miR-92a-3p	Lpp	210126	ENSMUSG00000033306	0	0	1	0	0	0	1	0	0	0	0	1	0	2	1	3
3007	MIMAT0000539	mmu-miR-92a-3p	Lrrc8d	231549	ENSMUSG00000046079	0	1	1	0	0	0	0	0	0	0	0	1	0	2	1	3
3008	MIMAT0000539	mmu-miR-92a-3p	Lurap1l	52829	ENSMUSG00000048706	0	1	1	0	0	0	0	1	0	0	0	0	0	3	0	3
3009	MIMAT0000539	mmu-miR-92a-3p	Mboat2	67216	ENSMUSG00000020646	0	1	1	0	0	1	0	0	0	0	0	0	0	3	0	3
3010	MIMAT0000539	mmu-miR-92a-3p	Med13	327987	ENSMUSG00000034297	0	1	1	0	0	0	0	0	0	0	0	1	0	2	1	3
3011	MIMAT0000539	mmu-miR-92a-3p	Med19	381379	ENSMUSG00000027080	0	0	1	0	1	1	0	0	0	0	0	0	0	3	0	3
3012	MIMAT0000539	mmu-miR-92a-3p	Megf10	70417	ENSMUSG00000024593	0	1	1	0	0	0	0	0	0	0	0	1	0	2	1	3
3013	MIMAT0000539	mmu-miR-92a-3p	Mfhas1	52065	ENSMUSG00000070056	0	1	1	0	0	0	0	0	0	0	0	1	0	2	1	3
3014	MIMAT0000539	mmu-miR-92a-3p	Mgll	23945	ENSMUSG00000033174	0	1	1	0	0	0	1	0	0	0	0	0	0	3	0	3
3015	MIMAT0000539	mmu-miR-92a-3p	Mia3		ENSMUSG00000056050	0	0	0	0	0	1	0	0	1	0	0	1	0	2	1	3
3016	MIMAT0000539	mmu-miR-92a-3p	Micall1	27008	ENSMUSG00000033039	0	0	1	0	0	0	0	1	0	0	0	1	0	2	1	3
3017	MIMAT0000539	mmu-miR-92a-3p	Mtdh	67154	ENSMUSG00000022255	0	1	1	0	0	0	0	0	0	0	0	1	0	2	1	3
3018	MIMAT0000539	mmu-miR-92a-3p	Mtf2	17765	ENSMUSG00000029267	0	1	1	0	0	0	0	0	0	0	0	1	0	2	1	3
3019	MIMAT0000539	mmu-miR-92a-3p	Mtmr7	54384	ENSMUSG00000039431	0	1	1	0	0	0	0	0	1	0	0	0	0	3	0	3
3020	MIMAT0000539	mmu-miR-92a-3p	Myh9	17886	ENSMUSG00000022443	0	1	1	0	0	0	0	1	0	0	0	0	0	3	0	3
3021	MIMAT0000539	mmu-miR-92a-3p	Nacc2	67991	ENSMUSG00000026932	0	1	1	0	0	0	0	0	0	0	0	1	0	2	1	3
3022	MIMAT0000539	mmu-miR-92a-3p	Ncoa3	17979	ENSMUSG00000027678	0	1	1	0	0	0	0	0	0	0	0	1	0	2	1	3
3023	MIMAT0000539	mmu-miR-92a-3p	Ndufa5	68202	ENSMUSG00000023089	0	1	0	0	1	0	0	0	0	0	0	1	0	2	1	3
3024	MIMAT0000539	mmu-miR-92a-3p	Nefl	18039	ENSMUSG00000022055	0	1	0	0	0	0	0	0	1	0	0	1	0	2	1	3
3025	MIMAT0000539	mmu-miR-92a-3p	Neurod1	18012	ENSMUSG00000034701	0	0	1	0	0	0	1	1	0	0	0	0	0	3	0	3
3026	MIMAT0000539	mmu-miR-92a-3p	Nfatc2ip	18020	ENSMUSG00000030722	0	1	1	0	0	0	0	0	0	0	0	1	0	2	1	3
3027	MIMAT0000539	mmu-miR-92a-3p	Notch1	18128	ENSMUSG00000026923	0	1	1	0	0	0	0	0	0	0	0	1	0	2	1	3
3028	MIMAT0000539	mmu-miR-92a-3p	Nptn	20320	ENSMUSG00000032336	0	0	1	0	1	0	0	0	0	0	0	1	0	2	1	3
3029	MIMAT0000539	mmu-miR-92a-3p	Nr4a3	18124	ENSMUSG00000028341	0	1	0	0	0	0	0	0	1	0	0	1	0	2	1	3
3030	MIMAT0000539	mmu-miR-92a-3p	Nsf	18195	ENSMUSG00000034187	0	1	1	0	0	0	0	0	0	0	0	1	0	2	1	3
3031	MIMAT0000539	mmu-miR-92a-3p	Nudcd3	209586	ENSMUSG00000053838	0	1	1	0	0	0	0	0	0	0	0	1	0	2	1	3
3032	MIMAT0000539	mmu-miR-92a-3p	Osbpl5	79196	ENSMUSG00000037606	0	1	1	0	0	0	0	0	0	0	0	1	0	2	1	3
3033	MIMAT0000539	mmu-miR-92a-3p	Otud7b	229603	ENSMUSG00000038495	0	1	0	0	0	0	0	1	0	0	0	1	0	2	1	3
3034	MIMAT0000539	mmu-miR-92a-3p	Paip1	218693	ENSMUSG00000025451	0	1	1	0	0	0	0	0	0	0	0	1	0	2	1	3
3035	MIMAT0000539	mmu-miR-92a-3p	Papd7	210106	ENSMUSG00000034575	0	1	1	0	2	0	0	0	0	0	0	0	0	3	0	3
3036	MIMAT0000539	mmu-miR-92a-3p	Papola	18789	ENSMUSG00000021111	0	1	1	0	0	0	0	0	0	0	0	1	0	2	1	3
3037	MIMAT0000539	mmu-miR-92a-3p	Pax3	18505	ENSMUSG00000004872	0	1	1	0	0	0	2	0	0	0	0	0	0	3	0	3
3038	MIMAT0000539	mmu-miR-92a-3p	Pax9	18511	ENSMUSG00000001497	0	1	1	0	0	0	0	0	1	0	0	0	0	3	0	3
3039	MIMAT0000539	mmu-miR-92a-3p	Paxbp1	67367	ENSMUSG00000022974	0	0	1	0	0	1	0	0	0	0	0	1	0	2	1	3
3040	MIMAT0000539	mmu-miR-92a-3p	Pcdh10	18526	ENSMUSG00000049100	0	1	1	0	0	0	1	0	0	0	0	0	0	3	0	3
3041	MIMAT0000539	mmu-miR-92a-3p	Peak1	244895	ENSMUSG00000074305	0	0	0	0	0	1	0	0	1	0	0	1	0	2	1	3
3042	MIMAT0000539	mmu-miR-92a-3p	Phf17	269424	ENSMUSG00000025764	0	1	1	0	0	0	1	0	0	0	0	0	0	3	0	3
3043	MIMAT0000539	mmu-miR-92a-3p	Phf3	213109	ENSMUSG00000048874	0	1	1	0	0	0	0	0	0	0	0	1	0	2	1	3
3044	MIMAT0000539	mmu-miR-92a-3p	Pias1	56469	ENSMUSG00000032405	0	1	1	0	0	0	0	0	0	0	0	1	0	2	1	3
3045	MIMAT0000539	mmu-miR-92a-3p	Pitpnm2	19679	ENSMUSG00000029406	0	1	1	0	0	1	0	0	0	0	0	0	0	3	0	3
3046	MIMAT0000539	mmu-miR-92a-3p	Pnisr	66625	ENSMUSG00000028248	0	0	0	0	0	1	0	0	1	0	0	1	0	2	1	3
3047	MIMAT0000539	mmu-miR-92a-3p	Ppip5k2	227399	ENSMUSG00000040648	0	1	1	0	0	0	0	0	0	0	0	1	0	2	1	3
3048	MIMAT0000539	mmu-miR-92a-3p	Ppp1r37		ENSMUSG00000051403	0	0	0	0	0	1	0	0	1	0	0	1	0	2	1	3
3049	MIMAT0000539	mmu-miR-92a-3p	Ppp1r37	232947	ENSMUSG00000051403	0	1	1	0	1	0	0	0	0	0	0	0	0	3	0	3
3050	MIMAT0000539	mmu-miR-92a-3p	Prc1	233406	ENSMUSG00000038943	0	1	1	0	0	0	0	0	0	0	0	1	0	2	1	3
3051	MIMAT0000539	mmu-miR-92a-3p	Prdm13	230025	ENSMUSG00000040478	0	1	1	0	2	0	0	0	0	0	0	0	0	3	0	3
3052	MIMAT0000539	mmu-miR-92a-3p	Prkab2	108097	ENSMUSG00000038205	0	1	1	0	0	0	0	0	0	0	0	1	0	2	1	3
3053	MIMAT0000539	mmu-miR-92a-3p	Prkar1a	19084	ENSMUSG00000020612	0	0	1	0	1	0	0	0	0	0	0	1	0	2	1	3
3054	MIMAT0000539	mmu-miR-92a-3p	Ptpn14	19250	ENSMUSG00000026604	0	1	1	0	0	0	0	0	0	0	0	1	0	2	1	3
3055	MIMAT0000539	mmu-miR-92a-3p	Ptprg	19270	ENSMUSG00000021745	0	1	1	0	0	0	0	1	0	0	0	0	0	3	0	3
3056	MIMAT0000539	mmu-miR-92a-3p	Ptprk	19272	ENSMUSG00000019889	0	0	1	0	1	1	0	0	0	0	0	0	0	3	0	3
3057	MIMAT0000539	mmu-miR-92a-3p	Qser1	99003	ENSMUSG00000074994	0	1	1	0	0	0	0	0	0	0	0	1	0	2	1	3
3058	MIMAT0000539	mmu-miR-92a-3p	Rab23	19335	ENSMUSG00000004768	0	1	1	0	0	0	1	0	0	0	0	0	0	3	0	3
3059	MIMAT0000539	mmu-miR-92a-3p	Rab3c	67295	ENSMUSG00000021700	0	1	0	0	0	1	1	0	0	0	0	0	0	3	0	3
3060	MIMAT0000539	mmu-miR-92a-3p	Rab3gap2	98732	ENSMUSG00000039318	0	1	0	0	1	0	0	0	0	0	0	1	0	2	1	3
3061	MIMAT0000539	mmu-miR-92a-3p	Rap1a	109905	ENSMUSG00000068798	0	1	1	0	0	0	0	0	0	0	0	1	0	2	1	3
3062	MIMAT0000539	mmu-miR-92a-3p	Rap2c	72065	ENSMUSG00000050029	0	1	1	0	0	0	0	0	0	0	0	1	0	2	1	3
3063	MIMAT0000539	mmu-miR-92a-3p	Rbpms2	100041680	ENSMUSG00000032387	0	1	1	0	0	0	0	1	0	0	0	0	0	3	0	3
3064	MIMAT0000539	mmu-miR-92a-3p	Rfx7	319758	ENSMUSG00000037674	0	0	1	0	0	0	1	1	0	0	0	0	0	3	0	3
3065	MIMAT0000539	mmu-miR-92a-3p	Ric1		ENSMUSG00000038658	0	0	0	0	0	1	0	0	1	0	0	1	0	2	1	3
3066	MIMAT0000539	mmu-miR-92a-3p	Rnf103	22644	ENSMUSG00000052656	0	0	1	0	1	0	0	0	0	0	0	1	0	2	1	3
3067	MIMAT0000539	mmu-miR-92a-3p	Rnf141	67150	ENSMUSG00000030788	0	1	0	0	0	0	0	0	1	0	0	1	0	2	1	3
3068	MIMAT0000539	mmu-miR-92a-3p	Rnf157	217340	ENSMUSG00000052949	0	1	1	0	0	0	0	0	0	0	0	1	0	2	1	3
3069	MIMAT0000539	mmu-miR-92a-3p	Robo1	19876	ENSMUSG00000022883	0	1	1	0	1	0	0	0	0	0	0	0	0	3	0	3
3070	MIMAT0000539	mmu-miR-92a-3p	Rpl15	100043670	ENSMUSG00000012405	0	1	1	0	0	0	0	1	0	0	0	0	0	3	0	3
3071	MIMAT0000539	mmu-miR-92a-3p	Rpl15	100043805	ENSMUSG00000012405	0	1	1	0	0	0	0	1	0	0	0	0	0	3	0	3
3072	MIMAT0000539	mmu-miR-92a-3p	Rrbp1	81910	ENSMUSG00000027422	0	1	1	0	0	0	0	1	0	0	0	0	0	3	0	3
3073	MIMAT0000539	mmu-miR-92a-3p	Runx1t1	12395	ENSMUSG00000006586	0	1	1	0	0	0	0	1	0	0	0	0	0	3	0	3
3074	MIMAT0000539	mmu-miR-92a-3p	Sar1b	66397	ENSMUSG00000020386	0	1	1	0	0	0	0	0	0	0	0	1	0	2	1	3
3075	MIMAT0000539	mmu-miR-92a-3p	Scn3a	20269	ENSMUSG00000057182	0	0	1	0	0	0	1	1	0	0	0	0	0	3	0	3
3076	MIMAT0000539	mmu-miR-92a-3p	Serpinb6a	20719	ENSMUSG00000060147	0	1	0	1	0	0	0	0	0	0	0	1	0	2	1	3
3077	MIMAT0000539	mmu-miR-92a-3p	Sesn3	75747	ENSMUSG00000032009	0	0	1	1	0	0	0	1	0	0	0	0	0	3	0	3
3078	MIMAT0000539	mmu-miR-92a-3p	Sfmbt2	353282	ENSMUSG00000061186	0	1	1	0	0	0	0	1	0	0	0	0	0	3	0	3
3079	MIMAT0000539	mmu-miR-92a-3p	Sgk1	20393	ENSMUSG00000019970	0	1	1	0	0	0	0	0	0	0	0	1	0	2	1	3
3080	MIMAT0000539	mmu-miR-92a-3p	Sgms2	74442	ENSMUSG00000050931	0	1	1	0	0	0	0	0	0	0	0	1	0	2	1	3
3081	MIMAT0000539	mmu-miR-92a-3p	Sik2	235344	ENSMUSG00000037112	0	0	1	1	0	0	0	0	0	0	0	1	0	2	1	3
3082	MIMAT0000539	mmu-miR-92a-3p	Slc12a2	20496	ENSMUSG00000024597	0	1	1	0	0	0	1	0	0	0	0	0	0	3	0	3
3083	MIMAT0000539	mmu-miR-92a-3p	Slc16a10	72472	ENSMUSG00000019838	0	1	1	0	0	0	0	0	0	0	0	1	0	2	1	3
3084	MIMAT0000539	mmu-miR-92a-3p	Slc25a36	192287	ENSMUSG00000032449	0	0	1	0	0	1	0	0	0	0	0	1	0	2	1	3
3085	MIMAT0000539	mmu-miR-92a-3p	Slc32a1	22348	ENSMUSG00000037771	0	0	1	0	1	0	0	1	0	0	0	0	0	3	0	3
3086	MIMAT0000539	mmu-miR-92a-3p	Slc6a1	232333	ENSMUSG00000030310	0	1	1	0	0	1	0	0	0	0	0	0	0	3	0	3
3087	MIMAT0000539	mmu-miR-92a-3p	Smad6	17130	ENSMUSG00000036867	0	0	1	0	1	0	0	0	1	0	0	0	0	3	0	3
3088	MIMAT0000539	mmu-miR-92a-3p	Smad7	17131	ENSMUSG00000025880	0	1	1	0	1	0	0	0	0	0	0	0	0	3	0	3
3089	MIMAT0000539	mmu-miR-92a-3p	Snap29	67474	ENSMUSG00000022765	0	0	0	0	1	1	0	0	0	0	0	1	0	2	1	3
3090	MIMAT0000539	mmu-miR-92a-3p	Snx18	170625	ENSMUSG00000042364	0	1	0	0	1	0	0	0	0	0	0	1	0	2	1	3
3091	MIMAT0000539	mmu-miR-92a-3p	Snx2	67804	ENSMUSG00000034484	0	1	1	0	0	0	0	0	0	0	0	1	0	2	1	3
3092	MIMAT0000539	mmu-miR-92a-3p	Sobp	109205	ENSMUSG00000038248	0	0	1	0	1	0	0	0	0	0	0	1	0	2	1	3
3093	MIMAT0000539	mmu-miR-92a-3p	Socs5	56468	ENSMUSG00000037104	0	1	1	0	1	0	0	0	0	0	0	0	0	3	0	3
3094	MIMAT0000539	mmu-miR-92a-3p	Sox4	20677	ENSMUSG00000076431	0	1	0	0	0	0	0	0	1	0	0	1	0	2	1	3
3095	MIMAT0000539	mmu-miR-92a-3p	Sphk2	56632	ENSMUSG00000057342	0	1	1	0	0	0	0	0	0	0	0	1	0	2	1	3
3096	MIMAT0000539	mmu-miR-92a-3p	Srpk2	20817	ENSMUSG00000062604	0	0	1	0	0	0	1	0	0	0	0	1	0	2	1	3
3097	MIMAT0000539	mmu-miR-92a-3p	Ssbp2	66970	ENSMUSG00000003992	0	1	1	0	0	1	0	0	0	0	0	0	0	3	0	3
3098	MIMAT0000539	mmu-miR-92a-3p	Ssfa2	70599	ENSMUSG00000027007	0	1	1	0	1	0	0	0	0	0	0	0	0	3	0	3
3099	MIMAT0000539	mmu-miR-92a-3p	Stag2	20843	ENSMUSG00000025862	0	1	1	0	0	0	0	0	0	0	0	1	0	2	1	3
3100	MIMAT0000539	mmu-miR-92a-3p	Stx17	67727	ENSMUSG00000061455	0	1	2	0	0	0	0	0	0	0	0	1	0	2	1	3
3101	MIMAT0000539	mmu-miR-92a-3p	Syncrip	56403	ENSMUSG00000032423	0	0	0	0	0	0	1	1	0	0	0	1	0	2	1	3
3102	MIMAT0000539	mmu-miR-92a-3p	Syndig1	433485	ENSMUSG00000074736	0	1	1	0	0	0	0	0	1	0	0	0	0	3	0	3
3103	MIMAT0000539	mmu-miR-92a-3p	Syne1	64009	ENSMUSG00000096054	0	1	1	0	2	0	0	0	0	0	0	0	0	3	0	3
3104	MIMAT0000539	mmu-miR-92a-3p	Sypl	19027	ENSMUSG00000020570	0	1	0	0	1	0	0	0	0	0	0	1	0	2	1	3
3105	MIMAT0000539	mmu-miR-92a-3p	Taf15	70439	ENSMUSG00000020680	0	1	1	0	0	0	0	0	0	0	0	1	0	2	1	3
3106	MIMAT0000539	mmu-miR-92a-3p	Tbx20	57246	ENSMUSG00000031965	0	1	0	0	0	0	1	0	1	0	0	0	0	3	0	3
3107	MIMAT0000539	mmu-miR-92a-3p	Tent4a	210106	ENSMUSG00000034575	0	0	0	0	0	2	0	0	1	0	0	1	0	2	1	3
3108	MIMAT0000539	mmu-miR-92a-3p	Thoc2	331401	ENSMUSG00000037475	0	0	0	0	1	0	0	1	0	0	0	1	0	2	1	3
3109	MIMAT0000539	mmu-miR-92a-3p	Tmcc1	330401	ENSMUSG00000030126	0	1	1	0	0	0	0	0	0	0	0	1	0	2	1	3
3110	MIMAT0000539	mmu-miR-92a-3p	Tnpo1	238799	ENSMUSG00000009470	0	1	0	0	0	0	0	1	0	0	0	1	0	2	1	3
3111	MIMAT0000539	mmu-miR-92a-3p	Top1	21969	ENSMUSG00000070544	0	1	1	0	0	0	0	0	0	0	0	1	0	2	1	3
3112	MIMAT0000539	mmu-miR-92a-3p	Trak2	70827	ENSMUSG00000026028	0	1	1	0	0	0	0	1	0	0	0	0	0	3	0	3
3113	MIMAT0000539	mmu-miR-92a-3p	Trim36	28105	ENSMUSG00000033949	0	1	1	0	0	1	0	0	0	0	0	0	0	3	0	3
3114	MIMAT0000539	mmu-miR-92a-3p	Trio	223435	ENSMUSG00000022263	0	0	1	0	0	1	0	0	0	0	0	1	0	2	1	3
3115	MIMAT0000539	mmu-miR-92a-3p	Trip12	14897	ENSMUSG00000026219	0	0	1	0	0	0	0	1	0	0	0	1	0	2	1	3
3116	MIMAT0000539	mmu-miR-92a-3p	Trove2	20822	ENSMUSG00000018199	0	1	1	0	0	0	1	0	0	0	0	0	0	3	0	3
3117	MIMAT0000539	mmu-miR-92a-3p	Trp63	22061	ENSMUSG00000022510	0	1	1	0	0	0	0	0	0	0	1	0	0	2	1	3
3118	MIMAT0000539	mmu-miR-92a-3p	Ttc28	209683	ENSMUSG00000033209	0	1	1	0	0	0	0	0	0	0	0	1	0	2	1	3
3119	MIMAT0000539	mmu-miR-92a-3p	Ttc39b	69863	ENSMUSG00000038172	0	1	1	0	0	0	0	0	0	0	0	1	0	2	1	3
3120	MIMAT0000539	mmu-miR-92a-3p	Tubgcp6	328580	ENSMUSG00000051786	0	1	0	0	2	0	0	0	0	0	0	1	0	2	1	3
3121	MIMAT0000539	mmu-miR-92a-3p	Tulp4	100040500	ENSMUSG00000034377	0	1	1	0	0	0	1	0	0	0	0	0	0	3	0	3
3122	MIMAT0000539	mmu-miR-92a-3p	Twist1	22160	ENSMUSG00000035799	0	1	1	0	1	0	0	0	0	0	0	0	0	3	0	3
3123	MIMAT0000539	mmu-miR-92a-3p	Upf2	326622	ENSMUSG00000043241	0	1	1	0	0	0	0	0	0	0	0	1	0	2	1	3
3124	MIMAT0000539	mmu-miR-92a-3p	Usf2	100504922	ENSMUSG00000058239	0	1	1	0	0	0	0	1	0	0	0	0	0	3	0	3
3125	MIMAT0000539	mmu-miR-92a-3p	Vash2	226841	ENSMUSG00000037568	0	1	1	0	0	0	0	0	0	0	0	1	0	2	1	3
3126	MIMAT0000539	mmu-miR-92a-3p	Vezf1	22344	ENSMUSG00000018377	0	1	2	0	0	0	0	0	0	0	0	1	0	2	1	3
3127	MIMAT0000539	mmu-miR-92a-3p	Wdfy3	72145	ENSMUSG00000043940	0	1	2	0	0	0	0	0	0	0	0	1	0	2	1	3
3128	MIMAT0000539	mmu-miR-92a-3p	Whsc1l1	234135	ENSMUSG00000054823	0	0	1	0	0	0	1	1	0	0	0	0	0	3	0	3
3129	MIMAT0000539	mmu-miR-92a-3p	Ythdc1	231386	ENSMUSG00000035851	0	1	0	0	1	0	0	0	0	0	0	1	0	2	1	3
3130	MIMAT0000539	mmu-miR-92a-3p	Zbtb34	241311	ENSMUSG00000068966	0	1	1	0	0	0	0	0	0	0	0	1	0	2	1	3
3131	MIMAT0000539	mmu-miR-92a-3p	Zbtb40	230848	ENSMUSG00000060862	0	1	1	0	0	0	0	1	0	0	0	0	0	3	0	3
3132	MIMAT0000539	mmu-miR-92a-3p	Zdhhc21	68268	ENSMUSG00000028403	0	1	1	0	0	0	0	0	0	0	0	1	0	2	1	3
3133	MIMAT0000539	mmu-miR-92a-3p	Zfhx3	11906	ENSMUSG00000038872	0	1	1	0	0	0	0	0	0	0	0	1	0	2	1	3
3134	MIMAT0000539	mmu-miR-92a-3p	Zfp280d	235469	ENSMUSG00000038535	0	1	1	0	0	0	0	0	0	0	0	1	0	2	1	3
3135	MIMAT0000539	mmu-miR-92a-3p	Zfp521	225207	ENSMUSG00000024420	0	1	1	0	0	1	0	0	0	0	0	0	0	3	0	3
3136	MIMAT0000539	mmu-miR-92a-3p	Zfp597	71063	ENSMUSG00000039789	0	1	1	0	0	0	0	0	0	0	0	1	0	2	1	3
3137	MIMAT0000539	mmu-miR-92a-3p	Zfp711	245595	ENSMUSG00000025529	0	1	1	0	1	0	0	0	0	0	0	0	0	3	0	3
3138	MIMAT0000539	mmu-miR-92a-3p	Zim1	22776	ENSMUSG00000002266	0	1	0	0	0	1	0	0	0	0	0	1	0	2	1	3
3139	MIMAT0000539	mmu-miR-92a-3p	Zkscan17	268417	ENSMUSG00000020472	0	1	1	0	0	0	0	0	0	0	0	1	0	2	1	3
3140	MIMAT0000539	mmu-miR-92a-3p	Znf512b	269401	ENSMUSG00000000823	0	1	1	0	0	0	1	0	0	0	0	0	0	3	0	3
3445	MIMAT0000652	mmu-miR-25-3p	A830010M20Rik	231570	ENSMUSG00000044060	0	1	2	0	0	0	1	0	0	0	0	0	0	3	0	3
3446	MIMAT0000652	mmu-miR-25-3p	Acbd3	170760	ENSMUSG00000026499	0	1	0	0	1	0	0	1	0	0	0	0	0	3	0	3
3447	MIMAT0000652	mmu-miR-25-3p	Adam19	11492	ENSMUSG00000011256	0	1	1	0	0	2	0	0	0	0	0	0	0	3	0	3
3448	MIMAT0000652	mmu-miR-25-3p	Ago3	214150	ENSMUSG00000028842	0	1	1	0	0	0	1	0	0	0	0	0	0	3	0	3
3449	MIMAT0000652	mmu-miR-25-3p	Akap1	11640	ENSMUSG00000018428	0	1	1	0	1	0	0	0	0	0	0	0	0	3	0	3
3450	MIMAT0000652	mmu-miR-25-3p	Anp32e	66471	ENSMUSG00000015749	0	0	1	0	0	0	0	0	1	0	0	1	0	2	1	3
3451	MIMAT0000652	mmu-miR-25-3p	Arid1b	239985	ENSMUSG00000069729	0	1	2	0	0	1	0	0	0	0	0	0	0	3	0	3
3452	MIMAT0000652	mmu-miR-25-3p	Arl5b	75869	ENSMUSG00000017418	0	1	0	0	0	0	0	0	1	0	0	1	0	2	1	3
3453	MIMAT0000652	mmu-miR-25-3p	Atf2	11909	ENSMUSG00000027104	0	1	1	0	0	0	0	0	0	0	0	1	0	2	1	3
3454	MIMAT0000652	mmu-miR-25-3p	B230219D22Rik	78521	ENSMUSG00000045767	0	1	1	0	0	0	0	0	0	0	0	1	0	2	1	3
3455	MIMAT0000652	mmu-miR-25-3p	Bahcc1	268515	ENSMUSG00000039741	0	1	1	0	0	0	0	1	0	0	0	0	0	3	0	3
3456	MIMAT0000652	mmu-miR-25-3p	BC030336	233812	ENSMUSG00000046096	0	1	2	0	1	0	0	0	0	0	0	0	0	3	0	3
3457	MIMAT0000652	mmu-miR-25-3p	Bsn	12217	ENSMUSG00000032589	0	1	2	0	0	0	0	1	0	0	0	0	0	3	0	3
3458	MIMAT0000652	mmu-miR-25-3p	Btg2		ENSMUSG00000020423	0	0	0	0	0	1	0	0	2	0	0	1	0	2	1	3
3459	MIMAT0000652	mmu-miR-25-3p	Btg2	12227	ENSMUSG00000020423	0	1	2	0	0	0	0	1	0	0	0	0	0	3	0	3
3460	MIMAT0000652	mmu-miR-25-3p	C230081A13Rik	244895	ENSMUSG00000074305	0	1	2	0	0	0	0	1	0	0	0	0	0	3	0	3
3461	MIMAT0000652	mmu-miR-25-3p	Ccm2	216527	ENSMUSG00000000378	0	1	1	0	0	0	0	1	0	0	0	0	0	3	0	3
3462	MIMAT0000652	mmu-miR-25-3p	Ccnl2	56036	ENSMUSG00000029068	0	1	1	0	1	0	0	0	0	0	0	0	0	3	0	3
3463	MIMAT0000652	mmu-miR-25-3p	Cd200r1	57781	ENSMUSG00000022667	0	1	0	0	2	0	0	0	1	0	0	0	0	3	0	3
3464	MIMAT0000652	mmu-miR-25-3p	Cggbp1	106143	ENSMUSG00000054604	0	1	1	0	0	0	0	0	0	0	0	1	0	2	1	3
3465	MIMAT0000652	mmu-miR-25-3p	Chmp7	105513	ENSMUSG00000034190	0	1	1	0	0	0	0	0	1	0	0	0	0	3	0	3
3466	MIMAT0000652	mmu-miR-25-3p	Chst7	60322	ENSMUSG00000037347	0	1	1	0	1	0	0	0	0	0	0	0	0	3	0	3
3467	MIMAT0000652	mmu-miR-25-3p	Cntn4	269784	ENSMUSG00000064293	0	1	2	0	0	0	0	1	0	0	0	0	0	3	0	3
3468	MIMAT0000652	mmu-miR-25-3p	Col11a1	12814	ENSMUSG00000027966	0	1	1	0	1	0	0	0	0	0	0	0	0	3	0	3
3469	MIMAT0000652	mmu-miR-25-3p	Col1a2	12843	ENSMUSG00000029661	0	1	1	0	0	0	0	0	1	0	0	0	0	3	0	3
3470	MIMAT0000652	mmu-miR-25-3p	Cpeb4	67579	ENSMUSG00000020300	0	1	0	0	0	2	0	0	0	0	0	1	0	2	1	3
3471	MIMAT0000652	mmu-miR-25-3p	Creb3l2	208647	ENSMUSG00000038648	0	1	1	0	0	0	0	1	0	0	0	0	0	3	0	3
3472	MIMAT0000652	mmu-miR-25-3p	Csmd3	239420	ENSMUSG00000022311	0	1	1	0	1	0	0	0	0	0	0	0	0	3	0	3
3473	MIMAT0000652	mmu-miR-25-3p	Cux1	13047	ENSMUSG00000029705	0	1	0	0	0	1	0	0	0	0	0	1	0	2	1	3
3474	MIMAT0000652	mmu-miR-25-3p	Cyp2d22	56448	ENSMUSG00000061740	0	1	0	0	0	1	0	0	1	0	0	0	0	3	0	3
3475	MIMAT0000652	mmu-miR-25-3p	D16Ertd472e	67102	ENSMUSG00000022864	0	0	1	0	0	1	0	1	0	0	0	0	0	3	0	3
3476	MIMAT0000652	mmu-miR-25-3p	Dbc1	56710	ENSMUSG00000028351	0	1	1	0	0	0	0	1	0	0	0	0	0	3	0	3
3477	MIMAT0000652	mmu-miR-25-3p	Dbt	13171	ENSMUSG00000000340	0	1	1	0	1	0	0	0	0	0	0	0	0	3	0	3
3478	MIMAT0000652	mmu-miR-25-3p	Dnajb12	56709	ENSMUSG00000020109	0	1	0	0	0	0	0	0	1	0	0	1	0	2	1	3
3479	MIMAT0000652	mmu-miR-25-3p	Dnajb9		ENSMUSG00000014905	0	0	0	0	0	1	0	0	1	0	0	1	0	2	1	3
3480	MIMAT0000652	mmu-miR-25-3p	Dnajb9	27362	ENSMUSG00000014905	0	1	1	0	1	0	0	0	0	0	0	0	0	3	0	3
3481	MIMAT0000652	mmu-miR-25-3p	Dnajc30	66114	ENSMUSG00000061118	0	1	1	0	1	0	0	0	0	0	0	0	0	3	0	3
3482	MIMAT0000652	mmu-miR-25-3p	Dus2	66369	ENSMUSG00000031901	0	0	0	0	0	1	0	0	1	0	0	1	0	2	1	3
3483	MIMAT0000652	mmu-miR-25-3p	Dus2l	66369	ENSMUSG00000031901	0	1	1	0	1	0	0	0	0	0	0	0	0	3	0	3
3484	MIMAT0000652	mmu-miR-25-3p	Dusp10	63953	ENSMUSG00000039384	0	1	1	0	0	0	0	0	0	0	0	1	0	2	1	3
3485	MIMAT0000652	mmu-miR-25-3p	E2f3	13557	ENSMUSG00000016477	0	1	1	0	0	0	0	0	0	0	0	1	0	2	1	3
3486	MIMAT0000652	mmu-miR-25-3p	Eomes	13813	ENSMUSG00000032446	0	0	1	0	2	2	0	0	0	0	0	0	0	3	0	3
3487	MIMAT0000652	mmu-miR-25-3p	Evx2	14029	ENSMUSG00000001815	0	1	0	0	0	1	0	0	1	0	0	0	0	3	0	3
3488	MIMAT0000652	mmu-miR-25-3p	Fam110b	242297	ENSMUSG00000049119	0	1	1	0	1	0	0	0	0	0	0	0	0	3	0	3
3489	MIMAT0000652	mmu-miR-25-3p	Fam19a1	320265	ENSMUSG00000059187	0	1	1	0	1	0	0	0	0	0	0	0	0	3	0	3
3490	MIMAT0000652	mmu-miR-25-3p	Fam20c		ENSMUSG00000025854	0	0	0	0	0	1	0	0	1	0	0	1	0	2	1	3
3491	MIMAT0000652	mmu-miR-25-3p	Fbxo11	225055	ENSMUSG00000005371	0	0	0	0	1	0	0	1	0	0	0	1	0	2	1	3
3492	MIMAT0000652	mmu-miR-25-3p	Fhl2	14200	ENSMUSG00000008136	0	1	1	0	0	1	0	0	0	0	0	0	0	3	0	3
3493	MIMAT0000652	mmu-miR-25-3p	Fnip2	329679	ENSMUSG00000061175	0	1	1	0	0	1	0	0	0	0	0	0	0	3	0	3
3494	MIMAT0000652	mmu-miR-25-3p	Fst	14313	ENSMUSG00000021765	0	1	1	0	2	0	0	0	0	0	0	0	0	3	0	3
3495	MIMAT0000652	mmu-miR-25-3p	Fubp1	51886	ENSMUSG00000028034	0	1	1	0	1	0	0	0	0	0	0	0	0	3	0	3
3496	MIMAT0000652	mmu-miR-25-3p	Gap43	14432	ENSMUSG00000047261	0	0	1	0	1	0	0	0	1	0	0	0	0	3	0	3
3497	MIMAT0000652	mmu-miR-25-3p	Gdf11	14561	ENSMUSG00000025352	0	1	1	0	0	0	0	1	0	0	0	0	0	3	0	3
3498	MIMAT0000652	mmu-miR-25-3p	Gid4	66771	ENSMUSG00000018415	0	1	1	0	0	1	0	0	0	0	0	0	0	3	0	3
3499	MIMAT0000652	mmu-miR-25-3p	Glra1	14654	ENSMUSG00000000263	0	1	0	0	0	2	0	0	1	0	0	0	0	3	0	3
3500	MIMAT0000652	mmu-miR-25-3p	Gnpda2	67980	ENSMUSG00000029209	0	1	0	0	0	1	0	0	0	0	0	1	0	2	1	3
3501	MIMAT0000652	mmu-miR-25-3p	Gpm6a	234267	ENSMUSG00000031517	0	0	1	0	1	0	0	0	1	0	0	0	0	3	0	3
3502	MIMAT0000652	mmu-miR-25-3p	Gria3	53623	ENSMUSG00000001986	0	1	1	0	0	0	0	1	0	0	0	0	0	3	0	3
3503	MIMAT0000652	mmu-miR-25-3p	Grm8	14823	ENSMUSG00000024211	0	1	1	0	0	0	0	1	0	0	0	0	0	3	0	3
3504	MIMAT0000652	mmu-miR-25-3p	Gtf2a1	83602	ENSMUSG00000020962	0	1	1	0	0	0	0	0	0	0	0	1	0	2	1	3
3505	MIMAT0000652	mmu-miR-25-3p	Hand1	15110	ENSMUSG00000037335	0	1	1	0	0	0	0	2	0	0	0	0	0	3	0	3
3506	MIMAT0000652	mmu-miR-25-3p	Hecw1	94253	ENSMUSG00000021301	0	1	0	0	0	1	1	0	0	0	0	0	0	3	0	3
3507	MIMAT0000652	mmu-miR-25-3p	Hhip	15245	ENSMUSG00000064325	0	1	1	0	1	0	0	0	0	0	0	0	0	3	0	3
3508	MIMAT0000652	mmu-miR-25-3p	Hps6	20170	ENSMUSG00000074811	0	1	0	0	0	1	0	0	1	0	0	0	0	3	0	3
3509	MIMAT0000652	mmu-miR-25-3p	Ibtk	108837	ENSMUSG00000035941	0	1	1	0	0	0	0	0	1	0	0	0	0	3	0	3
3510	MIMAT0000652	mmu-miR-25-3p	Ikzf1	22778	ENSMUSG00000018654	0	1	0	0	0	0	0	1	0	0	0	1	0	2	1	3
3511	MIMAT0000652	mmu-miR-25-3p	Ikzf2	22779	ENSMUSG00000025997	0	1	1	0	0	0	0	1	0	0	0	0	0	3	0	3
3512	MIMAT0000652	mmu-miR-25-3p	Itprid2	70599	ENSMUSG00000027007	0	0	0	0	0	1	0	0	1	0	0	1	0	2	1	3
3513	MIMAT0000652	mmu-miR-25-3p	Jmy	57748	ENSMUSG00000021690	0	1	1	0	0	0	0	0	0	0	0	1	0	2	1	3
3514	MIMAT0000652	mmu-miR-25-3p	Josd1	100043771	ENSMUSG00000022426	0	1	1	0	0	0	0	1	0	0	0	0	0	3	0	3
3515	MIMAT0000652	mmu-miR-25-3p	Kcna1	16485	ENSMUSG00000047976	0	1	1	0	0	0	0	1	0	0	0	0	0	3	0	3
3516	MIMAT0000652	mmu-miR-25-3p	Kcnc4	99738	ENSMUSG00000027895	0	1	1	0	0	0	0	1	0	0	0	0	0	3	0	3
3517	MIMAT0000652	mmu-miR-25-3p	Klhdc10	76788	ENSMUSG00000029775	0	1	1	0	0	0	0	1	0	0	0	0	0	3	0	3
3518	MIMAT0000652	mmu-miR-25-3p	Lats2	50523	ENSMUSG00000021959	0	0	1	0	0	1	0	1	0	0	0	0	0	3	0	3
3519	MIMAT0000652	mmu-miR-25-3p	Lin54	231506	ENSMUSG00000035310	0	1	1	0	0	0	0	1	0	0	0	0	0	3	0	3
3520	MIMAT0000652	mmu-miR-25-3p	Luzp1	269593	ENSMUSG00000001089	0	1	1	0	0	0	0	1	0	0	0	0	0	3	0	3
3521	MIMAT0000652	mmu-miR-25-3p	Map1b	17755	ENSMUSG00000052727	0	1	1	0	0	1	0	0	0	0	0	0	0	3	0	3
3522	MIMAT0000652	mmu-miR-25-3p	Med19	381379	ENSMUSG00000027080	0	0	1	0	1	1	0	0	0	0	0	0	0	3	0	3
3523	MIMAT0000652	mmu-miR-25-3p	Mia3		ENSMUSG00000056050	0	0	0	0	0	1	0	0	1	0	0	1	0	2	1	3
3524	MIMAT0000652	mmu-miR-25-3p	Mier3	218613	ENSMUSG00000032727	0	1	2	0	0	0	0	1	0	0	0	0	0	3	0	3
3525	MIMAT0000652	mmu-miR-25-3p	Mmd	67468	ENSMUSG00000003948	0	0	1	0	1	0	0	1	0	0	0	0	0	3	0	3
3526	MIMAT0000652	mmu-miR-25-3p	Myo18a	360013	ENSMUSG00000000631	0	1	1	0	0	0	0	1	0	0	0	0	0	3	0	3
3527	MIMAT0000652	mmu-miR-25-3p	Naa15	74838	ENSMUSG00000063273	0	1	1	0	0	0	0	0	0	0	0	1	0	2	1	3
3528	MIMAT0000652	mmu-miR-25-3p	Neurl1b	240055	ENSMUSG00000034413	0	1	2	0	0	0	0	0	0	0	0	1	0	2	1	3
3529	MIMAT0000652	mmu-miR-25-3p	Nfat5	54446	ENSMUSG00000003847	0	1	0	0	0	0	0	1	0	0	0	1	0	2	1	3
3530	MIMAT0000652	mmu-miR-25-3p	Nlgn1	192167	ENSMUSG00000063887	0	0	0	0	1	1	0	1	0	0	0	0	0	3	0	3
3531	MIMAT0000652	mmu-miR-25-3p	Nptn	20320	ENSMUSG00000032336	0	0	1	0	1	0	0	0	0	0	0	1	0	2	1	3
3532	MIMAT0000652	mmu-miR-25-3p	Osbpl8	237542	ENSMUSG00000020189	0	0	1	0	0	1	0	0	0	0	0	1	0	2	1	3
3533	MIMAT0000652	mmu-miR-25-3p	Osbpl9	100273	ENSMUSG00000028559	0	1	1	0	1	0	0	0	0	0	0	0	0	3	0	3
3534	MIMAT0000652	mmu-miR-25-3p	Pax3	18505	ENSMUSG00000004872	0	1	1	0	0	0	2	0	0	0	0	0	0	3	0	3
3535	MIMAT0000652	mmu-miR-25-3p	Pcolce2	76477	ENSMUSG00000015354	0	1	1	0	1	0	0	0	0	0	0	0	0	3	0	3
3536	MIMAT0000652	mmu-miR-25-3p	Pdpk1	18607	ENSMUSG00000024122	0	0	1	0	0	0	0	1	0	0	0	1	0	2	1	3
3537	MIMAT0000652	mmu-miR-25-3p	Pds5b	100710	ENSMUSG00000034021	0	1	1	0	1	0	0	0	0	0	0	0	0	3	0	3
3538	MIMAT0000652	mmu-miR-25-3p	Pik3r3	18710	ENSMUSG00000028698	0	0	1	0	0	1	1	0	0	0	0	0	0	3	0	3
3539	MIMAT0000652	mmu-miR-25-3p	Pip5k1c	18717	ENSMUSG00000034902	0	1	1	0	0	2	0	0	0	0	0	0	0	3	0	3
3540	MIMAT0000652	mmu-miR-25-3p	Pitpnc1	71795	ENSMUSG00000040430	0	1	1	0	0	0	0	0	0	0	0	1	0	2	1	3
3541	MIMAT0000652	mmu-miR-25-3p	Pnisr	66625	ENSMUSG00000028248	0	0	0	0	0	1	0	0	1	0	0	1	0	2	1	3
3542	MIMAT0000652	mmu-miR-25-3p	Ppp1r37		ENSMUSG00000051403	0	0	0	0	0	1	0	0	1	0	0	1	0	2	1	3
3543	MIMAT0000652	mmu-miR-25-3p	Prdm13	230025	ENSMUSG00000040478	0	1	1	0	2	0	0	0	0	0	0	0	0	3	0	3
3544	MIMAT0000652	mmu-miR-25-3p	Prkar1a	19084	ENSMUSG00000020612	0	0	1	0	1	0	0	0	0	0	0	1	0	2	1	3
3545	MIMAT0000652	mmu-miR-25-3p	Ptprk	19272	ENSMUSG00000019889	0	1	1	0	1	0	0	0	0	0	0	0	0	3	0	3
3546	MIMAT0000652	mmu-miR-25-3p	Rab14	68365	ENSMUSG00000026878	0	1	1	0	0	0	0	1	0	0	0	0	0	3	0	3
3547	MIMAT0000652	mmu-miR-25-3p	Rab23	19335	ENSMUSG00000004768	0	1	1	0	0	0	0	1	0	0	0	0	0	3	0	3
3548	MIMAT0000652	mmu-miR-25-3p	Rab3c	67295	ENSMUSG00000021700	0	1	0	0	0	1	0	0	1	0	0	0	0	3	0	3
3549	MIMAT0000652	mmu-miR-25-3p	Rab3gap2	98732	ENSMUSG00000039318	0	1	0	0	1	0	0	0	0	0	0	1	0	2	1	3
3550	MIMAT0000652	mmu-miR-25-3p	Rbl2	19651	ENSMUSG00000031666	0	1	1	0	0	0	0	0	0	0	0	1	0	2	1	3
3551	MIMAT0000652	mmu-miR-25-3p	Rbpms2	100041680	ENSMUSG00000032387	0	1	1	0	0	0	0	1	0	0	0	0	0	3	0	3
3552	MIMAT0000652	mmu-miR-25-3p	Rgs3	50780	ENSMUSG00000059810	0	0	1	0	0	1	0	1	0	0	0	0	0	3	0	3
3553	MIMAT0000652	mmu-miR-25-3p	Rhpn2	52428	ENSMUSG00000030494	0	1	0	0	0	1	0	0	1	0	0	0	0	3	0	3
3554	MIMAT0000652	mmu-miR-25-3p	Ric1		ENSMUSG00000038658	0	0	0	0	0	1	0	0	1	0	0	1	0	2	1	3
3555	MIMAT0000652	mmu-miR-25-3p	Rnf103	22644	ENSMUSG00000052656	0	0	0	1	1	0	0	0	0	0	0	1	0	2	1	3
3556	MIMAT0000652	mmu-miR-25-3p	Rnf141	67150	ENSMUSG00000030788	0	1	0	0	0	0	0	0	1	0	0	1	0	2	1	3
3557	MIMAT0000652	mmu-miR-25-3p	Robo2	268902	ENSMUSG00000052516	0	1	2	0	0	1	0	0	0	0	0	0	0	3	0	3
3558	MIMAT0000652	mmu-miR-25-3p	Rpl15	100043670	ENSMUSG00000012405	0	1	1	0	0	0	0	1	0	0	0	0	0	3	0	3
3559	MIMAT0000652	mmu-miR-25-3p	Rpl15	100043805	ENSMUSG00000012405	0	1	1	0	0	0	0	1	0	0	0	0	0	3	0	3
3560	MIMAT0000652	mmu-miR-25-3p	Rrbp1	81910	ENSMUSG00000027422	0	1	1	0	0	0	0	1	0	0	0	0	0	3	0	3
3561	MIMAT0000652	mmu-miR-25-3p	Runx1t1	12395	ENSMUSG00000006586	0	1	1	0	0	0	0	1	0	0	0	0	0	3	0	3
3562	MIMAT0000652	mmu-miR-25-3p	Satb1	20230	ENSMUSG00000023927	0	1	1	0	0	0	0	0	0	0	0	1	0	2	1	3
3563	MIMAT0000652	mmu-miR-25-3p	Scn8a	20273	ENSMUSG00000023033	0	1	1	0	0	2	0	0	0	0	0	0	0	3	0	3
3564	MIMAT0000652	mmu-miR-25-3p	Sfmbt2	353282	ENSMUSG00000061186	0	1	1	0	0	0	0	1	0	0	0	0	0	3	0	3
3565	MIMAT0000652	mmu-miR-25-3p	Sfrs18	66625	ENSMUSG00000028248	0	1	1	0	2	0	0	0	0	0	0	0	0	3	0	3
3566	MIMAT0000652	mmu-miR-25-3p	Sh3pxd2a	14218	ENSMUSG00000053617	0	1	2	0	0	1	0	0	0	0	0	0	0	3	0	3
3567	MIMAT0000652	mmu-miR-25-3p	Ski	20481	ENSMUSG00000029050	0	0	1	0	0	0	1	0	0	0	0	1	0	2	1	3
3568	MIMAT0000652	mmu-miR-25-3p	Slc38a2	67760	ENSMUSG00000022462	0	1	1	0	0	0	0	0	0	0	0	1	0	2	1	3
3569	MIMAT0000652	mmu-miR-25-3p	Slc41a1	98396	ENSMUSG00000013275	0	1	1	0	0	0	0	1	0	0	0	0	0	3	0	3
3570	MIMAT0000652	mmu-miR-25-3p	Snap29	67474	ENSMUSG00000022765	0	0	0	0	1	1	0	0	0	0	0	1	0	2	1	3
3571	MIMAT0000652	mmu-miR-25-3p	Snx18	170625	ENSMUSG00000042364	0	1	0	0	1	0	0	0	0	0	0	1	0	2	1	3
3572	MIMAT0000652	mmu-miR-25-3p	Socs5	56468	ENSMUSG00000037104	0	1	1	0	1	0	0	0	0	0	0	0	0	3	0	3
3573	MIMAT0000652	mmu-miR-25-3p	Ssfa2	70599	ENSMUSG00000027007	0	1	1	0	1	0	0	0	0	0	0	0	0	3	0	3
3574	MIMAT0000652	mmu-miR-25-3p	Suv420h1	225888	ENSMUSG00000045098	0	1	2	0	1	0	0	0	0	0	0	0	0	3	0	3
3575	MIMAT0000652	mmu-miR-25-3p	Tacc2	57752	ENSMUSG00000030852	0	1	1	0	0	0	0	0	1	0	0	0	0	3	0	3
3576	MIMAT0000652	mmu-miR-25-3p	Tbc1d12	209478	ENSMUSG00000048720	0	1	0	0	1	1	0	0	0	0	0	0	0	3	0	3
3577	MIMAT0000652	mmu-miR-25-3p	Tcf4	21413	ENSMUSG00000053477	0	1	0	0	0	0	1	1	0	0	0	0	0	3	0	3
3578	MIMAT0000652	mmu-miR-25-3p	Tead1	21676	ENSMUSG00000055320	0	0	1	0	1	0	0	1	0	0	0	0	0	3	0	3
3579	MIMAT0000652	mmu-miR-25-3p	Tent4a	210106	ENSMUSG00000034575	0	0	0	0	0	2	0	0	1	0	0	1	0	2	1	3
3580	MIMAT0000652	mmu-miR-25-3p	Tnrc6b	213988	ENSMUSG00000047888	0	1	1	0	0	0	0	0	0	0	0	1	0	2	1	3
3581	MIMAT0000652	mmu-miR-25-3p	Tpcn1	252972	ENSMUSG00000032741	0	1	0	0	0	1	0	1	0	0	0	0	0	3	0	3
3582	MIMAT0000652	mmu-miR-25-3p	Trak2	70827	ENSMUSG00000026028	0	1	1	0	0	0	0	1	0	0	0	0	0	3	0	3
3583	MIMAT0000652	mmu-miR-25-3p	Trhde	237553	ENSMUSG00000050663	0	1	1	0	1	0	0	0	0	0	0	0	0	3	0	3
3584	MIMAT0000652	mmu-miR-25-3p	Trio	223435	ENSMUSG00000022263	0	1	1	0	0	0	0	0	0	0	0	1	0	2	1	3
3585	MIMAT0000652	mmu-miR-25-3p	Tulp4	68842	ENSMUSG00000034377	0	1	1	0	0	2	0	0	0	0	0	0	0	3	0	3
3586	MIMAT0000652	mmu-miR-25-3p	Ubash3b	72828	ENSMUSG00000032020	0	0	1	0	1	0	0	1	0	0	0	0	0	3	0	3
3587	MIMAT0000652	mmu-miR-25-3p	Usp9x	22284	ENSMUSG00000031010	0	1	0	1	0	0	0	0	0	0	0	1	0	2	1	3
3588	MIMAT0000652	mmu-miR-25-3p	Wdfy3	72145	ENSMUSG00000043940	0	1	1	0	0	0	1	0	0	0	0	0	0	3	0	3
3589	MIMAT0000652	mmu-miR-25-3p	Zfhx3	11906	ENSMUSG00000038872	0	1	2	0	0	0	0	1	0	0	0	0	0	3	0	3
3590	MIMAT0000652	mmu-miR-25-3p	Zfp597	71063	ENSMUSG00000039789	0	1	1	0	0	0	0	0	0	0	0	1	0	2	1	3
3591	MIMAT0000652	mmu-miR-25-3p	Zfp654	72020	ENSMUSG00000047141	0	1	1	0	0	0	0	1	0	0	0	0	0	3	0	3
3592	MIMAT0000652	mmu-miR-25-3p	Zfp711	245595	ENSMUSG00000025529	0	1	1	0	1	0	0	0	0	0	0	0	0	3	0	3
6290	MIMAT0000539	mmu-miR-92a-3p	3230401D17Rik	66680	ENSMUSG00000035399	0	1	1	0	0	0	0	0	0	0	0	0	0	2	0	2
6291	MIMAT0000539	mmu-miR-92a-3p	5430421N21Rik	100126226	ENSMUSG00000067613	0	1	0	1	0	0	0	0	0	0	0	0	0	2	0	2
6292	MIMAT0000539	mmu-miR-92a-3p	8030462N17Rik	212163	ENSMUSG00000047466	0	1	1	0	0	0	0	0	0	0	0	0	0	2	0	2
6293	MIMAT0000539	mmu-miR-92a-3p	8430427H17Rik	329540	ENSMUSG00000061411	0	1	1	0	0	0	0	0	0	0	0	0	0	2	0	2
6294	MIMAT0000539	mmu-miR-92a-3p	Abat	268860	ENSMUSG00000057880	0	0	1	0	0	0	0	0	0	0	0	1	0	1	1	2
6295	MIMAT0000539	mmu-miR-92a-3p	Abcg4	192663	ENSMUSG00000032131	0	0	1	0	0	1	0	0	0	0	0	0	0	2	0	2
6296	MIMAT0000539	mmu-miR-92a-3p	Abi3bp	320712	ENSMUSG00000035258	0	1	1	0	0	0	0	0	0	0	0	0	0	2	0	2
6297	MIMAT0000539	mmu-miR-92a-3p	Acrv1	11451	ENSMUSG00000032110	0	1	0	0	0	1	0	0	0	0	0	0	0	2	0	2
6298	MIMAT0000539	mmu-miR-92a-3p	Acvr2a	11480	ENSMUSG00000052155	0	0	0	0	0	0	0	1	0	0	0	1	0	1	1	2
6299	MIMAT0000539	mmu-miR-92a-3p	Adm	11535	ENSMUSG00000030790	0	1	1	0	0	0	0	0	0	0	0	0	0	2	0	2
6300	MIMAT0000539	mmu-miR-92a-3p	AK157302		ENSMUSG00000078139	0	1	0	0	0	0	0	0	1	0	0	0	0	2	0	2
6301	MIMAT0000539	mmu-miR-92a-3p	Akt1	11651	ENSMUSG00000001729	0	0	1	0	0	0	0	0	0	0	0	1	0	1	1	2
6302	MIMAT0000539	mmu-miR-92a-3p	Aldob	230163	ENSMUSG00000028307	0	1	0	0	0	0	0	0	0	0	0	1	0	1	1	2
6303	MIMAT0000539	mmu-miR-92a-3p	Alpk3	116904	ENSMUSG00000038763	0	1	1	0	0	0	0	0	0	0	0	0	0	2	0	2
6304	MIMAT0000539	mmu-miR-92a-3p	Alx4	11695	ENSMUSG00000040310	0	1	1	0	0	0	0	0	0	0	0	0	0	2	0	2
6305	MIMAT0000539	mmu-miR-92a-3p	Ankrd24	70615	ENSMUSG00000054708	0	0	0	1	0	0	0	0	0	0	0	1	0	1	1	2
6306	MIMAT0000539	mmu-miR-92a-3p	Anp32a	11737	ENSMUSG00000032249	0	0	1	0	0	0	0	0	0	0	0	1	0	1	1	2
6307	MIMAT0000539	mmu-miR-92a-3p	Antxr1	69538	ENSMUSG00000033420	0	0	0	0	0	0	0	1	0	0	0	1	0	1	1	2
6308	MIMAT0000539	mmu-miR-92a-3p	Anxa3	11745	ENSMUSG00000029484	0	0	0	1	0	0	0	0	0	0	0	1	0	1	1	2
6309	MIMAT0000539	mmu-miR-92a-3p	Ap3d1	11776	ENSMUSG00000020198	0	1	0	0	0	0	0	0	0	0	0	1	0	1	1	2
6310	MIMAT0000539	mmu-miR-92a-3p	Aqp2	11827	ENSMUSG00000023013	0	1	1	0	0	0	0	0	0	0	0	0	0	2	0	2
6311	MIMAT0000539	mmu-miR-92a-3p	Arfgef1	211673	ENSMUSG00000067851	0	0	0	0	0	0	0	1	0	0	0	1	0	1	1	2
6312	MIMAT0000539	mmu-miR-92a-3p	Arhgef17	207212	ENSMUSG00000032875	0	1	1	0	0	0	0	0	0	0	0	0	0	2	0	2
6313	MIMAT0000539	mmu-miR-92a-3p	Arpc5	67771	ENSMUSG00000008475	0	0	1	0	0	0	0	0	0	0	0	1	0	1	1	2
6314	MIMAT0000539	mmu-miR-92a-3p	Arpp19	59046	ENSMUSG00000007656	0	0	1	0	0	0	0	0	0	0	0	1	0	1	1	2
6315	MIMAT0000539	mmu-miR-92a-3p	Atf6	226641	ENSMUSG00000026663	0	0	1	0	0	0	0	0	0	0	0	1	0	1	1	2
6316	MIMAT0000539	mmu-miR-92a-3p	Atg14	100504663	ENSMUSG00000037526	0	1	1	0	0	0	0	0	0	0	0	0	0	2	0	2
6317	MIMAT0000539	mmu-miR-92a-3p	Atp11c	320940	ENSMUSG00000062949	0	1	1	0	0	0	0	0	0	0	0	0	0	2	0	2
6318	MIMAT0000539	mmu-miR-92a-3p	Atxn1l	52335	ENSMUSG00000069895	0	0	1	0	0	0	0	0	0	0	0	1	0	1	1	2
6319	MIMAT0000539	mmu-miR-92a-3p	B230120H23Rik	65964	ENSMUSG00000004085	0	1	1	0	0	0	0	0	0	0	0	0	0	2	0	2
6320	MIMAT0000539	mmu-miR-92a-3p	B3galt2	26878	ENSMUSG00000033849	0	1	2	0	0	0	0	0	0	0	0	0	0	2	0	2
6321	MIMAT0000539	mmu-miR-92a-3p	Bai3	210933	ENSMUSG00000033569	0	1	1	0	0	0	0	0	0	0	0	0	0	2	0	2
6322	MIMAT0000539	mmu-miR-92a-3p	BC005537		ENSMUSG00000019132	0	0	0	0	0	0	0	0	1	0	0	1	0	1	1	2
6323	MIMAT0000539	mmu-miR-92a-3p	BC061212	381724	ENSMUSG00000072822	0	1	0	1	0	0	0	0	0	0	0	0	0	2	0	2
6324	MIMAT0000539	mmu-miR-92a-3p	BC061212	666203	ENSMUSG00000072822	0	1	0	1	0	0	0	0	0	0	0	0	0	2	0	2
6325	MIMAT0000539	mmu-miR-92a-3p	Bend6	320705	ENSMUSG00000042182	0	1	1	0	0	0	0	0	0	0	0	0	0	2	0	2
6326	MIMAT0000539	mmu-miR-92a-3p	Bivm	246229	ENSMUSG00000041684	0	0	1	0	0	0	0	0	0	0	0	1	0	1	1	2
6327	MIMAT0000539	mmu-miR-92a-3p	Blzf1	66352	ENSMUSG00000026577	0	1	0	0	0	0	0	0	0	0	0	1	0	1	1	2
6328	MIMAT0000539	mmu-miR-92a-3p	Bmpr2	12168	ENSMUSG00000067336	0	0	0	0	0	1	0	0	0	0	0	1	0	1	1	2
6329	MIMAT0000539	mmu-miR-92a-3p	C530008M17Rik	320827	ENSMUSG00000036377	0	1	1	0	0	0	0	0	0	0	0	0	0	2	0	2
6330	MIMAT0000539	mmu-miR-92a-3p	Cacna1c	12288	ENSMUSG00000051331	0	1	1	0	0	0	0	0	0	0	0	0	0	2	0	2
6331	MIMAT0000539	mmu-miR-92a-3p	Cadm1	54725	ENSMUSG00000032076	0	0	1	0	0	0	0	2	0	0	0	0	0	2	0	2
6332	MIMAT0000539	mmu-miR-92a-3p	Cald1	109624	ENSMUSG00000029761	0	1	1	0	0	0	0	0	0	0	0	0	0	2	0	2
6333	MIMAT0000539	mmu-miR-92a-3p	Calm3	12313	ENSMUSG00000019370	0	1	1	0	0	0	0	0	0	0	0	0	0	2	0	2
6334	MIMAT0000539	mmu-miR-92a-3p	Calm3	12314	ENSMUSG00000019370	0	1	1	0	0	0	0	0	0	0	0	0	0	2	0	2
6335	MIMAT0000539	mmu-miR-92a-3p	Caln1	140904	ENSMUSG00000060371	0	1	1	0	0	0	0	0	0	0	0	0	0	2	0	2
6336	MIMAT0000539	mmu-miR-92a-3p	Camkk2	207565	ENSMUSG00000029471	0	0	1	0	0	0	0	0	0	0	0	1	0	1	1	2
6337	MIMAT0000539	mmu-miR-92a-3p	Cask	12361	ENSMUSG00000031012	0	0	1	0	0	0	1	0	0	0	0	0	0	2	0	2
6338	MIMAT0000539	mmu-miR-92a-3p	Cbfa2t3	12398	ENSMUSG00000006362	0	1	1	0	0	0	0	0	0	0	0	0	0	2	0	2
6339	MIMAT0000539	mmu-miR-92a-3p	Cbln4	228942	ENSMUSG00000067578	0	1	0	0	0	0	0	0	1	0	0	0	0	2	0	2
6340	MIMAT0000539	mmu-miR-92a-3p	Ccne2	12448	ENSMUSG00000028212	0	0	1	0	1	0	0	0	0	0	0	0	0	2	0	2
6341	MIMAT0000539	mmu-miR-92a-3p	Cdc42	12540	ENSMUSG00000006699	0	1	1	0	0	0	0	0	0	0	0	0	0	2	0	2
6342	MIMAT0000539	mmu-miR-92a-3p	Cdc42bpa	226751	ENSMUSG00000026490	0	1	1	0	0	0	0	0	0	0	0	0	0	2	0	2
6343	MIMAT0000539	mmu-miR-92a-3p	Cdk17	237459	ENSMUSG00000020015	0	0	0	0	0	0	0	1	0	0	0	1	0	1	1	2
6344	MIMAT0000539	mmu-miR-92a-3p	Cebpb	12608	ENSMUSG00000056501	0	0	0	0	0	0	0	1	0	0	0	1	0	1	1	2
6345	MIMAT0000539	mmu-miR-92a-3p	Cend1	57754	ENSMUSG00000060240	0	1	1	0	0	0	0	0	0	0	0	0	0	2	0	2
6346	MIMAT0000539	mmu-miR-92a-3p	Chia	81600	ENSMUSG00000062778	0	1	1	0	0	0	0	0	0	0	0	0	0	2	0	2
6347	MIMAT0000539	mmu-miR-92a-3p	Chm	12662	ENSMUSG00000025531	0	0	0	0	0	0	0	0	0	0	1	1	0	0	2	2
6348	MIMAT0000539	mmu-miR-92a-3p	Chrm2	243764	ENSMUSG00000045613	0	1	1	0	0	0	0	0	0	0	0	0	0	2	0	2
6349	MIMAT0000539	mmu-miR-92a-3p	Chsy3	78923	ENSMUSG00000058152	0	0	1	0	0	0	0	1	0	0	0	0	0	2	0	2
6350	MIMAT0000539	mmu-miR-92a-3p	Clpx	270166	ENSMUSG00000015357	0	0	1	0	0	0	0	0	0	0	0	1	0	1	1	2
6351	MIMAT0000539	mmu-miR-92a-3p	Cnga1	12788	ENSMUSG00000067220	0	1	1	0	0	0	0	0	0	0	0	0	0	2	0	2
6352	MIMAT0000539	mmu-miR-92a-3p	Cnnm4	94220	ENSMUSG00000037408	0	0	1	0	0	0	0	0	0	0	0	1	0	1	1	2
6353	MIMAT0000539	mmu-miR-92a-3p	Cntn1	12805	ENSMUSG00000055022	0	1	2	0	0	0	0	0	0	0	0	0	0	2	0	2
6354	MIMAT0000539	mmu-miR-92a-3p	Col11a1	12814	ENSMUSG00000027966	0	0	1	0	1	0	0	0	0	0	0	0	0	2	0	2
6355	MIMAT0000539	mmu-miR-92a-3p	Col19a1	12823	ENSMUSG00000026141	0	1	0	0	0	0	0	1	0	0	0	0	0	2	0	2
6356	MIMAT0000539	mmu-miR-92a-3p	Col4a1	12826	ENSMUSG00000031502	0	0	0	0	0	0	0	1	0	0	0	1	0	1	1	2
6357	MIMAT0000539	mmu-miR-92a-3p	Col5a1	12831	ENSMUSG00000026837	0	1	1	0	0	0	0	0	0	0	0	0	0	2	0	2
6358	MIMAT0000539	mmu-miR-92a-3p	Cplx1	12889	ENSMUSG00000033615	0	1	1	0	0	0	0	0	0	0	0	0	0	2	0	2
6359	MIMAT0000539	mmu-miR-92a-3p	Csmd1	94109	ENSMUSG00000060924	0	1	0	0	0	0	1	0	0	0	0	0	0	2	0	2
6360	MIMAT0000539	mmu-miR-92a-3p	Ctnnb1	12387	ENSMUSG00000006932	0	1	0	0	0	0	0	0	0	0	0	1	0	1	1	2
6361	MIMAT0000539	mmu-miR-92a-3p	Ctnnbip1	67087	ENSMUSG00000028988	0	1	1	0	0	0	0	0	0	0	0	0	0	2	0	2
6362	MIMAT0000539	mmu-miR-92a-3p	Dag1	13138	ENSMUSG00000039952	0	1	1	0	0	0	0	0	0	0	0	0	0	2	0	2
6363	MIMAT0000539	mmu-miR-92a-3p	Dcaf8	98193	ENSMUSG00000026554	0	0	1	0	0	0	0	0	0	0	0	1	0	1	1	2
6364	MIMAT0000539	mmu-miR-92a-3p	Dcc	13176	ENSMUSG00000060534	0	0	1	0	0	0	1	0	0	0	0	0	0	2	0	2
6365	MIMAT0000539	mmu-miR-92a-3p	Dclk2	70762	ENSMUSG00000028078	0	1	1	0	0	0	0	0	0	0	0	0	0	2	0	2
6366	MIMAT0000539	mmu-miR-92a-3p	Ddi2	68817	ENSMUSG00000078515	0	1	0	0	0	0	0	0	0	0	0	1	0	1	1	2
6367	MIMAT0000539	mmu-miR-92a-3p	Dennd5b	320560	ENSMUSG00000030313	0	0	1	0	0	0	0	0	0	0	0	1	0	1	1	2
6368	MIMAT0000539	mmu-miR-92a-3p	Depdc1b	218581	ENSMUSG00000021697	0	0	0	0	0	0	0	1	0	0	0	1	0	1	1	2
6369	MIMAT0000539	mmu-miR-92a-3p	Diras1	208666	ENSMUSG00000043670	0	1	1	0	0	0	0	0	0	0	0	0	0	2	0	2
6370	MIMAT0000539	mmu-miR-92a-3p	Dmrtc1c1	668357	ENSMUSG00000067562	0	1	1	0	0	0	0	0	0	0	0	0	0	2	0	2
6371	MIMAT0000539	mmu-miR-92a-3p	Dmrtc1c1	71083	ENSMUSG00000067562	0	1	1	0	0	0	0	0	0	0	0	0	0	2	0	2
6372	MIMAT0000539	mmu-miR-92a-3p	Dmrtc1c2	668357	ENSMUSG00000067561	0	1	1	0	0	0	0	0	0	0	0	0	0	2	0	2
6373	MIMAT0000539	mmu-miR-92a-3p	Dmrtc1c2	71083	ENSMUSG00000067561	0	1	1	0	0	0	0	0	0	0	0	0	0	2	0	2
6374	MIMAT0000539	mmu-miR-92a-3p	Dnajc30	66114	ENSMUSG00000061118	0	1	0	0	1	0	0	0	0	0	0	0	0	2	0	2
6375	MIMAT0000539	mmu-miR-92a-3p	Dsg1b	225256	ENSMUSG00000061928	0	1	0	0	1	0	0	0	0	0	0	0	0	2	0	2
6376	MIMAT0000539	mmu-miR-92a-3p	Dusp1	19252	ENSMUSG00000024190	0	1	1	0	0	0	0	0	0	0	0	0	0	2	0	2
6377	MIMAT0000539	mmu-miR-92a-3p	Dusp5	240672	ENSMUSG00000034765	0	1	0	0	0	0	0	0	0	0	0	1	0	1	1	2
6378	MIMAT0000539	mmu-miR-92a-3p	Dusp8	18218	ENSMUSG00000037887	0	1	0	0	0	0	0	0	0	0	0	1	0	1	1	2
6379	MIMAT0000539	mmu-miR-92a-3p	Ebag9	55960	ENSMUSG00000022339	0	1	1	0	0	0	0	0	0	0	0	0	0	2	0	2
6380	MIMAT0000539	mmu-miR-92a-3p	Eif5b	226982	ENSMUSG00000026083	0	0	1	0	0	0	0	0	0	0	0	1	0	1	1	2
6381	MIMAT0000539	mmu-miR-92a-3p	Elovl4	83603	ENSMUSG00000032262	0	1	1	0	0	0	0	0	0	0	0	0	0	2	0	2
6382	MIMAT0000539	mmu-miR-92a-3p	Elovl6	170439	ENSMUSG00000041220	0	0	1	0	0	0	0	1	0	0	0	0	0	2	0	2
6383	MIMAT0000539	mmu-miR-92a-3p	Epc2	227867	ENSMUSG00000069495	0	0	1	0	0	0	0	0	0	0	0	1	0	1	1	2
6384	MIMAT0000539	mmu-miR-92a-3p	Epha8	13842	ENSMUSG00000028661	0	1	1	0	0	0	0	0	0	0	0	0	0	2	0	2
6385	MIMAT0000539	mmu-miR-92a-3p	Erbb2ip	59079	ENSMUSG00000021709	0	1	1	0	0	0	0	0	0	0	0	0	0	2	0	2
6386	MIMAT0000539	mmu-miR-92a-3p	Erc2	238988	ENSMUSG00000040640	0	0	1	0	0	0	1	0	0	0	0	0	0	2	0	2
6387	MIMAT0000539	mmu-miR-92a-3p	Evx1	14028	ENSMUSG00000005503	0	1	1	0	0	0	0	0	0	0	0	0	0	2	0	2
6388	MIMAT0000539	mmu-miR-92a-3p	Fam136a	66488	ENSMUSG00000057497	0	0	0	0	0	0	0	1	0	0	1	0	0	1	1	2
6389	MIMAT0000539	mmu-miR-92a-3p	Fam160a2	74349	ENSMUSG00000044465	0	1	1	0	0	0	0	0	0	0	0	0	0	2	0	2
6390	MIMAT0000539	mmu-miR-92a-3p	Fam196a	627214	ENSMUSG00000073805	0	1	1	0	0	0	0	0	0	0	0	0	0	2	0	2
6391	MIMAT0000539	mmu-miR-92a-3p	Fam220a	67238	ENSMUSG00000048910	0	0	0	0	1	0	0	1	0	0	0	0	0	2	0	2
6392	MIMAT0000539	mmu-miR-92a-3p	Fancd2	211651	ENSMUSG00000034023	0	0	0	1	0	0	0	0	0	0	0	1	0	1	1	2
6393	MIMAT0000539	mmu-miR-92a-3p	Fancm	104806	ENSMUSG00000055884	0	1	0	0	0	1	0	0	0	0	0	0	0	2	0	2
6394	MIMAT0000539	mmu-miR-92a-3p	Farp1	223254	ENSMUSG00000025555	0	0	1	0	0	0	0	0	0	0	0	1	0	1	1	2
6395	MIMAT0000539	mmu-miR-92a-3p	Fbn2	100047082	ENSMUSG00000024598	0	1	1	0	0	0	0	0	0	0	0	0	0	2	0	2
6396	MIMAT0000539	mmu-miR-92a-3p	Fbn2	14119	ENSMUSG00000024598	0	1	1	0	0	0	0	0	0	0	0	0	0	2	0	2
6397	MIMAT0000539	mmu-miR-92a-3p	Fbxw2	30050	ENSMUSG00000035949	0	0	0	0	0	0	0	1	0	0	0	1	0	1	1	2
6398	MIMAT0000539	mmu-miR-92a-3p	Fdx1l	68165	ENSMUSG00000079677	0	1	1	0	0	0	0	0	0	0	0	0	0	2	0	2
6399	MIMAT0000539	mmu-miR-92a-3p	Fhl3	14201	ENSMUSG00000032643	0	1	1	0	0	0	0	0	0	0	0	0	0	2	0	2
6400	MIMAT0000539	mmu-miR-92a-3p	Fli1	14247	ENSMUSG00000016087	0	1	1	0	0	0	0	0	0	0	0	0	0	2	0	2
6401	MIMAT0000539	mmu-miR-92a-3p	Frs2	327826	ENSMUSG00000020170	0	0	1	0	0	0	1	0	0	0	0	0	0	2	0	2
6402	MIMAT0000539	mmu-miR-92a-3p	Fstl1	14314	ENSMUSG00000022816	0	1	1	0	0	0	0	0	0	0	0	0	0	2	0	2
6403	MIMAT0000539	mmu-miR-92a-3p	Fyco1	17281	ENSMUSG00000025241	0	1	0	0	0	0	0	0	0	0	0	1	0	1	1	2
6404	MIMAT0000539	mmu-miR-92a-3p	Gabra3	14396	ENSMUSG00000031343	0	1	1	0	0	0	0	0	0	0	0	0	0	2	0	2
6405	MIMAT0000539	mmu-miR-92a-3p	Gan	209239	ENSMUSG00000052557	0	1	0	1	0	0	0	0	0	0	0	0	0	2	0	2
6406	MIMAT0000539	mmu-miR-92a-3p	Gca	227960	ENSMUSG00000026893	0	1	1	0	0	0	0	0	0	0	0	0	0	2	0	2
6407	MIMAT0000539	mmu-miR-92a-3p	Gclc	14629	ENSMUSG00000032350	0	1	0	0	0	0	0	0	0	0	0	1	0	1	1	2
6408	MIMAT0000539	mmu-miR-92a-3p	Gclm	14630	ENSMUSG00000028124	0	1	0	1	0	0	0	0	0	0	0	0	0	2	0	2
6409	MIMAT0000539	mmu-miR-92a-3p	Git2	26431	ENSMUSG00000041890	0	1	1	0	0	0	0	0	0	0	0	0	0	2	0	2
6410	MIMAT0000539	mmu-miR-92a-3p	Glcci1	170772	ENSMUSG00000029638	0	0	1	0	0	0	0	0	0	0	0	1	0	1	1	2
6411	MIMAT0000539	mmu-miR-92a-3p	Gltscr1l	210982	ENSMUSG00000036568	0	1	1	0	0	0	0	0	0	0	0	0	0	2	0	2
6412	MIMAT0000539	mmu-miR-92a-3p	Gm10639		ENSMUSG00000074179	0	0	0	0	0	1	0	0	1	0	0	0	0	2	0	2
6413	MIMAT0000539	mmu-miR-92a-3p	Gm22	195209	ENSMUSG00000043903	0	1	1	0	0	0	0	0	0	0	0	0	0	2	0	2
6414	MIMAT0000539	mmu-miR-92a-3p	Gm4980	100503386	ENSMUSG00000096606	0	1	1	0	0	0	0	0	0	0	0	0	0	2	0	2
6415	MIMAT0000539	mmu-miR-92a-3p	Golga3	269682	ENSMUSG00000029502	0	1	0	0	0	0	0	0	0	0	0	1	0	1	1	2
6416	MIMAT0000539	mmu-miR-92a-3p	Golga7	57437	ENSMUSG00000015341	0	1	1	0	0	0	0	0	0	0	0	0	0	2	0	2
6417	MIMAT0000539	mmu-miR-92a-3p	Gpatch8	237943	ENSMUSG00000034621	0	1	1	0	0	0	0	0	0	0	0	0	0	2	0	2
6418	MIMAT0000539	mmu-miR-92a-3p	Gpc6	23888	ENSMUSG00000058571	0	1	1	0	0	0	0	0	0	0	0	0	0	2	0	2
6419	MIMAT0000539	mmu-miR-92a-3p	Gpr124	78560	ENSMUSG00000031486	0	1	1	0	0	0	0	0	0	0	0	0	0	2	0	2
6420	MIMAT0000539	mmu-miR-92a-3p	Gpr173	70771	ENSMUSG00000056679	0	0	1	0	0	0	0	1	0	0	0	0	0	2	0	2
6421	MIMAT0000539	mmu-miR-92a-3p	Gpr68	238377	ENSMUSG00000047415	0	1	0	0	0	0	0	0	0	0	0	1	0	1	1	2
6422	MIMAT0000539	mmu-miR-92a-3p	Gpr85	64450	ENSMUSG00000048216	0	1	1	0	0	0	0	0	0	0	0	0	0	2	0	2
6423	MIMAT0000539	mmu-miR-92a-3p	Gria4	14802	ENSMUSG00000025892	0	1	1	0	0	0	0	0	0	0	0	0	0	2	0	2
6424	MIMAT0000539	mmu-miR-92a-3p	Grm7	108073	ENSMUSG00000056755	0	0	1	0	0	0	0	1	0	0	0	0	0	2	0	2
6425	MIMAT0000539	mmu-miR-92a-3p	Grm8	14823	ENSMUSG00000024211	0	1	0	0	0	0	0	1	0	0	0	0	0	2	0	2
6426	MIMAT0000539	mmu-miR-92a-3p	Grp	225642	ENSMUSG00000024517	0	0	0	0	1	1	0	0	0	0	0	0	0	2	0	2
6427	MIMAT0000539	mmu-miR-92a-3p	Gsta2	14858	ENSMUSG00000057933	0	1	0	0	0	1	0	0	0	0	0	0	0	2	0	2
6428	MIMAT0000539	mmu-miR-92a-3p	Gucy2e	14919	ENSMUSG00000020890	0	1	1	0	0	0	0	0	0	0	0	0	0	2	0	2
6429	MIMAT0000539	mmu-miR-92a-3p	H3f3b	101056659	ENSMUSG00000016559	0	1	1	0	0	0	0	0	0	0	0	0	0	2	0	2
6430	MIMAT0000539	mmu-miR-92a-3p	H3f3b	15078	ENSMUSG00000016559	0	1	1	0	0	0	0	0	0	0	0	0	0	2	0	2
6431	MIMAT0000539	mmu-miR-92a-3p	H3f3b	15081	ENSMUSG00000016559	0	1	1	0	0	0	0	0	0	0	0	0	0	2	0	2
6432	MIMAT0000539	mmu-miR-92a-3p	H3f3b	544973	ENSMUSG00000016559	0	1	1	0	0	0	0	0	0	0	0	0	0	2	0	2
6433	MIMAT0000539	mmu-miR-92a-3p	H3f3b	625328	ENSMUSG00000016559	0	1	1	0	0	0	0	0	0	0	0	0	0	2	0	2
6434	MIMAT0000539	mmu-miR-92a-3p	H3f3b	627371	ENSMUSG00000016559	0	1	1	0	0	0	0	0	0	0	0	0	0	2	0	2
6435	MIMAT0000539	mmu-miR-92a-3p	H3f3b	667250	ENSMUSG00000016559	0	1	1	0	0	0	0	0	0	0	0	0	0	2	0	2
6436	MIMAT0000539	mmu-miR-92a-3p	Hectd2	226098	ENSMUSG00000041180	0	1	1	0	0	0	0	0	0	0	0	0	0	2	0	2
6437	MIMAT0000539	mmu-miR-92a-3p	Hmbox1	219150	ENSMUSG00000021972	0	0	1	0	0	0	0	0	0	0	0	1	0	1	1	2
6438	MIMAT0000539	mmu-miR-92a-3p	Hnrnpa1	15382	ENSMUSG00000046434	0	1	1	0	0	0	0	0	0	0	0	0	0	2	0	2
6439	MIMAT0000539	mmu-miR-92a-3p	Hnrnpa1	545091	ENSMUSG00000046434	0	1	1	0	0	0	0	0	0	0	0	0	0	2	0	2
6440	MIMAT0000539	mmu-miR-92a-3p	Hnrnpa2b1	53379	ENSMUSG00000004980	0	0	0	0	0	0	0	1	0	0	0	1	0	1	1	2
6441	MIMAT0000539	mmu-miR-92a-3p	Hnrnpu	51810	ENSMUSG00000039630	0	1	1	0	0	0	0	0	0	0	0	0	0	2	0	2
6442	MIMAT0000539	mmu-miR-92a-3p	Hoxa3	15400	ENSMUSG00000079560	0	0	1	0	0	0	0	1	0	0	0	0	0	2	0	2
6443	MIMAT0000539	mmu-miR-92a-3p	Hoxc4	15423	ENSMUSG00000075394	0	1	1	0	0	0	0	0	0	0	0	0	0	2	0	2
6444	MIMAT0000539	mmu-miR-92a-3p	Hoxd10	15430	ENSMUSG00000050368	0	1	1	0	0	0	0	0	0	0	0	0	0	2	0	2
6445	MIMAT0000539	mmu-miR-92a-3p	Hspa4l	18415	ENSMUSG00000025757	0	1	0	0	0	0	0	0	0	0	0	1	0	1	1	2
6446	MIMAT0000539	mmu-miR-92a-3p	Htr4	15562	ENSMUSG00000026322	0	1	1	0	0	0	0	0	0	0	0	0	0	2	0	2
6447	MIMAT0000539	mmu-miR-92a-3p	Ikzf4	22781	ENSMUSG00000002578	0	1	0	0	0	0	0	0	0	0	0	1	0	1	1	2
6448	MIMAT0000539	mmu-miR-92a-3p	Impa2	114663	ENSMUSG00000024525	0	0	1	0	0	0	0	0	0	0	0	1	0	1	1	2
6449	MIMAT0000539	mmu-miR-92a-3p	Ing2	69260	ENSMUSG00000063049	0	1	1	0	0	0	0	0	0	0	0	0	0	2	0	2
6450	MIMAT0000539	mmu-miR-92a-3p	Insl5	23919	ENSMUSG00000066090	0	1	1	0	0	0	0	0	0	0	0	0	0	2	0	2
6451	MIMAT0000539	mmu-miR-92a-3p	Itpr3	16440	ENSMUSG00000042644	0	0	0	0	0	0	0	1	0	0	0	1	0	1	1	2
6452	MIMAT0000539	mmu-miR-92a-3p	Josd1	100043771	ENSMUSG00000022426	0	1	1	0	0	0	0	0	0	0	0	0	0	2	0	2
6453	MIMAT0000539	mmu-miR-92a-3p	Kcna2	16490	ENSMUSG00000040724	0	1	1	0	0	0	0	0	0	0	0	0	0	2	0	2
6454	MIMAT0000539	mmu-miR-92a-3p	Kcnd2	16508	ENSMUSG00000060882	0	1	1	0	0	0	0	0	0	0	0	0	0	2	0	2
6455	MIMAT0000539	mmu-miR-92a-3p	Kcnk10	72258	ENSMUSG00000033854	0	1	1	0	0	0	0	0	0	0	0	0	0	2	0	2
6456	MIMAT0000539	mmu-miR-92a-3p	Kcnk3	16527	ENSMUSG00000049265	0	1	1	0	0	0	0	0	0	0	0	0	0	2	0	2
6457	MIMAT0000539	mmu-miR-92a-3p	Kctd18	51960	ENSMUSG00000054770	0	1	0	0	1	0	0	0	0	0	0	0	0	2	0	2
6458	MIMAT0000539	mmu-miR-92a-3p	Kctd8	243043	ENSMUSG00000037653	0	1	1	0	0	0	0	0	0	0	0	0	0	2	0	2
6459	MIMAT0000539	mmu-miR-92a-3p	Kif3b	16569	ENSMUSG00000027475	0	0	1	0	0	0	0	0	0	0	0	1	0	1	1	2
6460	MIMAT0000539	mmu-miR-92a-3p	Kiss1	280287	ENSMUSG00000091251	0	1	0	0	1	0	0	0	0	0	0	0	0	2	0	2
6461	MIMAT0000539	mmu-miR-92a-3p	Klf12	16597	ENSMUSG00000072294	0	0	2	0	0	0	1	0	0	0	0	0	0	2	0	2
6462	MIMAT0000539	mmu-miR-92a-3p	Klhl15	236904	ENSMUSG00000043929	0	1	0	0	0	0	0	0	0	0	0	1	0	1	1	2
6463	MIMAT0000539	mmu-miR-92a-3p	Kntc1	208628	ENSMUSG00000029414	0	1	1	0	0	0	0	0	0	0	0	0	0	2	0	2
6464	MIMAT0000539	mmu-miR-92a-3p	Krt1	16678	ENSMUSG00000046834	0	1	1	0	0	0	0	0	0	0	0	0	0	2	0	2
6465	MIMAT0000539	mmu-miR-92a-3p	Lce3f	69520	ENSMUSG00000068885	0	0	0	1	1	0	0	0	0	0	0	0	0	2	0	2
6466	MIMAT0000539	mmu-miR-92a-3p	Lcor	212391	ENSMUSG00000025019	0	1	0	0	0	0	0	0	0	0	0	1	0	1	1	2
6467	MIMAT0000539	mmu-miR-92a-3p	Lefty2	320202	ENSMUSG00000066652	0	1	0	0	0	0	0	1	0	0	0	0	0	2	0	2
6468	MIMAT0000539	mmu-miR-92a-3p	Lifr	16880	ENSMUSG00000054263	0	1	0	0	0	0	0	0	0	0	0	1	0	1	1	2
6469	MIMAT0000539	mmu-miR-92a-3p	Limch1	77569	ENSMUSG00000037736	0	1	0	0	0	0	0	1	0	0	0	0	0	2	0	2
6470	MIMAT0000539	mmu-miR-92a-3p	Lin28a	83557	ENSMUSG00000050966	0	0	1	0	0	0	0	1	0	0	0	0	0	2	0	2
6471	MIMAT0000539	mmu-miR-92a-3p	Lin54	231506	ENSMUSG00000035310	0	1	2	0	0	0	0	0	0	0	0	0	0	2	0	2
6472	MIMAT0000539	mmu-miR-92a-3p	Lonrf3	74365	ENSMUSG00000016239	0	1	1	0	0	0	0	0	0	0	0	0	0	2	0	2
6473	MIMAT0000539	mmu-miR-92a-3p	Lrba	80877	ENSMUSG00000028080	0	0	1	0	0	0	0	1	0	0	0	0	0	2	0	2
6474	MIMAT0000539	mmu-miR-92a-3p	Lrch1	380916	ENSMUSG00000068015	0	0	1	0	0	0	1	0	0	0	0	0	0	2	0	2
6475	MIMAT0000539	mmu-miR-92a-3p	Lrrc4c	241568	ENSMUSG00000050587	0	1	1	0	0	0	0	0	0	0	0	0	0	2	0	2
6476	MIMAT0000539	mmu-miR-92a-3p	Luc7l3	67684	ENSMUSG00000020863	0	0	0	0	1	0	0	1	0	0	0	0	0	2	0	2
6477	MIMAT0000539	mmu-miR-92a-3p	Lurap1l		ENSMUSG00000048706	0	0	0	0	0	0	0	0	1	0	0	1	0	1	1	2
6478	MIMAT0000539	mmu-miR-92a-3p	Macf1	11426	ENSMUSG00000028649	0	0	1	0	0	0	0	0	0	0	0	1	0	1	1	2
6479	MIMAT0000539	mmu-miR-92a-3p	Mafk	17135	ENSMUSG00000018143	0	1	1	0	0	0	0	0	0	0	0	0	0	2	0	2
6480	MIMAT0000539	mmu-miR-92a-3p	Maged1	94275	ENSMUSG00000025151	0	1	1	0	0	0	0	0	0	0	0	0	0	2	0	2
6481	MIMAT0000539	mmu-miR-92a-3p	Man2a1		ENSMUSG00000024085	0	0	0	0	0	1	0	0	0	0	0	1	0	1	1	2
6482	MIMAT0000539	mmu-miR-92a-3p	Man2c1	73744	ENSMUSG00000032295	0	0	0	1	0	0	0	0	1	0	0	0	0	2	0	2
6483	MIMAT0000539	mmu-miR-92a-3p	2024-03-01	72925	ENSMUSG00000036469	0	1	1	0	0	0	0	0	0	0	0	0	0	2	0	2
6484	MIMAT0000539	mmu-miR-92a-3p	2024-03-08	71779	ENSMUSG00000025702	0	0	1	0	0	0	0	0	0	0	0	1	0	1	1	2
6485	MIMAT0000539	mmu-miR-92a-3p	Marf1	223989	ENSMUSG00000060657	0	0	1	0	0	0	0	0	0	0	0	1	0	1	1	2
6486	MIMAT0000539	mmu-miR-92a-3p	Mark1	226778	ENSMUSG00000026620	0	1	2	0	0	0	0	0	0	0	0	0	0	2	0	2
6487	MIMAT0000539	mmu-miR-92a-3p	Mblac2	72852	ENSMUSG00000051098	0	1	0	0	1	0	0	0	0	0	0	0	0	2	0	2
6488	MIMAT0000539	mmu-miR-92a-3p	Mcl1	17210	ENSMUSG00000038612	0	0	1	0	0	0	0	0	0	0	0	1	0	1	1	2
6489	MIMAT0000539	mmu-miR-92a-3p	Mdfic	16543	ENSMUSG00000041390	0	1	0	0	0	0	0	0	0	0	0	1	0	1	1	2
6490	MIMAT0000539	mmu-miR-92a-3p	Mdh1	17449	ENSMUSG00000020321	0	1	0	0	0	0	0	0	0	0	0	1	0	1	1	2
6491	MIMAT0000539	mmu-miR-92a-3p	Med29	67224	ENSMUSG00000003444	0	0	1	0	0	0	0	1	0	0	0	0	0	2	0	2
6492	MIMAT0000539	mmu-miR-92a-3p	Mef2d	17261	ENSMUSG00000001419	0	1	0	0	0	0	0	0	0	0	0	1	0	1	1	2
6493	MIMAT0000539	mmu-miR-92a-3p	Meis1	17268	ENSMUSG00000020160	0	1	0	0	0	0	0	0	0	0	0	1	0	1	1	2
6494	MIMAT0000539	mmu-miR-92a-3p	Mettl9	59052	ENSMUSG00000030876	0	1	0	0	0	0	0	0	0	0	0	1	0	1	1	2
6495	MIMAT0000539	mmu-miR-92a-3p	Mff	75734	ENSMUSG00000026150	0	0	1	0	0	0	0	0	0	0	0	1	0	1	1	2
6496	MIMAT0000539	mmu-miR-92a-3p	Mia3	338366	ENSMUSG00000056050	0	1	0	0	1	0	0	0	0	0	0	0	0	2	0	2
6497	MIMAT0000539	mmu-miR-92a-3p	Mis12	67139	ENSMUSG00000040599	0	1	0	0	0	0	0	0	0	0	0	1	0	1	1	2
6498	MIMAT0000539	mmu-miR-92a-3p	Mknk2	17347	ENSMUSG00000020190	0	0	1	0	0	0	0	0	0	0	0	1	0	1	1	2
6499	MIMAT0000539	mmu-miR-92a-3p	Mllt3	70122	ENSMUSG00000028496	0	0	0	0	0	0	0	1	0	0	0	1	0	1	1	2
6500	MIMAT0000539	mmu-miR-92a-3p	Mmp16	17389	ENSMUSG00000028226	0	1	1	0	0	0	0	0	0	0	0	0	0	2	0	2
6501	MIMAT0000539	mmu-miR-92a-3p	Msl1	74026	ENSMUSG00000052915	0	0	0	0	1	0	0	0	0	0	0	1	0	1	1	2
6502	MIMAT0000539	mmu-miR-92a-3p	Mtap	66902	ENSMUSG00000062937	0	0	0	1	0	0	0	0	0	0	0	1	0	1	1	2
6503	MIMAT0000539	mmu-miR-92a-3p	Mtf1	17764	ENSMUSG00000028890	0	0	1	0	0	0	0	0	0	0	0	1	0	1	1	2
6504	MIMAT0000539	mmu-miR-92a-3p	Mtif3	76366	ENSMUSG00000016510	0	1	0	0	0	0	0	0	0	0	0	1	0	1	1	2
6505	MIMAT0000539	mmu-miR-92a-3p	Mtm1	17772	ENSMUSG00000031337	0	0	1	0	0	0	0	0	0	0	0	1	0	1	1	2
6506	MIMAT0000539	mmu-miR-92a-3p	Mup3	17842	ENSMUSG00000066154	0	0	0	1	0	0	0	1	0	0	0	0	0	2	0	2
6507	MIMAT0000539	mmu-miR-92a-3p	Myh3	17883	ENSMUSG00000020908	0	1	1	0	0	0	0	0	0	0	0	0	0	2	0	2
6508	MIMAT0000539	mmu-miR-92a-3p	Myo10	17909	ENSMUSG00000022272	0	0	1	0	1	0	0	0	0	0	0	0	0	2	0	2
6509	MIMAT0000539	mmu-miR-92a-3p	Naa50	72117	ENSMUSG00000022698	0	0	1	0	0	0	0	0	0	0	0	1	0	1	1	2
6510	MIMAT0000539	mmu-miR-92a-3p	Ncoa1	17977	ENSMUSG00000020647	0	1	1	0	0	0	0	0	0	0	0	0	0	2	0	2
6511	MIMAT0000539	mmu-miR-92a-3p	Nefh	380684	ENSMUSG00000020396	0	1	1	0	0	0	0	0	0	0	0	0	0	2	0	2
6512	MIMAT0000539	mmu-miR-92a-3p	Negr1	320840	ENSMUSG00000040037	0	1	1	0	0	0	0	0	0	0	0	0	0	2	0	2
6513	MIMAT0000539	mmu-miR-92a-3p	Nek1	18004	ENSMUSG00000031644	0	1	0	0	0	0	0	0	0	0	0	1	0	1	1	2
6514	MIMAT0000539	mmu-miR-92a-3p	Neto1	246317	ENSMUSG00000050321	0	1	1	0	0	0	0	0	0	0	0	0	0	2	0	2
6515	MIMAT0000539	mmu-miR-92a-3p	Nfic	18029	ENSMUSG00000055053	0	0	1	0	0	0	0	0	0	0	0	1	0	1	1	2
6516	MIMAT0000539	mmu-miR-92a-3p	Nfix	18032	ENSMUSG00000001911	0	1	0	0	0	0	0	0	0	0	0	1	0	1	1	2
6517	MIMAT0000539	mmu-miR-92a-3p	Nipbl	71175	ENSMUSG00000022141	0	0	0	0	1	0	0	0	0	0	0	1	0	1	1	2
6518	MIMAT0000539	mmu-miR-92a-3p	Nkx2-4	228731	ENSMUSG00000054160	0	1	0	0	0	0	0	0	1	0	0	0	0	2	0	2
6519	MIMAT0000539	mmu-miR-92a-3p	Nlgn1	192167	ENSMUSG00000063887	0	0	0	0	1	1	0	0	0	0	0	0	0	2	0	2
6520	MIMAT0000539	mmu-miR-92a-3p	Nol7	70078	ENSMUSG00000063200	0	1	1	0	0	0	0	0	0	0	0	0	0	2	0	2
6521	MIMAT0000539	mmu-miR-92a-3p	Nptx1	18164	ENSMUSG00000025582	0	0	1	0	0	0	0	0	0	0	0	1	0	1	1	2
6522	MIMAT0000539	mmu-miR-92a-3p	Nr1d2	353187	ENSMUSG00000021775	0	1	0	0	0	0	0	0	0	0	0	1	0	1	1	2
6523	MIMAT0000539	mmu-miR-92a-3p	Nrf1	18181	ENSMUSG00000058440	0	1	1	0	0	0	0	0	0	0	0	0	0	2	0	2
6524	MIMAT0000539	mmu-miR-92a-3p	Nsd3	234135	ENSMUSG00000054823	0	0	0	0	0	1	0	0	0	0	0	1	0	1	1	2
6525	MIMAT0000539	mmu-miR-92a-3p	Nucks1	98415	ENSMUSG00000026434	0	0	1	0	0	0	0	0	0	0	0	1	0	1	1	2
6526	MIMAT0000539	mmu-miR-92a-3p	Nufip2	68564	ENSMUSG00000037857	0	0	1	0	0	1	0	0	0	0	0	0	0	2	0	2
6527	MIMAT0000539	mmu-miR-92a-3p	Nutf2	621832	ENSMUSG00000008450	0	1	1	0	0	0	0	0	0	0	0	0	0	2	0	2
6528	MIMAT0000539	mmu-miR-92a-3p	Nutf2	668830	ENSMUSG00000008450	0	1	1	0	0	0	0	0	0	0	0	0	0	2	0	2
6529	MIMAT0000539	mmu-miR-92a-3p	Nutf2	68051	ENSMUSG00000008450	0	1	1	0	0	0	0	0	0	0	0	0	0	2	0	2
6530	MIMAT0000539	mmu-miR-92a-3p	Oxsr1	108737	ENSMUSG00000036737	0	1	0	0	0	0	0	0	0	0	0	1	0	1	1	2
6531	MIMAT0000539	mmu-miR-92a-3p	P3h3	14789	ENSMUSG00000023191	0	0	0	0	0	1	0	0	1	0	0	0	0	2	0	2
6532	MIMAT0000539	mmu-miR-92a-3p	Padi4	18602	ENSMUSG00000025330	0	1	1	0	0	0	0	0	0	0	0	0	0	2	0	2
6533	MIMAT0000539	mmu-miR-92a-3p	Pank3	211347	ENSMUSG00000018846	0	0	1	0	0	0	0	0	0	0	0	1	0	1	1	2
6534	MIMAT0000539	mmu-miR-92a-3p	Papd5	214627	ENSMUSG00000036779	0	1	1	0	0	0	0	0	0	0	0	0	0	2	0	2
6535	MIMAT0000539	mmu-miR-92a-3p	Pcbp2	18521	ENSMUSG00000056851	0	0	0	0	0	0	0	1	0	0	0	1	0	1	1	2
6536	MIMAT0000539	mmu-miR-92a-3p	Pcdh11x	245578	ENSMUSG00000034755	0	1	0	0	0	1	0	0	0	0	0	0	0	2	0	2
6537	MIMAT0000539	mmu-miR-92a-3p	Pcdh7	54216	ENSMUSG00000029108	0	0	1	0	0	1	0	0	0	0	0	0	0	2	0	2
6538	MIMAT0000539	mmu-miR-92a-3p	Pde4d	100862401	ENSMUSG00000021699	0	0	1	0	0	0	1	0	0	0	0	0	0	2	0	2
6539	MIMAT0000539	mmu-miR-92a-3p	Pde4d	238871	ENSMUSG00000021699	0	0	1	0	0	0	1	0	0	0	0	0	0	2	0	2
6540	MIMAT0000539	mmu-miR-92a-3p	Pdgfd	71785	ENSMUSG00000032006	0	1	0	0	1	0	0	0	0	0	0	0	0	2	0	2
6541	MIMAT0000539	mmu-miR-92a-3p	Pdpk1	18607	ENSMUSG00000024122	0	0	0	0	0	0	0	2	0	0	0	1	0	1	1	2
6542	MIMAT0000539	mmu-miR-92a-3p	Pdzd8	107368	ENSMUSG00000074746	0	1	1	0	0	0	0	0	0	0	0	0	0	2	0	2
6543	MIMAT0000539	mmu-miR-92a-3p	Peli1	67245	ENSMUSG00000020134	0	1	0	0	0	0	0	0	0	0	0	1	0	1	1	2
6544	MIMAT0000539	mmu-miR-92a-3p	Pepd	18624	ENSMUSG00000063931	0	1	1	0	0	0	0	0	0	0	0	0	0	2	0	2
6545	MIMAT0000539	mmu-miR-92a-3p	Pfkfb4	270198	ENSMUSG00000025648	0	1	1	0	0	0	0	0	0	0	0	0	0	2	0	2
6546	MIMAT0000539	mmu-miR-92a-3p	Phc3	241915	ENSMUSG00000037652	0	1	0	0	0	0	0	0	0	0	0	1	0	1	1	2
6547	MIMAT0000539	mmu-miR-92a-3p	Phf13	230936	ENSMUSG00000047777	0	0	0	0	0	0	0	2	0	0	0	1	0	1	1	2
6548	MIMAT0000539	mmu-miR-92a-3p	Phf15	76901	ENSMUSG00000020387	0	1	1	0	0	0	0	0	0	0	0	0	0	2	0	2
6549	MIMAT0000539	mmu-miR-92a-3p	Phldb2	208177	ENSMUSG00000033149	0	1	1	0	0	0	0	0	0	0	0	0	0	2	0	2
6550	MIMAT0000539	mmu-miR-92a-3p	Pikfyve	18711	ENSMUSG00000025949	0	0	1	0	0	0	0	0	0	0	0	1	0	1	1	2
6551	MIMAT0000539	mmu-miR-92a-3p	Pip4k2c	117150	ENSMUSG00000025417	0	1	1	0	0	0	0	0	0	0	0	0	0	2	0	2
6552	MIMAT0000539	mmu-miR-92a-3p	Pof1b	69693	ENSMUSG00000034607	0	1	0	0	1	0	0	0	0	0	0	0	0	2	0	2
6553	MIMAT0000539	mmu-miR-92a-3p	Ppm1h	319468	ENSMUSG00000034613	0	0	1	0	0	0	0	1	0	0	0	0	0	2	0	2
6554	MIMAT0000539	mmu-miR-92a-3p	Ppp1r16b	228852	ENSMUSG00000037754	0	1	0	0	0	0	0	0	0	0	0	1	0	1	1	2
6555	MIMAT0000539	mmu-miR-92a-3p	Ppp1r9a	243725	ENSMUSG00000032827	0	1	1	0	0	0	0	0	0	0	0	0	0	2	0	2
6556	MIMAT0000539	mmu-miR-92a-3p	Prdm16	70673	ENSMUSG00000039410	0	1	1	0	0	0	0	0	0	0	0	0	0	2	0	2
6557	MIMAT0000539	mmu-miR-92a-3p	Prdm2	110593	ENSMUSG00000057637	0	0	0	0	0	0	0	1	0	0	0	1	0	1	1	2
6558	MIMAT0000539	mmu-miR-92a-3p	Prdx5	54683	ENSMUSG00000024953	0	1	0	0	0	0	0	0	0	0	0	1	0	1	1	2
6559	MIMAT0000539	mmu-miR-92a-3p	Prkaa2	108079	ENSMUSG00000028518	0	1	2	0	0	0	0	0	0	0	0	0	0	2	0	2
6560	MIMAT0000539	mmu-miR-92a-3p	Prkar1b	19085	ENSMUSG00000025855	0	1	1	0	0	0	0	0	0	0	0	0	0	2	0	2
6561	MIMAT0000539	mmu-miR-92a-3p	Prkar2b	19088	ENSMUSG00000002997	0	0	1	0	0	1	0	0	0	0	0	0	0	2	0	2
6562	MIMAT0000539	mmu-miR-92a-3p	Prox1	19130	ENSMUSG00000010175	0	1	0	0	0	0	0	0	0	0	0	1	0	1	1	2
6563	MIMAT0000539	mmu-miR-92a-3p	Prpf40b	54614	ENSMUSG00000023007	0	0	0	0	0	0	0	1	0	0	0	1	0	1	1	2
6564	MIMAT0000539	mmu-miR-92a-3p	Psd3	234353	ENSMUSG00000030465	0	0	1	0	0	0	0	0	0	0	0	1	0	1	1	2
6565	MIMAT0000539	mmu-miR-92a-3p	Psd4	215632	ENSMUSG00000026979	0	1	0	0	0	0	0	0	0	0	0	1	0	1	1	2
6566	MIMAT0000539	mmu-miR-92a-3p	Ptgfrn	19221	ENSMUSG00000027864	0	1	0	0	0	0	0	0	0	0	0	1	0	1	1	2
6567	MIMAT0000539	mmu-miR-92a-3p	Ptk2	14083	ENSMUSG00000022607	0	0	1	0	0	0	0	0	0	0	0	1	0	1	1	2
6568	MIMAT0000539	mmu-miR-92a-3p	Ptpre	19267	ENSMUSG00000041836	0	1	0	0	1	0	0	0	0	0	0	0	0	2	0	2
6569	MIMAT0000539	mmu-miR-92a-3p	Ptprj	19271	ENSMUSG00000025314	0	1	1	0	0	0	0	0	0	0	0	0	0	2	0	2
6570	MIMAT0000539	mmu-miR-92a-3p	Pus7	78697	ENSMUSG00000057541	0	1	1	0	0	0	0	0	0	0	0	0	0	2	0	2
6571	MIMAT0000539	mmu-miR-92a-3p	Pvrl1	58235	ENSMUSG00000032012	0	1	1	0	0	0	0	0	0	0	0	0	0	2	0	2
6572	MIMAT0000539	mmu-miR-92a-3p	Rab39b	67790	ENSMUSG00000031202	0	1	1	0	0	0	0	0	0	0	0	0	0	2	0	2
6573	MIMAT0000539	mmu-miR-92a-3p	Rab3ip	216363	ENSMUSG00000064181	0	1	0	0	0	0	0	0	0	0	0	1	0	1	1	2
6574	MIMAT0000539	mmu-miR-92a-3p	Rab9b	319642	ENSMUSG00000043463	0	1	0	0	1	0	0	0	0	0	0	0	0	2	0	2
6575	MIMAT0000539	mmu-miR-92a-3p	Rabggtb	19352	ENSMUSG00000038975	0	1	0	0	0	0	0	0	0	0	0	1	0	1	1	2
6576	MIMAT0000539	mmu-miR-92a-3p	Rasl2-9	19428	ENSMUSG00000083649	0	0	0	0	1	0	0	1	0	0	0	0	0	2	0	2
6577	MIMAT0000539	mmu-miR-92a-3p	Rassf3	192678	ENSMUSG00000025795	0	0	1	0	0	0	0	0	0	0	0	1	0	1	1	2
6578	MIMAT0000539	mmu-miR-92a-3p	Rbbp6	19647	ENSMUSG00000030779	0	0	1	0	0	0	0	1	0	0	0	0	0	2	0	2
6579	MIMAT0000539	mmu-miR-92a-3p	Rdx	19684	ENSMUSG00000032050	0	0	0	0	0	0	0	2	0	0	0	1	0	1	1	2
6580	MIMAT0000539	mmu-miR-92a-3p	Reep6	70335	ENSMUSG00000035504	0	1	0	0	0	0	0	0	0	0	0	1	0	1	1	2
6581	MIMAT0000539	mmu-miR-92a-3p	Reln	19699	ENSMUSG00000042453	0	0	1	0	0	0	0	0	0	0	0	1	0	1	1	2
6582	MIMAT0000539	mmu-miR-92a-3p	Rest	19712	ENSMUSG00000029249	0	1	0	0	0	0	0	0	0	0	0	1	0	1	1	2
6583	MIMAT0000539	mmu-miR-92a-3p	Rilp	280408	ENSMUSG00000038195	0	1	0	1	0	0	0	0	0	0	0	0	0	2	0	2
6584	MIMAT0000539	mmu-miR-92a-3p	Rnf145	74315	ENSMUSG00000019189	0	0	0	0	0	0	0	1	0	0	0	1	0	1	1	2
6585	MIMAT0000539	mmu-miR-92a-3p	Rora	19883	ENSMUSG00000032238	0	1	0	0	0	0	0	0	0	0	0	1	0	1	1	2
6586	MIMAT0000539	mmu-miR-92a-3p	Rprd2	75137	ENSMUSG00000028106	0	0	1	0	0	0	0	1	0	0	0	0	0	2	0	2
6587	MIMAT0000539	mmu-miR-92a-3p	Rps6ka4	56613	ENSMUSG00000024952	0	0	1	0	0	0	0	1	0	0	0	0	0	2	0	2
6588	MIMAT0000539	mmu-miR-92a-3p	Rreb1	68750	ENSMUSG00000039087	0	1	0	0	0	0	0	0	0	0	0	1	0	1	1	2
6589	MIMAT0000539	mmu-miR-92a-3p	Ryr3	20192	ENSMUSG00000057378	0	1	1	0	0	0	0	0	0	0	0	0	0	2	0	2
6590	MIMAT0000539	mmu-miR-92a-3p	Sbk1	104175	ENSMUSG00000042978	0	1	1	0	0	0	0	0	0	0	0	0	0	2	0	2
6591	MIMAT0000539	mmu-miR-92a-3p	Sdc2	15529	ENSMUSG00000022261	0	1	1	0	0	0	0	0	0	0	0	0	0	2	0	2
6592	MIMAT0000539	mmu-miR-92a-3p	Sestd1	228071	ENSMUSG00000042272	0	1	0	0	0	0	0	0	0	0	0	1	0	1	1	2
6593	MIMAT0000539	mmu-miR-92a-3p	Sgcg	24053	ENSMUSG00000035296	0	1	0	0	0	0	0	0	0	0	0	1	0	1	1	2
6594	MIMAT0000539	mmu-miR-92a-3p	Sh3kbp1	58194	ENSMUSG00000040990	0	1	0	0	0	0	0	1	0	0	0	0	0	2	0	2
6595	MIMAT0000539	mmu-miR-92a-3p	Ski	20481	ENSMUSG00000029050	0	0	1	0	0	0	0	0	0	0	0	1	0	1	1	2
6596	MIMAT0000539	mmu-miR-92a-3p	Skor1	207667	ENSMUSG00000022245	0	1	1	0	0	0	0	0	0	0	0	0	0	2	0	2
6597	MIMAT0000539	mmu-miR-92a-3p	Slc16a9	66859	ENSMUSG00000037762	0	1	1	0	0	0	0	0	0	0	0	0	0	2	0	2
6598	MIMAT0000539	mmu-miR-92a-3p	Slc1a1	20510	ENSMUSG00000024935	0	0	1	0	0	0	0	1	0	0	0	0	0	2	0	2
6599	MIMAT0000539	mmu-miR-92a-3p	Slc25a31	73333	ENSMUSG00000069041	0	1	1	0	0	0	0	0	0	0	0	0	0	2	0	2
6600	MIMAT0000539	mmu-miR-92a-3p	Slc35b3	108652	ENSMUSG00000021432	0	0	0	0	1	0	0	0	0	0	0	1	0	1	1	2
6601	MIMAT0000539	mmu-miR-92a-3p	Slc35f2	72022	ENSMUSG00000042195	0	0	0	1	0	0	0	0	0	0	0	1	0	1	1	2
6602	MIMAT0000539	mmu-miR-92a-3p	Slc41a1	98396	ENSMUSG00000013275	0	1	1	0	0	0	0	0	0	0	0	0	0	2	0	2
6603	MIMAT0000539	mmu-miR-92a-3p	Slc44a1	100434	ENSMUSG00000028412	0	1	0	0	0	0	0	0	0	0	0	1	0	1	1	2
6604	MIMAT0000539	mmu-miR-92a-3p	Slc45a3	212980	ENSMUSG00000026435	0	1	1	0	0	0	0	0	0	0	0	0	0	2	0	2
6605	MIMAT0000539	mmu-miR-92a-3p	Slc45a4	106068	ENSMUSG00000079020	0	0	1	0	0	0	0	0	0	0	0	1	0	1	1	2
6606	MIMAT0000539	mmu-miR-92a-3p	Slc7a15	328059	ENSMUSG00000020600	0	1	0	0	1	0	0	0	0	0	0	0	0	2	0	2
6607	MIMAT0000539	mmu-miR-92a-3p	Slc7a6	330836	ENSMUSG00000031904	0	0	1	0	0	0	0	0	0	0	0	1	0	1	1	2
6608	MIMAT0000539	mmu-miR-92a-3p	Slc9a3r2	65962	ENSMUSG00000002504	0	1	1	0	0	0	0	0	0	0	0	0	0	2	0	2
6609	MIMAT0000539	mmu-miR-92a-3p	Slitrk5	75409	ENSMUSG00000033214	0	1	1	0	0	0	0	0	0	0	0	0	0	2	0	2
6610	MIMAT0000539	mmu-miR-92a-3p	Snai1	20613	ENSMUSG00000042821	0	0	1	0	0	0	0	0	0	0	0	1	0	1	1	2
6611	MIMAT0000539	mmu-miR-92a-3p	Snrk	20623	ENSMUSG00000038145	0	1	0	0	0	0	0	0	0	0	0	1	0	1	1	2
6612	MIMAT0000539	mmu-miR-92a-3p	Snx30	209131	ENSMUSG00000028385	0	0	1	0	0	0	0	0	0	0	0	1	0	1	1	2
6613	MIMAT0000539	mmu-miR-92a-3p	Socs6	54607	ENSMUSG00000056153	0	1	0	0	0	0	0	0	0	0	0	1	0	1	1	2
6614	MIMAT0000539	mmu-miR-92a-3p	Sorl1	20660	ENSMUSG00000049313	0	1	1	0	0	0	0	0	0	0	0	0	0	2	0	2
6615	MIMAT0000539	mmu-miR-92a-3p	Sort1	20661	ENSMUSG00000068747	0	1	1	0	0	0	0	0	0	0	0	0	0	2	0	2
6616	MIMAT0000539	mmu-miR-92a-3p	Sptbn4	80297	ENSMUSG00000011751	0	0	1	0	0	0	0	1	0	0	0	0	0	2	0	2
6617	MIMAT0000539	mmu-miR-92a-3p	Spty2d1	101685	ENSMUSG00000049516	0	1	0	0	0	0	0	0	0	0	0	1	0	1	1	2
6618	MIMAT0000539	mmu-miR-92a-3p	St6gal2	240119	ENSMUSG00000024172	0	1	0	0	0	0	0	0	1	0	0	0	0	2	0	2
6619	MIMAT0000539	mmu-miR-92a-3p	Stard13	243362	ENSMUSG00000016128	0	0	1	0	0	0	0	0	0	0	0	1	0	1	1	2
6620	MIMAT0000539	mmu-miR-92a-3p	Stk10	20868	ENSMUSG00000020272	0	0	1	0	0	0	0	0	0	0	3	0	0	1	1	2
6621	MIMAT0000539	mmu-miR-92a-3p	Stk16	20872	ENSMUSG00000026201	0	1	1	0	0	0	0	0	0	0	0	0	0	2	0	2
6622	MIMAT0000539	mmu-miR-92a-3p	Stk40	74178	ENSMUSG00000042608	0	1	0	0	0	0	0	0	0	0	0	1	0	1	1	2
6623	MIMAT0000539	mmu-miR-92a-3p	Strn	268980	ENSMUSG00000024077	0	0	1	0	0	0	0	0	0	0	0	1	0	1	1	2
6624	MIMAT0000539	mmu-miR-92a-3p	Styx	56291	ENSMUSG00000053205	0	0	1	0	0	0	0	1	0	0	0	0	0	2	0	2
6625	MIMAT0000539	mmu-miR-92a-3p	Syde2	214804	ENSMUSG00000036863	0	1	1	0	0	0	0	0	0	0	0	0	0	2	0	2
6626	MIMAT0000539	mmu-miR-92a-3p	Tafa1	320265	ENSMUSG00000059187	0	0	0	0	0	1	0	0	1	0	0	0	0	2	0	2
6627	MIMAT0000539	mmu-miR-92a-3p	Tas1r1	110326	ENSMUSG00000028950	0	1	0	1	0	0	0	0	0	0	0	0	0	2	0	2
6628	MIMAT0000539	mmu-miR-92a-3p	Tcap	21393	ENSMUSG00000007877	0	1	1	0	0	0	0	0	0	0	0	0	0	2	0	2
6629	MIMAT0000539	mmu-miR-92a-3p	Tcp1	21454	ENSMUSG00000068039	0	0	0	1	0	0	0	0	0	0	0	1	0	1	1	2
6630	MIMAT0000539	mmu-miR-92a-3p	Tgfb1i1	21804	ENSMUSG00000030782	0	1	0	0	0	0	0	0	0	0	0	1	0	1	1	2
6631	MIMAT0000539	mmu-miR-92a-3p	Them4	75778	ENSMUSG00000028145	0	0	0	0	1	0	0	0	0	0	0	1	0	1	1	2
6632	MIMAT0000539	mmu-miR-92a-3p	Tia1	21841	ENSMUSG00000071337	0	0	1	0	0	0	1	0	0	0	0	0	0	2	0	2
6633	MIMAT0000539	mmu-miR-92a-3p	Tle1	21885	ENSMUSG00000008305	0	0	0	0	2	0	0	0	0	0	0	1	0	1	1	2
6634	MIMAT0000539	mmu-miR-92a-3p	Tmem131	56030	ENSMUSG00000026116	0	0	0	0	1	0	0	1	0	0	0	0	0	2	0	2
6635	MIMAT0000539	mmu-miR-92a-3p	Tmem50b	77975	ENSMUSG00000022964	0	0	1	0	0	0	0	0	0	0	0	1	0	1	1	2
6636	MIMAT0000539	mmu-miR-92a-3p	Tnfsf14	50930	ENSMUSG00000005824	0	1	0	0	0	0	0	0	0	0	0	1	0	1	1	2
6637	MIMAT0000539	mmu-miR-92a-3p	Tns1	21961	ENSMUSG00000055322	0	1	0	0	0	0	0	0	0	0	0	1	0	1	1	2
6638	MIMAT0000539	mmu-miR-92a-3p	Tor1aip2	240832	ENSMUSG00000050565	0	0	1	0	0	0	0	0	0	0	0	1	0	1	1	2
6639	MIMAT0000539	mmu-miR-92a-3p	Traf3	22031	ENSMUSG00000021277	0	1	1	0	0	0	0	0	0	0	0	0	0	2	0	2
6640	MIMAT0000539	mmu-miR-92a-3p	Trhde	237553	ENSMUSG00000050663	0	0	1	0	1	0	0	0	0	0	0	0	0	2	0	2
6641	MIMAT0000539	mmu-miR-92a-3p	Trib1	211770	ENSMUSG00000032501	0	0	0	0	0	0	0	1	0	0	0	1	0	1	1	2
6642	MIMAT0000539	mmu-miR-92a-3p	Trim23	81003	ENSMUSG00000021712	0	1	0	0	0	0	0	0	0	0	0	1	0	1	1	2
6643	MIMAT0000539	mmu-miR-92a-3p	Tssk6	83984	ENSMUSG00000047654	0	1	1	0	0	0	0	0	0	0	0	0	0	2	0	2
6644	MIMAT0000539	mmu-miR-92a-3p	Tub	22141	ENSMUSG00000031028	0	1	1	0	0	0	0	0	0	0	0	0	0	2	0	2
6645	MIMAT0000539	mmu-miR-92a-3p	Ube2d3	66105	ENSMUSG00000078578	0	1	1	0	0	0	0	0	0	0	0	0	0	2	0	2
6646	MIMAT0000539	mmu-miR-92a-3p	Ube4b	63958	ENSMUSG00000028960	0	0	0	0	0	0	0	1	0	0	0	1	0	1	1	2
6647	MIMAT0000539	mmu-miR-92a-3p	Usp33	170822	ENSMUSG00000025437	0	1	0	0	0	0	0	0	0	0	0	1	0	1	1	2
6648	MIMAT0000539	mmu-miR-92a-3p	Usp9x	22284	ENSMUSG00000031010	0	1	0	0	0	0	0	0	0	0	0	1	0	1	1	2
6649	MIMAT0000539	mmu-miR-92a-3p	Vamp2	22318	ENSMUSG00000020894	0	1	1	0	0	0	0	0	0	0	0	0	0	2	0	2
6650	MIMAT0000539	mmu-miR-92a-3p	Wasf2	242687	ENSMUSG00000028868	0	0	0	0	0	0	0	1	0	0	0	1	0	1	1	2
6651	MIMAT0000539	mmu-miR-92a-3p	Wdr26	226757	ENSMUSG00000038733	0	0	0	0	0	0	0	1	0	0	0	1	0	1	1	2
6652	MIMAT0000539	mmu-miR-92a-3p	Xiap	11798	ENSMUSG00000025860	0	1	0	0	0	0	0	0	0	0	0	1	0	1	1	2
6653	MIMAT0000539	mmu-miR-92a-3p	Zbtb18	30928	ENSMUSG00000063659	0	1	1	0	0	0	0	0	0	0	0	0	0	2	0	2
6654	MIMAT0000539	mmu-miR-92a-3p	Zbtb20	56490	ENSMUSG00000022708	0	1	0	0	0	0	0	0	0	0	0	1	0	1	1	2
6655	MIMAT0000539	mmu-miR-92a-3p	Zc3h6	78751	ENSMUSG00000042851	0	1	1	0	0	0	0	0	0	0	0	0	0	2	0	2
6656	MIMAT0000539	mmu-miR-92a-3p	Zdhhc15	108672	ENSMUSG00000033906	0	1	0	0	1	0	0	0	0	0	0	0	0	2	0	2
6657	MIMAT0000539	mmu-miR-92a-3p	Zfp287	170740	ENSMUSG00000005267	0	0	1	0	0	1	0	0	0	0	0	0	0	2	0	2
6658	MIMAT0000539	mmu-miR-92a-3p	Zfp532	328977	ENSMUSG00000042439	0	1	1	0	0	0	0	0	0	0	0	0	0	2	0	2
6659	MIMAT0000539	mmu-miR-92a-3p	Zfp804a	241514	ENSMUSG00000070866	0	1	1	0	0	0	0	0	0	0	0	0	0	2	0	2
6660	MIMAT0000539	mmu-miR-92a-3p	Zfp91	109910	ENSMUSG00000024695	0	0	1	0	0	0	0	0	0	0	0	1	0	1	1	2
6661	MIMAT0000539	mmu-miR-92a-3p	Zfp942	73233	ENSMUSG00000071267	0	1	0	0	0	0	0	0	0	0	0	1	0	1	1	2
6662	MIMAT0000539	mmu-miR-92a-3p	Zmynd11	66505	ENSMUSG00000021156	0	1	0	0	0	0	0	0	0	0	0	1	0	1	1	2
7285	MIMAT0000652	mmu-miR-25-3p	4930523C07Rik	67647	ENSMUSG00000090394	0	1	0	0	0	0	0	0	0	0	0	1	0	1	1	2
7286	MIMAT0000652	mmu-miR-25-3p	A830018L16Rik	320492	ENSMUSG00000057715	0	1	0	0	0	1	0	0	0	0	0	0	0	2	0	2
7287	MIMAT0000652	mmu-miR-25-3p	Abca1	11303	ENSMUSG00000015243	0	1	1	0	0	0	0	0	0	0	0	0	0	2	0	2
7288	MIMAT0000652	mmu-miR-25-3p	Actc1	11464	ENSMUSG00000068614	0	0	0	1	0	0	0	1	0	0	0	0	0	2	0	2
7289	MIMAT0000652	mmu-miR-25-3p	Acvr2a	11480	ENSMUSG00000052155	0	0	1	0	0	0	0	1	0	0	0	0	0	2	0	2
7290	MIMAT0000652	mmu-miR-25-3p	Adk	11534	ENSMUSG00000039197	0	0	0	1	1	0	0	0	0	0	0	0	0	2	0	2
7291	MIMAT0000652	mmu-miR-25-3p	Aff4	93736	ENSMUSG00000049470	0	0	1	0	0	0	0	0	0	0	0	1	0	1	1	2
7292	MIMAT0000652	mmu-miR-25-3p	Agfg1	15463	ENSMUSG00000026159	0	0	1	0	0	0	0	0	0	0	0	1	0	1	1	2
7293	MIMAT0000652	mmu-miR-25-3p	AK157302		ENSMUSG00000078139	0	1	0	0	0	0	0	0	1	0	0	0	0	2	0	2
7294	MIMAT0000652	mmu-miR-25-3p	Ank3	11735	ENSMUSG00000069601	0	0	0	1	0	0	0	1	0	0	0	0	0	2	0	2
7295	MIMAT0000652	mmu-miR-25-3p	Ankrd24	70615	ENSMUSG00000054708	0	0	0	1	0	0	0	0	0	0	0	1	0	1	1	2
7296	MIMAT0000652	mmu-miR-25-3p	Arhgef17	207212	ENSMUSG00000032875	0	1	1	0	0	0	0	0	0	0	0	0	0	2	0	2
7297	MIMAT0000652	mmu-miR-25-3p	Arpc2	76709	ENSMUSG00000006304	0	1	0	0	0	0	0	0	0	0	0	1	0	1	1	2
7298	MIMAT0000652	mmu-miR-25-3p	Astn1	11899	ENSMUSG00000026587	0	1	1	0	0	0	0	0	0	0	0	0	0	2	0	2
7299	MIMAT0000652	mmu-miR-25-3p	Asxl2	75302	ENSMUSG00000037486	0	1	0	0	0	1	0	0	0	0	0	0	0	2	0	2
7300	MIMAT0000652	mmu-miR-25-3p	Atf2	100047997	ENSMUSG00000027104	0	1	1	0	0	0	0	0	0	0	0	0	0	2	0	2
7301	MIMAT0000652	mmu-miR-25-3p	Atp7a	11977	ENSMUSG00000033792	0	0	1	0	0	1	0	0	0	0	0	0	0	2	0	2
7302	MIMAT0000652	mmu-miR-25-3p	Atp8b1	54670	ENSMUSG00000039529	0	1	1	0	0	0	0	0	0	0	0	0	0	2	0	2
7303	MIMAT0000652	mmu-miR-25-3p	Atrnl1	226255	ENSMUSG00000054843	0	1	1	0	0	0	0	0	0	0	0	0	0	2	0	2
7304	MIMAT0000652	mmu-miR-25-3p	Atxn7	246103	ENSMUSG00000021738	0	0	2	0	0	0	0	1	0	0	0	0	0	2	0	2
7305	MIMAT0000652	mmu-miR-25-3p	Axin1	12005	ENSMUSG00000024182	0	0	0	0	0	0	0	1	0	0	0	1	0	1	1	2
7306	MIMAT0000652	mmu-miR-25-3p	Bag3	29810	ENSMUSG00000030847	0	1	0	0	0	0	0	0	0	0	0	1	0	1	1	2
7307	MIMAT0000652	mmu-miR-25-3p	Baz2a	116848	ENSMUSG00000040054	0	0	1	0	0	0	0	1	0	0	0	0	0	2	0	2
7308	MIMAT0000652	mmu-miR-25-3p	BC005537		ENSMUSG00000019132	0	0	0	0	0	0	0	0	1	0	0	1	0	1	1	2
7309	MIMAT0000652	mmu-miR-25-3p	BC094916	545384	ENSMUSG00000070501	0	0	0	1	2	0	0	0	0	0	0	0	0	2	0	2
7310	MIMAT0000652	mmu-miR-25-3p	Bgn	12111	ENSMUSG00000031375	0	1	0	0	0	0	0	0	1	0	0	0	0	2	0	2
7311	MIMAT0000652	mmu-miR-25-3p	Bmp2k	140780	ENSMUSG00000034663	0	1	0	0	1	0	0	0	0	0	0	0	0	2	0	2
7312	MIMAT0000652	mmu-miR-25-3p	C530008M17Rik	320827	ENSMUSG00000036377	0	1	1	0	0	0	0	0	0	0	0	0	0	2	0	2
7313	MIMAT0000652	mmu-miR-25-3p	Cacna2d1	12293	ENSMUSG00000040118	0	1	1	0	0	0	0	0	0	0	0	0	0	2	0	2
7314	MIMAT0000652	mmu-miR-25-3p	Cadm2	239857	ENSMUSG00000064115	0	1	1	0	0	0	0	0	0	0	0	0	0	2	0	2
7315	MIMAT0000652	mmu-miR-25-3p	Cand1	71902	ENSMUSG00000020114	0	1	1	0	0	0	0	0	0	0	0	0	0	2	0	2
7316	MIMAT0000652	mmu-miR-25-3p	Cbfa2t3	12398	ENSMUSG00000006362	0	1	1	0	0	0	0	0	0	0	0	0	0	2	0	2
7317	MIMAT0000652	mmu-miR-25-3p	Cbln4	228942	ENSMUSG00000067578	0	1	0	0	0	0	0	0	1	0	0	0	0	2	0	2
7318	MIMAT0000652	mmu-miR-25-3p	Ccne2	12448	ENSMUSG00000028212	0	0	1	0	1	0	0	0	0	0	0	0	0	2	0	2
7319	MIMAT0000652	mmu-miR-25-3p	Cdc42	12540	ENSMUSG00000006699	0	1	0	0	0	0	0	0	0	0	0	1	0	1	1	2
7320	MIMAT0000652	mmu-miR-25-3p	Cdh8	12564	ENSMUSG00000036510	0	1	0	0	1	0	0	0	0	0	0	0	0	2	0	2
7321	MIMAT0000652	mmu-miR-25-3p	Cdk17	237459	ENSMUSG00000020015	0	0	0	0	0	0	0	1	0	0	0	1	0	1	1	2
7322	MIMAT0000652	mmu-miR-25-3p	Cdr2l	237988	ENSMUSG00000050910	0	0	1	0	0	0	0	1	0	0	0	0	0	2	0	2
7323	MIMAT0000652	mmu-miR-25-3p	Cebpa	12606	ENSMUSG00000034957	0	0	1	0	0	0	0	0	0	0	0	1	0	1	1	2
7324	MIMAT0000652	mmu-miR-25-3p	Cebpb	12608	ENSMUSG00000056501	0	0	0	0	0	0	0	1	0	0	0	1	0	1	1	2
7325	MIMAT0000652	mmu-miR-25-3p	Chd9	109151	ENSMUSG00000056608	0	1	1	0	0	0	0	0	0	0	0	0	0	2	0	2
7326	MIMAT0000652	mmu-miR-25-3p	Chka	12660	ENSMUSG00000024843	0	0	1	0	0	0	0	0	1	0	0	0	0	2	0	2
7327	MIMAT0000652	mmu-miR-25-3p	Chrm2	243764	ENSMUSG00000045613	0	1	1	0	0	0	0	0	0	0	0	0	0	2	0	2
7328	MIMAT0000652	mmu-miR-25-3p	Cnnm4	94220	ENSMUSG00000037408	0	0	1	0	0	0	0	1	0	0	0	0	0	2	0	2
7329	MIMAT0000652	mmu-miR-25-3p	Cntn1	12805	ENSMUSG00000055022	0	1	1	0	0	0	0	0	0	0	0	0	0	2	0	2
7330	MIMAT0000652	mmu-miR-25-3p	Col12a1	12816	ENSMUSG00000032332	0	1	1	0	0	0	0	0	0	0	0	0	0	2	0	2
7331	MIMAT0000652	mmu-miR-25-3p	Col4a1	12826	ENSMUSG00000031502	0	0	0	0	0	0	0	1	0	0	0	1	0	1	1	2
7332	MIMAT0000652	mmu-miR-25-3p	Col5a1	12831	ENSMUSG00000026837	0	1	1	0	0	0	0	0	0	0	0	0	0	2	0	2
7333	MIMAT0000652	mmu-miR-25-3p	Corin	53419	ENSMUSG00000005220	0	1	0	0	1	0	0	0	0	0	0	0	0	2	0	2
7334	MIMAT0000652	mmu-miR-25-3p	Coro2a	107684	ENSMUSG00000028337	0	1	1	0	0	0	0	0	0	0	0	0	0	2	0	2
7335	MIMAT0000652	mmu-miR-25-3p	Creb1	12912	ENSMUSG00000025958	0	1	1	0	0	0	0	0	0	0	0	0	0	2	0	2
7336	MIMAT0000652	mmu-miR-25-3p	Csmd1	94109	ENSMUSG00000060924	0	0	0	0	1	0	1	0	0	0	0	0	0	2	0	2
7337	MIMAT0000652	mmu-miR-25-3p	Ctdspl2	329506	ENSMUSG00000033411	0	0	1	0	0	0	0	1	0	0	0	0	0	2	0	2
7338	MIMAT0000652	mmu-miR-25-3p	Ctnnb1	12387	ENSMUSG00000006932	0	1	0	0	0	0	0	0	0	0	0	1	0	1	1	2
7339	MIMAT0000652	mmu-miR-25-3p	Cxxc5	67393	ENSMUSG00000046668	0	1	1	0	0	0	0	0	0	0	0	0	0	2	0	2
7340	MIMAT0000652	mmu-miR-25-3p	Daam1	208846	ENSMUSG00000034574	0	0	0	0	0	0	1	1	0	0	0	0	0	2	0	2
7341	MIMAT0000652	mmu-miR-25-3p	Dcp1a	75901	ENSMUSG00000021962	0	1	1	0	0	0	0	0	0	0	0	0	0	2	0	2
7342	MIMAT0000652	mmu-miR-25-3p	Ddc	13195	ENSMUSG00000020182	0	0	0	0	1	1	0	0	0	0	0	0	0	2	0	2
7343	MIMAT0000652	mmu-miR-25-3p	Dmrtc1c1	668357	ENSMUSG00000067562	0	1	1	0	0	0	0	0	0	0	0	0	0	2	0	2
7344	MIMAT0000652	mmu-miR-25-3p	Dmrtc1c1	71083	ENSMUSG00000067562	0	1	1	0	0	0	0	0	0	0	0	0	0	2	0	2
7345	MIMAT0000652	mmu-miR-25-3p	Dmrtc1c2	668357	ENSMUSG00000067561	0	1	1	0	0	0	0	0	0	0	0	0	0	2	0	2
7346	MIMAT0000652	mmu-miR-25-3p	Dmrtc1c2	71083	ENSMUSG00000067561	0	1	1	0	0	0	0	0	0	0	0	0	0	2	0	2
7347	MIMAT0000652	mmu-miR-25-3p	Dnahc5	110082	ENSMUSG00000022262	0	1	0	1	0	0	0	0	0	0	0	0	0	2	0	2
7348	MIMAT0000652	mmu-miR-25-3p	Dnajc30		ENSMUSG00000061118	0	0	0	0	0	0	0	0	1	0	0	1	0	1	1	2
7349	MIMAT0000652	mmu-miR-25-3p	Dsg1a	13510	ENSMUSG00000069441	0	1	0	1	0	0	0	0	0	0	0	0	0	2	0	2
7350	MIMAT0000652	mmu-miR-25-3p	Dsg1b	225256	ENSMUSG00000061928	0	1	0	0	1	0	0	0	0	0	0	0	0	2	0	2
7351	MIMAT0000652	mmu-miR-25-3p	Dusp5	240672	ENSMUSG00000034765	0	1	0	0	0	0	0	0	0	0	0	1	0	1	1	2
7352	MIMAT0000652	mmu-miR-25-3p	Eif1	20918	ENSMUSG00000035530	0	1	1	0	0	0	0	0	0	0	0	0	0	2	0	2
7353	MIMAT0000652	mmu-miR-25-3p	Eif1	432950	ENSMUSG00000035530	0	1	1	0	0	0	0	0	0	0	0	0	0	2	0	2
7354	MIMAT0000652	mmu-miR-25-3p	Eif1	631966	ENSMUSG00000035530	0	1	1	0	0	0	0	0	0	0	0	0	0	2	0	2
7355	MIMAT0000652	mmu-miR-25-3p	Elovl4	83603	ENSMUSG00000032262	0	1	1	0	0	0	0	0	0	0	0	0	0	2	0	2
7356	MIMAT0000652	mmu-miR-25-3p	Elovl6	170439	ENSMUSG00000041220	0	0	1	0	0	0	0	1	0	0	0	0	0	2	0	2
7357	MIMAT0000652	mmu-miR-25-3p	En2	13799	ENSMUSG00000039095	0	0	0	0	0	0	0	1	1	0	0	0	0	2	0	2
7358	MIMAT0000652	mmu-miR-25-3p	Esrrg	26381	ENSMUSG00000026610	0	0	0	0	0	0	1	1	0	0	0	0	0	2	0	2
7359	MIMAT0000652	mmu-miR-25-3p	Fam133b	68152	ENSMUSG00000058503	0	0	1	0	0	0	0	1	0	0	0	0	0	2	0	2
7360	MIMAT0000652	mmu-miR-25-3p	Fam196a	627214	ENSMUSG00000073805	0	1	1	0	0	0	0	0	0	0	0	0	0	2	0	2
7361	MIMAT0000652	mmu-miR-25-3p	Fam46a	212943	ENSMUSG00000032265	0	1	1	0	0	0	0	0	0	0	0	0	0	2	0	2
7362	MIMAT0000652	mmu-miR-25-3p	Fancd2	211651	ENSMUSG00000034023	0	0	0	1	0	0	0	0	0	0	0	1	0	1	1	2
7363	MIMAT0000652	mmu-miR-25-3p	Far1	67420	ENSMUSG00000030759	0	1	1	0	0	0	0	0	0	0	0	0	0	2	0	2
7364	MIMAT0000652	mmu-miR-25-3p	Fasl	14103	ENSMUSG00000000817	0	1	0	0	0	0	0	0	0	0	0	1	0	1	1	2
7365	MIMAT0000652	mmu-miR-25-3p	Fbxo33	70611	ENSMUSG00000035329	0	1	1	0	0	0	0	0	0	0	0	0	0	2	0	2
7366	MIMAT0000652	mmu-miR-25-3p	Fign	60344	ENSMUSG00000075324	0	0	1	0	1	0	0	0	0	0	0	0	0	2	0	2
7367	MIMAT0000652	mmu-miR-25-3p	Fosl2	14284	ENSMUSG00000029135	0	1	1	0	0	0	0	0	0	0	0	0	0	2	0	2
7368	MIMAT0000652	mmu-miR-25-3p	Foxg1	15228	ENSMUSG00000020950	0	1	1	0	0	0	0	0	0	0	0	0	0	2	0	2
7369	MIMAT0000652	mmu-miR-25-3p	Frs2	327826	ENSMUSG00000020170	0	1	1	0	0	0	0	0	0	0	0	0	0	2	0	2
7370	MIMAT0000652	mmu-miR-25-3p	Gabra3	14396	ENSMUSG00000031343	0	1	1	0	0	0	0	0	0	0	0	0	0	2	0	2
7371	MIMAT0000652	mmu-miR-25-3p	Galnt14	71685	ENSMUSG00000024064	0	0	0	0	1	1	0	0	0	0	0	0	0	2	0	2
7372	MIMAT0000652	mmu-miR-25-3p	Gan	209239	ENSMUSG00000052557	0	1	0	1	0	0	0	0	0	0	0	0	0	2	0	2
7373	MIMAT0000652	mmu-miR-25-3p	Gclm	14630	ENSMUSG00000028124	0	1	0	1	0	0	0	0	0	0	0	0	0	2	0	2
7374	MIMAT0000652	mmu-miR-25-3p	Gdf11		ENSMUSG00000025352	0	0	0	0	0	1	0	0	1	0	0	0	0	2	0	2
7375	MIMAT0000652	mmu-miR-25-3p	Gla	11605	ENSMUSG00000031266	0	1	0	0	0	1	0	0	0	0	0	0	0	2	0	2
7376	MIMAT0000652	mmu-miR-25-3p	Glce	93683	ENSMUSG00000032252	0	1	0	0	0	1	0	0	0	0	0	0	0	2	0	2
7377	MIMAT0000652	mmu-miR-25-3p	Gm10639		ENSMUSG00000074179	0	0	0	0	0	1	0	0	1	0	0	0	0	2	0	2
7378	MIMAT0000652	mmu-miR-25-3p	Gm22	195209	ENSMUSG00000043903	0	1	1	0	0	0	0	0	0	0	0	0	0	2	0	2
7379	MIMAT0000652	mmu-miR-25-3p	Gpr158	241263	ENSMUSG00000045967	0	1	0	0	0	1	0	0	0	0	0	0	0	2	0	2
7380	MIMAT0000652	mmu-miR-25-3p	Gpr173	70771	ENSMUSG00000056679	0	1	1	0	0	0	0	0	0	0	0	0	0	2	0	2
7381	MIMAT0000652	mmu-miR-25-3p	Gpr68	238377	ENSMUSG00000047415	0	1	0	0	0	0	0	0	0	0	0	1	0	1	1	2
7382	MIMAT0000652	mmu-miR-25-3p	Grp	225642	ENSMUSG00000024517	0	0	0	0	1	1	0	0	0	0	0	0	0	2	0	2
7383	MIMAT0000652	mmu-miR-25-3p	Gsta2	14858	ENSMUSG00000057933	0	1	0	0	0	1	0	0	0	0	0	0	0	2	0	2
7384	MIMAT0000652	mmu-miR-25-3p	Has3	15118	ENSMUSG00000031910	0	1	1	0	0	0	0	0	0	0	0	0	0	2	0	2
7385	MIMAT0000652	mmu-miR-25-3p	Hipk1	15257	ENSMUSG00000008730	0	1	2	0	0	0	0	0	0	0	0	0	0	2	0	2
7386	MIMAT0000652	mmu-miR-25-3p	Hmx3	15373	ENSMUSG00000040148	0	1	1	0	0	0	0	0	0	0	0	0	0	2	0	2
7387	MIMAT0000652	mmu-miR-25-3p	Hnrnpa3	229279	ENSMUSG00000059005	0	1	2	0	0	0	0	0	0	0	0	0	0	2	0	2
7388	MIMAT0000652	mmu-miR-25-3p	Hoxc8	15426	ENSMUSG00000001657	0	1	1	0	0	0	0	0	0	0	0	0	0	2	0	2
7389	MIMAT0000652	mmu-miR-25-3p	Ikzf4	22781	ENSMUSG00000002578	0	1	0	0	0	0	0	0	0	0	0	1	0	1	1	2
7390	MIMAT0000652	mmu-miR-25-3p	Itgb1	16412	ENSMUSG00000025809	0	1	0	0	0	0	0	0	0	0	0	1	0	1	1	2
7391	MIMAT0000652	mmu-miR-25-3p	Kcnab1	16497	ENSMUSG00000027827	0	1	1	0	0	0	0	0	0	0	0	0	0	2	0	2
7392	MIMAT0000652	mmu-miR-25-3p	Kcnk10	72258	ENSMUSG00000033854	0	1	1	0	0	0	0	0	0	0	0	0	0	2	0	2
7393	MIMAT0000652	mmu-miR-25-3p	Kctd18	51960	ENSMUSG00000054770	0	1	0	0	1	0	0	0	0	0	0	0	0	2	0	2
7394	MIMAT0000652	mmu-miR-25-3p	Kif5b	16573	ENSMUSG00000006740	0	1	0	0	1	0	0	0	0	0	0	0	0	2	0	2
7395	MIMAT0000652	mmu-miR-25-3p	Kiss1	280287	ENSMUSG00000091251	0	1	0	0	1	0	0	0	0	0	0	0	0	2	0	2
7396	MIMAT0000652	mmu-miR-25-3p	Klhl29	208439	ENSMUSG00000020627	0	1	1	0	0	0	0	0	0	0	0	0	0	2	0	2
7397	MIMAT0000652	mmu-miR-25-3p	Kmt5b	225888	ENSMUSG00000045098	0	0	0	0	0	2	0	0	0	0	0	1	0	1	1	2
7398	MIMAT0000652	mmu-miR-25-3p	Lce3f	69520	ENSMUSG00000068885	0	0	0	1	1	0	0	0	0	0	0	0	0	2	0	2
7399	MIMAT0000652	mmu-miR-25-3p	Lcor	212391	ENSMUSG00000025019	0	1	0	0	0	0	0	0	0	0	0	1	0	1	1	2
7400	MIMAT0000652	mmu-miR-25-3p	Lin28b	380669	ENSMUSG00000063804	0	0	1	0	0	0	0	1	0	0	0	0	0	2	0	2
7401	MIMAT0000652	mmu-miR-25-3p	Lpin1	14245	ENSMUSG00000020593	0	0	0	0	0	1	0	0	0	0	0	1	0	1	1	2
7402	MIMAT0000652	mmu-miR-25-3p	Lpp	210126	ENSMUSG00000033306	0	0	1	0	0	0	1	0	0	0	0	0	0	2	0	2
7403	MIMAT0000652	mmu-miR-25-3p	Lrba	80877	ENSMUSG00000028080	0	0	2	0	0	0	0	1	0	0	0	0	0	2	0	2
7404	MIMAT0000652	mmu-miR-25-3p	Lsm11	72290	ENSMUSG00000044847	0	1	1	0	0	0	0	0	0	0	0	0	0	2	0	2
7405	MIMAT0000652	mmu-miR-25-3p	Lurap1l	52829	ENSMUSG00000048706	0	1	1	0	0	0	0	0	0	0	0	0	0	2	0	2
7406	MIMAT0000652	mmu-miR-25-3p	Man2a1		ENSMUSG00000024085	0	0	0	0	0	1	0	0	0	0	0	1	0	1	1	2
7407	MIMAT0000652	mmu-miR-25-3p	Man2a1	17158	ENSMUSG00000024085	0	1	2	0	0	0	0	0	0	0	0	0	0	2	0	2
7408	MIMAT0000652	mmu-miR-25-3p	Man2c1	73744	ENSMUSG00000032295	0	0	0	1	0	0	0	0	1	0	0	0	0	2	0	2
7409	MIMAT0000652	mmu-miR-25-3p	Mapk8	26419	ENSMUSG00000021936	0	0	1	0	0	1	0	0	0	0	0	0	0	2	0	2
7410	MIMAT0000652	mmu-miR-25-3p	2024-03-01	72925	ENSMUSG00000036469	0	1	0	0	0	0	0	1	0	0	0	0	0	2	0	2
7411	MIMAT0000652	mmu-miR-25-3p	2024-03-08	71779	ENSMUSG00000025702	0	0	1	0	0	0	0	1	0	0	0	0	0	2	0	2
7412	MIMAT0000652	mmu-miR-25-3p	Marcks	17118	ENSMUSG00000069662	0	0	1	0	0	0	0	1	0	0	0	0	0	2	0	2
7413	MIMAT0000652	mmu-miR-25-3p	Marf1	223989	ENSMUSG00000060657	0	0	1	0	0	0	0	0	0	0	0	1	0	1	1	2
7414	MIMAT0000652	mmu-miR-25-3p	Mark1	226778	ENSMUSG00000026620	0	1	1	0	0	0	0	0	0	0	0	0	0	2	0	2
7415	MIMAT0000652	mmu-miR-25-3p	Mblac2	72852	ENSMUSG00000051098	0	1	0	0	1	0	0	0	0	0	0	0	0	2	0	2
7416	MIMAT0000652	mmu-miR-25-3p	Mcl1	17210	ENSMUSG00000038612	0	0	1	0	0	0	0	0	0	0	0	1	0	1	1	2
7417	MIMAT0000652	mmu-miR-25-3p	Mdfic	16543	ENSMUSG00000041390	0	1	0	0	0	0	0	0	0	0	0	1	0	1	1	2
7418	MIMAT0000652	mmu-miR-25-3p	Mdh1	17449	ENSMUSG00000020321	0	1	0	0	0	0	0	0	0	0	0	1	0	1	1	2
7419	MIMAT0000652	mmu-miR-25-3p	Mef2d	17261	ENSMUSG00000001419	0	1	0	0	0	0	0	0	0	0	0	1	0	1	1	2
7420	MIMAT0000652	mmu-miR-25-3p	Mfhas1	52065	ENSMUSG00000070056	0	1	1	0	0	0	0	0	0	0	0	0	0	2	0	2
7421	MIMAT0000652	mmu-miR-25-3p	Mfsd6	98682	ENSMUSG00000041439	0	0	0	0	0	0	0	1	0	0	0	1	0	1	1	2
7422	MIMAT0000652	mmu-miR-25-3p	Mia3	338366	ENSMUSG00000056050	0	1	0	0	1	0	0	0	0	0	0	0	0	2	0	2
7423	MIMAT0000652	mmu-miR-25-3p	Mis12	67139	ENSMUSG00000040599	0	1	0	0	0	0	0	0	0	0	0	1	0	1	1	2
7424	MIMAT0000652	mmu-miR-25-3p	Mtf1	17764	ENSMUSG00000028890	0	0	1	0	0	0	0	0	0	0	0	1	0	1	1	2
7425	MIMAT0000652	mmu-miR-25-3p	Mtmr7	54384	ENSMUSG00000039431	0	0	1	0	0	0	0	0	1	0	0	0	0	2	0	2
7426	MIMAT0000652	mmu-miR-25-3p	Mup3	17842	ENSMUSG00000066154	0	0	0	1	0	0	0	1	0	0	0	0	0	2	0	2
7427	MIMAT0000652	mmu-miR-25-3p	N4bp2	333789	ENSMUSG00000037795	0	1	0	0	0	0	0	0	0	0	0	1	0	1	1	2
7428	MIMAT0000652	mmu-miR-25-3p	Naa30	70646	ENSMUSG00000036282	0	1	1	0	0	0	0	0	0	0	0	0	0	2	0	2
7429	MIMAT0000652	mmu-miR-25-3p	Ncoa3	17979	ENSMUSG00000027678	0	1	0	0	0	0	0	0	0	0	0	1	0	1	1	2
7430	MIMAT0000652	mmu-miR-25-3p	Nefl	18039	ENSMUSG00000022055	0	1	0	0	0	0	0	0	1	0	0	0	0	2	0	2
7431	MIMAT0000652	mmu-miR-25-3p	Nfyc	18046	ENSMUSG00000032897	0	1	0	0	0	0	0	2	0	0	0	0	0	2	0	2
7432	MIMAT0000652	mmu-miR-25-3p	Nkrf	77286	ENSMUSG00000044149	0	1	0	0	1	0	0	0	0	0	0	0	0	2	0	2
7433	MIMAT0000652	mmu-miR-25-3p	Nkx2-4	228731	ENSMUSG00000054160	0	1	0	0	0	0	0	0	1	0	0	0	0	2	0	2
7434	MIMAT0000652	mmu-miR-25-3p	Npas3	27386	ENSMUSG00000021010	0	1	1	0	0	0	0	0	0	0	0	0	0	2	0	2
7435	MIMAT0000652	mmu-miR-25-3p	Npc1	18145	ENSMUSG00000024413	0	0	0	0	1	1	0	0	0	0	0	0	0	2	0	2
7436	MIMAT0000652	mmu-miR-25-3p	Nr4a3	18124	ENSMUSG00000028341	0	1	0	0	0	0	0	0	0	0	0	1	0	1	1	2
7437	MIMAT0000652	mmu-miR-25-3p	Nrf1	18181	ENSMUSG00000058440	0	1	1	0	0	0	0	0	0	0	0	0	0	2	0	2
7438	MIMAT0000652	mmu-miR-25-3p	Nsd3	234135	ENSMUSG00000054823	0	0	0	0	0	1	0	0	0	0	0	1	0	1	1	2
7439	MIMAT0000652	mmu-miR-25-3p	Nufip2	68564	ENSMUSG00000037857	0	0	1	0	0	1	0	0	0	0	0	0	0	2	0	2
7440	MIMAT0000652	mmu-miR-25-3p	Nutf2	621832	ENSMUSG00000008450	0	1	0	0	0	0	1	0	0	0	0	0	0	2	0	2
7441	MIMAT0000652	mmu-miR-25-3p	Nutf2	668830	ENSMUSG00000008450	0	1	0	0	0	0	1	0	0	0	0	0	0	2	0	2
7442	MIMAT0000652	mmu-miR-25-3p	Nutf2	68051	ENSMUSG00000008450	0	1	0	0	0	0	1	0	0	0	0	0	0	2	0	2
7443	MIMAT0000652	mmu-miR-25-3p	Olfr121	258622	ENSMUSG00000060017	0	1	0	1	0	0	0	0	0	0	0	0	0	2	0	2
7444	MIMAT0000652	mmu-miR-25-3p	Opcml	330908	ENSMUSG00000062257	0	1	0	0	0	0	0	1	0	0	0	0	0	2	0	2
7445	MIMAT0000652	mmu-miR-25-3p	Otud7b	229603	ENSMUSG00000038495	0	1	0	0	0	0	0	1	0	0	0	0	0	2	0	2
7446	MIMAT0000652	mmu-miR-25-3p	P3h3	14789	ENSMUSG00000023191	0	0	0	0	0	1	0	0	1	0	0	0	0	2	0	2
7447	MIMAT0000652	mmu-miR-25-3p	Papd5	214627	ENSMUSG00000036779	0	1	1	0	0	0	0	0	0	0	0	0	0	2	0	2
7448	MIMAT0000652	mmu-miR-25-3p	Papola	18789	ENSMUSG00000021111	0	1	0	0	0	0	0	0	0	0	0	1	0	1	1	2
7449	MIMAT0000652	mmu-miR-25-3p	Pcdh11x	245578	ENSMUSG00000034755	0	1	0	0	0	1	0	0	0	0	0	0	0	2	0	2
7450	MIMAT0000652	mmu-miR-25-3p	Pdcl	67466	ENSMUSG00000009030	0	1	0	0	0	0	0	0	0	0	0	1	0	1	1	2
7451	MIMAT0000652	mmu-miR-25-3p	Pde4d	238871	ENSMUSG00000021699	0	0	1	0	0	0	0	0	0	0	0	1	0	1	1	2
7452	MIMAT0000652	mmu-miR-25-3p	Pdgfra	18595	ENSMUSG00000029231	0	1	1	0	0	0	0	0	0	0	0	0	0	2	0	2
7453	MIMAT0000652	mmu-miR-25-3p	Pdzd8		ENSMUSG00000074746	0	0	0	0	0	0	0	0	1	0	0	1	0	1	1	2
7454	MIMAT0000652	mmu-miR-25-3p	Pdzd8	107368	ENSMUSG00000074746	0	1	1	0	0	0	0	0	0	0	0	0	0	2	0	2
7455	MIMAT0000652	mmu-miR-25-3p	Peak1	244895	ENSMUSG00000074305	0	0	0	0	0	1	0	0	0	0	0	1	0	1	1	2
7456	MIMAT0000652	mmu-miR-25-3p	Peli1	67245	ENSMUSG00000020134	0	1	0	0	0	0	0	0	0	0	0	1	0	1	1	2
7457	MIMAT0000652	mmu-miR-25-3p	Phf12	268448	ENSMUSG00000037791	0	0	1	0	0	0	0	1	0	0	0	0	0	2	0	2
7458	MIMAT0000652	mmu-miR-25-3p	Phf13	230936	ENSMUSG00000047777	0	0	0	0	0	0	0	1	0	0	0	1	0	1	1	2
7459	MIMAT0000652	mmu-miR-25-3p	Pigb	55981	ENSMUSG00000079469	0	0	0	1	0	0	0	1	0	0	0	0	0	2	0	2
7460	MIMAT0000652	mmu-miR-25-3p	Pik3ca	18706	ENSMUSG00000027665	0	0	1	0	1	0	0	0	0	0	0	0	0	2	0	2
7461	MIMAT0000652	mmu-miR-25-3p	Pikfyve	18711	ENSMUSG00000025949	0	0	1	0	0	0	0	0	0	0	0	1	0	1	1	2
7462	MIMAT0000652	mmu-miR-25-3p	Plcxd2	433022	ENSMUSG00000087141	0	0	1	0	0	0	0	0	0	0	0	1	0	1	1	2
7463	MIMAT0000652	mmu-miR-25-3p	Plekha6	240753	ENSMUSG00000041757	0	1	1	0	0	0	0	0	0	0	0	0	0	2	0	2
7464	MIMAT0000652	mmu-miR-25-3p	Ppm1h	319468	ENSMUSG00000034613	0	1	1	0	0	0	0	0	0	0	0	0	0	2	0	2
7465	MIMAT0000652	mmu-miR-25-3p	Ppp1r37	232947	ENSMUSG00000051403	0	1	1	0	0	0	0	0	0	0	0	0	0	2	0	2
7466	MIMAT0000652	mmu-miR-25-3p	Prc1	233406	ENSMUSG00000038943	0	1	0	0	0	0	0	0	0	0	0	1	0	1	1	2
7467	MIMAT0000652	mmu-miR-25-3p	Prkar1b	19085	ENSMUSG00000025855	0	1	1	0	0	0	0	0	0	0	0	0	0	2	0	2
7468	MIMAT0000652	mmu-miR-25-3p	Prkca	18750	ENSMUSG00000050965	0	0	1	0	0	0	0	0	0	0	0	1	0	1	1	2
7469	MIMAT0000652	mmu-miR-25-3p	Ptpre	19267	ENSMUSG00000041836	0	1	0	0	1	0	0	0	0	0	0	0	0	2	0	2
7470	MIMAT0000652	mmu-miR-25-3p	Ptprj	19271	ENSMUSG00000025314	0	1	1	0	0	0	0	0	0	0	0	0	0	2	0	2
7471	MIMAT0000652	mmu-miR-25-3p	Qk	19317	ENSMUSG00000062078	0	0	0	0	0	0	1	0	0	0	0	1	0	1	1	2
7472	MIMAT0000652	mmu-miR-25-3p	Rab3ip	216363	ENSMUSG00000064181	0	1	0	0	0	0	0	0	0	0	0	1	0	1	1	2
7473	MIMAT0000652	mmu-miR-25-3p	Rabgap1l	29809	ENSMUSG00000026721	0	1	1	0	0	0	0	0	0	0	0	0	0	2	0	2
7474	MIMAT0000652	mmu-miR-25-3p	Ranbp9	56705	ENSMUSG00000038546	0	0	0	0	0	1	0	0	0	0	0	1	0	1	1	2
7475	MIMAT0000652	mmu-miR-25-3p	Rasl2-9	19428	ENSMUSG00000083649	0	0	0	0	1	0	0	1	0	0	0	0	0	2	0	2
7476	MIMAT0000652	mmu-miR-25-3p	Rassf2	215653	ENSMUSG00000027339	0	0	1	0	0	0	0	0	0	0	0	1	0	1	1	2
7477	MIMAT0000652	mmu-miR-25-3p	Rbms1	56878	ENSMUSG00000026970	0	0	1	0	0	0	0	0	0	0	0	1	0	1	1	2
7478	MIMAT0000652	mmu-miR-25-3p	Rbpj	19664	ENSMUSG00000039191	0	1	1	0	0	0	0	0	0	0	0	0	0	2	0	2
7479	MIMAT0000652	mmu-miR-25-3p	Rdx	19684	ENSMUSG00000032050	0	0	0	0	0	0	0	1	0	0	0	1	0	1	1	2
7480	MIMAT0000652	mmu-miR-25-3p	Rest	19712	ENSMUSG00000029249	0	1	0	0	0	0	0	0	0	0	0	1	0	1	1	2
7481	MIMAT0000652	mmu-miR-25-3p	Rfx7	319758	ENSMUSG00000037674	0	0	0	0	0	0	1	1	0	0	0	0	0	2	0	2
7482	MIMAT0000652	mmu-miR-25-3p	Rilp	280408	ENSMUSG00000038195	0	1	0	1	0	0	0	0	0	0	0	0	0	2	0	2
7483	MIMAT0000652	mmu-miR-25-3p	Rimklb	108653	ENSMUSG00000040649	0	1	1	0	0	0	0	0	0	0	0	0	0	2	0	2
7484	MIMAT0000652	mmu-miR-25-3p	Riok3	66878	ENSMUSG00000024404	0	0	0	0	0	0	0	1	0	0	0	1	0	1	1	2
7485	MIMAT0000652	mmu-miR-25-3p	Rnf145	74315	ENSMUSG00000019189	0	0	1	0	0	0	0	0	0	0	0	1	0	1	1	2
7486	MIMAT0000652	mmu-miR-25-3p	Rora	19883	ENSMUSG00000032238	0	1	0	0	0	0	0	0	0	0	0	1	0	1	1	2
7487	MIMAT0000652	mmu-miR-25-3p	Rprd2	75137	ENSMUSG00000028106	0	1	1	0	0	0	0	0	0	0	0	0	0	2	0	2
7488	MIMAT0000652	mmu-miR-25-3p	Sbno1	243272	ENSMUSG00000038095	0	1	0	0	0	0	1	0	0	0	0	0	0	2	0	2
7489	MIMAT0000652	mmu-miR-25-3p	Scn3a	20269	ENSMUSG00000057182	0	0	1	0	0	0	1	0	0	0	0	0	0	2	0	2
7490	MIMAT0000652	mmu-miR-25-3p	Sdc2	15529	ENSMUSG00000022261	0	1	1	0	0	0	0	0	0	0	0	0	0	2	0	2
7491	MIMAT0000652	mmu-miR-25-3p	Sec24c	218811	ENSMUSG00000039367	0	1	1	0	0	0	0	0	0	0	0	0	0	2	0	2
7492	MIMAT0000652	mmu-miR-25-3p	Serpinb6a	20719	ENSMUSG00000060147	0	1	0	2	0	0	0	0	0	0	0	0	0	2	0	2
7493	MIMAT0000652	mmu-miR-25-3p	Setd7	73251	ENSMUSG00000037111	0	0	0	0	0	0	1	1	0	0	0	0	0	2	0	2
7494	MIMAT0000652	mmu-miR-25-3p	Sgk1	20393	ENSMUSG00000019970	0	1	1	0	0	0	0	0	0	0	0	0	0	2	0	2
7495	MIMAT0000652	mmu-miR-25-3p	Sh3kbp1	58194	ENSMUSG00000040990	0	1	1	0	0	0	0	0	0	0	0	0	0	2	0	2
7496	MIMAT0000652	mmu-miR-25-3p	Sik2	235344	ENSMUSG00000037112	0	0	1	0	0	0	0	0	0	0	0	1	0	1	1	2
7497	MIMAT0000652	mmu-miR-25-3p	Skor1	207667	ENSMUSG00000022245	0	1	1	0	0	0	0	0	0	0	0	0	0	2	0	2
7498	MIMAT0000652	mmu-miR-25-3p	Slc32a1	22348	ENSMUSG00000037771	0	1	0	0	1	0	0	0	0	0	0	0	0	2	0	2
7499	MIMAT0000652	mmu-miR-25-3p	Slc7a15	328059	ENSMUSG00000020600	0	1	0	0	1	0	0	0	0	0	0	0	0	2	0	2
7500	MIMAT0000652	mmu-miR-25-3p	Slco6c1	74441	ENSMUSG00000026331	0	0	0	1	1	0	0	0	0	0	0	0	0	2	0	2
7501	MIMAT0000652	mmu-miR-25-3p	Slitrk5	75409	ENSMUSG00000033214	0	1	1	0	0	0	0	0	0	0	0	0	0	2	0	2
7502	MIMAT0000652	mmu-miR-25-3p	Snx30	209131	ENSMUSG00000028385	0	0	1	0	0	0	0	1	0	0	0	0	0	2	0	2
7503	MIMAT0000652	mmu-miR-25-3p	Sox4	20677	ENSMUSG00000076431	0	1	0	0	0	0	0	0	1	0	0	0	0	2	0	2
7504	MIMAT0000652	mmu-miR-25-3p	Sp1	20683	ENSMUSG00000001280	0	0	0	0	0	0	0	1	0	0	0	1	0	1	1	2
7505	MIMAT0000652	mmu-miR-25-3p	Ssbp2	66970	ENSMUSG00000003992	0	1	0	0	0	1	0	0	0	0	0	0	0	2	0	2
7506	MIMAT0000652	mmu-miR-25-3p	St6gal2	240119	ENSMUSG00000024172	0	1	0	0	0	0	0	0	1	0	0	0	0	2	0	2
7507	MIMAT0000652	mmu-miR-25-3p	Stk10	20868	ENSMUSG00000020272	0	0	1	0	0	0	0	0	0	0	3	0	0	1	1	2
7508	MIMAT0000652	mmu-miR-25-3p	Stx17	67727	ENSMUSG00000061455	0	1	1	0	0	0	0	0	0	0	0	0	0	2	0	2
7509	MIMAT0000652	mmu-miR-25-3p	Syndig1	433485	ENSMUSG00000074736	0	0	1	0	0	0	0	0	1	0	0	0	0	2	0	2
7510	MIMAT0000652	mmu-miR-25-3p	Syne1	64009	ENSMUSG00000096054	0	1	0	0	2	0	0	0	0	0	0	0	0	2	0	2
7511	MIMAT0000652	mmu-miR-25-3p	Sypl	19027	ENSMUSG00000020570	0	1	0	0	1	0	0	0	0	0	0	0	0	2	0	2
7512	MIMAT0000652	mmu-miR-25-3p	Tas1r1	110326	ENSMUSG00000028950	0	1	0	1	0	0	0	0	0	0	0	0	0	2	0	2
7513	MIMAT0000652	mmu-miR-25-3p	Tbc1d8b	245638	ENSMUSG00000042473	0	0	1	0	1	0	0	0	0	0	0	0	0	2	0	2
7514	MIMAT0000652	mmu-miR-25-3p	Tbx20	57246	ENSMUSG00000031965	0	1	0	0	0	0	0	0	1	0	0	0	0	2	0	2
7515	MIMAT0000652	mmu-miR-25-3p	Tet3	194388	ENSMUSG00000034832	0	0	1	0	0	0	0	0	0	0	0	1	0	1	1	2
7516	MIMAT0000652	mmu-miR-25-3p	Tfdp2	211586	ENSMUSG00000032411	0	0	1	0	1	0	0	0	0	0	0	0	0	2	0	2
7517	MIMAT0000652	mmu-miR-25-3p	Tfrc	22042	ENSMUSG00000022797	0	0	1	0	0	0	0	0	0	0	0	1	0	1	1	2
7518	MIMAT0000652	mmu-miR-25-3p	Them4	75778	ENSMUSG00000028145	0	0	0	0	1	0	0	0	0	0	0	1	0	1	1	2
7519	MIMAT0000652	mmu-miR-25-3p	Thoc2	331401	ENSMUSG00000037475	0	0	0	0	1	0	0	1	0	0	0	0	0	2	0	2
7520	MIMAT0000652	mmu-miR-25-3p	Tmem184b	223693	ENSMUSG00000009035	0	0	1	0	0	0	0	1	0	0	0	0	0	2	0	2
7521	MIMAT0000652	mmu-miR-25-3p	Tnfsf14	50930	ENSMUSG00000005824	0	1	0	0	0	0	0	0	0	0	0	1	0	1	1	2
7522	MIMAT0000652	mmu-miR-25-3p	Tnpo1	238799	ENSMUSG00000009470	0	1	0	0	0	0	0	1	0	0	0	0	0	2	0	2
7523	MIMAT0000652	mmu-miR-25-3p	Tor1aip2	240832	ENSMUSG00000050565	0	0	1	0	0	0	0	0	0	0	0	1	0	1	1	2
7524	MIMAT0000652	mmu-miR-25-3p	Traf3	22031	ENSMUSG00000021277	0	1	1	0	0	0	0	0	0	0	0	0	0	2	0	2
7525	MIMAT0000652	mmu-miR-25-3p	Ttc14	67120	ENSMUSG00000027677	0	1	1	0	0	0	0	0	0	0	0	0	0	2	0	2
7526	MIMAT0000652	mmu-miR-25-3p	Tub	22141	ENSMUSG00000031028	0	1	1	0	0	0	0	0	0	0	0	0	0	2	0	2
7527	MIMAT0000652	mmu-miR-25-3p	Tulp4	100040500	ENSMUSG00000034377	0	1	1	0	0	0	0	0	0	0	0	0	0	2	0	2
7528	MIMAT0000652	mmu-miR-25-3p	Twist1	22160	ENSMUSG00000035799	0	1	0	0	1	0	0	0	0	0	0	0	0	2	0	2
7529	MIMAT0000652	mmu-miR-25-3p	Ube2d3	66105	ENSMUSG00000078578	0	1	1	0	0	0	0	0	0	0	0	0	0	2	0	2
7530	MIMAT0000652	mmu-miR-25-3p	Usf2	100504922	ENSMUSG00000058239	0	1	0	0	0	0	0	1	0	0	0	0	0	2	0	2
7531	MIMAT0000652	mmu-miR-25-3p	Usf2	22282	ENSMUSG00000058239	0	1	0	0	0	0	0	1	0	0	0	0	0	2	0	2
7532	MIMAT0000652	mmu-miR-25-3p	Wdr43	72515	ENSMUSG00000041057	0	1	1	0	0	0	0	0	0	0	0	0	0	2	0	2
7533	MIMAT0000652	mmu-miR-25-3p	Whsc1l1	234135	ENSMUSG00000054823	0	0	1	0	0	0	0	1	0	0	0	0	0	2	0	2
7534	MIMAT0000652	mmu-miR-25-3p	Ythdc1	231386	ENSMUSG00000035851	0	1	0	0	1	0	0	0	0	0	0	0	0	2	0	2
7535	MIMAT0000652	mmu-miR-25-3p	Zbtb40	230848	ENSMUSG00000060862	0	1	1	0	0	0	0	0	0	0	0	0	0	2	0	2
7536	MIMAT0000652	mmu-miR-25-3p	Zdhhc15	108672	ENSMUSG00000033906	0	1	0	0	1	0	0	0	0	0	0	0	0	2	0	2
7537	MIMAT0000652	mmu-miR-25-3p	Zfhx4	80892	ENSMUSG00000025255	0	1	1	0	0	0	0	0	0	0	0	0	0	2	0	2
7538	MIMAT0000652	mmu-miR-25-3p	Zfp287	170740	ENSMUSG00000005267	0	0	1	0	0	1	0	0	0	0	0	0	0	2	0	2
7539	MIMAT0000652	mmu-miR-25-3p	Zfp521	225207	ENSMUSG00000024420	0	1	0	0	0	1	0	0	0	0	0	0	0	2	0	2
7540	MIMAT0000652	mmu-miR-25-3p	Zfp677	210503	ENSMUSG00000062743	0	1	0	2	0	0	0	0	0	0	0	0	0	2	0	2
7541	MIMAT0000652	mmu-miR-25-3p	Zfr	22763	ENSMUSG00000022201	0	0	0	0	0	0	0	1	0	0	0	1	0	1	1	2
7542	MIMAT0000652	mmu-miR-25-3p	Znf512b	269401	ENSMUSG00000000823	0	1	1	0	0	0	0	0	0	0	0	0	0	2	0	2
18216	MIMAT0000539	mmu-miR-92a-3p			ENSMUSG00000023156	0	0	0	0	0	0	0	0	0	0	0	1	0	0	1	1
18217	MIMAT0000539	mmu-miR-92a-3p			ENSMUSG00000038244	0	0	0	0	0	0	0	0	0	0	0	1	0	0	1	1
18218	MIMAT0000539	mmu-miR-92a-3p			ENSMUSG00000044060	0	0	0	0	0	0	0	0	0	0	0	1	0	0	1	1
18219	MIMAT0000539	mmu-miR-92a-3p			ENSMUSG00000055593	0	1	0	0	0	0	0	0	0	0	0	0	0	1	0	1
18220	MIMAT0000539	mmu-miR-92a-3p			ENSMUSG00000078484	0	0	0	0	0	0	0	0	0	0	0	1	0	0	1	1
18221	MIMAT0000539	mmu-miR-92a-3p			ENSMUSG00000099515	0	0	0	0	0	0	0	0	0	0	0	1	0	0	1	1
18222	MIMAT0000539	mmu-miR-92a-3p	1600014C10Rik	72244	ENSMUSG00000054676	0	0	0	0	0	0	0	0	0	0	0	1	0	0	1	1
18223	MIMAT0000539	mmu-miR-92a-3p	1600014K23Rik	71996	ENSMUSG00000035491	0	1	0	0	0	0	0	0	0	0	0	0	0	1	0	1
18224	MIMAT0000539	mmu-miR-92a-3p	1700018A04Rik		ENSMUSG00000038408	0	0	0	1	0	0	0	0	0	0	0	0	0	1	0	1
18225	MIMAT0000539	mmu-miR-92a-3p	1700020I14Rik	66602		0	0	0	0	2	0	0	0	0	0	0	0	0	1	0	1
18226	MIMAT0000539	mmu-miR-92a-3p	1700025K04Rik	66334		0	0	0	0	1	0	0	0	0	0	0	0	0	1	0	1
18227	MIMAT0000539	mmu-miR-92a-3p	1700026D08Rik	75556	ENSMUSG00000011154	0	1	0	0	0	0	0	0	0	0	0	0	0	1	0	1
18228	MIMAT0000539	mmu-miR-92a-3p	1700066B19Rik	73449	ENSMUSG00000073598	0	1	0	0	0	0	0	0	0	0	0	0	0	1	0	1
18229	MIMAT0000539	mmu-miR-92a-3p	1810013L24Rik	69053	ENSMUSG00000022507	0	0	0	0	0	0	0	0	0	0	0	1	0	0	1	1
18230	MIMAT0000539	mmu-miR-92a-3p	1810041L15Rik	72301	ENSMUSG00000062760	0	0	1	0	0	0	0	0	0	0	0	0	0	1	0	1
18231	MIMAT0000539	mmu-miR-92a-3p	2010012O05Rik	66439	ENSMUSG00000062376	0	1	0	0	0	0	0	0	0	0	0	0	0	1	0	1
18232	MIMAT0000539	mmu-miR-92a-3p	2310061I04Rik	69662	ENSMUSG00000050705	0	0	0	0	0	0	0	1	0	0	0	0	0	1	0	1
18233	MIMAT0000539	mmu-miR-92a-3p	2610044O15Rik8	72139	ENSMUSG00000071302	0	0	0	0	0	0	0	0	0	0	0	1	0	0	1	1
18234	MIMAT0000539	mmu-miR-92a-3p	2810055G20Rik		ENSMUSG00000090386	0	1	0	0	0	0	0	0	0	0	0	0	0	1	0	1
18235	MIMAT0000539	mmu-miR-92a-3p	4930402H24Rik	228602	ENSMUSG00000027309	0	0	0	0	0	0	0	0	0	0	0	1	0	0	1	1
18236	MIMAT0000539	mmu-miR-92a-3p	4930426D05Rik	74644		0	0	0	0	1	0	0	0	0	0	0	0	0	1	0	1
18237	MIMAT0000539	mmu-miR-92a-3p	4930449A18Rik		ENSMUSG00000074589	0	0	0	1	0	0	0	0	0	0	0	0	0	1	0	1
18238	MIMAT0000539	mmu-miR-92a-3p	4930503B20Rik	75015	ENSMUSG00000090202	0	1	0	0	0	0	0	0	0	0	0	0	0	1	0	1
18239	MIMAT0000539	mmu-miR-92a-3p	4930519N13Rik			0	0	0	1	0	0	0	0	0	0	0	0	0	1	0	1
18240	MIMAT0000539	mmu-miR-92a-3p	4930523C07Rik	67647	ENSMUSG00000090394	0	0	0	0	0	0	0	0	0	0	0	1	0	0	1	1
18241	MIMAT0000539	mmu-miR-92a-3p	4931408C20Rik	210940	ENSMUSG00000073722	0	1	0	0	0	0	0	0	0	0	0	0	0	1	0	1
18242	MIMAT0000539	mmu-miR-92a-3p	6430573F11Rik	319582	ENSMUSG00000039620	0	1	0	0	0	0	0	0	0	0	0	0	0	1	0	1
18243	MIMAT0000539	mmu-miR-92a-3p	9130221H12Rik		ENSMUSG00000090330	0	0	0	1	0	0	0	0	0	0	0	0	0	1	0	1
18244	MIMAT0000539	mmu-miR-92a-3p	9130401M01Rik	75758	ENSMUSG00000101892	0	0	0	0	0	0	0	0	0	0	0	1	0	0	1	1
18245	MIMAT0000539	mmu-miR-92a-3p	9430038I01Rik	77252	ENSMUSG00000040139	0	1	0	0	0	0	0	0	0	0	0	0	0	1	0	1
18246	MIMAT0000539	mmu-miR-92a-3p	9930021J03Rik	240613	ENSMUSG00000046138	0	0	0	0	0	0	0	0	0	0	0	1	0	0	1	1
18247	MIMAT0000539	mmu-miR-92a-3p	A330050B17Rik	654424		0	0	0	0	2	0	0	0	0	0	0	0	0	1	0	1
18248	MIMAT0000539	mmu-miR-92a-3p	A630007B06Rik	213993	ENSMUSG00000035173	0	1	0	0	0	0	0	0	0	0	0	0	0	1	0	1
18249	MIMAT0000539	mmu-miR-92a-3p	A630012P03Rik		ENSMUSG00000055110	0	0	0	1	0	0	0	0	0	0	0	0	0	1	0	1
18250	MIMAT0000539	mmu-miR-92a-3p	A630012P03Rik	319912		0	0	0	0	1	0	0	0	0	0	0	0	0	1	0	1
18251	MIMAT0000539	mmu-miR-92a-3p	AA474331		ENSMUSG00000096687	0	1	0	0	0	0	0	0	0	0	0	0	0	1	0	1
18252	MIMAT0000539	mmu-miR-92a-3p	Abcc4	239273	ENSMUSG00000032849	0	0	0	0	0	0	0	1	0	0	0	0	0	1	0	1
18253	MIMAT0000539	mmu-miR-92a-3p	Abhd17b	226016	ENSMUSG00000047368	0	0	0	0	0	0	0	1	0	0	0	0	0	1	0	1
18254	MIMAT0000539	mmu-miR-92a-3p	Abhd3	106861	ENSMUSG00000002475	0	0	0	0	0	0	0	0	0	0	0	1	0	0	1	1
18255	MIMAT0000539	mmu-miR-92a-3p	Abhd6	66082	ENSMUSG00000025277	0	0	0	0	0	0	0	0	0	0	0	1	0	0	1	1
18256	MIMAT0000539	mmu-miR-92a-3p	Abi1	11308	ENSMUSG00000058835	0	0	0	0	0	0	0	0	0	0	0	1	0	0	1	1
18257	MIMAT0000539	mmu-miR-92a-3p	Abitram	230234	ENSMUSG00000038827	0	0	0	0	0	0	0	0	0	0	0	1	0	0	1	1
18258	MIMAT0000539	mmu-miR-92a-3p	Acat2	110460	ENSMUSG00000023832	0	0	0	0	0	0	0	0	0	0	0	1	0	0	1	1
18259	MIMAT0000539	mmu-miR-92a-3p	Acat3	224530	ENSMUSG00000062480	0	0	0	0	0	0	0	0	0	0	0	1	0	0	1	1
18260	MIMAT0000539	mmu-miR-92a-3p	Acbd5	74159	ENSMUSG00000026781	0	0	0	0	0	0	0	0	0	0	0	1	0	0	1	1
18261	MIMAT0000539	mmu-miR-92a-3p	Acn9	71238	ENSMUSG00000042505	0	1	0	0	0	0	0	0	0	0	0	0	0	1	0	1
18262	MIMAT0000539	mmu-miR-92a-3p	Acox3	80911	ENSMUSG00000029098	0	1	0	0	0	0	0	0	0	0	0	0	0	1	0	1
18263	MIMAT0000539	mmu-miR-92a-3p	Acsl4	50790	ENSMUSG00000031278	0	0	0	0	0	0	0	0	0	0	0	1	0	0	1	1
18264	MIMAT0000539	mmu-miR-92a-3p	Actn2	11472	ENSMUSG00000052374	0	0	0	0	0	0	0	0	0	0	0	1	0	0	1	1
18265	MIMAT0000539	mmu-miR-92a-3p	Actr1a	54130	ENSMUSG00000025228	0	0	0	0	0	0	0	0	0	0	0	1	0	0	1	1
18266	MIMAT0000539	mmu-miR-92a-3p	Adcy6	11512	ENSMUSG00000022994	0	0	0	0	0	0	0	0	0	0	0	1	0	0	1	1
18267	MIMAT0000539	mmu-miR-92a-3p	Adgra2	78560	ENSMUSG00000031486	0	0	0	0	0	0	0	0	0	0	0	1	0	0	1	1
18268	MIMAT0000539	mmu-miR-92a-3p	Adk	11534	ENSMUSG00000039197	0	0	0	0	1	0	0	0	0	0	0	0	0	1	0	1
18269	MIMAT0000539	mmu-miR-92a-3p	Adnp2	240442	ENSMUSG00000053950	0	0	0	0	0	0	0	0	0	0	0	1	0	0	1	1
18270	MIMAT0000539	mmu-miR-92a-3p	Adrb1	11554	ENSMUSG00000035283	0	0	0	0	0	0	0	0	1	0	0	0	0	1	0	1
18271	MIMAT0000539	mmu-miR-92a-3p	Adrb2	11555	ENSMUSG00000045730	0	0	0	0	0	0	0	1	0	0	0	0	0	1	0	1
18272	MIMAT0000539	mmu-miR-92a-3p	Aebp2	11569	ENSMUSG00000030232	0	0	0	0	0	0	0	0	0	0	0	1	0	0	1	1
18273	MIMAT0000539	mmu-miR-92a-3p	Afdn	17356	ENSMUSG00000068036	0	0	0	0	0	0	0	0	0	0	0	1	0	0	1	1
18274	MIMAT0000539	mmu-miR-92a-3p	Aff3	16764	ENSMUSG00000037138	0	0	0	0	0	0	0	0	0	0	0	1	0	0	1	1
18275	MIMAT0000539	mmu-miR-92a-3p	Agfg1	15463	ENSMUSG00000026159	0	0	0	0	0	0	0	0	0	0	0	1	0	0	1	1
18276	MIMAT0000539	mmu-miR-92a-3p	Ago1	236511	ENSMUSG00000041530	0	0	0	0	0	0	0	0	0	0	0	1	0	0	1	1
18277	MIMAT0000539	mmu-miR-92a-3p	Ago2		ENSMUSG00000036698	0	0	0	0	0	0	0	0	0	0	0	1	0	0	1	1
18278	MIMAT0000539	mmu-miR-92a-3p	Agps	228061	ENSMUSG00000042410	0	0	1	0	0	0	0	0	0	0	0	0	0	1	0	1
18279	MIMAT0000539	mmu-miR-92a-3p	Ahctf1	226747	ENSMUSG00000026491	0	0	0	0	0	0	0	1	0	0	0	0	0	1	0	1
18280	MIMAT0000539	mmu-miR-92a-3p	Ahcyl2	74340	ENSMUSG00000029772	0	0	0	0	0	0	0	0	0	0	0	1	0	0	1	1
18281	MIMAT0000539	mmu-miR-92a-3p	Ahr	11622	ENSMUSG00000019256	0	0	0	0	0	0	0	0	0	0	0	1	0	0	1	1
18282	MIMAT0000539	mmu-miR-92a-3p	AI182371	98870	ENSMUSG00000035875	0	0	0	0	0	0	0	0	0	0	0	1	0	0	1	1
18283	MIMAT0000539	mmu-miR-92a-3p	Aida		ENSMUSG00000042901	0	0	0	0	0	1	0	0	0	0	0	0	0	1	0	1
18284	MIMAT0000539	mmu-miR-92a-3p	Aida	108909	ENSMUSG00000042901	0	0	1	0	0	0	0	0	0	0	0	0	0	1	0	1
18285	MIMAT0000539	mmu-miR-92a-3p	AK010878	100233175	ENSMUSG00000091931	0	0	1	0	0	0	0	0	0	0	0	0	0	1	0	1
18286	MIMAT0000539	mmu-miR-92a-3p	AK010878	100859931	ENSMUSG00000091931	0	0	1	0	0	0	0	0	0	0	0	0	0	1	0	1
18287	MIMAT0000539	mmu-miR-92a-3p	Ak3	56248	ENSMUSG00000024782	0	0	0	0	0	0	0	0	0	0	0	1	0	0	1	1
18288	MIMAT0000539	mmu-miR-92a-3p	Akap11	219181	ENSMUSG00000022016	0	0	0	0	0	0	0	0	0	0	0	1	0	0	1	1
18289	MIMAT0000539	mmu-miR-92a-3p	Akap12	83397	ENSMUSG00000038587	0	0	0	0	0	0	0	0	0	0	0	1	0	0	1	1
18290	MIMAT0000539	mmu-miR-92a-3p	Akap2	11641	ENSMUSG00000038729	0	0	1	0	0	0	0	0	0	0	0	0	0	1	0	1
18291	MIMAT0000539	mmu-miR-92a-3p	Akr1b10	67861	ENSMUSG00000061758	0	0	0	1	0	0	0	0	0	0	0	0	0	1	0	1
18292	MIMAT0000539	mmu-miR-92a-3p	Aldh1l2	216188	ENSMUSG00000020256	0	0	0	0	0	0	0	0	0	0	0	1	0	0	1	1
18293	MIMAT0000539	mmu-miR-92a-3p	Aldh4a1	212647	ENSMUSG00000028737	0	0	0	0	0	0	0	0	0	0	0	1	0	0	1	1
18294	MIMAT0000539	mmu-miR-92a-3p	Alg11	207958	ENSMUSG00000063362	0	0	0	0	0	0	0	0	0	0	0	1	0	0	1	1
18295	MIMAT0000539	mmu-miR-92a-3p	Amd1	11702	ENSMUSG00000075232	0	1	0	0	0	0	0	0	0	0	0	0	0	1	0	1
18296	MIMAT0000539	mmu-miR-92a-3p	Amd2	100041585	ENSMUSG00000063953	0	0	0	0	1	0	0	0	0	0	0	0	0	1	0	1
18297	MIMAT0000539	mmu-miR-92a-3p	Amer1	72345	ENSMUSG00000050332	0	0	0	0	0	0	0	0	0	0	0	1	0	0	1	1
18298	MIMAT0000539	mmu-miR-92a-3p	Amigo1	229715	ENSMUSG00000050947	0	0	0	0	0	0	0	1	0	0	0	0	0	1	0	1
18299	MIMAT0000539	mmu-miR-92a-3p	Amot	27494	ENSMUSG00000041688	0	0	0	0	0	0	0	0	0	0	0	1	0	0	1	1
18300	MIMAT0000539	mmu-miR-92a-3p	Amotl1	75723	ENSMUSG00000013076	0	0	0	0	0	0	0	0	0	0	0	1	0	0	1	1
18301	MIMAT0000539	mmu-miR-92a-3p	Angel2	52477	ENSMUSG00000026634	0	0	0	0	0	0	0	0	0	0	0	1	0	0	1	1
18302	MIMAT0000539	mmu-miR-92a-3p	Angpt1	11600	ENSMUSG00000022309	0	0	0	0	0	0	0	0	0	0	0	1	0	0	1	1
18303	MIMAT0000539	mmu-miR-92a-3p	Ankhd1		ENSMUSG00000024483	0	0	0	0	0	0	0	0	0	0	0	1	0	0	1	1
18304	MIMAT0000539	mmu-miR-92a-3p	Ankrd12	106585	ENSMUSG00000034647	0	0	0	0	0	0	0	0	0	0	0	1	0	0	1	1
18305	MIMAT0000539	mmu-miR-92a-3p	Ankrd13c	433667	ENSMUSG00000039988	0	0	1	0	0	0	0	0	0	0	0	0	0	1	0	1
18306	MIMAT0000539	mmu-miR-92a-3p	Ankrd28	105522	ENSMUSG00000014496	0	0	0	0	0	1	0	0	0	0	0	0	0	1	0	1
18307	MIMAT0000539	mmu-miR-92a-3p	Anln	68743	ENSMUSG00000036777	0	0	0	0	0	0	0	0	0	0	0	1	0	0	1	1
18308	MIMAT0000539	mmu-miR-92a-3p	Ano6	105722	ENSMUSG00000064210	0	0	0	0	0	0	0	0	0	0	0	1	0	0	1	1
18309	MIMAT0000539	mmu-miR-92a-3p	Ano8	382014	ENSMUSG00000034863	0	0	1	0	0	0	0	0	0	0	0	0	0	1	0	1
18310	MIMAT0000539	mmu-miR-92a-3p	Ap1g1	11765	ENSMUSG00000031731	0	0	0	0	0	0	0	0	0	0	0	1	0	0	1	1
18311	MIMAT0000539	mmu-miR-92a-3p	Ap3s1	11777	ENSMUSG00000024480	0	0	0	0	0	0	0	1	0	0	0	0	0	1	0	1
18312	MIMAT0000539	mmu-miR-92a-3p	Apaf1	11783	ENSMUSG00000019979	0	0	0	0	0	0	0	0	0	0	0	1	0	0	1	1
18313	MIMAT0000539	mmu-miR-92a-3p	Apbb2	11787	ENSMUSG00000029207	0	0	0	0	0	0	0	0	0	0	0	1	0	0	1	1
18314	MIMAT0000539	mmu-miR-92a-3p	Api5	11800	ENSMUSG00000027193	0	0	0	0	0	0	0	0	0	0	0	1	0	0	1	1
18315	MIMAT0000539	mmu-miR-92a-3p	Appl2	216190	ENSMUSG00000020263	0	0	0	0	0	0	0	0	0	0	0	1	0	0	1	1
18316	MIMAT0000539	mmu-miR-92a-3p	Arf2	11841	ENSMUSG00000062421	0	0	1	0	0	0	0	0	0	0	0	0	0	1	0	1
18317	MIMAT0000539	mmu-miR-92a-3p	Arf6		ENSMUSG00000044147	0	0	0	0	0	0	0	0	0	0	0	1	0	0	1	1
18318	MIMAT0000539	mmu-miR-92a-3p	Arf6	11845	ENSMUSG00000044147	0	0	0	0	0	0	0	2	0	0	0	0	0	1	0	1
18319	MIMAT0000539	mmu-miR-92a-3p	Arglu1	234023	ENSMUSG00000040459	0	0	0	0	0	0	0	0	0	0	0	1	0	0	1	1
18320	MIMAT0000539	mmu-miR-92a-3p	Arhgap29	214137	ENSMUSG00000039831	0	0	1	0	0	0	0	0	0	0	0	0	0	1	0	1
18321	MIMAT0000539	mmu-miR-92a-3p	Arhgap30	226652	ENSMUSG00000048865	0	0	0	0	0	0	0	0	0	0	0	1	0	0	1	1
18322	MIMAT0000539	mmu-miR-92a-3p	Arhgap5	11855	ENSMUSG00000035133	0	0	0	0	0	0	0	0	0	0	0	1	0	0	1	1
18323	MIMAT0000539	mmu-miR-92a-3p	Arhgef15	442801	ENSMUSG00000052921	0	0	0	0	1	0	0	0	0	0	0	0	0	1	0	1
18324	MIMAT0000539	mmu-miR-92a-3p	Arhgef5	54324	ENSMUSG00000033542	0	0	0	0	0	0	0	0	0	0	0	1	0	0	1	1
18325	MIMAT0000539	mmu-miR-92a-3p	Arhgef7	54126	ENSMUSG00000031511	0	0	0	0	0	0	0	0	0	0	0	1	0	0	1	1
18326	MIMAT0000539	mmu-miR-92a-3p	Arid1a	93760	ENSMUSG00000007880	0	0	0	0	0	0	0	0	0	0	0	1	0	0	1	1
18327	MIMAT0000539	mmu-miR-92a-3p	Arid2	77044	ENSMUSG00000033237	0	0	0	0	0	0	0	0	0	0	0	1	0	0	1	1
18328	MIMAT0000539	mmu-miR-92a-3p	Arid5b	71371	ENSMUSG00000019947	0	0	0	0	0	0	0	0	0	0	0	1	0	0	1	1
18329	MIMAT0000539	mmu-miR-92a-3p	Arl4c	320982	ENSMUSG00000049866	0	0	0	0	0	0	0	0	0	0	0	1	0	0	1	1
18330	MIMAT0000539	mmu-miR-92a-3p	Arl5a	75423	ENSMUSG00000036093	0	1	0	0	0	0	0	0	0	0	0	0	0	1	0	1
18331	MIMAT0000539	mmu-miR-92a-3p	Armc2	213402	ENSMUSG00000071324	0	0	1	0	0	0	0	0	0	0	0	0	0	1	0	1
18332	MIMAT0000539	mmu-miR-92a-3p	Arntl	11865	ENSMUSG00000055116	0	0	0	0	0	0	0	0	0	0	0	1	0	0	1	1
18333	MIMAT0000539	mmu-miR-92a-3p	Arrdc1	215705	ENSMUSG00000026972	0	0	0	0	0	0	0	0	0	0	0	1	0	0	1	1
18334	MIMAT0000539	mmu-miR-92a-3p	Asah1	11886	ENSMUSG00000031591	0	0	0	0	0	0	0	0	0	0	0	1	0	0	1	1
18335	MIMAT0000539	mmu-miR-92a-3p	Asb13		ENSMUSG00000033781	0	0	0	0	0	0	0	0	0	0	0	1	0	0	1	1
18336	MIMAT0000539	mmu-miR-92a-3p	Ash1l	192195	ENSMUSG00000028053	0	0	0	0	0	0	0	0	0	0	0	1	0	0	1	1
18337	MIMAT0000539	mmu-miR-92a-3p	Asph	65973	ENSMUSG00000028207	0	0	0	0	0	0	0	0	0	0	0	1	0	0	1	1
18338	MIMAT0000539	mmu-miR-92a-3p	Astn1	11899	ENSMUSG00000026587	0	0	1	0	0	0	0	0	0	0	0	0	0	1	0	1
18339	MIMAT0000539	mmu-miR-92a-3p	Atf2	11909	ENSMUSG00000027104	0	0	0	0	0	0	0	0	0	0	0	1	0	0	1	1
18340	MIMAT0000539	mmu-miR-92a-3p	Atf7ip	54343	ENSMUSG00000030213	0	0	0	0	0	0	0	0	0	0	0	1	0	0	1	1
18341	MIMAT0000539	mmu-miR-92a-3p	Atm	11920	ENSMUSG00000034218	0	0	0	0	0	0	0	0	0	0	0	1	0	0	1	1
18342	MIMAT0000539	mmu-miR-92a-3p	Atp11a	50770	ENSMUSG00000031441	0	0	0	0	0	0	0	0	0	0	0	1	0	0	1	1
18343	MIMAT0000539	mmu-miR-92a-3p	Atp2c1	235574	ENSMUSG00000032570	0	0	0	0	0	0	0	0	0	0	0	1	0	0	1	1
18344	MIMAT0000539	mmu-miR-92a-3p	Atp5f1	11950	ENSMUSG00000000563	0	1	0	0	0	0	0	0	0	0	0	0	0	1	0	1
18345	MIMAT0000539	mmu-miR-92a-3p	Atp5pb	11950	ENSMUSG00000000563	0	0	0	0	0	0	0	0	0	0	0	1	0	0	1	1
18346	MIMAT0000539	mmu-miR-92a-3p	Atp6v0a1	11975	ENSMUSG00000019302	0	0	0	0	0	0	0	0	0	0	0	1	0	0	1	1
18347	MIMAT0000539	mmu-miR-92a-3p	Atpaf1	230649	ENSMUSG00000028710	0	0	0	0	1	0	0	0	0	0	0	0	0	1	0	1
18348	MIMAT0000539	mmu-miR-92a-3p	Atxn10		ENSMUSG00000016541	0	0	0	0	0	0	0	0	0	0	0	1	0	0	1	1
18349	MIMAT0000539	mmu-miR-92a-3p	Aurkaip1	66077	ENSMUSG00000065990	0	0	0	0	0	0	0	0	0	0	0	1	0	0	1	1
18350	MIMAT0000539	mmu-miR-92a-3p	Auts2	319974	ENSMUSG00000029673	0	0	0	0	0	0	0	1	0	0	0	0	0	1	0	1
18351	MIMAT0000539	mmu-miR-92a-3p	Axin1	12005	ENSMUSG00000024182	0	0	0	0	0	0	0	1	0	0	0	0	0	1	0	1
18352	MIMAT0000539	mmu-miR-92a-3p	Azi2	27215	ENSMUSG00000039285	0	0	0	0	0	0	0	1	0	0	0	0	0	1	0	1
18353	MIMAT0000539	mmu-miR-92a-3p	B3galt2		ENSMUSG00000033849	0	0	0	0	0	1	0	0	0	0	0	0	0	1	0	1
18354	MIMAT0000539	mmu-miR-92a-3p	B4galt5	56336	ENSMUSG00000017929	0	0	0	0	0	0	0	0	0	0	0	1	0	0	1	1
18355	MIMAT0000539	mmu-miR-92a-3p	B630005N14Rik	101148	ENSMUSG00000042742	0	0	1	0	0	0	0	0	0	0	0	0	0	1	0	1
18356	MIMAT0000539	mmu-miR-92a-3p	B630019K06Rik		ENSMUSG00000052364	0	1	0	0	0	0	0	0	0	0	0	0	0	1	0	1
18357	MIMAT0000539	mmu-miR-92a-3p	B630019K06Rik	102941		0	0	0	0	1	0	0	0	0	0	0	0	0	1	0	1
18358	MIMAT0000539	mmu-miR-92a-3p	Bach2	12014	ENSMUSG00000040270	0	0	0	0	0	0	0	0	0	0	0	1	0	0	1	1
18359	MIMAT0000539	mmu-miR-92a-3p	Bad	12015	ENSMUSG00000024959	0	0	0	1	0	0	0	0	0	0	0	0	0	1	0	1
18360	MIMAT0000539	mmu-miR-92a-3p	Bag6	224727	ENSMUSG00000024392	0	0	0	0	0	0	0	0	0	0	0	1	0	0	1	1
18361	MIMAT0000539	mmu-miR-92a-3p	Bak1		ENSMUSG00000057789	0	0	0	0	0	0	0	0	0	0	0	1	0	0	1	1
18362	MIMAT0000539	mmu-miR-92a-3p	Bak1	12018	ENSMUSG00000057789	0	0	1	0	0	0	0	0	0	0	0	0	0	1	0	1
18363	MIMAT0000539	mmu-miR-92a-3p	Baz1a	217578	ENSMUSG00000035021	0	0	0	0	0	0	0	0	0	0	0	1	0	0	1	1
18364	MIMAT0000539	mmu-miR-92a-3p	Baz2a	116848	ENSMUSG00000040054	0	0	1	0	0	0	0	0	0	0	0	0	0	1	0	1
18365	MIMAT0000539	mmu-miR-92a-3p	BC003965	214489	ENSMUSG00000067722	0	0	0	0	0	0	0	0	0	0	0	1	0	0	1	1
18366	MIMAT0000539	mmu-miR-92a-3p	BC005537	79555	ENSMUSG00000019132	0	1	0	0	0	0	0	0	0	0	0	0	0	1	0	1
18367	MIMAT0000539	mmu-miR-92a-3p	BC013529		ENSMUSG00000040006	0	0	0	1	0	0	0	0	0	0	0	0	0	1	0	1
18368	MIMAT0000539	mmu-miR-92a-3p	BC055324	381306	ENSMUSG00000041406	0	0	0	1	0	0	0	0	0	0	0	0	0	1	0	1
18369	MIMAT0000539	mmu-miR-92a-3p	Bcas3	192197	ENSMUSG00000059439	0	0	0	0	0	0	0	1	0	0	0	0	0	1	0	1
18370	MIMAT0000539	mmu-miR-92a-3p	Bccip	66165	ENSMUSG00000030983	0	0	0	1	0	0	0	0	0	0	0	0	0	1	0	1
18371	MIMAT0000539	mmu-miR-92a-3p	Bcl2l1	12048	ENSMUSG00000007659	0	0	0	0	0	0	0	0	0	0	0	1	0	0	1	1
18372	MIMAT0000539	mmu-miR-92a-3p	Bcl2l2	12050	ENSMUSG00000089682	0	0	0	0	0	0	0	0	0	0	0	1	0	0	1	1
18373	MIMAT0000539	mmu-miR-92a-3p	Bcr	110279	ENSMUSG00000009681	0	0	0	0	0	0	0	0	0	0	0	1	0	0	1	1
18374	MIMAT0000539	mmu-miR-92a-3p	Bend7	209645	ENSMUSG00000048186	0	0	1	0	0	0	0	0	0	0	0	0	0	1	0	1
18375	MIMAT0000539	mmu-miR-92a-3p	Birc6	12211	ENSMUSG00000024073	0	0	0	0	0	0	0	0	0	0	0	1	0	0	1	1
18376	MIMAT0000539	mmu-miR-92a-3p	Bmp7	12162	ENSMUSG00000008999	0	1	0	0	0	0	0	0	0	0	0	0	0	1	0	1
18377	MIMAT0000539	mmu-miR-92a-3p	Bmt2	101148	ENSMUSG00000042742	0	0	0	0	0	0	0	0	0	0	0	1	0	0	1	1
18378	MIMAT0000539	mmu-miR-92a-3p	Bnip3l	12177	ENSMUSG00000022051	0	0	0	0	0	0	0	0	0	0	0	1	0	0	1	1
18379	MIMAT0000539	mmu-miR-92a-3p	Bod1l	665775	ENSMUSG00000061755	0	0	0	0	0	0	0	0	0	0	0	1	0	0	1	1
18380	MIMAT0000539	mmu-miR-92a-3p	Bptf	207165	ENSMUSG00000040481	0	0	0	0	1	0	0	0	0	0	0	0	0	1	0	1
18381	MIMAT0000539	mmu-miR-92a-3p	Brd1	223770	ENSMUSG00000022387	0	0	0	0	0	0	0	0	0	0	0	1	0	0	1	1
18382	MIMAT0000539	mmu-miR-92a-3p	Bri3bp	76809	ENSMUSG00000037905	0	0	0	0	0	0	0	0	0	0	0	1	0	0	1	1
18383	MIMAT0000539	mmu-miR-92a-3p	Brwd3	382236	ENSMUSG00000063663	0	0	0	0	0	0	0	0	0	0	0	1	0	0	1	1
18384	MIMAT0000539	mmu-miR-92a-3p	Btbd16	330660	ENSMUSG00000040298	0	1	0	0	0	0	0	0	0	0	0	0	0	1	0	1
18385	MIMAT0000539	mmu-miR-92a-3p	Btg2	12227		0	0	0	0	0	0	0	0	0	0	1	0	0	0	1	1
18386	MIMAT0000539	mmu-miR-92a-3p	C2cd4c	237397	ENSMUSG00000045912	0	0	0	0	0	0	0	1	0	0	0	0	0	1	0	1
18387	MIMAT0000539	mmu-miR-92a-3p	C2cd5	74741	ENSMUSG00000030279	0	0	0	0	1	0	0	0	0	0	0	0	0	1	0	1
18388	MIMAT0000539	mmu-miR-92a-3p	C4bp	12269	ENSMUSG00000026405	0	1	0	0	0	0	0	0	0	0	0	0	0	1	0	1
18389	MIMAT0000539	mmu-miR-92a-3p	C6	12274	ENSMUSG00000022181	0	0	0	0	0	0	0	0	0	0	0	1	0	0	1	1
18390	MIMAT0000539	mmu-miR-92a-3p	C77370	245555	ENSMUSG00000046449	0	1	0	0	0	0	0	0	0	0	0	0	0	1	0	1
18391	MIMAT0000539	mmu-miR-92a-3p	C920009B18Rik	606736		0	0	0	0	1	0	0	0	0	0	0	0	0	1	0	1
18392	MIMAT0000539	mmu-miR-92a-3p	Cables2	252966	ENSMUSG00000038990	0	1	0	0	0	0	0	0	0	0	0	0	0	1	0	1
18393	MIMAT0000539	mmu-miR-92a-3p	Cachd1	320508	ENSMUSG00000028532	0	0	0	0	0	0	0	1	0	0	0	0	0	1	0	1
18394	MIMAT0000539	mmu-miR-92a-3p	Cacna1h	58226	ENSMUSG00000024112	0	0	2	0	0	0	0	0	0	0	0	0	0	1	0	1
18395	MIMAT0000539	mmu-miR-92a-3p	Cadm3	94332	ENSMUSG00000005338	0	0	0	0	0	0	0	1	0	0	0	0	0	1	0	1
18396	MIMAT0000539	mmu-miR-92a-3p	Camk2a	12322	ENSMUSG00000024617	0	0	0	0	0	0	0	0	0	0	0	1	0	0	1	1
18397	MIMAT0000539	mmu-miR-92a-3p	Camk2n1		ENSMUSG00000046447	0	0	0	0	0	0	0	0	0	0	0	1	0	0	1	1
18398	MIMAT0000539	mmu-miR-92a-3p	Camk2n1	66259	ENSMUSG00000046447	0	0	0	0	1	0	0	0	0	0	0	0	0	1	0	1
18399	MIMAT0000539	mmu-miR-92a-3p	Camsap1	227634	ENSMUSG00000026933	0	0	0	0	0	0	0	0	0	0	0	1	0	0	1	1
18400	MIMAT0000539	mmu-miR-92a-3p	Camsap2	67886	ENSMUSG00000041570	0	0	0	0	0	0	0	1	0	0	0	0	0	1	0	1
18401	MIMAT0000539	mmu-miR-92a-3p	Cant1	76025	ENSMUSG00000025575	0	0	0	0	0	0	0	0	0	0	0	1	0	0	1	1
18402	MIMAT0000539	mmu-miR-92a-3p	Capn1	12333	ENSMUSG00000024942	0	0	0	0	0	0	0	0	0	0	0	1	0	0	1	1
18403	MIMAT0000539	mmu-miR-92a-3p	Carm1	59035	ENSMUSG00000032185	0	0	0	0	0	0	0	0	0	0	0	1	0	0	1	1
18404	MIMAT0000539	mmu-miR-92a-3p	Casp1	12362	ENSMUSG00000025888	0	0	0	0	0	0	0	0	0	0	0	1	0	0	1	1
18405	MIMAT0000539	mmu-miR-92a-3p	Casz1	69743	ENSMUSG00000028977	0	0	1	0	0	0	0	0	0	0	0	0	0	1	0	1
18406	MIMAT0000539	mmu-miR-92a-3p	Cbfb	12400	ENSMUSG00000031885	0	0	0	0	0	0	0	1	0	0	0	0	0	1	0	1
18407	MIMAT0000539	mmu-miR-92a-3p	Cblb	208650	ENSMUSG00000022637	0	0	0	0	0	0	0	0	0	0	0	1	0	0	1	1
18408	MIMAT0000539	mmu-miR-92a-3p	Cbx5	12419	ENSMUSG00000009575	0	0	0	0	0	0	0	0	0	0	0	1	0	0	1	1
18409	MIMAT0000539	mmu-miR-92a-3p	Ccar1	67500	ENSMUSG00000020074	0	0	0	0	0	0	0	0	0	0	0	1	0	0	1	1
18410	MIMAT0000539	mmu-miR-92a-3p	Ccdc117	104479	ENSMUSG00000020482	0	0	0	0	0	0	0	0	0	0	0	1	0	0	1	1
18411	MIMAT0000539	mmu-miR-92a-3p	Ccdc13	100502861	ENSMUSG00000079235	0	0	0	1	0	0	0	0	0	0	0	0	0	1	0	1
18412	MIMAT0000539	mmu-miR-92a-3p	Ccdc141	545428	ENSMUSG00000044033	0	0	0	0	0	0	0	0	0	0	0	1	0	0	1	1
18413	MIMAT0000539	mmu-miR-92a-3p	Ccdc177	380768	ENSMUSG00000062961	0	0	1	0	0	0	0	0	0	0	0	0	0	1	0	1
18414	MIMAT0000539	mmu-miR-92a-3p	Ccdc178	70950	ENSMUSG00000024306	0	0	0	0	0	0	0	1	0	0	0	0	0	1	0	1
18415	MIMAT0000539	mmu-miR-92a-3p	Ccdc186	213993	ENSMUSG00000035173	0	0	0	0	0	0	0	0	0	0	0	1	0	0	1	1
18416	MIMAT0000539	mmu-miR-92a-3p	Ccdc50	67501	ENSMUSG00000038127	0	0	0	0	0	0	0	0	0	0	0	1	0	0	1	1
18417	MIMAT0000539	mmu-miR-92a-3p	Ccdc66	320234	ENSMUSG00000046753	0	0	0	0	0	0	0	0	0	0	0	1	0	0	1	1
18418	MIMAT0000539	mmu-miR-92a-3p	Ccdc88a	108686	ENSMUSG00000032740	0	0	0	0	0	0	0	0	0	0	0	1	0	0	1	1
18419	MIMAT0000539	mmu-miR-92a-3p	Ccdc9b	214239	ENSMUSG00000045838	0	0	0	0	0	0	0	0	0	0	0	1	0	0	1	1
18420	MIMAT0000539	mmu-miR-92a-3p	Ccng2		ENSMUSG00000029385	0	0	0	0	0	0	0	0	0	0	0	1	0	0	1	1
18421	MIMAT0000539	mmu-miR-92a-3p	Ccnl1	56706	ENSMUSG00000027829	0	0	0	0	0	0	0	0	0	0	0	1	0	0	1	1
18422	MIMAT0000539	mmu-miR-92a-3p	Ccny	67974	ENSMUSG00000024286	0	0	0	0	0	0	0	0	0	0	0	1	0	0	1	1
18423	MIMAT0000539	mmu-miR-92a-3p	Ccser2	72972	ENSMUSG00000058690	0	0	0	0	0	0	0	0	0	0	0	1	0	0	1	1
18424	MIMAT0000539	mmu-miR-92a-3p	Cct5	12465	ENSMUSG00000022234	0	0	0	0	0	0	0	0	0	0	0	1	0	0	1	1
18425	MIMAT0000539	mmu-miR-92a-3p	Cct6a		ENSMUSG00000029447	0	0	0	0	0	0	0	0	0	0	0	1	0	0	1	1
18426	MIMAT0000539	mmu-miR-92a-3p	Cd28	12487	ENSMUSG00000026012	0	0	0	0	0	0	0	0	0	0	0	1	0	0	1	1
18427	MIMAT0000539	mmu-miR-92a-3p	Cd320	54219	ENSMUSG00000002308	0	0	0	0	0	0	0	0	0	0	0	1	0	0	1	1
18428	MIMAT0000539	mmu-miR-92a-3p	Cd44	12505	ENSMUSG00000005087	0	0	0	0	0	0	0	1	0	0	0	0	0	1	0	1
18429	MIMAT0000539	mmu-miR-92a-3p	Cd47	16423	ENSMUSG00000055447	0	0	0	0	0	0	0	0	0	0	0	1	0	0	1	1
18430	MIMAT0000539	mmu-miR-92a-3p	Cdc34b		ENSMUSG00000020870	0	0	0	0	0	0	0	0	0	0	0	1	0	0	1	1
18431	MIMAT0000539	mmu-miR-92a-3p	Cdc73	214498	ENSMUSG00000026361	0	0	0	0	0	0	0	0	0	0	0	1	0	0	1	1
18432	MIMAT0000539	mmu-miR-92a-3p	Cdk15	271697	ENSMUSG00000026023	0	1	0	0	0	0	0	0	0	0	0	0	0	1	0	1
18433	MIMAT0000539	mmu-miR-92a-3p	Cdk4	12567	ENSMUSG00000006728	0	0	0	0	0	0	0	0	0	0	0	1	0	0	1	1
18434	MIMAT0000539	mmu-miR-92a-3p	Cdk5r1	12569	ENSMUSG00000048895	0	0	0	0	0	0	0	0	0	0	0	1	0	0	1	1
18435	MIMAT0000539	mmu-miR-92a-3p	Cdk6	12571	ENSMUSG00000040274	0	0	0	0	0	0	0	0	0	0	0	1	0	0	1	1
18436	MIMAT0000539	mmu-miR-92a-3p	Cdr2	12585	ENSMUSG00000030878	0	0	0	0	0	0	0	0	0	0	0	1	0	0	1	1
18437	MIMAT0000539	mmu-miR-92a-3p	Cdyl	12593	ENSMUSG00000059288	0	0	0	0	0	0	0	1	0	0	0	0	0	1	0	1
18438	MIMAT0000539	mmu-miR-92a-3p	Ceacam10	26366	ENSMUSG00000054169	0	1	0	0	0	0	0	0	0	0	0	0	0	1	0	1
18439	MIMAT0000539	mmu-miR-92a-3p	Cebpa	12606	ENSMUSG00000034957	0	0	1	0	0	0	0	0	0	0	0	0	0	1	0	1
18440	MIMAT0000539	mmu-miR-92a-3p	Cebpz	12607	ENSMUSG00000024081	0	0	0	0	0	0	0	0	0	0	0	1	0	0	1	1
18441	MIMAT0000539	mmu-miR-92a-3p	Celf2	14007	ENSMUSG00000002107	0	0	0	0	0	0	0	0	0	0	0	1	0	0	1	1
18442	MIMAT0000539	mmu-miR-92a-3p	Cenpe	229841	ENSMUSG00000045328	0	0	0	0	0	0	0	0	0	0	0	1	0	0	1	1
18443	MIMAT0000539	mmu-miR-92a-3p	Cenpf	108000	ENSMUSG00000026605	0	0	0	0	0	0	0	0	0	0	0	1	0	0	1	1
18444	MIMAT0000539	mmu-miR-92a-3p	Cep170	545389	ENSMUSG00000057335	0	0	0	0	0	0	0	0	0	0	0	1	0	0	1	1
18445	MIMAT0000539	mmu-miR-92a-3p	Cep55	74107	ENSMUSG00000024989	0	0	0	0	0	0	0	0	0	0	0	1	0	0	1	1
18446	MIMAT0000539	mmu-miR-92a-3p	Cep97	74201	ENSMUSG00000022604	0	0	0	0	0	0	0	0	0	0	0	1	0	0	1	1
18447	MIMAT0000539	mmu-miR-92a-3p	Cept1	99712	ENSMUSG00000040774	0	0	0	0	0	0	0	0	0	0	0	1	0	0	1	1
18448	MIMAT0000539	mmu-miR-92a-3p	Cfap20	14894	ENSMUSG00000031796	0	0	0	0	0	0	0	0	0	0	0	1	0	0	1	1
18449	MIMAT0000539	mmu-miR-92a-3p	Cggbp1	106143	ENSMUSG00000054604	0	0	0	0	0	0	0	0	0	0	0	1	0	0	1	1
18450	MIMAT0000539	mmu-miR-92a-3p	Cgnl1	68178	ENSMUSG00000032232	0	1	0	0	0	0	0	0	0	0	0	0	0	1	0	1
18451	MIMAT0000539	mmu-miR-92a-3p	Chd7	320790	ENSMUSG00000041235	0	0	0	0	0	0	0	0	0	0	0	1	0	0	1	1
18452	MIMAT0000539	mmu-miR-92a-3p	Chia1	81600	ENSMUSG00000062778	0	0	0	0	0	1	0	0	0	0	0	0	0	1	0	1
18453	MIMAT0000539	mmu-miR-92a-3p	Chic2		ENSMUSG00000029229	0	0	0	0	0	0	0	0	0	0	0	1	0	0	1	1
18454	MIMAT0000539	mmu-miR-92a-3p	Chl1	12661	ENSMUSG00000030077	0	0	1	0	0	0	0	0	0	0	0	0	0	1	0	1
18455	MIMAT0000539	mmu-miR-92a-3p	Chst1	76969	ENSMUSG00000027221	0	0	0	0	0	0	0	1	0	0	0	0	0	1	0	1
18456	MIMAT0000539	mmu-miR-92a-3p	Chst11	58250	ENSMUSG00000034612	0	0	0	0	0	0	0	0	0	0	0	1	0	0	1	1
18457	MIMAT0000539	mmu-miR-92a-3p	Chst13	71797	ENSMUSG00000056643	0	0	0	0	0	0	0	0	0	0	0	1	0	0	1	1
18458	MIMAT0000539	mmu-miR-92a-3p	Chst14	72136	ENSMUSG00000074916	0	0	0	0	0	0	0	0	0	0	0	1	0	0	1	1
18459	MIMAT0000539	mmu-miR-92a-3p	Chsy1	269941	ENSMUSG00000032640	0	0	0	0	0	0	0	0	0	0	0	1	0	0	1	1
18460	MIMAT0000539	mmu-miR-92a-3p	Cit	12704	ENSMUSG00000029516	0	0	0	1	0	0	0	0	0	0	0	0	0	1	0	1
18461	MIMAT0000539	mmu-miR-92a-3p	Ckap2l	70466	ENSMUSG00000048327	0	0	0	0	0	0	0	0	0	0	0	1	0	0	1	1
18462	MIMAT0000539	mmu-miR-92a-3p	Ckap5	75786	ENSMUSG00000040549	0	0	0	0	0	0	0	0	0	0	0	1	0	0	1	1
18463	MIMAT0000539	mmu-miR-92a-3p	Clasp2	76499	ENSMUSG00000033392	0	0	0	0	0	0	0	0	0	0	0	1	0	0	1	1
18464	MIMAT0000539	mmu-miR-92a-3p	Clcn4-2	12727	ENSMUSG00000000605	0	0	0	0	1	0	0	0	0	0	0	0	0	1	0	1
18465	MIMAT0000539	mmu-miR-92a-3p	Clint1	216705	ENSMUSG00000006169	0	0	0	0	0	0	0	0	0	0	0	1	0	0	1	1
18466	MIMAT0000539	mmu-miR-92a-3p	Cnih1	12793	ENSMUSG00000015759	0	0	0	0	0	0	0	0	0	0	0	1	0	0	1	1
18467	MIMAT0000539	mmu-miR-92a-3p	Cnot6l	231464	ENSMUSG00000034724	0	0	0	0	0	0	0	0	0	0	0	1	0	0	1	1
18468	MIMAT0000539	mmu-miR-92a-3p	Cnot7	18983	ENSMUSG00000031601	0	0	0	0	0	0	0	0	0	0	0	1	0	0	1	1
18469	MIMAT0000539	mmu-miR-92a-3p	Cnst	226744	ENSMUSG00000038949	0	0	1	0	0	0	0	0	0	0	0	0	0	1	0	1
18470	MIMAT0000539	mmu-miR-92a-3p	Cntnap1	53321	ENSMUSG00000017167	0	0	1	0	0	0	0	0	0	0	0	0	0	1	0	1
18471	MIMAT0000539	mmu-miR-92a-3p	Coa4	68185	ENSMUSG00000044881	0	0	0	0	0	0	0	0	0	0	0	1	0	0	1	1
18472	MIMAT0000539	mmu-miR-92a-3p	Col4a3bp	68018	ENSMUSG00000021669	0	0	0	0	0	0	0	0	0	0	0	1	0	0	1	1
18473	MIMAT0000539	mmu-miR-92a-3p	Col4a4	12829	ENSMUSG00000067158	0	0	0	0	1	0	0	0	0	0	0	0	0	1	0	1
18474	MIMAT0000539	mmu-miR-92a-3p	Coq9	67914	ENSMUSG00000031782	0	0	0	0	0	0	0	0	0	0	0	1	0	0	1	1
18475	MIMAT0000539	mmu-miR-92a-3p	Coro1a	12721	ENSMUSG00000030707	0	0	0	0	0	0	0	0	0	0	0	1	0	0	1	1
18476	MIMAT0000539	mmu-miR-92a-3p	Coro2a	107684	ENSMUSG00000028337	0	0	1	0	0	0	0	0	0	0	0	0	0	1	0	1
18477	MIMAT0000539	mmu-miR-92a-3p	Cox10	70383	ENSMUSG00000042148	0	0	0	0	0	0	0	0	0	0	0	1	0	0	1	1
18478	MIMAT0000539	mmu-miR-92a-3p	Cox7c		ENSMUSG00000017778	0	0	0	0	0	0	0	0	0	0	0	1	0	0	1	1
18479	MIMAT0000539	mmu-miR-92a-3p	Cox8a	100048483	ENSMUSG00000035885	0	0	0	0	0	0	0	1	0	0	0	0	0	1	0	1
18480	MIMAT0000539	mmu-miR-92a-3p	Cox8a	12868	ENSMUSG00000035885	0	0	0	0	0	0	0	1	0	0	0	0	0	1	0	1
18481	MIMAT0000539	mmu-miR-92a-3p	Cpsf7	269061	ENSMUSG00000034820	0	0	0	0	0	0	0	1	0	0	0	0	0	1	0	1
18482	MIMAT0000539	mmu-miR-92a-3p	Crebbp	12914	ENSMUSG00000022521	0	0	0	0	0	0	0	0	0	0	0	1	0	0	1	1
18483	MIMAT0000539	mmu-miR-92a-3p	Cryga	12964	ENSMUSG00000044429	0	1	0	0	0	0	0	0	0	0	0	0	0	1	0	1
18484	MIMAT0000539	mmu-miR-92a-3p	Cs	12974	ENSMUSG00000005683	0	0	0	0	0	0	0	0	0	0	0	1	0	0	1	1
18485	MIMAT0000539	mmu-miR-92a-3p	Csn1s2b	12992	ENSMUSG00000061388	0	1	0	0	0	0	0	0	0	0	0	0	0	1	0	1
18486	MIMAT0000539	mmu-miR-92a-3p	Csnk1e	27373	ENSMUSG00000022433	0	0	0	0	0	0	0	0	0	0	0	1	0	0	1	1
18487	MIMAT0000539	mmu-miR-92a-3p	Csnk1g1	214897	ENSMUSG00000032384	0	0	0	0	0	0	0	0	0	0	0	1	0	0	1	1
18488	MIMAT0000539	mmu-miR-92a-3p	Csnk1g3	70425	ENSMUSG00000073563	0	0	0	0	0	0	0	0	0	0	0	1	0	0	1	1
18489	MIMAT0000539	mmu-miR-92a-3p	Csrp3		ENSMUSG00000030470	0	0	0	0	0	0	0	0	0	0	0	1	0	0	1	1
18490	MIMAT0000539	mmu-miR-92a-3p	Ctbp2	13017	ENSMUSG00000030970	0	0	0	0	0	0	0	1	0	0	0	0	0	1	0	1
18491	MIMAT0000539	mmu-miR-92a-3p	Ctdsp2	52468	ENSMUSG00000078429	0	0	0	0	0	0	0	0	0	0	0	1	0	0	1	1
18492	MIMAT0000539	mmu-miR-92a-3p	Ctdspl	69274	ENSMUSG00000047409	0	0	0	0	0	0	0	0	0	0	0	1	0	0	1	1
18493	MIMAT0000539	mmu-miR-92a-3p	Ctdspl2	329506	ENSMUSG00000033411	0	0	0	0	0	0	0	1	0	0	0	0	0	1	0	1
18494	MIMAT0000539	mmu-miR-92a-3p	Ctsc		ENSMUSG00000030560	0	0	0	0	0	0	0	0	0	0	0	1	0	0	1	1
18495	MIMAT0000539	mmu-miR-92a-3p	Ctss	13040	ENSMUSG00000038642	0	0	0	0	0	0	0	0	0	0	0	1	0	0	1	1
18496	MIMAT0000539	mmu-miR-92a-3p	Cul3	26554	ENSMUSG00000004364	0	0	0	0	0	0	0	0	0	0	0	1	0	0	1	1
18497	MIMAT0000539	mmu-miR-92a-3p	Cul5	75717	ENSMUSG00000032030	0	0	0	0	0	0	0	0	0	0	0	1	0	0	1	1
18498	MIMAT0000539	mmu-miR-92a-3p	Cx3cr1	13051	ENSMUSG00000052336	0	1	0	0	0	0	0	0	0	0	0	0	0	1	0	1
18499	MIMAT0000539	mmu-miR-92a-3p	Cxcr7	12778	ENSMUSG00000044337	0	0	0	0	1	0	0	0	0	0	0	0	0	1	0	1
18500	MIMAT0000539	mmu-miR-92a-3p	Cyhr1	54151	ENSMUSG00000053929	0	0	0	0	0	0	0	1	0	0	0	0	0	1	0	1
18501	MIMAT0000539	mmu-miR-92a-3p	Cyld	74256	ENSMUSG00000036712	0	0	0	0	0	0	0	0	0	0	0	1	0	0	1	1
18502	MIMAT0000539	mmu-miR-92a-3p	Cyp1b1	13078	ENSMUSG00000024087	0	0	0	0	0	0	0	0	0	0	0	1	0	0	1	1
18503	MIMAT0000539	mmu-miR-92a-3p	Cyp3a13	13113	ENSMUSG00000029727	0	0	0	0	0	0	0	0	0	0	0	1	0	0	1	1
18504	MIMAT0000539	mmu-miR-92a-3p	Cyp4a10	13117	ENSMUSG00000066072	0	0	0	0	0	0	0	0	0	0	0	1	0	0	1	1
18505	MIMAT0000539	mmu-miR-92a-3p	Cyp51		ENSMUSG00000001467	0	0	0	0	0	0	0	0	0	0	0	1	0	0	1	1
18506	MIMAT0000539	mmu-miR-92a-3p	D11Wsu47e	276852	ENSMUSG00000041623	0	0	0	1	0	0	0	0	0	0	0	0	0	1	0	1
18507	MIMAT0000539	mmu-miR-92a-3p	D17H6S53E	114585	ENSMUSG00000043311	0	0	0	0	0	0	0	0	0	0	0	1	0	0	1	1
18508	MIMAT0000539	mmu-miR-92a-3p	D3Bwg0562e	229791	ENSMUSG00000044667	0	1	0	0	0	0	0	0	0	0	0	0	0	1	0	1
18509	MIMAT0000539	mmu-miR-92a-3p	D3Ertd751e	73852	ENSMUSG00000025766	0	1	0	0	0	0	0	0	0	0	0	0	0	1	0	1
18510	MIMAT0000539	mmu-miR-92a-3p	D5Ertd579e	320661	ENSMUSG00000029190	0	0	0	0	0	0	0	0	0	0	0	1	0	0	1	1
18511	MIMAT0000539	mmu-miR-92a-3p	Dab1	13131	ENSMUSG00000028519	0	0	1	0	0	0	0	0	0	0	0	0	0	1	0	1
18512	MIMAT0000539	mmu-miR-92a-3p	Dap3	65111	ENSMUSG00000068921	0	0	0	0	0	0	0	0	0	0	0	1	0	0	1	1
18513	MIMAT0000539	mmu-miR-92a-3p	Dbc1	56710	ENSMUSG00000028351	0	0	0	0	0	0	0	1	0	0	0	0	0	1	0	1
18514	MIMAT0000539	mmu-miR-92a-3p	Dcdc2a	195208	ENSMUSG00000035910	0	1	0	0	0	0	0	0	0	0	0	0	0	1	0	1
18515	MIMAT0000539	mmu-miR-92a-3p	Dck	13178	ENSMUSG00000029366	0	0	0	0	0	0	0	0	0	0	0	1	0	0	1	1
18516	MIMAT0000539	mmu-miR-92a-3p	Dcun1d2	102323	ENSMUSG00000038506	0	0	0	0	0	0	0	0	0	0	0	1	0	0	1	1
18517	MIMAT0000539	mmu-miR-92a-3p	Dcxr	67880	ENSMUSG00000039450	0	0	0	0	0	0	0	0	0	0	0	1	0	0	1	1
18518	MIMAT0000539	mmu-miR-92a-3p	Ddb1	13194	ENSMUSG00000024740	0	0	0	0	0	0	0	0	0	0	0	1	0	0	1	1
18519	MIMAT0000539	mmu-miR-92a-3p	Ddr2	18214	ENSMUSG00000026674	0	0	0	0	0	0	0	0	0	0	0	1	0	0	1	1
18520	MIMAT0000539	mmu-miR-92a-3p	Ddx26b	236790	ENSMUSG00000035967	0	0	1	0	0	0	0	0	0	0	0	0	0	1	0	1
18521	MIMAT0000539	mmu-miR-92a-3p	Ddx46	212880	ENSMUSG00000021500	0	1	0	0	0	0	0	0	0	0	0	0	0	1	0	1
18522	MIMAT0000539	mmu-miR-92a-3p	Ddx5	13207	ENSMUSG00000020719	0	0	0	0	0	0	0	0	0	0	0	1	0	0	1	1
18523	MIMAT0000539	mmu-miR-92a-3p	Ddx6	13209	ENSMUSG00000032097	0	0	0	0	0	0	0	0	0	0	0	1	0	0	1	1
18524	MIMAT0000539	mmu-miR-92a-3p	Defa3	100038927	ENSMUSG00000074440	0	1	0	0	0	0	0	0	0	0	0	0	0	1	0	1
18525	MIMAT0000539	mmu-miR-92a-3p	Defa3	100294660	ENSMUSG00000074440	0	1	0	0	0	0	0	0	0	0	0	0	0	1	0	1
18526	MIMAT0000539	mmu-miR-92a-3p	Defa3	13216	ENSMUSG00000074440	0	1	0	0	0	0	0	0	0	0	0	0	0	1	0	1
18527	MIMAT0000539	mmu-miR-92a-3p	Defa3	13237	ENSMUSG00000074440	0	1	0	0	0	0	0	0	0	0	0	0	0	1	0	1
18528	MIMAT0000539	mmu-miR-92a-3p	Defa3	23855	ENSMUSG00000074440	0	1	0	0	0	0	0	0	0	0	0	0	0	1	0	1
18529	MIMAT0000539	mmu-miR-92a-3p	Dennd2c	329727	ENSMUSG00000007379	0	1	0	0	0	0	0	0	0	0	0	0	0	1	0	1
18530	MIMAT0000539	mmu-miR-92a-3p	Dennd5a	19347	ENSMUSG00000035901	0	0	0	0	0	0	0	0	0	0	0	1	0	0	1	1
18531	MIMAT0000539	mmu-miR-92a-3p	Dennd6a	211922	ENSMUSG00000040818	0	1	0	0	0	0	0	0	0	0	0	0	0	1	0	1
18532	MIMAT0000539	mmu-miR-92a-3p	Dgcr2	13356	ENSMUSG00000003166	0	0	0	0	0	0	0	0	0	0	0	1	0	0	1	1
18533	MIMAT0000539	mmu-miR-92a-3p	Dhx36	72162	ENSMUSG00000027770	0	0	0	0	0	0	0	0	0	0	0	1	0	0	1	1
18534	MIMAT0000539	mmu-miR-92a-3p	Diaph3	56419	ENSMUSG00000022021	0	0	0	0	0	0	0	0	0	0	0	1	0	0	1	1
18535	MIMAT0000539	mmu-miR-92a-3p	Dicer1	192119	ENSMUSG00000041415	0	0	0	0	0	0	0	0	0	0	0	1	0	0	1	1
18536	MIMAT0000539	mmu-miR-92a-3p	Dip2c	208440	ENSMUSG00000048264	0	0	0	0	0	0	0	0	0	0	0	1	0	0	1	1
18537	MIMAT0000539	mmu-miR-92a-3p	Dipk1a	67266	ENSMUSG00000029270	0	0	0	0	0	0	0	0	0	0	0	1	0	0	1	1
18538	MIMAT0000539	mmu-miR-92a-3p	Dkk2	56811	ENSMUSG00000028031	0	1	0	0	0	0	0	0	0	0	0	0	0	1	0	1
18539	MIMAT0000539	mmu-miR-92a-3p	Dlg2	23859	ENSMUSG00000052572	0	0	0	0	0	0	0	1	0	0	0	0	0	1	0	1
18540	MIMAT0000539	mmu-miR-92a-3p	Dmd	13405	ENSMUSG00000045103	0	0	0	0	1	0	0	0	0	0	0	0	0	1	0	1
18541	MIMAT0000539	mmu-miR-92a-3p	Dmrtc1a	70887	ENSMUSG00000031323	0	0	0	0	2	0	0	0	0	0	0	0	0	1	0	1
18542	MIMAT0000539	mmu-miR-92a-3p	Dnahc5	110082	ENSMUSG00000022262	0	0	0	1	0	0	0	0	0	0	0	0	0	1	0	1
18543	MIMAT0000539	mmu-miR-92a-3p	Dnaja1	15502	ENSMUSG00000028410	0	0	0	0	0	0	0	0	0	0	0	1	0	0	1	1
18544	MIMAT0000539	mmu-miR-92a-3p	Dnajc13		ENSMUSG00000032560	0	0	0	0	0	0	0	0	0	0	0	1	0	0	1	1
18545	MIMAT0000539	mmu-miR-92a-3p	Dnajc3	100037258	ENSMUSG00000022136	0	0	0	0	0	0	0	0	0	0	0	1	0	0	1	1
18546	MIMAT0000539	mmu-miR-92a-3p	Dnajc30		ENSMUSG00000061118	0	0	0	0	0	0	0	0	0	0	0	1	0	0	1	1
18547	MIMAT0000539	mmu-miR-92a-3p	Dnal1	105000	ENSMUSG00000042523	0	0	0	0	0	0	0	0	0	0	0	1	0	0	1	1
18548	MIMAT0000539	mmu-miR-92a-3p	Dock4	238130	ENSMUSG00000035954	0	0	1	0	0	0	0	0	0	0	0	0	0	1	0	1
18549	MIMAT0000539	mmu-miR-92a-3p	Dok4	114255	ENSMUSG00000040631	0	0	0	0	0	0	0	0	0	0	0	1	0	0	1	1
18550	MIMAT0000539	mmu-miR-92a-3p	Dpy19l4	381510	ENSMUSG00000045205	0	0	0	0	0	0	0	0	0	0	0	1	0	0	1	1
18551	MIMAT0000539	mmu-miR-92a-3p	Dpysl2	12934	ENSMUSG00000022048	0	0	0	0	0	0	0	0	0	0	0	1	0	0	1	1
18552	MIMAT0000539	mmu-miR-92a-3p	Dr1	13486	ENSMUSG00000029265	0	0	0	0	0	0	0	0	0	0	0	1	0	0	1	1
[truncated: 1,949 more rows]
