# Supplementary material for: Paternal Circadian Disruption Impairs Offspring Cognition via Sperm microRNAs
Source: Adv Sci (Weinh). 2026 Apr 28:e14510. Online ahead of print. doi: 10.1002/advs.202514510 (PMC13334623; doi:10.1002/advs.202514510)
Supplement: Supplementary file 2 — Supporting File 2: advs75462‐sup‐0002‐data.zip. [file ADVS-9999-e14510-s001.zip › advs75462-sup-0002-data/Data S9 miRNA RPM expression for mouse SSCs.xlsx]

## Sheet: Table S4
miRNA	C1	C2	C3	C4	C5	R1	R2	R3	R4	R5
mmu-miR-106b-3p	7.02928	5.24803	6.36836	6.13526	6.9143	13.4776	12.7402	11.6214	11.0248	14.2063
mmu-let-7g-5p	477.176	486.147	592.109	368.227	624.985	689.736	830.857	793.995	1056.09	894.021
mmu-miR-375-3p	138.446	143.745	165.577	73.4	138.623	215.774	236.352	180.525	265.132	229.529
mmu-miR-212-5p	1.12061	1.28001	3.70253	1.1155	1.34913	5.946	5.38162	2.75761	6.45352	5.57109
mmu-miR-125b-1-3p	0.916862	1.15201	1.03671	1.45015	2.19234	0.7928	0	0	0.134448	0
mmu-miR-486a-5p	8.14989	10.2401	13.0329	8.47782	4.55332	11.2313	15.1564	17.7275	17.7472	18.6632
mmu-miR-150-5p	145.577	138.753	185.423	104.411	232.557	205.864	276.55	329.14	293.635	244.153
mmu-miR-221-3p	3.8712	3.96803	4.29494	0	3.87875	10.8349	5.38162	6.59857	11.0248	7.10314
mmu-miR-16-5p	31.0714	22.1441	41.3203	14.2784	34.4029	49.0214	58.3192	35.061	63.7285	60.7249
mmu-miR-503-3p	4.68619	2.30402	2.07342	1.45015	3.54147	7.00306	10.2141	4.43187	15.3271	10.5851
mmu-miR-185-5p	4.07494	4.73603	2.36962	3.23496	6.57702	5.5496	6.37009	8.66677	8.0669	8.07808
mmu-miR-30e-5p	4.78806	2.68802	5.03545	0	4.8906	7.66373	6.37009	6.20462	7.79801	6.40675
mmu-miR-92a-3p	17.0129	22.7841	29.9165	14.7246	18.0446	32.7691	34.4863	27.1822	51.7626	53.4825
mmu-miR-296-5p	2.24122	1.66401	2.81393	4.01581	0.843208	5.28533	6.8094	4.2349	3.899	3.89976
mmu-miR-743a-3p	30.8677	23.2962	30.657	10.5973	20.0683	31.4477	43.9316	31.3186	52.9727	46.1008
mmu-miR-98-5p	11.5117	11.0081	13.6253	9.92797	17.7074	14.2704	21.856	20.2881	22.7218	29.9446
mmu-miR-126a-5p	16.8091	21.6321	21.3266	12.6052	38.4503	35.9403	52.9376	54.7582	99.3574	48.8863
mmu-miR-221-5p	4.99181	4.35203	5.03545	0	8.26343	10.0421	14.7171	5.90916	17.4783	11.2815
mmu-miR-365-3p	18.4391	20.3521	23.8443	10.5973	22.2607	28.6729	25.2607	33.6822	49.0737	31.3374
mmu-miR-24-3p	9.47424	10.1121	12.2924	8.58937	17.7074	20.0843	22.7346	13.985	34.0154	22.5629
mmu-miR-27a-3p	29.6452	16.8961	27.695	26.2143	33.8969	46.5109	53.9261	36.6368	81.0724	41.7832
mmu-miR-34c-5p	121.128	109.953	146.176	46.9626	98.8239	188.422	204.502	114.736	260.695	184.403
mmu-miR-186-5p	24.4497	15.3601	30.0646	9.14712	29.6809	36.8652	29.2145	33.1898	50.0148	40.9475
mmu-miR-486b-5p	8.863	8.83206	17.476	7.58542	4.0474	11.7599	18.6709	18.9093	18.0161	17.5489
mmu-miR-669c-5p	14.7717	13.0561	7.40507	4.90821	5.22789	11.6277	18.7808	13.8865	20.9739	23.6771
mmu-let-7a-5p	3039.4	3331.61	3827.09	2826.79	4259.72	4207.65	4513.75	4153.65	6101.13	4634.73
mmu-miR-10a-5p	1121.93	1126.54	1442.36	810.524	2352.55	2224.86	2478.73	2135.37	4164.14	2418.97
mmu-miR-30e-3p	36.9801	33.7922	36.7291	24.3179	38.7875	44.5289	41.8449	41.0687	67.6275	62.814
mmu-miR-25-3p	98.7155	81.2805	135.809	101.957	114.676	124.337	165.073	131.282	235.822	170.058
mmu-miR-467a-5p	3.66745	1.15201	2.22152	0.446201	2.0237	3.5676	4.1735	4.43187	2.15117	4.73543
mmu-miR-3102-5p.2-5p	0.407494	1.02401	0.148101	1.22705	0.337283	0.264267	0	0	0	0
mmu-miR-151-5p	288.099	292.354	430.086	314.572	522.957	547.164	593.736	419.452	916.131	620.202
mmu-miR-34c-3p	12.7342	11.0081	9.03418	2.4541	15.6837	16.1203	20.538	11.8183	18.285	22.4236
mmu-miR-322-3p	36.267	36.4802	50.9469	21.083	68.2998	72.0126	83.1406	51.7052	146.683	96.2406
mmu-miR-30c-5p	260.185	230.402	338.708	304.644	383.828	359.138	431.189	401.331	654.898	428.974
mmu-miR-10b-3p	5.3993	9.47206	5.03545	5.24286	10.4558	12.0241	17.6825	7.091	27.293	17.8275
mmu-miR-145a-5p	222.39	216.577	281.244	233.14	387.707	331.39	382.864	364.694	620.21	421.592
mmu-miR-23a-3p	93.4181	102.529	109.891	76.0773	170.497	145.082	173.091	141.623	242.007	163.094
mmu-miR-30a-3p	39.0176	52.2243	75.2355	52.2055	95.957	87.8686	95.3316	74.9479	128.129	99.0261
mmu-miR-27b-3p	550.219	484.995	685.857	550.166	1089.59	902.47	1125.97	853.874	1672.13	1118.95
mmu-miR-615-3p	15.7904	16.3841	11.5519	22.5331	22.4293	24.9732	22.6248	27.1822	26.7552	19.4988
mmu-miR-10a-3p	1.01874	0	0	0	0	0.924933	2.41624	0.49243	1.07559	0.974941
mmu-miR-871-3p	920.53	838.917	1075.96	505.323	847.93	1088.51	1300.71	820.29	1399.34	1481.49
mmu-miR-16-2-3p	0	0	0	0	0.505925	1.1892	0.988461	0.886374	0	0.417832
mmu-miR-10b-5p	7748.71	7703.22	9905.17	4822.09	14554.1	12780.6	14795.1	12364.3	26011.9	15831.1
mmu-miR-183-5p	34.9426	25.3442	43.838	33.242	34.5715	46.1145	52.059	38.8035	41.0068	40.9475
mmu-miR-143-3p	1550.01	1494.28	2490.03	987.443	3275.69	3333.46	3597.45	2154.19	5894.22	3857.14
mmu-miR-184-3p	86.0832	113.281	133.291	67.711	101.522	143.761	146.512	96.8118	150.179	153.901
mmu-miR-200a-3p	3.97307	3.58402	3.99874	1.00395	4.55332	5.41746	4.83248	4.82582	9.14249	5.29254
mmu-let-7f-5p	2075.57	2569.62	3309.62	1732.82	3930.53	3456.87	4125.18	3675.3	6348.52	3921.21
mmu-miR-466g	0	0	0	0	0	0.528533	0	0.787888	0.80669	0
mmu-miR-363-5p	0	0	0	0	0	0	0.658974	0	0.537794	0.417832
mmu-miR-15b-5p	25.6721	26.1122	30.3608	15.0593	20.7429	24.4447	36.3534	30.6292	45.578	31.4767
mmu-miR-126a-3p	45.945	56.4484	69.1633	52.6517	103.883	98.9678	128.72	106.759	283.955	122.425
mmu-miR-15b-3p	0.305621	0.896006	0	0	0	0.528533	0.768803	2.36367	2.55452	0.557109
mmu-miR-409-3p	3.97307	3.45602	2.51772	4.23891	2.36098	5.68173	7.79786	2.95458	4.57125	5.57109
mmu-miR-93-5p	4.58431	5.76004	2.36962	4.90821	3.71011	5.02106	6.8094	9.1592	4.4368	9.61013
mmu-miR-1843a-5p	1.01874	0.512003	0.888608	1.00395	1.68642	2.11413	2.96538	1.08335	5.10904	1.94988
mmu-miR-7214-5p	0.509368	0.512003	1.48101	1.45015	1.34913	4.88893	0.988461	0.984861	4.1679	4.03904
mmu-miR-362-5p	1.12061	2.81602	1.92532	3.12341	4.38468	5.28533	6.91923	3.64398	8.87359	2.64627
mmu-miR-30b-5p	54.5024	71.4245	85.0102	55.4405	98.8239	81.7905	109.829	98.3876	196.832	120.753
mmu-miR-195a-5p	5.19555	5.24803	5.18355	0.780852	8.26343	7.1352	14.2778	9.35618	21.3773	6.26748
mmu-let-7d-5p	395.881	459.651	571.375	458.248	605.086	542.539	625.476	568.461	886.015	666.302
mmu-miR-22-3p	96.9837	65.0244	110.336	48.1897	132.721	111.653	127.182	114.441	212.294	153.205
mmu-miR-411-5p	0	0	0.740507	1.45015	0.843208	0	0	0	0	0
mmu-miR-328-3p	12.8361	11.9041	13.6253	17.7365	18.5506	17.7059	19.7692	16.5457	24.4696	17.5489
mmu-miR-30a-5p	104.522	83.7125	131.07	60.4602	167.63	165.299	201.317	120.941	281.266	145.266
mmu-miR-152-5p	0	0	0	0.892402	0	1.05707	1.86709	0	1.47893	0.557109
mmu-let-7i-5p	135.492	150.145	169.576	139.549	226.148	195.822	193.629	185.351	277.367	225.072
mmu-miR-433-3p	0	0	0	0.669301	0	1.05707	0	1.67426	0.268897	1.53205
mmu-miR-100-5p	631.616	599.044	744.061	326.508	811.672	791.478	961.114	629.523	1551.94	1081.49
mmu-miR-7219-3p	0	0	0	0	0	0	0.549145	0	0.268897	0.278555
mmu-miR-425-5p	1.32436	3.58402	4.44304	1.67325	0.843208	2.11413	4.39316	4.2349	9.54584	7.38169
mmu-miR-136-3p	0	0.256002	0	0	0	0	0.658974	1.28032	2.42007	0.417832
mmu-miR-872-3p	3.4637	0.256002	2.66582	1.89635	2.86691	2.51053	3.07521	4.72733	3.63011	4.8747
mmu-miR-17-5p	0.509368	0	0	0	0.674566	0.660666	0.988461	0	1.34448	1.8106
mmu-miR-3471	1.22248	0.384003	1.62911	0	1.85506	3.03907	0.878632	1.77275	2.42007	2.36771
mmu-miR-148b-3p	10.3911	9.08806	7.55317	9.14712	3.20419	13.3455	10.3239	9.94709	9.68028	19.4988
mmu-miR-26a-5p	4418.26	4621.09	6069.79	4765.54	7746.89	6576.14	7899.02	6246.97	13221.5	8286.3
mmu-miR-129-5p	1.32436	1.28001	0.740507	0	0	2.64267	2.08675	0	2.42007	1.94988
mmu-miR-7a-5p	6.01054	5.50404	4.14684	0.669301	3.54147	1.982	2.74573	1.67426	1.21004	2.22844
mmu-miR-96-5p	5.8068	4.35203	3.11013	5.68906	4.72196	6.87093	9.11581	3.84096	11.8315	6.54603
mmu-let-7e-5p	329.357	401.923	418.09	347.033	503.395	485.722	507.74	448.505	713.249	440.534
mmu-miR-877-3p	2.03747	1.15201	0.296203	0	1.34913	0	0	0	0.80669	0
mmu-miR-29a-3p	30.0527	27.2642	40.4317	15.7286	36.2579	32.6369	42.2842	34.0762	64.4008	47.6328
mmu-miR-26b-5p	31.2752	29.8242	52.7241	18.5173	38.9562	42.1505	61.5043	36.3414	71.5265	45.2651
mmu-miR-30d-5p	484.409	441.731	654.904	459.81	851.471	726.072	908.396	609.038	1373.93	791.513
mmu-miR-342-5p	0	0.256002	2.36962	0.334651	0	0.7928	1.97692	3.34853	3.63011	0.696386
mmu-miR-700-3p	0	0.640004	1.92532	1.7848	0.337283	3.1712	0.658974	3.15155	1.21004	2.92482
mmu-miR-423-3p	58.4754	54.2724	66.0532	66.3724	76.3946	67.5201	75.0132	66.3796	95.7273	80.363
mmu-miR-181d-5p	4.58431	3.32802	4.14684	9.03557	15.6837	9.64573	10.1043	14.2805	20.5706	11.6993
mmu-let-7c-5p	3988.35	4182.56	4628.02	3571.95	5063.29	4867.92	4967.13	4393.36	6624.14	4980.14
mmu-miR-743b-3p	162.998	222.849	322.565	79.87	197.479	232.29	313.672	190.964	431.848	391.787
mmu-miR-340-5p	4.99181	1.53601	5.33165	0	5.22789	4.7568	5.27179	3.93944	9.00804	8.49591
mmu-miR-467c-5p	2.24122	0.896006	0.740507	0	0.505925	0	0.658974	0	0	0
mmu-miR-361-5p	44.0094	50.6883	35.8405	29.1146	55.6517	40.5649	59.4175	46.4854	70.451	72.9813
mmu-miR-181a-5p	79.8689	78.4645	83.6773	91.6943	112.147	120.638	132.673	74.0615	208.664	120.614
mmu-miR-145a-3p	138.242	143.745	188.385	149.589	285.173	196.746	229.433	224.647	496.383	331.062
mmu-miR-351-5p	336.285	290.818	340.633	438.281	448.081	453.878	525.642	350.118	771.868	461.704
mmu-miR-202-3p	28.1171	23.0402	39.6912	6.91611	22.4293	19.82	14.2778	8.86374	13.8482	12.1171
mmu-miR-200b-5p	0.509368	1.15201	0.296203	0	0	0	0	0	0	0
mmu-miR-130b-5p	21.6991	20.3521	25.7696	7.02766	23.1039	31.1835	36.3534	23.8336	27.0241	19.4988
mmu-miR-99b-5p	1107.57	1115.4	1433.92	1214.67	1805.31	1485.05	1722.78	1417.31	2706.04	1772.58
mmu-miR-411-3p	1.22248	0	4.14684	1.1155	1.85506	2.11413	4.50299	3.64398	3.899	1.94988
mmu-miR-28a-3p	2.64871	3.32802	2.66582	0	3.20419	5.68173	4.28333	1.47729	6.99132	3.48193
mmu-miR-150-3p	0.101874	2.04801	1.92532	1.1155	1.18049	1.45347	2.6359	3.64398	1.61338	1.8106
mmu-miR-181c-5p	0	2.43202	1.03671	1.3386	0	0.3964	3.62436	3.93944	3.22676	1.11422
mmu-miR-147-5p	2.34309	0.768005	0	0	1.85506	4.7568	0.439316	1.87124	3.63011	2.08916
mmu-miR-181a-2-3p	0	1.53601	1.62911	0	4.55332	1.71773	4.61282	2.75761	5.78128	2.64627
mmu-miR-191-3p	3.36183	3.71202	5.62785	1.5617	3.87875	4.3604	9.33547	2.16669	7.66356	7.24242
mmu-miR-874-3p	0	0	0	0.557751	0	0.924933	0.988461	0	0	1.8106
mmu-miR-296-3p	3.76932	2.81602	1.92532	5.57751	3.03555	1.84987	2.52607	0.295458	2.15117	3.34265
mmu-miR-669a-3p	0.203747	0.512003	0	0	0.168642	0.528533	0.988461	0	0.537794	2.22844
mmu-miR-466d-3p	0	0	0	0	0	0	0	0.0984861	1.07559	0.835664
mmu-miR-125a-5p	6504.12	3249.3	7096.87	6277.04	10768.9	8277.89	8529.87	8070.34	14596	9213.47
mmu-miR-124-3p	2.85246	3.58402	5.77595	1.00395	1.01185	5.68173	4.06367	1.96972	12.7726	7.24242
mmu-miR-1934-5p	0	0	0.888608	1.7848	1.68642	0	0.768803	0	0	0
mmu-miR-369-5p	0	0	0	0	0	1.05707	0	0	2.42007	0.417832
mmu-miR-450b-3p	0.916862	0	0.296203	0	0.843208	0.528533	0.439316	1.77275	3.09231	0.835664
mmu-miR-23b-3p	32.9052	26.1122	42.0608	23.9833	73.865	47.7001	54.1457	48.5536	95.5928	61.4213
mmu-miR-129-2-3p	0.814989	0.768005	1.62911	1.67325	0.505925	0	0.549145	0.984861	0.80669	0.557109
mmu-miR-152-3p	9.16862	7.04005	8.73798	1.22705	5.73381	6.60666	10.4338	7.7804	20.9739	10.8636
mmu-miR-132-3p	1.22248	0	1.18481	1.5617	0	0	0	0	0	0.835664
mmu-miR-450a-5p	20.5785	29.1842	29.4722	25.8797	23.1039	28.4087	35.1453	25.9018	65.8797	34.2622
mmu-miR-214-3p	1.12061	2.81602	1.03671	0.446201	0	1.71773	2.96538	0.787888	3.76456	1.94988
mmu-miR-1983	0	0	0	0	0	0.660666	0.658974	0	0	0
mmu-miR-98-3p	0	0	0	0	0	0	0	0.689402	0.672242	0
mmu-let-7i-3p	0.611242	0	0.592405	0	0	0	0	0	0	0
mmu-miR-181d-3p	1.12061	0	1.18481	0	0	0	0	0	0	0
mmu-miR-331-5p	0	0	0	0	0	0	0.549145	0.49243	0	0
mmu-miR-351-3p	8.76113	8.96006	8.29368	8.92402	7.75751	5.81386	11.9714	9.06072	16.1338	16.8525
mmu-miR-106b-5p	0	0	0	0	0	1.05707	0	0.886374	0	0
mmu-miR-6964-3p	0	0	0	0	0	0.7928	0.658974	0	0	0
mmu-miR-369-3p	0	0	0	0	0	0	0	0	1.21004	0.974941
mmu-miR-467e-5p	0	0	0	0	0	0	0.658974	0	0	0.835664
mmu-miR-222-3p	1.62998	1.79201	0.888608	0.446201	3.71011	2.90693	6.15043	0.886374	4.03345	2.78555
mmu-miR-199a-5p	74.164	67.5844	72.8659	33.242	63.9151	66.5952	88.5222	59.2886	118.718	80.6415
mmu-miR-342-3p	50.8349	60.5444	71.0886	40.8274	66.782	56.553	58.4291	74.16	82.148	79.5273
mmu-miR-3102-3p	0	0	0	1.00395	0.337283	1.5856	0	0	1.74783	1.53205
mmu-miR-135a-5p	0.509368	0	0	0	0	1.982	0	0.787888	0	0.696386
mmu-miR-148a-3p	103.096	103.681	132.403	68.4918	151.44	119.845	147.94	113.259	261.637	153.066
mmu-miR-465a-5p	109.718	131.201	148.546	54.9943	100.679	126.716	168.917	82.6298	187.018	174.375
mmu-miR-211-5p	0	0.768005	1.03671	6.35836	10.1185	0.7928	1.86709	0	0	0
mmu-miR-6996-5p	0	0	0	0	0	0	0	0.49243	0	0.835664
mmu-miR-338-5p	2.75059	3.45602	2.81393	3.90426	4.0474	10.7028	3.73419	1.96972	5.37794	6.82459
mmu-miR-467d-3p	0	0	0.296203	0	0	0	0	0.393944	0.403345	1.11422
mmu-miR-1a-3p	2.24122	3.71202	7.40507	6.35836	7.75751	6.87093	10.9829	4.82582	15.8649	6.26748
mmu-miR-322-5p	0	0	0	0	0	0	0.439316	0	0	0.835664
mmu-miR-741-3p	813.155	883.59	1176.96	391.318	828.367	910.927	1084.45	683.296	1511.33	1391.8
mmu-miR-378a-3p	1.01874	0	0.888608	2.78876	1.85506	4.62466	2.41624	2.26518	2.68897	0.557109
mmu-miR-495-3p	0	0.896006	0.444304	0	0	0	0	0	0	0
mmu-miR-760-3p	1.32436	1.79201	1.62911	0	0	0	0.109829	0.49243	0.941139	0
mmu-miR-107-3p	0.509368	0	0.296203	0.669301	0	1.1892	0.329487	0	1.88228	0.696386
mmu-miR-455-3p	0.407494	0.640004	0	3.12341	1.01185	0	0	0	0.672242	0.417832
mmu-miR-3105-3p	0	0	0	0	0	0.660666	0	0	0	0.278555
mmu-miR-222-5p	0	0	0	0	0	0	0.329487	0	0.80669	0
mmu-miR-541-5p	9.06675	7.42405	13.4772	6.91611	8.26343	7.5316	15.0466	9.06072	11.8315	22.7022
mmu-miR-193b-3p	0.611242	0	0	0	1.51777	0	0	0	0	0
mmu-miR-497a-5p	0	0	0	0.669301	0	0.3964	1.75726	0	3.76456	0
mmu-miR-128-3p	16.5035	9.98407	21.6228	6.80456	11.8049	14.0061	23.7231	10.8335	26.083	19.3595
mmu-miR-1194	2.54684	0.768005	1.33291	0.557751	1.18049	0.3964	3.18504	0.49243	5.10904	4.59615
mmu-miR-192-5p	15.4848	19.7121	20.2899	5.68906	17.2014	16.5167	17.1333	26.0988	38.1833	15.7383
mmu-miR-203-3p	1.32436	3.32802	2.51772	1.5617	0.843208	5.5496	2.52607	1.77275	3.09231	2.22844
mmu-miR-146b-5p	5.8068	14.9761	14.3658	16.0632	30.3555	21.802	23.7231	15.7578	21.7806	30.7803
mmu-miR-127-3p	88.0188	90.7526	101.301	77.0812	91.0664	86.0188	85.2273	87.948	167.657	147.634
mmu-miR-330-5p	0	0	0	0	0	1.45347	0	0.49243	0	0
mmu-miR-450a-2-3p	0	0	0	0	0	0	0	0.393944	1.21004	0
mmu-miR-191-5p	3122.83	3231.64	4017.25	2809.95	3907.93	3274.26	3981.96	3123.19	5260.83	4634.73
mmu-miR-140-3p	0.713115	5.76004	3.25823	1.45015	6.40838	4.62466	5.16197	2.8561	8.0669	6.68531
mmu-miR-1839-3p	0	0	0	0	0	0.528533	1.64744	0	0	0
mmu-miR-1306-3p	0	0	0	0	0	0	0.878632	0	0	0.278555
mmu-miR-24-2-5p	1.32436	0	2.66582	3.68116	1.18049	4.22827	6.91923	0.0984861	6.72242	1.2535
mmu-miR-532-5p	1.42623	3.32802	3.70253	4.57356	3.54147	0.7928	4.06367	3.15155	1.07559	2.08916
mmu-miR-883b-3p	0	0	0.296203	0	1.01185	0	0	0	0	0
mmu-miR-471-5p	2.34309	1.40801	2.96203	0.557751	1.01185	1.5856	0.878632	0.984861	0.80669	0.974941
mmu-miR-103-3p	33.822	21.5041	28.8798	37.0347	28.3318	23.5197	39.7581	29.8413	46.2502	42.7581
mmu-miR-574-3p	5.09368	8.19205	10.219	9.03557	9.10664	6.87093	10.2141	13.788	12.7726	8.21736
mmu-miR-139-5p	0.814989	0	1.18481	0.780852	1.01185	0	2.08675	2.36367	0.537794	2.22844
mmu-miR-1895	0	0	0	0	0	0.3964	0	0.0984861	0	0
mmu-miR-101a-3p	1.9356	3.45602	3.25823	1.3386	4.0474	3.5676	4.06367	2.8561	11.4281	3.0641
mmu-miR-470-5p	1252.03	1246.73	1467.98	686.926	1080.32	847.106	946.177	630.114	1125.06	1149.04
mmu-miR-301a-5p	0.509368	1.53601	0.444304	0	0	2.51053	0.439316	1.18183	1.74783	0
mmu-miR-149-5p	2.64871	7.80805	5.33165	4.01581	8.76936	6.3424	9.88461	3.74247	11.4281	8.35664
mmu-let-7d-3p	137.835	160.129	132.847	235.817	188.71	188.026	187.039	191.752	241.738	184.403
mmu-miR-30c-1-3p	0	2.43202	1.48101	0	1.68642	0.7928	2.30641	1.57578	3.22676	1.67133
mmu-miR-99a-5p	1554.18	1710.35	2119.03	703.882	1509.17	1457.69	1867.86	1375.65	3229.72	2222.73
mmu-miR-146a-5p	729.721	733.189	991.687	600.029	1490.79	919.78	1171.66	1342.76	1077.6	1117
mmu-miR-340-3p	11.2061	7.68005	18.3646	6.02371	24.9589	22.9912	19.4397	10.341	26.3519	16.9918
mmu-miR-484	22.9216	21.7601	25.6215	36.4769	24.2844	28.5408	40.1974	30.8261	36.9733	21.0309
mmu-miR-326-3p	0	0	0	0	0.168642	0.528533	0	0	1.74783	0
mmu-miR-134-5p	0	0.128001	0	0	0	0	0	0	0.403345	0.278555
mmu-miR-374b-5p	4.78806	10.4961	12.5886	4.12736	10.1185	5.946	11.6419	11.4244	22.8562	10.3065
mmu-let-7b-5p	1289.31	1244.81	1419.7	1182.1	1585.9	1535.79	1416.9	1283.67	1944.8	1376.48
mmu-miR-7230-3p	0	0	0.296203	0	0	0	0	0.689402	0	0.696386
mmu-miR-335-5p	2.13935	0.640004	0	0	4.55332	0.7928	3.18504	1.87124	6.05018	2.78555
mmu-miR-200b-3p	7.3349	6.91205	5.18355	1.5617	4.38468	2.24627	3.73419	2.26518	4.03345	5.84964
mmu-miR-3061-3p	0	0	0	0	0	0	0	0	0.941139	0.139277
mmu-miR-434-5p	3.8712	5.63204	1.48101	1.89635	1.85506	4.88893	7.90769	0.984861	6.18463	3.20338
mmu-miR-465a-3p	85.0645	101.889	106.337	66.4839	76.7319	86.4152	113.014	72.4857	120.735	113.093
mmu-miR-935	0	0	1.33291	3.34651	0	0	0	0	0.537794	0.278555
mmu-miR-669p-5p	0	0	0.592405	0	0.843208	0	0.219658	0	0	0.139277
mmu-miR-3057-5p	0	0	1.92532	0	0.505925	0	0	0	0.268897	0
mmu-miR-5122	0	0	0	0.11155	0	0.264267	0	0	1.34448	0
mmu-miR-881-3p	11.9192	14.4641	13.9215	1.89635	13.4913	13.0812	14.7171	8.17434	23.9318	15.4598
mmu-miR-1247-5p	0	0.256002	0	1.22705	0	0	0.549145	0	1.47893	2.36771
mmu-miR-130a-3p	0.407494	0	0	0	0.674566	0	0.878632	0	2.68897	0.417832
mmu-miR-26b-3p	0	0	0.740507	0	0	0	0	0	1.47893	1.39277
mmu-miR-223-3p	0.407494	0	0	0	0	0	0	0	0.672242	0.974941
mmu-miR-3475-3p	0.916862	2.04801	1.18481	0	0	1.71773	1.86709	0.689402	2.95786	0.278555
mmu-miR-465c-3p	88.63	107.905	105.448	64.6991	85.164	91.172	97.7479	84.1071	119.794	116.714
mmu-miR-21a-5p	21.0878	19.2001	29.7684	20.3021	41.9917	19.6879	31.0816	34.2731	40.7379	36.9085
mmu-let-7e-3p	1.01874	0	0.444304	0	0	0	0.658974	1.08335	2.01673	0
mmu-miR-470-3p	1.01874	0.896006	0	0	0	0	0	0	0.537794	0
mmu-miR-143-5p	0.407494	0	0	3.23496	1.51777	0.264267	0	0	0.941139	0.557109
mmu-miR-320-3p	15.7904	17.0241	21.3266	21.3061	19.0565	19.82	26.1393	11.8183	42.889	21.7273
mmu-miR-101c	0	0.640004	0.148101	0.446201	0.674566	1.32133	0.219658	0.393944	0.80669	0.417832
mmu-miR-201-5p	1.5281	0.128001	2.07342	1.22705	0	0	1.09829	2.65912	1.61338	3.20338
mmu-miR-669o-3p	0.509368	0.640004	0	0	0.337283	0.660666	0.219658	0	0.537794	1.94988
mmu-miR-361-3p	1.62998	0.256002	7.10886	0.669301	0.505925	3.43547	2.52607	4.82582	2.82342	3.48193
mmu-miR-181c-3p	0.713115	0	2.51772	0	1.18049	0.528533	1.75726	0.984861	1.88228	2.08916
mmu-miR-18a-3p	1.32436	0	0	0	0.674566	0	0	0	0	0.557109
mmu-miR-132-5p	0.611242	0	0	0	0	0	0	0	0	0
mmu-miR-193a-5p	0.814989	0	0	0	0	0	0	0	0	0
mmu-miR-1968-5p	0.814989	0	0	0	0	0	0	0	0	0
mmu-miR-203b-3p	0.713115	0	0	0	0	0	0	0	0	0
mmu-miR-6916-5p	0.814989	0	0	0	0	0	0	0	0	0
mmu-miR-7230-5p	0.713115	0	0	0	0	0	0	0	0	0
mmu-miR-96-3p	0.814989	0	0	0	0	0	0	0	0	0
mmu-miR-20b-5p	0	0.512003	0	0	0	0	0	0	0	0
mmu-miR-224-5p	0	1.02401	0	0	0	0	0	0	0	0
mmu-miR-323-5p	0	0.512003	0	0	0	0	0	0	0	0
mmu-miR-34b-5p	0	1.02401	0	0	0	0	0	0	0	0
mmu-miR-376c-3p	0	0.896006	0	0	0	0	0	0	0	0
mmu-miR-511-5p	0	0.512003	0	0	0	0	0	0	0	0
mmu-miR-667-3p	0	1.28001	0	0	0	0	0	0	0	0
mmu-miR-669n	0	0.128001	0	0	0	0	0	0	0	0
mmu-miR-6952-3p	0	0.512003	0	0	0	0	0	0	0	0
mmu-miR-6984-3p	0	0.896006	0	0	0	0	0	0	0	0
mmu-miR-7062-5p	0	0.512003	0	0	0	0	0	0	0	0
mmu-miR-7a-2-3p	0	1.28001	0	0	0	0	0	0	0	0
mmu-miR-140-5p	0	0	0.444304	0	0	0	0	0	0	0
mmu-miR-204-3p	0	0	0.296203	0	0	0	0	0	0	0
mmu-miR-208a-5p	0	0	0.592405	0	0	0	0	0	0	0
mmu-miR-212-3p	0	0	0.592405	0	0	0	0	0	0	0
mmu-miR-219a-1-3p	0	0	0.592405	0	0	0	0	0	0	0
mmu-miR-26a-1-3p	0	0	0.592405	0	0	0	0	0	0	0
mmu-miR-29b-1-5p	0	0	1.18481	0	0	0	0	0	0	0
mmu-miR-3073b-3p	0	0	0.888608	0	0	0	0	0	0	0
mmu-miR-3094-5p	0	0	0.888608	0	0	0	0	0	0	0
mmu-miR-3103-5p	0	0	0.444304	0	0	0	0	0	0	0
mmu-miR-32-5p	0	0	0.296203	0	0	0	0	0	0	0
mmu-miR-425-3p	0	0	0.296203	0	0	0	0	0	0	0
mmu-miR-468-3p	0	0	0.740507	0	0	0	0	0	0	0
mmu-miR-501-5p	0	0	1.03671	0	0	0	0	0	0	0
mmu-miR-5113	0	0	0.148101	0	0	0	0	0	0	0
mmu-miR-5129-3p	0	0	1.03671	0	0	0	0	0	0	0
mmu-miR-6952-5p	0	0	0.592405	0	0	0	0	0	0	0
mmu-miR-883b-5p	0	0	1.18481	0	0	0	0	0	0	0
mmu-miR-466m-3p	0	0	0	0.669301	0	0	0	0	0	0
mmu-miR-485-3p	0	0	0	0.669301	0	0	0	0	0	0
mmu-miR-547-5p	0	0	0	0.780852	0	0	0	0	0	0
mmu-miR-6899-5p	0	0	0	1.00395	0	0	0	0	0	0
mmu-miR-6966-5p	0	0	0	1.1155	0	0	0	0	0	0
mmu-miR-7005-5p	0	0	0	1.1155	0	0	0	0	0	0
mmu-miR-7008-5p	0	0	0	2.11945	0	0	0	0	0	0
mmu-miR-7045-3p	0	0	0	0.2231	0	0	0	0	0	0
mmu-miR-744-3p	0	0	0	1.3386	0	0	0	0	0	0
mmu-miR-1193-5p	0	0	0	0	0.168642	0	0	0	0	0
mmu-miR-190a-5p	0	0	0	0	1.85506	0	0	0	0	0
mmu-miR-215-5p	0	0	0	0	1.34913	0	0	0	0	0
mmu-miR-290a-5p	0	0	0	0	1.51777	0	0	0	0	0
mmu-miR-3079-5p	0	0	0	0	0.674566	0	0	0	0	0
mmu-miR-3082-3p	0	0	0	0	1.68642	0	0	0	0	0
mmu-miR-496a-3p	0	0	0	0	0.843208	0	0	0	0	0
mmu-miR-497b	0	0	0	0	1.18049	0	0	0	0	0
mmu-miR-5107-5p	0	0	0	0	0.168642	0	0	0	0	0
mmu-miR-702-3p	0	0	0	0	0.674566	0	0	0	0	0
mmu-miR-99b-3p	0	0	0	0	1.68642	0	0	0	0	0
mmu-miR-1948-3p	0	0	0	0	0	0.264267	0	0	0	0
mmu-miR-3073b-5p	0	0	0	0	0	0.924933	0	0	0	0
mmu-miR-3098-5p	0	0	0	0	0	0.924933	0	0	0	0
mmu-miR-3962	0	0	0	0	0	0.3964	0	0	0	0
mmu-miR-449a-3p	0	0	0	0	0	1.05707	0	0	0	0
mmu-miR-499-5p	0	0	0	0	0	0.924933	0	0	0	0
mmu-miR-7218-3p	0	0	0	0	0	0.7928	0	0	0	0
mmu-miR-7224-3p	0	0	0	0	0	0.264267	0	0	0	0
mmu-miR-12187-5p	0	0	0	0	0	0	0.878632	0	0	0
mmu-miR-12188-3p	0	0	0	0	0	0	0.549145	0	0	0
mmu-miR-144-3p	0	0	0	0	0	0	1.31795	0	0	0
mmu-miR-148b-5p	0	0	0	0	0	0	0.329487	0	0	0
mmu-miR-1930-5p	0	0	0	0	0	0	0.878632	0	0	0
mmu-miR-19a-3p	0	0	0	0	0	0	0.439316	0	0	0
mmu-miR-293-5p	0	0	0	0	0	0	0.549145	0	0	0
mmu-miR-297a-3p	0	0	0	0	0	0	0.549145	0	0	0
mmu-miR-297b-3p	0	0	0	0	0	0	0.109829	0	0	0
mmu-miR-297c-3p	0	0	0	0	0	0	0.219658	0	0	0
mmu-miR-345-5p	0	0	0	0	0	0	0.768803	0	0	0
mmu-miR-34a-5p	0	0	0	0	0	0	0.658974	0	0	0
mmu-miR-6516-5p	0	0	0	0	0	0	1.20812	0	0	0
mmu-miR-6915-5p	0	0	0	0	0	0	0.109829	0	0	0
mmu-miR-6956-5p	0	0	0	0	0	0	0.219658	0	0	0
mmu-miR-7026-5p	0	0	0	0	0	0	0.549145	0	0	0
mmu-miR-7686-3p	0	0	0	0	0	0	0.768803	0	0	0
mmu-miR-770-5p	0	0	0	0	0	0	0.549145	0	0	0
mmu-let-7k	0	0	0	0	0	0	0	0.0984861	0	0
mmu-miR-3057-3p	0	0	0	0	0	0	0	0.393944	0	0
mmu-miR-3077-5p	0	0	0	0	0	0	0	0.196972	0	0
mmu-miR-3084-3p	0	0	0	0	0	0	0	1.18183	0	0
mmu-miR-31-3p	0	0	0	0	0	0	0	1.18183	0	0
mmu-miR-6418-3p	0	0	0	0	0	0	0	1.08335	0	0
mmu-miR-6989-3p	0	0	0	0	0	0	0	0.689402	0	0
mmu-miR-7042-3p	0	0	0	0	0	0	0	0.49243	0	0
mmu-miR-92b-5p	0	0	0	0	0	0	0	0.984861	0	0
mmu-miR-12190-3p	0	0	0	0	0	0	0	0	0.134448	0
mmu-miR-128-1-5p	0	0	0	0	0	0	0	0	0.80669	0
mmu-miR-130b-3p	0	0	0	0	0	0	0	0	1.61338	0
mmu-miR-187-3p	0	0	0	0	0	0	0	0	0.403345	0
mmu-miR-18b-3p	0	0	0	0	0	0	0	0	0.268897	0
mmu-miR-1947-5p	0	0	0	0	0	0	0	0	0.537794	0
mmu-miR-23a-5p	0	0	0	0	0	0	0	0	0.537794	0
mmu-miR-295-3p	0	0	0	0	0	0	0	0	1.47893	0
mmu-miR-3058-5p	0	0	0	0	0	0	0	0	1.21004	0
mmu-miR-3088-3p	0	0	0	0	0	0	0	0	0.537794	0
mmu-miR-323-3p	0	0	0	0	0	0	0	0	0.941139	0
mmu-miR-324-5p	0	0	0	0	0	0	0	0	0.537794	0
mmu-miR-377-5p	0	0	0	0	0	0	0	0	0.134448	0
mmu-miR-378b	0	0	0	0	0	0	0	0	1.07559	0
mmu-miR-383-5p	0	0	0	0	0	0	0	0	0.403345	0
mmu-miR-410-3p	0	0	0	0	0	0	0	0	0.403345	0
mmu-miR-465d-5p	0	0	0	0	0	0	0	0	0.134448	0
mmu-miR-542-3p	0	0	0	0	0	0	0	0	0.672242	0
mmu-miR-682	0	0	0	0	0	0	0	0	0.537794	0
mmu-miR-7228-5p	0	0	0	0	0	0	0	0	0.268897	0
mmu-miR-7b-5p	0	0	0	0	0	0	0	0	0.268897	0
mmu-miR-1193-3p	0	0	0	0	0	0	0	0	0	0.835664
mmu-miR-187-5p	0	0	0	0	0	0	0	0	0	0.696386
mmu-miR-292a-3p	0	0	0	0	0	0	0	0	0	1.11422
mmu-miR-293-3p	0	0	0	0	0	0	0	0	0	0.974941
mmu-miR-381-3p	0	0	0	0	0	0	0	0	0	0.557109
mmu-miR-667-5p	0	0	0	0	0	0	0	0	0	1.11422
mmu-miR-702-5p	0	0	0	0	0	0	0	0	0	0.139277
mmu-miR-7033-5p	0	0	0	0	0	0	0	0	0	0.696386
mmu-miR-7222-5p	0	0	0	0	0	0	0	0	0	0.835664
mmu-miR-7229-5p	0	0	0	0	0	0	0	0	0	0.417832
mmu-miR-7242-3p	0	0	0	0	0	0	0	0	0	0.557109
mmu-miR-7a-1-3p	0	0	0	0	0	0	0	0	0	0.139277
mmu-miR-872-5p	0	0	0	0	0	0	0	0	0	0.557109
mmu-miR-142a-5p	3.97307	1.15201	9.92279	4.79666	10.9617	5.68173	8.89615	7.38645	10.0836	8.77447
mmu-miR-214-5p	1.01874	0	0.740507	0	0	0	0	0	0.537794	0
mmu-miR-466i-5p	2.44497	2.30402	3.25823	1.89635	1.68642	2.64267	1.97692	0.984861	2.68897	0.974941
mmu-miR-25-5p	2.54684	0.128001	1.03671	1.3386	1.85506	1.05707	1.97692	0.590916	0	0.696386
mmu-miR-3963	0.509368	0	0	0.780852	1.51777	0.528533	0	0.689402	0	0
mmu-miR-3068-3p	0	0	0	0	0.674566	0	0	0.689402	0	2.22844
mmu-miR-652-3p	0	0	0.296203	0	0	0	0	0	1.21004	0.278555
mmu-miR-503-5p	2.13935	0.512003	0.592405	0.334651	5.73381	1.71773	5.16197	1.77275	4.03345	2.64627
mmu-miR-30d-3p	0.814989	3.32802	0	0	0.337283	1.1892	0	0	0	0
mmu-miR-7217-3p	8.04801	14.0801	19.6975	2.67721	15.1777	17.0452	17.9021	8.07586	18.6883	15.3205
mmu-miR-151-3p	60.6148	62.9764	77.6051	115.901	110.629	80.0728	92.9154	94.8421	151.792	91.923
mmu-miR-465b-5p	14.2623	23.8082	39.395	6.02371	13.66	22.0663	21.4167	21.7654	31.0576	30.641
mmu-miR-3470a	0	0	1.33291	0.446201	0.337283	0	0.768803	0.49243	1.21004	1.2535
mmu-miR-466e-3p	0.611242	0.256002	0	0.446201	0	0.264267	0.219658	0.393944	1.21004	0.278555
mmu-miR-485-5p	1.5281	0.512003	0.296203	0	0	0	0	0.196972	0.672242	0
mmu-miR-468-5p	0	1.79201	0.592405	0	0	0	0.768803	1.08335	1.61338	0.974941
mmu-miR-23b-5p	0.407494	1.79201	2.07342	1.7848	2.69826	1.5856	2.30641	2.26518	1.34448	4.03904
mmu-miR-292a-5p	0.611242	0	0.148101	0	0	0	0	0.295458	0.403345	1.2535
mmu-miR-467a-3p	0	0	0.296203	0	0	0	0	0.196972	1.21004	0
mmu-miR-466i-3p	1.9356	0	1.03671	0	0	0	0	0.787888	0	0.278555
mmu-miR-7210-3p	1.62998	1.40801	3.25823	0.780852	1.85506	1.1892	0.768803	0.787888	2.01673	1.94988
mmu-miR-12204-5p	8.45551	7.42405	12.8848	2.34255	12.6481	14.2704	10.7632	9.55315	8.47025	10.4458
mmu-miR-409-5p	7.3349	9.47206	6.66456	4.90821	6.57702	5.28533	8.23718	6.10614	9.81473	11.6993
mmu-miR-218-5p	0	0	0	1.22705	0	0	0	0	0	0.139277
mmu-miR-1969	0	0	2.96203	1.1155	1.18049	0	2.19658	0	0	0
mmu-miR-8114	2.34309	0	0	0.11155	0	0	0	0.393944	0	0
mmu-miR-34b-3p	297.471	332.29	339.152	162.194	261.226	277.48	346.95	231.935	414.639	316.577
mmu-miR-1843b-5p	0.101874	0.512003	0.148101	1.45015	0	1.982	0.439316	0	2.15117	0
mmu-miR-196a-5p	3.56558	2.04801	7.99747	5.01976	5.56517	5.81386	4.50299	5.41673	13.1759	3.76049
mmu-miR-155-5p	2.85246	0.512003	3.99874	19.1866	19.8997	6.87093	8.45684	5.41673	3.22676	4.17832
mmu-miR-465b-3p	90.9731	104.065	112.113	69.6073	75.5514	87.8686	102.251	77.607	121.138	110.586
mmu-miR-3072-3p	0	0	0.444304	0	0	0.3964	0	0	0	0.835664
mmu-miR-29b-3p	0	0.768005	0.148101	0	0	0	0	0	0.268897	0
mmu-miR-92b-3p	24.0422	25.7282	29.3241	14.8362	13.154	21.6699	25.7	19.2048	23.6629	32.7302
mmu-miR-195a-3p	0.713115	2.43202	1.48101	0	3.54147	1.5856	0.549145	1.18183	0.672242	1.53205
mmu-miR-1981-5p	10.493	27.5202	9.33038	9.92797	3.87875	7.5316	7.5782	4.13641	13.3104	11.4207
mmu-miR-449a-5p	3.4637	4.60803	0	0.446201	2.0237	3.43547	3.07521	0.787888	2.95786	4.45687
mmu-miR-9-3p	0.407494	1.02401	0	0	0	0	0	0	0.537794	0
mmu-miR-1981-3p	1.9356	0	0.740507	2.4541	0.843208	3.30333	1.31795	0	3.899	0.835664
mmu-miR-1198-5p	1.32436	4.99203	1.03671	5.46596	5.39653	8.7208	4.28333	2.36367	5.64683	3.0641
mmu-miR-365-2-5p	0	0	0	1.3386	0	0	0	0	0	0.278555
mmu-miR-467b-5p	0	1.28001	0	0.2231	0	0.3964	0.109829	0.689402	0	1.94988
mmu-miR-1249-3p	3.8712	1.92001	1.62911	6.13526	2.86691	3.69973	3.07521	4.33339	5.24349	3.48193
mmu-miR-7019-3p	0.916862	0	0	1.45015	0.843208	0	0	0	1.61338	0
mmu-miR-125b-5p	2971.25	2605.2	3319.54	1475.14	2701.3	2314.58	2721.12	2198.5	4547.31	3207.42
mmu-miR-449c-3p	0	0	0.296203	0	0	0	0	1.18183	0	0
mmu-miR-199a-3p	37.5914	40.3203	50.2064	15.7286	34.9088	33.9583	31.5209	34.1747	73.5433	40.5297
mmu-miR-20a-5p	4.38056	4.35203	2.81393	0	0	0.3964	4.28333	4.2349	5.10904	2.22844
mmu-miR-133b-3p	0	0	1.03671	0	0.337283	0.132133	0.768803	0	1.07559	0.417832
mmu-miR-181b-5p	15.1792	13.3121	19.6975	14.6131	18.2133	14.5347	22.2953	11.9168	25.8141	16.574
mmu-miR-690	0.509368	0	0.296203	0.446201	0	0.264267	0	0	0.672242	1.2535
mmu-miR-7232-3p	1.42623	5.12003	1.18481	0	0.337283	1.32133	0	1.67426	0.672242	0.974941
mmu-miR-363-3p	1.32436	0	0.740507	0	2.52962	0	1.31795	3.93944	2.28562	0.139277
mmu-miR-712-5p	0.713115	0.896006	3.55443	0.669301	1.18049	1.05707	0.549145	1.87124	1.21004	0.139277
mmu-miR-471-3p	1.01874	1.66401	0.592405	0	0.337283	0.660666	0.439316	0	3.899	1.2535
mmu-miR-450a-1-3p	1.62998	1.15201	0.148101	0	1.18049	0	2.19658	0.689402	1.88228	1.11422
mmu-miR-199b-3p	38.4063	40.0643	50.7988	14.9477	38.6189	35.5439	37.5615	28.8564	70.1821	42.3403
mmu-miR-466a-3p	1.01874	0	0.888608	0.892402	0.843208	1.5856	0.109829	0.984861	1.34448	0.696386
mmu-miR-421-3p	0	0	0	0	1.68642	0	0.988461	0	2.95786	0
mmu-miR-1955-5p	1.9356	0	0	0	0	0	0.768803	0	1.07559	1.8106
mmu-miR-676-3p	11.7155	22.2721	13.7734	8.92402	16.8642	20.0843	7.46838	16.7426	29.7131	13.7884
mmu-miR-196b-5p	0.611242	0.512003	0	0	0	0	0	1.28032	0	0.835664
mmu-miR-3064-5p	0	0	0	0	0.843208	0	0	0	0.268897	0
mmu-miR-339-3p	1.83372	0.384003	2.96203	0.669301	2.86691	0	5.49145	2.16669	0.80669	3.89976
mmu-let-7b-3p	0.611242	0.128001	1.18481	1.3386	4.0474	1.05707	1.75726	2.26518	2.95786	1.67133
mmu-miR-5099	7.43677	5.24803	15.8468	7.69697	9.94985	11.4956	5.93077	5.21976	7.39466	9.33158
mmu-miR-379-5p	0.814989	3.07202	3.85064	0	4.0474	0.924933	3.73419	2.95458	8.0669	0.974941
mmu-miR-5100	1.12061	0.512003	0	0	0	0.132133	0.109829	0.886374	1.74783	0
mmu-miR-3473e	0.203747	1.28001	1.92532	0.446201	1.18049	0.132133	1.42778	1.3788	0.537794	0.278555
mmu-miR-30b-3p	6.11242	1.28001	1.18481	1.5617	10.7931	4.49253	5.05214	4.62884	6.58797	6.1282
mmu-miR-1964-3p	0	0.768005	0	0	0	0	0.219658	0	1.61338	0
mmu-miR-3535	0.814989	6.40004	15.8468	4.46201	10.1185	10.0421	3.84402	3.44701	9.27694	2.08916
mmu-miR-329-3p	0	1.02401	0	0	0.337283	0.660666	0	0	0	0
mmu-miR-101b-3p	0	0	0	0.557751	2.36098	0	0.439316	0	2.15117	2.36771
mmu-miR-7218-5p	0.407494	0	0	0	0	0.528533	0	0	0.268897	0
mmu-miR-429-3p	1.01874	0	0	0	2.52962	0.924933	0.549145	0.295458	0.268897	0
mmu-miR-574-5p	15.9942	18.4321	26.9544	31.7918	20.7429	22.9912	19.3299	24.2276	29.8475	27.4376
mmu-miR-330-3p	0.611242	1.02401	0	0	1.01185	0	1.20812	0.787888	1.88228	0
mmu-miR-1843a-3p	0.814989	0	1.77722	1.45015	0	1.05707	1.97692	0.49243	0	2.08916
mmu-miR-7688-5p	0	0	0.296203	0	0	0	0.768803	0	0	0
mmu-miR-379-3p	0	1.28001	1.18481	0	0	0	0.109829	0	0.941139	0.417832
mmu-miR-666-5p	0	0	0.296203	1.1155	0	0	0	0.689402	0	0
mmu-miR-7210-5p	0.611242	1.28001	4.88734	0	0	0	0.768803	1.18183	0.941139	1.2535
mmu-miR-6240	4.99181	2.94402	2.66582	4.57356	9.78121	2.11413	9.55513	1.67426	4.57125	1.53205
mmu-miR-664-5p	0	0	0.740507	0	0	0	0	0	0	1.8106
mmu-miR-500-3p	0	0	0.888608	0	0	0	0.549145	0	0	1.11422
mmu-miR-434-3p	18.6429	23.2962	25.1772	12.7167	14.1659	10.8349	19.2201	22.7503	31.5954	20.7523
mmu-miR-184-5p	0.407494	0	0	0	0	0	0	0	0	0.974941
mmu-miR-133a-3p	0	0	0.444304	0	1.01185	0.264267	0.988461	0	0.80669	0.139277
mmu-miR-3473a	0.407494	0.640004	0.296203	1.1155	2.36098	0.528533	1.31795	1.47729	1.47893	1.11422
mmu-miR-744-5p	20.171	26.7522	20.2899	41.9429	38.6189	30.9192	32.3996	25.9018	42.2168	30.2232
mmu-miR-7221-3p	0	0	0	1.5617	0	0	0.219658	0.49243	0	0
mmu-miR-204-5p	31.7846	30.2082	30.5089	8.92402	24.6217	23.3876	20.6479	11.4244	30.1164	26.7412
mmu-miR-664-3p	2.13935	1.92001	1.92532	1.67325	2.69826	0.3964	0.988461	1.47729	5.10904	0
mmu-miR-465c-5p	66.116	91.1366	107.67	36.4769	63.5779	66.463	87.4239	51.0158	112.399	88.8589
mmu-miR-193b-5p	0	0.896006	0	0	1.68642	1.05707	0.549145	0	0	0
mmu-miR-30c-2-3p	7.84427	7.16805	4.73924	7.36231	8.76936	2.64267	9.22564	8.37131	15.1927	5.71037
mmu-miR-878-5p	2.03747	3.45602	1.77722	0	0	1.1892	0.658974	0.590916	2.15117	0.974941
mmu-miR-181a-1-3p	2.54684	2.94402	1.18481	1.3386	1.01185	1.1892	0.658974	1.47729	2.15117	2.36771
mmu-miR-423-5p	199.061	181.377	239.036	235.371	304.904	214.584	205.82	219.131	251.15	215.88
mmu-miR-1306-5p	4.68619	3.71202	1.92532	0	0.337283	1.71773	4.1735	1.47729	4.03345	1.8106
mmu-miR-194-5p	0.814989	0	2.22152	0	3.37283	0	2.30641	0	7.93246	0
mmu-miR-190b-5p	0	0	0.592405	0	0	0	0.219658	0.787888	0	0
mmu-let-7a-1-3p	0.713115	1.92001	1.92532	0.557751	1.01185	0.3964	0	0.590916	3.22676	0.557109
mmu-miR-878-3p	35.452	29.5682	37.6177	28.4453	24.6217	26.0303	31.9603	17.1366	43.2924	27.2983
mmu-miR-129-1-3p	0.814989	0	0	0	0	0	0.439316	0	0	0
mmu-miR-1943-5p	1.01874	5.37604	0	2.90031	1.51777	3.03907	0.768803	3.5455	3.22676	2.36771
mmu-miR-200c-3p	1.5281	3.71202	0.888608	1.22705	1.51777	0.7928	0.329487	1.77275	0.403345	3.89976
mmu-miR-743a-5p	2.24122	3.32802	5.62785	0	1.01185	1.32133	0.768803	0.984861	4.1679	2.64627
mmu-let-7c-2-3p	0.916862	1.40801	1.77722	0.446201	0.843208	0.660666	0	1.28032	3.63011	1.11422
mmu-miR-1982-3p	0	0	0	1.00395	0	1.1892	0	0.393944	0	0
mmu-miR-466p-3p	0.509368	0.256002	0	0.446201	0	0	0	0	0.80669	0.835664
mmu-miR-1839-5p	0.611242	1.28001	1.03671	1.22705	0.843208	0.132133	2.41624	0.689402	0.537794	2.08916
mmu-miR-382-5p	0	1.66401	3.85064	2.0079	0	1.84987	3.18504	0	2.01673	2.08916
mmu-miR-543-3p	1.01874	0	0.444304	0	0	0.7928	0.219658	0	0	0
mmu-miR-674-5p	0	0	0.296203	0	0.505925	0	0	0	0.537794	0
mmu-miR-467d-5p	0.305621	0	1.03671	0	0.843208	0.528533	0	0.886374	0.672242	0.557109
mmu-let-7f-1-3p	0	0	0.444304	0	0	0	0	0	0.537794	0.139277
mmu-miR-31-5p	0	0.768005	0	0	0	0	0.549145	0	0.537794	0
mmu-miR-3473b	0.305621	1.02401	2.07342	0	2.0237	0.3964	0.658974	1.57578	1.34448	0.696386
mmu-miR-202-5p	9.57612	6.01604	13.9215	1.3386	9.27528	5.946	6.69957	4.2349	10.487	9.05302
mmu-miR-463-5p	0	0.512003	2.81393	0	0	0	0.658974	1.08335	0.672242	0
mmu-miR-5128	1.42623	2.68802	0	0	0.337283	0.528533	3.62436	1.18183	0.403345	0
mmu-miR-5121	0	0	0	0	0.337283	0.528533	0	0	0	0
mmu-miR-331-3p	1.01874	0.896006	0	1.22705	0	0.528533	0.658974	2.26518	0.403345	0
mmu-miR-6538	9.47424	7.42405	22.6595	25.9912	26.1394	22.1984	17.9021	16.7426	17.0749	24.095
mmu-let-7c-1-3p	0.713115	0	0	0	0	0	0	1.08335	0	0
mmu-miR-542-5p	0	0.896006	1.62911	2.0079	0.843208	0.660666	1.20812	0.787888	0.80669	1.39277
mmu-miR-3068-5p	0	0	0	0	0.843208	0	0	0	0	1.2535
mmu-miR-125a-3p	2.03747	1.79201	2.66582	6.02371	4.21604	0.924933	2.85556	2.65912	5.64683	3.20338
mmu-miR-5126	0	1.66401	0	0.2231	0	0	1.09829	0	0	0.278555
mmu-miR-139-3p	0.713115	0	0.888608	0.669301	1.01185	1.45347	1.53761	0.787888	0	0
mmu-miR-182-5p	56.0305	56.1924	74.7912	49.3052	97.1375	54.4389	69.9611	68.9402	73.0055	79.5273
mmu-miR-6539	0	0	0.740507	0.446201	0	0	0	0.886374	0	0
mmu-miR-466c-5p	0	0	0	1.1155	0	0	0.768803	0	0	0
mmu-miR-142a-3p	1.12061	0	0.740507	0	0	0.660666	0	0.295458	0	0.557109
mmu-miR-466b-3p	0.203747	0.128001	0	0.334651	0	0	0	0	0.403345	0.139277
mmu-miR-488-3p	0	0	0.592405	0	0	0	0	0	0	0.417832
mmu-miR-871-5p	6.72366	2.17601	5.33165	0	4.72196	1.32133	7.35855	0.984861	5.78128	5.57109
mmu-miR-669a-5p	0	0	0.888608	0	0.168642	0	0.549145	0	0	0.278555
mmu-miR-148a-5p	1.12061	2.17601	0.740507	1.22705	0.843208	0	1.97692	0.689402	0.80669	3.34265
mmu-miR-3074-5p	2.13935	1.53601	0	2.231	4.0474	3.30333	0.768803	2.56064	1.21004	1.2535
mmu-miR-9-5p	3.15808	0	2.96203	0	0	0	2.30641	0.984861	0.537794	1.39277
mmu-miR-337-5p	0	0	0.740507	0	0.505925	0	0	0.984861	0	0
mmu-miR-125b-2-3p	1.42623	0	0	0	5.39653	0	1.09829	0.787888	3.49566	0.278555
mmu-miR-672-5p	16.8091	16.2561	18.957	7.13921	15.3464	15.4596	10.4338	15.8563	16.1338	18.9417
mmu-miR-532-3p	0	0	0.296203	3.90426	0	0	0	0	2.42007	0.974941
mmu-miR-378a-5p	0.814989	0	2.36962	0	2.19234	3.1712	0	0.295458	1.61338	0.974941
mmu-miR-196a-1-3p	0	0	0	0	0.843208	0.660666	0	0	0	0
mmu-miR-7667-5p	0	1.66401	0	0.446201	0	0	0.878632	0	1.61338	0
mmu-miR-378c	0.305621	0	0	0	0.505925	0	0	0	0.672242	0
mmu-miR-883a-3p	1.83372	0	3.70253	0	3.54147	1.84987	1.64744	0.49243	1.74783	2.64627
mmu-miR-741-5p	1.32436	0	0	0	0	0	1.64744	0	0	0
mmu-miR-501-3p	15.4848	20.8641	24.1405	12.9398	16.1896	10.0421	20.4282	18.1214	14.386	24.2342
mmu-miR-27b-5p	0	0.768005	0.592405	0	0	0.528533	0	0	0.672242	0
mmu-miR-300-3p	0	0.512003	0.740507	0	0	0	0.549145	0	0	0.557109
mmu-miR-743b-5p	0	3.07202	0	0	0	0	0	0	2.95786	0.696386
mmu-miR-709	1.62998	0.256002	1.03671	1.1155	1.85506	3.69973	0.549145	0.0984861	1.07559	0
mmu-miR-880-3p	37.1839	31.3602	44.2823	21.083	33.5597	46.5109	29.2145	16.6441	40.3345	30.9196
mmu-miR-676-5p	0.713115	0	0	0.669301	0	0	1.20812	0	0	0
mmu-miR-504-5p	0.611242	0.768005	1.48101	2.0079	0	2.11413	0.658974	0	2.15117	0.278555
mmu-miR-7010-5p	0	0	0	0	1.85506	0	0.329487	0	1.07559	0.696386
mmu-miR-451a	0.916862	0.640004	0	0	3.37283	0.660666	0.988461	0	0.537794	3.20338
mmu-miR-335-3p	2.34309	5.76004	3.11013	3.56961	6.07109	5.41746	2.96538	1.28032	4.4368	6.1282
mmu-miR-674-3p	4.38056	3.32802	9.33038	2.67721	4.8906	3.5676	4.28333	5.31825	8.73915	1.8106
mmu-miR-671-3p	2.03747	2.94402	1.92532	1.45015	0.843208	2.51053	1.53761	0	4.30235	0.417832
mmu-miR-19b-3p	0	1.66401	0	0	0	0.528533	0	0	0.941139	0
mmu-miR-547-3p	26.7928	30.9762	33.0266	8.92402	27.8258	18.6308	26.1393	9.84861	39.2589	37.187
mmu-miR-298-5p	11.6136	11.5201	14.8101	9.92797	10.1185	13.0812	12.4107	7.58343	12.7726	12.8135
mmu-miR-668-3p	0.611242	0	0	1.22705	0	0.3964	0.439316	0.590916	0.537794	0
mmu-miR-17-3p	0	0.896006	0	0	0	0	0	0.787888	0	0
mmu-miR-466c-3p	0.305621	0	0	0.446201	0	0	0	0	0.537794	0.278555
mmu-miR-346-5p	0.305621	0.896006	0.444304	0	0	0.7928	0	0	0	0.974941
mmu-miR-350-3p	1.42623	0	0	0	0.843208	0.924933	0.878632	0.590916	0	0
mmu-miR-673-5p	0	0	0	1.22705	0	0	0	0	1.34448	0
mmu-miR-1195	5.3993	2.56002	7.70127	8.36627	8.938	4.7568	6.91923	3.34853	7.26021	10.1672
mmu-miR-3968	0	0.128001	0	0	0	0	0	0	0	0.139277
mmu-miR-338-3p	0	0	1.03671	0	1.34913	0	0.878632	0	1.61338	0
mmu-miR-3470b	0	1.40801	0.148101	0	0	0	0	0	1.47893	0
mmu-miR-6933-5p	0	1.02401	0	0	0	0	0	0	1.07559	0
mmu-miR-7214-3p	3.56558	0	0.888608	3.34651	4.38468	2.24627	2.96538	2.06821	3.63011	1.11422
mmu-miR-669l-5p	0.713115	0	0	0	0	0	0.549145	0	0.134448	0
mmu-miR-24-1-5p	0	0	0	0	0.505925	0.528533	0	0	0	0
mmu-miR-22-5p	0	0	0	0	1.34913	0	0	0.984861	0.134448	0.278555
mmu-miR-20a-3p	0	0	0.740507	0	0.168642	0	0	0	0.941139	0
mmu-miR-370-3p	0	1.15201	0.888608	0	1.51777	1.71773	0	1.77275	0	0
mmu-miR-199b-5p	0.814989	0	0	0	0	0.7928	0	0	0	0
mmu-miR-3474	0	1.15201	0	0	0.843208	0	0.988461	0	0	0.974941
mmu-miR-339-5p	0.916862	1.02401	1.18481	1.5617	1.01185	0	1.42778	0	3.899	0.417832
mmu-miR-1949	2.75059	0	0.888608	0	2.19234	0.528533	1.42778	3.34853	0	0.557109
